# Supplementary material for: FGF Signaling Promotes Lysosome Biogenesis in Chondrocytes via the Mannose Phosphate Receptor Pathway
Source: Traffic. 2025 Aug 1;26(7-9):e70013. doi: 10.1111/tra.70013 (PMC12314853; doi:10.1111/tra.70013)
Supplement: Supplementary file 2 — Table S1. [file TRA-26-e70013-s008.xlsx]

## Sheet: analysis
CTRL_01	CTRL_02	CTRL_03	CTRL_04	TMEM_01	TMEM_02	TMEM_03	TMEM_04	FGFR3_4KO_TMEM_01	FGFR3_4KO_TMEM_02	FGFR3_4KO_TMEM_03	FGFR3_4KO_TMEM_04	Student's T-test Significant TMEM_CTRL	Student's T-test significant	Student's T-test Significant FGFR3_4KO_TMEM_TMEM	Student's T-test significant_	Student's T-test Significant FGFR3_4KO_TMEM_CTRL	Student's T-test significant__	GOBP name	GOMF name	GOCC name	KEGG name	ANOVA Significant	Cluster	Peptides	Razor + unique peptides	Unique peptides	Sequence coverage [%]	Unique + razor sequence coverage [%]	Unique sequence coverage [%]	Mol. weight [kDa]	Q-value	Score	Intensity	MS/MS count	-Log ANOVA p value	ANOVA q-value	-Log Student's T-test p-value TMEM_CTRL	Student's T-test q-value TMEM_CTRL	Student's T-test Difference TMEM_CTRL	Significantly regulated TMEM_CTRL	Student's T-test Test statistic TMEM_CTRL	-Log Student's T-test p-value FGFR3_4KO_TMEM_CTRL	Student's T-test q-value FGFR3_4KO_TMEM_CTRL	Student's T-test Difference FGFR3_4KO_TMEM_CTRL	Significantly regulated FGFR3_4KO_TMEM_CTRL	Student's T-test Test statistic FGFR3_4KO_TMEM_CTRL	-Log Student's T-test p-value FGFR3_4KO_TMEM_TMEM	Student's T-test q-value FGFR3_4KO_TMEM_TMEM	Student's T-test Difference FGFR3_4KO_TMEM_TMEM
29.9933	28.9865	27.9987	29.9158	22.5958	24.5727	20.7564	19.6927	33.6503	33.2165	31.9286	33.6794			+	FGFR3_4KO_TMEM_TMEM	+	FGFR3_4KO_TMEM_CTRL	cellular process;establishment of localization;ion transmembrane transport;ion transport;transmembrane transport;transport	binding;calcium ion binding;cation binding;ion binding;ion transmembrane transporter activity;metal ion binding;substrate-specific transmembrane transporter activity;substrate-specific transporter activity;transition metal ion binding;transmembrane transporter activity;transporter activity;zinc ion binding	cell part;cell projection;cytoplasmic part;cytosol;envelope;extracellular membrane-bounded organelle;extracellular organelle;extracellular region part;extracellular vesicular exosome;extrinsic to internal side of plasma membrane;extrinsic to membrane;extrinsic to plasma membrane;intracellular organelle part;intracellular part;membrane part;membrane-bounded organelle;membrane-bounded vesicle;nucle…		+	Cluster -786	6	6	6	67.4	67.4	67.4	10.035	0	194.18	65662000000	45	5.29889	0.00141538	NaN	1	0		NaN	3.4126	0.00147619	3.8951	+	6.25654	4.17805	0	11.2143
25.9852	22.8292	24.4328	19.2783	25.8474	21.2344	24.2167	23.6268	34.0237	33.9867	32.3664	33.8488			+	FGFR3_4KO_TMEM_TMEM	+	FGFR3_4KO_TMEM_CTRL	cell differentiation;cellular developmental process;cellular process;developmental process;epithelial cell differentiation		extracellular membrane-bounded organelle;extracellular organelle;extracellular region part;extracellular vesicular exosome;membrane-bounded organelle;membrane-bounded vesicle;organelle;vesicle		+	Cluster -786	8	8	6	51.3	51.3	40.2	22.393	0	124.06	82490000000	80	4.13165	0.00438095	NaN	1	0		NaN	3.67133	0.000666667	10.425	+	6.9915	4.10773	0	9.82509
21.0361	22.2978	23.5516	20.9686	22.6073	23.1883	23.9902	21.759	33.4018	32.5845	31.0486	32.7656			+	FGFR3_4KO_TMEM_TMEM	+	FGFR3_4KO_TMEM_CTRL					+	Cluster -786	1	1	1	17.2	17.2	17.2	9.9151	0	2.9942	38423000000	8	6.48591	0.000307692	NaN	1	0		NaN	5.25095	0	10.4866	+	13.2899	5.07149	0	9.5639
22.6801	20.1372	21.0553	22.4666	22.8243	24.4567	21.7242	21.57	31.2359	31.2568	29.6551	31.1758			+	FGFR3_4KO_TMEM_TMEM	+	FGFR3_4KO_TMEM_CTRL					+	Cluster -786	15	2	2	53.4	5.5	5.5	27.414	0	33.607	12541000000	31	5.73222	0.000695652	NaN	1	0		NaN	5.16845	0	9.24611	+	12.8632	4.38083	0	8.18709
24.7373	21.3407	20.5586	21.4062	22.5539	22.0029	21.7939	21.937	30.4861	30.2761	29.6355	30.3893			+	FGFR3_4KO_TMEM_TMEM	+	FGFR3_4KO_TMEM_CTRL	anatomical structure development;anatomical structure morphogenesis;biological regulation;developmental process;hippocampus development;negative regulation of catalytic activity;negative regulation of molecular function;organ morphogenesis;organ regeneration;positive regulation of biological process;positive regulation of cellular metabolic process;positive regulation of cellular process;positive…	binding;calcium ion binding;calcium-dependent phospholipid binding;cation binding;enzyme inhibitor activity;enzyme regulator activity;ion binding;lipase inhibitor activity;lipid binding;metal ion binding;phospholipase A2 inhibitor activity;phospholipase inhibitor activity;phospholipid binding	axon;cell body;cell part;cell projection;dendrite;neuron projection;neuronal cell body		+	Cluster -786	6	6	6	21.3	21.3	21.3	36.363	0	38.329	8243800000	35	5.52937	0.000982456	NaN	1	0		NaN	4.17596	0.000487805	8.18603	+	8.62912	7.20667	0	8.12481
23.7766	25.3342	23.0396	21.711	23.1353	19.0974	22.0591	24.3519	31.1965	30.2799	29.333	29.8638			+	FGFR3_4KO_TMEM_TMEM	+	FGFR3_4KO_TMEM_CTRL					+	Cluster -786	4	4	4	9.1	9.1	9.1	17.81	0	59.345	12030000000	146	3.8554	0.00547486	NaN	1	0		NaN	3.95262	0.000862745	6.70296	+	7.86842	3.2796	0.00052071	8.00734
23.41	22.5024	23.057	23.3531	21.3368	22.8224	21.802	22.3608	30.6443	30.2909	28.5803	30.1039			+	FGFR3_4KO_TMEM_TMEM	+	FGFR3_4KO_TMEM_CTRL	apoptosis;biological regulation;carbohydrate transport;cell cycle checkpoint;cell death;cellular process;cellular response to stimulus;cellular response to stress;death;DNA damage checkpoint;DNA integrity checkpoint;establishment of localization;negative regulation of biological process;negative regulation of glucose import;negative regulation of glucose transport;negative regulation of transport…		cell part;cytoplasm;intracellular part		+	Cluster -786	5	5	5	57.7	57.7	57.7	15.04	0	153.29	6440000000	24	6.94798	0.000222222	NaN	1	0		NaN	5.31527	0	6.82423	+	13.6317	5.08144	0	7.82431
24.0957	23.8748	23.9433	22.4129	21.161	22.8487	23.64	22.1948	30.4254	30.5603	29.1586	30.643			+	FGFR3_4KO_TMEM_TMEM	+	FGFR3_4KO_TMEM_CTRL	alcohol biosynthetic process;alcohol metabolic process;biosynthetic process;carbohydrate biosynthetic process;carbohydrate metabolic process;cellular biosynthetic process;cellular carbohydrate biosynthetic process;cellular carbohydrate metabolic process;cellular lipid metabolic process;cellular metabolic process;cellular process;inositol biosynthetic process;inositol metabolic process;lipid biosy…	catalytic activity;inositol-3-phosphate synthase activity;intramolecular lyase activity;isomerase activity	cell part;cytoplasm;intracellular part	Inositol phosphate metabolism;Streptomycin biosynthesis	+	Cluster -786	10	10	10	20.6	20.6	20.6	60.883	0	44.015	7834300000	42	6.05445	0.000645161	NaN	1	0		NaN	5.11604	0	6.61514	+	12.5989	4.75025	0	7.73567
26.009	25.3131	24.9069	26.5063	25.1621	26.4363	21.4217	25.1201	31.3739	32.0718	30.4227	31.9592			+	FGFR3_4KO_TMEM_TMEM	+	FGFR3_4KO_TMEM_CTRL	anatomical structure homeostasis;biological adhesion;biological regulation;cell adhesion;cell surface receptor linked signaling pathway;cell-cell adhesion;cellular process;cellular response to chemical stimulus;cellular response to growth factor stimulus;cellular response to organic substance;cellular response to stimulus;cellular response to vascular endothelial growth factor stimulus;enzyme lin…	binding;enzyme inhibitor activity;enzyme regulator activity;kinase inhibitor activity;kinase regulator activity;protein binding;protein kinase C inhibitor activity;protein kinase inhibitor activity;protein kinase regulator activity;protein serine/threonine kinase inhibitor activity;small conjugating protein binding;ubiquitin binding	adherens junction;anchoring junction;cell junction;cell part;cell-substrate adherens junction;cell-substrate junction;contractile fiber part;cytoplasm;cytoplasmic part;cytoskeletal part;extracellular membrane-bounded organelle;extracellular organelle;extracellular region part;extracellular space;extracellular vesicular exosome;focal adhesion;intracellular membrane-bounded organelle;intracellular …	Amoebiasis;MAPK signaling pathway;VEGF signaling pathway	+	Cluster -786	12	11	11	64.6	61.2	61.2	22.807	0	114.41	19377000000	67	3.90434	0.00527168	NaN	1	0		NaN	4.80405	0	5.7731	+	11.1273	3.03153	0.00118519	6.92187
24.3748	22.2182	22.1989	22.8578	25.1386	22.566	23.2686	22.9742	31.2536	29.809	27.7111	30.9222			+	FGFR3_4KO_TMEM_TMEM	+	FGFR3_4KO_TMEM_CTRL	biological regulation;regulation of ATPase activity;regulation of biological process;regulation of catabolic process;regulation of catalytic activity;regulation of cellular catabolic process;regulation of cellular metabolic process;regulation of cellular process;regulation of hydrolase activity;regulation of metabolic process;regulation of molecular function;regulation of nitrogen compound metabo…		cell part;cytoplasm;cytoskeleton;intracellular non-membrane-bounded organelle;intracellular organelle;intracellular part;non-membrane-bounded organelle;organelle	Cardiac muscle contraction;Dilated cardiomyopathy;Hypertrophic cardiomyopathy (HCM)	+	Cluster -786	20	9	3	53.5	35.2	15.8	32.957	0	121.68	8224100000	39	4.34787	0.0031938	NaN	1	0		NaN	3.80209	0.00077193	7.01154	+	7.38845	3.22052	0.000813559	6.43711
25.5356	21.7975	22.2837	23.3726	24.3796	21.513	23.1507	18.6907	28.1245	28.325	28.3639	27.9317			+	FGFR3_4KO_TMEM_TMEM	+	FGFR3_4KO_TMEM_CTRL	anatomical structure development;anatomical structure morphogenesis;axon regeneration;axonogenesis;biological regulation;cell development;cell part morphogenesis;cell projection morphogenesis;cell projection organization;cellular component assembly;cellular component assembly at cellular level;cellular component morphogenesis;cellular component organization;cellular component organization at cell…	actin binding;binding;cytoskeletal protein binding;lipid binding;microtubule binding;phospholipid binding;protein binding;protein complex binding;tubulin binding	axon;axon part;cell body;cell junction;cell part;cell projection;cell projection part;cytoplasmic part;cytoskeletal part;cytoskeleton;dendrite;dendritic spine;growth cone;intracellular non-membrane-bounded organelle;intracellular organelle;intracellular organelle part;intracellular part;macromolecular complex;membrane;microtubule;microtubule associated complex;neuron projection;neuron spine;neuro…		+	Cluster -786	21	21	20	12.2	12.2	11.8	269.64	0	56.208	2335800000	45	2.83873	0.0107864	NaN	1	0		NaN	3.27945	0.0018022	4.9389	+	5.90248	2.63905	0.00334722	6.25277
21.1528	25.2578	24.011	25.8028	23.5694	20.1238	22.4553	22.6258	29.041	28.3471	27.4688	28.7139			+	FGFR3_4KO_TMEM_TMEM	+	FGFR3_4KO_TMEM_CTRL	biological regulation;positive regulation of biological process;positive regulation of cell communication;positive regulation of cellular process;positive regulation of I-kappaB kinase/NF-kappaB cascade;positive regulation of intracellular protein kinase cascade;positive regulation of response to stimulus;positive regulation of signal transduction;positive regulation of signaling;regulation of bi…	actin binding;binding;calcium ion binding;calcium-dependent protein binding;cation binding;cytoskeletal protein binding;identical protein binding;ion binding;metal ion binding;protein binding;protein dimerization activity;protein heterodimerization activity;protein homodimerization activity	cell part;cell projection;cytoplasmic part;extracellular membrane-bounded organelle;extracellular organelle;extracellular region part;extracellular space;extracellular vesicular exosome;intracellular membrane-bounded organelle;intracellular organelle;intracellular part;membrane-bounded organelle;membrane-bounded vesicle;neuron projection;nucleus;organelle;perinuclear region of cytoplasm;vesicle		+	Cluster -786	4	4	4	33.7	33.7	33.7	11.776	0	11.088	2460600000	15	3.10708	0.00869504	NaN	1	0		NaN	2.43463	0.0073865	4.33658	+	3.97178	3.59453	0.000363636	6.19915
21.6139	24.7776	21.8108	22.5109	24.9302	21.8843	22.3525	22.8388	29.2733	29.1687	28.5268	28.9152			+	FGFR3_4KO_TMEM_TMEM	+	FGFR3_4KO_TMEM_CTRL			cell part;contractile fiber part;costamere;cytoplasmic part;cytoplasmic vesicle membrane;cytoplasmic vesicle part;intracellular organelle part;intracellular part;membrane;organelle membrane;organelle part;plasma membrane;vesicle membrane;Z disc		+	Cluster -786	10	10	10	6.5	6.5	6.5	584.8	0	23.178	4402900000	37	4.36328	0.0031746	NaN	1	0		NaN	4.12557	0.000444444	6.29273	+	8.45219	3.87415	0	5.96954
21.898	23.6293	23.85	21.3108	22.5701	22.8921	22.246	24.7677	29.1572	29.3196	28.3367	29.429			+	FGFR3_4KO_TMEM_TMEM	+	FGFR3_4KO_TMEM_CTRL	aging;amine metabolic process;aminoglycan metabolic process;anatomical structure development;blood vessel remodeling;carbohydrate metabolic process;cellular macromolecule metabolic process;cellular metabolic process;cellular process;cellular protein metabolic process;chondroitin sulfate metabolic process;developmental process;glycosaminoglycan metabolic process;kidney development;macromolecule me…	binding;carbohydrate binding;collagen binding;extracellular matrix binding;glycosaminoglycan binding;pattern binding;polysaccharide binding;protein binding;protein N-terminus binding	anchoring collagen;cell part;cell surface;collagen;collagen type VI;cytoplasmic membrane-bounded vesicle;cytoplasmic part;cytoplasmic vesicle;extracellular matrix;extracellular matrix part;extracellular membrane-bounded organelle;extracellular organelle;extracellular region part;extracellular space;extracellular vesicular exosome;intracellular membrane-bounded organelle;intracellular organelle;in…	TGF-beta signaling pathway	+	Cluster -786	8	8	8	27.1	27.1	27.1	41.706	0	33.751	3521100000	36	4.84191	0.00210989	NaN	1	0		NaN	4.39678	0	6.38862	+	9.44335	4.14368	0	5.94168
21.9695	21.0329	19.9383	19.9879	23.1027	24.1206	23.3835	21.6099	28.7025	27.9028	27.9352	28.433			+	FGFR3_4KO_TMEM_TMEM	+	FGFR3_4KO_TMEM_CTRL		binding;catalytic activity;cation binding;ion binding;metal ion binding;transferase activity;transferase activity, transferring aldehyde or ketonic groups;transketolase activity			+	Cluster -786	24	1	1	45.8	4.7	4.7	71.158	0	31.19	2698100000	16	5.74759	0.000711111	NaN	1	0		NaN	5.45511	0	7.51125	+	14.4038	4.0399	0	5.18923
24.9153	22.0485	22.0025	21.2805	23.4906	23.5649	21.4931	24.189	28.5583	28.8062	27.2785	28.8163			+	FGFR3_4KO_TMEM_TMEM	+	FGFR3_4KO_TMEM_CTRL	biological regulation;regulation of ATPase activity;regulation of biological process;regulation of catabolic process;regulation of catalytic activity;regulation of cellular catabolic process;regulation of cellular metabolic process;regulation of cellular process;regulation of hydrolase activity;regulation of metabolic process;regulation of molecular function;regulation of nitrogen compound metabo…		cell part;cytoplasm;cytoskeleton;intracellular non-membrane-bounded organelle;intracellular organelle;intracellular part;non-membrane-bounded organelle;organelle	Cardiac muscle contraction;Dilated cardiomyopathy;Hypertrophic cardiomyopathy (HCM)	+	Cluster -786	19	4	3	45.1	13.7	9.2	32.836	0	7.6886	2096200000	11	3.80945	0.00547594	NaN	1	0		NaN	3.5244	0.00163158	5.80313	+	6.56622	3.53695	0.000333333	5.18044
24.9323	22.3147	22.6032	23.7133	21.5918	19.554	25.9175	22.4347	27.6086	27.8006	26.7742	27.8067			+	FGFR3_4KO_TMEM_TMEM	+	FGFR3_4KO_TMEM_CTRL	catabolic process;cellular catabolic process;cellular metabolic process;cellular nitrogen compound catabolic process;cellular nitrogen compound metabolic process;cellular process;cellular response to biotic stimulus;cellular response to external biotic stimulus;cellular response to external stimulus;cellular response to stimulus;cytidine catabolic process;cytidine deamination;cytidine metabolic p…	binding;catalytic activity;cation binding;cytidine deaminase activity;deaminase activity;hydrolase activity;hydrolase activity, acting on carbon-nitrogen (but not peptide) bonds;hydrolase activity, acting on carbon-nitrogen (but not peptide) bonds, in cyclic amidines;ion binding;metal ion binding;transition metal ion binding;zinc ion binding	cell part;cytoplasmic part;cytosol;intracellular part	Drug metabolism - other enzymes;Pyrimidine metabolism	+	Cluster -786	2	2	2	20.5	20.5	20.5	16.109	0	6.8128	1239700000	11	2.30622	0.018	NaN	1	0		NaN	3.45544	0.00158974	4.10665	+	6.37382	2.04569	0.0113447	5.12304
22.0507	21.5909	23.5102	22.5123	25.8205	18.7597	23.6761	23.8256	28.2442	28.3871	26.8059	28.4384			+	FGFR3_4KO_TMEM_TMEM	+	FGFR3_4KO_TMEM_CTRL			cell part;cytoplasm;intracellular part;membrane;plasma membrane	Fc gamma R-mediated phagocytosis;Leishmaniasis	+	Cluster -786	4	4	4	21.6	21.6	21.6	19.718	0	13.834	1669700000	11	2.39257	0.0165036	NaN	1	0		NaN	4.49089	0	5.55286	+	9.81061	1.7244	0.0270316	4.94843
21.2374	23.9381	22.6019	24.8331	23.7354	20.1451	22.1264	22.455	27.2096	27.1377	26.0207	27.3039			+	FGFR3_4KO_TMEM_TMEM	+	FGFR3_4KO_TMEM_CTRL	anatomical structure morphogenesis;cell part morphogenesis;cell projection morphogenesis;cell projection organization;cellular component morphogenesis;cellular component organization;cellular component organization at cellular level;cellular component organization or biogenesis;cellular component organization or biogenesis at cellular level;cellular developmental process;cellular localization;cel…		cell part;cytoplasmic part;cytoskeletal part;Golgi apparatus;intracellular membrane-bounded organelle;intracellular organelle;intracellular organelle part;intracellular part;macromolecular complex;membrane-bounded organelle;microtubule;organelle;organelle part;perinuclear region of cytoplasm;protein complex		+	Cluster -786	7	7	7	17.6	17.6	17.6	100.44	0	14.484	982490000	15	2.886	0.0101887	NaN	1	0		NaN	2.67574	0.0047482	3.76535	+	4.47391	3.01255	0.00135747	4.8025
23.9489	23.2987	23.4195	22.5955	23.084	22.2242	26.3814	23.7822	28.7077	28.613	28.4411	28.7448			+	FGFR3_4KO_TMEM_TMEM	+	FGFR3_4KO_TMEM_CTRL	aging;apoptosis;behavior;biological regulation;biosynthetic process;cation homeostasis;cell aging;cell communication;cell cycle;cell cycle arrest;cell cycle checkpoint;cell cycle process;cell death;cellular biosynthetic process;cellular cation homeostasis;cellular chemical homeostasis;cellular component assembly;cellular component assembly at cellular level;cellular component organization;cellula…	adenyl nucleotide binding;adenyl ribonucleotide binding;ATP binding;binding;cation binding;chromatin binding;copper ion binding;core promoter binding;core promoter sequence-specific DNA binding;damaged DNA binding;DNA binding;double-stranded DNA binding;enzyme binding;ion binding;metal ion binding;nucleic acid binding;nucleic acid binding transcription factor activity;nucleotide binding;p53 bindi…	cell part;chromatin;chromosomal part;cytoplasm;cytoplasmic part;cytosol;endoplasmic reticulum;intracellular membrane-bounded organelle;intracellular non-membrane-bounded organelle;intracellular organelle;intracellular organelle lumen;intracellular organelle part;intracellular part;macromolecular complex;membrane-bounded organelle;membrane-enclosed lumen;mitochondrial matrix;mitochondrial part;mit…	Amyotrophic lateral sclerosis (ALS);Apoptosis;Basal cell carcinoma;Bladder cancer;Cell cycle;Chronic myeloid leukemia;Colorectal cancer;Endometrial cancer;Glioma;Hepatitis C;Huntington's disease;MAPK signaling pathway;Measles;Melanoma;Neurotrophin signaling pathway;Non-small cell lung cancer;p53 signaling pathway;Pancreatic cancer;Pathways in cancer;Prostate cancer;Small cell lung cancer;Thyroid …	+	Cluster -786	7	7	7	14.3	14.3	14.3	43.451	0	12.986	2578500000	18	3.91641	0.00527059	NaN	1	0		NaN	6.09864	0	5.31098	+	18.5293	2.73505	0.00242424	4.7587
26.1097	26.4416	25.2945	26.6348	22.5611	23.0442	20.6082	25.0552	27.8789	28.2	26.2319	27.908			+	FGFR3_4KO_TMEM_TMEM			biological regulation;catabolic process;cellular catabolic process;cellular component organization;cellular component organization at cellular level;cellular component organization or biogenesis;cellular component organization or biogenesis at cellular level;cellular macromolecule catabolic process;cellular macromolecule metabolic process;cellular metabolic process;cellular nitrogen compound meta…	acid-amino acid ligase activity;binding;catalytic activity;enzyme binding;ligase activity;ligase activity, forming carbon-nitrogen bonds;protein binding;small conjugating protein ligase activity;ubiquitin protein ligase binding	cell part;chromatin;chromosomal part;chromosome;cytoplasm;HULC complex;intracellular non-membrane-bounded organelle;intracellular organelle;intracellular organelle part;intracellular part;macromolecular complex;non-membrane-bounded organelle;nuclear chromatin;nuclear chromosome part;nuclear part;organelle;organelle part;protein complex;sex chromosome;ubiquitin conjugating enzyme complex;ubiquitin…	Ubiquitin mediated proteolysis	+	Cluster -786	3	3	2	43.4	43.4	17.8	17.315	0	20.364	2064200000	22	2.94388	0.00964401	NaN	1	0		NaN	1.73661	0.0524382	1.43458		2.67708	2.46013	0.00532132	4.73753
25.1347	24.2766	23.6604	23.7055	24.8783	24.4269	22.7938	22.949	28.2139	28.3987	27.7759	28.918			+	FGFR3_4KO_TMEM_TMEM	+	FGFR3_4KO_TMEM_CTRL	biological regulation;biosynthetic process;cellular biosynthetic process;cellular macromolecule metabolic process;cellular metabolic process;cellular nitrogen compound metabolic process;cellular process;macromolecule metabolic process;metabolic process;nitrogen compound metabolic process;nucleic acid metabolic process;nucleobase-containing compound metabolic process;primary metabolic process;regu…	binding;nucleic acid binding;RNA binding;rRNA binding;rRNA primary transcript binding	caveola;cell part;cytoplasm;cytoplasmic part;cytosol;endoplasmic reticulum;intracellular membrane-bounded organelle;intracellular organelle;intracellular part;macromolecular complex;membrane part;membrane raft;membrane-bounded organelle;mitochondrion;nucleus;organelle;plasma membrane part;protein complex		+	Cluster -786	10	10	10	31.4	31.4	31.4	43.908	0	64.504	2649800000	34	4.587	0.00237838	0.129484	0.987461	-0.432292		-0.690622	4.51618	0	4.13235	+	9.91143	3.67596	0.000389381	4.56464
22.8793	21.4018	24.3779	20.5473	22.6137	23.4559	23.1875	20.9832	27.2942	27.1309	26.6967	27.1465			+	FGFR3_4KO_TMEM_TMEM	+	FGFR3_4KO_TMEM_CTRL	anatomical structure morphogenesis;biological adhesion;biological regulation;cell adhesion;cell differentiation;cell morphogenesis;cell morphogenesis involved in differentiation;cell projection organization;cell-cell adhesion;cell-substrate adhesion;cellular component morphogenesis;cellular component organization;cellular component organization at cellular level;cellular component organization or…	binding;extracellular matrix structural constituent;glycolipid binding;glycosphingolipid binding;lipid binding;sphingolipid binding;structural molecule activity	cell part;cytoplasmic part;extracellular matrix;extracellular matrix part;extracellular membrane-bounded organelle;extracellular organelle;extracellular region part;extracellular space;extracellular vesicular exosome;intracellular part;laminin complex;laminin-1 complex;laminin-10 complex;macromolecular complex;membrane-bounded organelle;membrane-bounded vesicle;organelle;perinuclear region of cyt…		+	Cluster -786	12	12	12	7.8	7.8	7.8	197.39	0	51.518	1007600000	17	3.37625	0.00682927	NaN	1	0		NaN	3.15558	0.00198058	4.76551	+	5.58676	3.6677	0.000382609	4.50698
22.1909	22.623	20.6519	25.2658	20.8893	21.3904	23.9242	20.4553	26.4856	25.9871	25.3734	26.8043			+	FGFR3_4KO_TMEM_TMEM	+	FGFR3_4KO_TMEM_CTRL	biological regulation;biosynthetic process;body fluid secretion;cellular biosynthetic process;cellular metabolic process;cellular nitrogen compound biosynthetic process;cellular nitrogen compound metabolic process;cellular process;establishment of localization;female pregnancy;heterocycle biosynthetic process;heterocycle metabolic process;lactation;metabolic process;multicellular organismal proce…			Pyrimidine metabolism	+	Cluster -786	3	3	3	18.1	18.1	18.1	34.242	0	27.844	440910000	5	2.3257	0.0177488	NaN	1	0		NaN	2.16612	0.0131741	3.4797	+	3.4494	2.76709	0.00251969	4.49778
22.0543	24.8484	22.8749	23.6244	21.3678	25.0125	23.7248	23.953	28.0199	28.4298	27.3641	28.194			+	FGFR3_4KO_TMEM_TMEM	+	FGFR3_4KO_TMEM_CTRL	biological regulation;cell activation;cellular component organization;cellular component organization or biogenesis;cellular membrane organization;cellular process;cellular response to chemical stimulus;cellular response to hypoxia;cellular response to oxygen levels;cellular response to stimulus;cellular response to stress;DNA damage response, signal transduction by p53 class mediator;immune syst…		adherens junction;anchoring junction;cell junction;cell part;cell-cell adherens junction;cell-cell junction;centrosome;cytoplasm;cytoplasmic part;cytoskeletal part;cytosol;endosomal part;endosome membrane;extracellular membrane-bounded organelle;extracellular organelle;extracellular region part;extracellular vesicular exosome;intracellular membrane-bounded organelle;intracellular non-membrane-bou…		+	Cluster -786	6	6	6	22.1	22.1	22.1	42.954	0	28.329	1795700000	23	3.39022	0.00682645	NaN	1	0		NaN	3.77836	0.000709677	4.65146	+	7.3151	2.8583	0.00163025	4.48744
23.3691	20.8537	23.3894	21.9617	23.67	23.5451	25.0188	23.7102	28.5007	28.7746	27.7125	28.7622			+	FGFR3_4KO_TMEM_TMEM	+	FGFR3_4KO_TMEM_CTRL	amine metabolic process;aminoglycan catabolic process;aminoglycan metabolic process;anatomical structure development;anatomical structure formation involved in morphogenesis;anatomical structure maturation;anatomical structure morphogenesis;biological adhesion;biological regulation;blood vessel maturation;branching involved in prostate gland morphogenesis;branching involved in ureteric bud morpho…	binding;carbohydrate binding;catalytic activity;cytokine binding;cytokine receptor activity;enzyme binding;epidermal growth factor receptor binding;glycosaminoglycan binding;growth factor receptor binding;hexosaminidase activity;hyaluronic acid binding;hyalurononglucosaminidase activity;hydrolase activity;hydrolase activity, acting on glycosyl bonds;hydrolase activity, hydrolyzing O-glycosyl comp…	adherens junction;anchoring junction;apical plasma membrane;basolateral plasma membrane;cell junction;cell part;cell-substrate adherens junction;cell-substrate junction;cytoplasmic part;external side of plasma membrane;extracellular membrane-bounded organelle;extracellular organelle;extracellular region part;extracellular vesicular exosome;focal adhesion;Golgi apparatus;integral to membrane;intra…	ECM-receptor interaction;Hematopoietic cell lineage;Shigellosis	+	Cluster -786	4	4	4	10.4	10.4	10.4	39.725	0	8.3794	2102300000	17	4.97339	0.00195238	NaN	1	0		NaN	4.31595	0.000526316	6.04404	+	9.13777	4.34174	0	4.45146
20.6306	22.9871	23.8161	21.5783	19.5454	18.6815	24.061	23.7396	26.3781	26.3638	24.3799	26.6283			+	FGFR3_4KO_TMEM_TMEM	+	FGFR3_4KO_TMEM_CTRL	actin cytoskeleton organization;actin filament-based process;cellular component organization;cellular component organization at cellular level;cellular component organization or biogenesis;cellular component organization or biogenesis at cellular level;cellular process;cytoskeleton organization;organelle organization	actinin binding;binding;cation binding;cytoskeletal protein binding;ion binding;metal ion binding;protein binding;transition metal ion binding;zinc ion binding			+	Cluster -786	4	4	4	10.3	10.3	10.3	35.564	0	4.9981	407770000	10	1.69228	0.0388571	NaN	1	0		NaN	2.53387	0.00657895	3.6845	+	4.17437	1.60554	0.0353437	4.43064
24.7111	23.3574	22.6461	24.9057	22.6827	22.3691	24.9753	22.2052	27.5111	27.8318	26.3093	27.8434			+	FGFR3_4KO_TMEM_TMEM	+	FGFR3_4KO_TMEM_CTRL	cellular metabolic process;cellular process;metabolic process;one-carbon metabolic process;small molecule metabolic process	binding;carbonate dehydratase activity;carbon-oxygen lyase activity;catalytic activity;cation binding;hydro-lyase activity;ion binding;lyase activity;metal ion binding;transition metal ion binding;zinc ion binding	cell part;cytoplasmic part;cytosol;intracellular part;myelin sheath	Nitrogen metabolism	+	Cluster -786	5	5	5	35.9	35.9	35.9	29.553	0	26.975	1362200000	11	3.19438	0.00795572	NaN	1	0		NaN	3.04338	0.00185455	3.46884	+	5.31146	2.94615	0.00150218	4.31586
29.8315	29.5651	28.5748	30.123	30.0214	29.4225	29.738	28.788	33.9913	34.5145	32.9672	33.7344			+	FGFR3_4KO_TMEM_TMEM	+	FGFR3_4KO_TMEM_CTRL	apoptosis;B cell activation;B cell activation involved in immune response;B cell differentiation;biological regulation;carbohydrate homeostasis;cell activation;cell activation involved in immune response;cell death;cell differentiation;cellular chemical homeostasis;cellular developmental process;cellular glucose homeostasis;cellular homeostasis;cellular process;cellular response to carbohydrate s…	binding;carbohydrate binding;disaccharide binding;extracellular matrix binding;galactoside binding;glycoprotein binding;identical protein binding;lactose binding;laminin binding;molecular transducer activity;monosaccharide binding;protein binding;protein dimerization activity;protein homodimerization activity;signal transducer activity;sugar binding	cell part;cell surface;cytoplasm;extracellular matrix;extracellular membrane-bounded organelle;extracellular organelle;extracellular region part;extracellular space;extracellular vesicular exosome;intracellular membrane-bounded organelle;intracellular organelle;intracellular part;membrane-bounded organelle;membrane-bounded vesicle;nucleus;organelle;proteinaceous extracellular matrix;vesicle		+	Cluster -786	7	7	7	41.5	41.5	41.5	14.857	0	17.698	111070000000	103	5.32895	0.0013125	0.277524	0.92045	-0.0311217		-0.0727306	4.32977	0.000571429	4.27823	+	9.1894	4.31889	0	4.30935
19.9464	21.2665	26.3573	19.897	22.2132	25.0368	23.3583	20.9795	27.2033	27.6684	26.5999	27.2827			+	FGFR3_4KO_TMEM_TMEM	+	FGFR3_4KO_TMEM_CTRL	anatomical structure morphogenesis;appendage morphogenesis;biological regulation;biosynthetic process;carboxylic acid metabolic process;cellular biosynthetic process;cellular hormone metabolic process;cellular ketone metabolic process;cellular lipid metabolic process;cellular metabolic process;cellular process;developmental process;diterpenoid metabolic process;embryonic appendage morphogenesis;e…	binding;carboxylic acid binding;isoprenoid binding;lipid binding;monocarboxylic acid binding;retinal binding;retinoic acid binding;retinoid binding;retinol binding;transporter activity;vitamin binding	cell part;cytoplasm;cytoplasmic part;cytosol;endoplasmic reticulum;extracellular membrane-bounded organelle;extracellular organelle;extracellular region part;extracellular vesicular exosome;intracellular membrane-bounded organelle;intracellular organelle;intracellular organelle part;intracellular part;membrane-bounded organelle;membrane-bounded vesicle;nuclear part;nucleoplasm;organelle;organelle…		+	Cluster -786	3	3	2	17.3	17.3	12.2	15.933	0	3.0113	1266500000	12	1.93708	0.0272381	NaN	1	0		NaN	2.16244	0.0131765	5.32179	+	3.44248	2.53065	0.00478205	4.2916
23.2416	26.8344	27.033	27.4317	23.9937	27.403	26.9483	27.3519	30.9813	30.9424	30.4371	30.4132			+	FGFR3_4KO_TMEM_TMEM	+	FGFR3_4KO_TMEM_CTRL	aging;cellular metabolic process;cellular process;developmental process;metabolic process;multicellular organismal process;neurological system process;response to chemical stimulus;response to genistein;response to inorganic substance;response to metal ion;response to organic cyclic compound;response to organic substance;response to stimulus;sensory perception;sensory perception of chemical stimu…	binding;catalytic activity;glutathione transferase activity;identical protein binding;protein binding;protein dimerization activity;protein homodimerization activity;transferase activity;transferase activity, transferring alkyl or aryl (other than methyl) groups	cell part;cytoplasmic part;cytosol;intracellular part;macromolecular complex;membrane;plasma membrane;protein complex	Drug metabolism - cytochrome P450;Glutathione metabolism;Metabolism of xenobiotics by cytochrome P450	+	Cluster -786	6	5	2	27.1	23.4	6.9	25.702	0	13.726	12880000000	17	2.53236	0.0144485	0.383272	0.844578	0.289072		0.227646	2.74682	0.00387597	4.55832	+	4.62866	2.66892	0.00300719	4.26925
25.379	24.8128	26.2921	20.8177	23.2143	24.8275	24.3139	24.7063	27.4727	27.1522	31.9506	27.56			+	FGFR3_4KO_TMEM_TMEM			anatomical structure development;cell development;cellular developmental process;cellular process;developmental process;muscle cell development;muscle fiber development;striated muscle cell development	ankyrin binding;binding;cytoskeletal protein binding;protein binding	adherens junction;anchoring junction;cell junction;cell part;cell-substrate adherens junction;cell-substrate junction;contractile fiber part;costamere;cytoplasm;cytoplasmic part;cytoskeleton;focal adhesion;intracellular non-membrane-bounded organelle;intracellular organelle;intracellular part;membrane;non-membrane-bounded organelle;organelle;organelle part;plasma membrane;sarcolemma;sarcoplasm;Z …	Focal adhesion;MAPK signaling pathway	+	Cluster -786	70	58	58	35.5	31	31	287.3	0	322.31	15029000000	97	1.6921	0.0388118	NaN	1	0		NaN	1.6515	0.0670033	4.20845		2.531	1.92214	0.0153764	4.26836
23.7367	24.0069	20.9602	21.7249	21.7315	22.0523	20.7139	22.5751	27.7387	24.4765	25.5886	25.9959			+	FGFR3_4KO_TMEM_TMEM	+	FGFR3_4KO_TMEM_CTRL		catalytic activity;cation transmembrane transporter activity;cytochrome-c oxidase activity;heme-copper terminal oxidase activity;hydrogen ion transmembrane transporter activity;inorganic cation transmembrane transporter activity;ion transmembrane transporter activity;monovalent inorganic cation transmembrane transporter activity;oxidoreductase activity;oxidoreductase activity, acting on a heme gr…	cell part;cytoplasmic part;envelope;intracellular organelle part;intracellular part;mitochondrial envelope;mitochondrial part;organelle envelope;organelle part		+	Cluster -786	1	1	1	6.3	6.3	6.3	13.829	0.0066782	1.3778	648940000	5	2.5997	0.0133515	NaN	1	0		NaN	2.09205	0.0172093	3.34273	+	3.31122	2.7558	0.00248062	4.18172
26.2966	26.2574	25.2356	27.3962	23.8305	23.5792	20.419	20.3146	26.9668	26.9661	23.2712	27.6026			+	FGFR3_4KO_TMEM_TMEM					cell part;cell projection;lamellipodium		+	Cluster -786	6	6	6	28.8	28.8	28.8	25.232	0	43.263	1355500000	17	2.06485	0.0238422	NaN	1	0		NaN	0.272897	0.964569	-0.0947652		-0.0875579	1.62839	0.0341983	4.16585
28.3207	27.2805	25.9514	27.5474	27.0432	25.8536	26.5159	25.6751	30.8796	30.7592	29.42	30.6002			+	FGFR3_4KO_TMEM_TMEM	+	FGFR3_4KO_TMEM_CTRL					+	Cluster -786	3	3	3	60.5	60.5	60.5	9.0303	0	38.917	11840000000	32	4.02428	0.00479503	0.0308585	0.981792	-1.00306		-1.71495	3.02128	0.00182143	3.13976	+	5.25838	3.97692	0	4.14281
23.6884	23.3363	23.6316	23.9235	23.6792	24.003	21.6074	23.5979	27.2165	26.9115	27.7908	27.52			+	FGFR3_4KO_TMEM_TMEM	+	FGFR3_4KO_TMEM_CTRL	anatomical structure formation involved in morphogenesis;angiogenesis;biological regulation;catabolic process;cation homeostasis;cell communication;cell death;cellular catabolic process;cellular component assembly;cellular component organization;cellular component organization or biogenesis;cellular lipid metabolic process;cellular metabolic process;cellular nitrogen compound catabolic process;ce…	binding;catalytic activity;cation binding;enzyme binding;heme binding;heme oxygenase (decyclizing) activity;hydrolase activity;hydrolase activity, acting on ester bonds;ion binding;iron ion binding;lipase activity;metal ion binding;molecular transducer activity;oxidoreductase activity;oxidoreductase activity, acting on paired donors, with incorporation or reduction of molecular oxygen;phospholipa…	caveola;cell part;cytoplasmic part;cytosol;endoplasmic reticulum;endoplasmic reticulum membrane;endoplasmic reticulum part;intracellular membrane-bounded organelle;intracellular non-membrane-bounded organelle;intracellular organelle;intracellular organelle part;intracellular part;membrane;membrane part;membrane raft;membrane-bounded organelle;non-membrane-bounded organelle;nuclear part;nucleolus;…	Mineral absorption;Porphyrin and chlorophyll metabolism	+	Cluster -786	3	3	3	18	18	18	33.005	0	32.625	1659800000	15	4.67422	0.00229126	0.118436	0.988773	-0.423064		-0.757614	5.8023	0	3.71476	+	16.5053	3.42883	0.00030137	4.13782
25.5101	24.3687	23.0468	25.3933	24.0385	23.6698	24.7596	22.7536	28.362	28.8048	26.1164	28.4406			+	FGFR3_4KO_TMEM_TMEM	+	FGFR3_4KO_TMEM_CTRL	cellular component organization;cellular component organization or biogenesis;cellular membrane organization;cellular process;endocytosis;establishment of localization;hyperosmotic response;hyperosmotic salinity response;membrane invagination;membrane organization;response to abiotic stimulus;response to osmotic stress;response to salt stress;response to stimulus;response to stress;transport;vesi…	binding;lipid binding	cell cortex;cell part;cell projection;cytoplasmic part;cytoskeleton;Golgi apparatus;intracellular membrane-bounded organelle;intracellular non-membrane-bounded organelle;intracellular organelle;intracellular part;lysosome;lytic vacuole;membrane part;membrane-bounded organelle;non-membrane-bounded organelle;organelle;phagocytic cup;plasma membrane part;vacuole	Insulin signaling pathway	+	Cluster -786	11	11	11	26.3	26.3	26.3	62.798	0	65.996	2001800000	40	3.00735	0.00945085	0.0746604	0.983716	-0.774343		-1.09406	2.44857	0.0075414	3.35126	+	3.99992	2.84647	0.00160996	4.1256
21.4378	19.6776	23.2762	24.5303	25.6573	22.2713	22.5977	22.2404	27.5066	27.8275	26.2405	27.5428			+	FGFR3_4KO_TMEM_TMEM	+	FGFR3_4KO_TMEM_CTRL					+	Cluster -786	10	10	10	24	24	24	62.612	0	26.28	1074500000	24	2.43542	0.0157612	NaN	1	0		NaN	2.69314	0.00444776	5.04889	+	4.51148	2.4099	0.0055977	4.0877
27.6007	27.3405	26.6847	27.9255	27.7348	26.8312	27.6608	26.7652	31.3929	31.6197	30.1839	31.9659			+	FGFR3_4KO_TMEM_TMEM	+	FGFR3_4KO_TMEM_CTRL	anatomical structure development;biological regulation;cell chemotaxis;cell differentiation;cell migration;cell motility;cellular component movement;cellular component organization;cellular component organization at cellular level;cellular component organization or biogenesis;cellular component organization or biogenesis at cellular level;cellular developmental process;cellular macromolecule meta…	advanced glycation end-product receptor activity;binding;carbohydrate binding;chemoattractant activity;disaccharide binding;Fc-gamma receptor I complex binding;IgE binding;immunoglobulin binding;immunoglobulin receptor binding;molecular transducer activity;monosaccharide binding;protein binding;protein complex binding;receptor activity;receptor binding;signal transducer activity;signaling recepto…	cell part;cell surface;cytoplasm;cytoplasmic part;external side of plasma membrane;extracellular matrix;extracellular membrane-bounded organelle;extracellular organelle;extracellular region part;extracellular space;extracellular vesicular exosome;immunological synapse;intracellular membrane-bounded organelle;intracellular organelle;intracellular organelle part;intracellular part;macromolecular co…		+	Cluster -786	8	8	8	36.1	36.1	36.1	26.335	0	62.417	20446000000	66	5.04683	0.00172152	0.193373	0.971354	-0.139834		-0.377659	4.09186	0.000434783	3.90275	+	8.33556	3.88421	0	4.04259
23.9418	25.473	19.7616	22.212	20.4154	25.0772	23.6865	24.9509	27.7489	28.1434	26.1038	28.1791			+	FGFR3_4KO_TMEM_TMEM	+	FGFR3_4KO_TMEM_CTRL	acid secretion;actin cytoskeleton organization;actin filament-based process;activation of adenylate cyclase activity;activation of adenylate cyclase activity by dopamine receptor signaling pathway;activation of adenylate cyclase activity by G-protein signaling pathway;activation of phospholipase C activity;activation of phospholipase C activity by dopamine receptor signaling pathway;activation of…	binding;channel regulator activity;chloride channel regulator activity;PDZ domain binding;protein binding;protein complex binding;protein complex scaffold;protein domain specific binding;structural molecule activity	apical plasma membrane;brush border membrane;cell part;cell projection;cell projection membrane;cell projection part;centrosome;cytoplasm;cytoplasmic part;cytoskeletal part;endomembrane system;extracellular membrane-bounded organelle;extracellular organelle;extracellular region part;extracellular vesicular exosome;filopodium;intracellular membrane-bounded organelle;intracellular non-membrane-boun…		+	Cluster -786	8	8	8	24.4	24.4	24.4	38.83	0	11.748	1405900000	18	1.76698	0.035389	NaN	1	0		NaN	2.22409	0.0120417	4.69671	+	3.55922	1.82188	0.019512	4.01128
25.47	25.4432	24.3172	25.5508	24.3899	22.3687	23.7376	19.6915	26.8697	27.0492	25.2421	26.886			+	FGFR3_4KO_TMEM_TMEM			cellular macromolecule metabolic process;cellular metabolic process;cellular process;cellular protein metabolic process;chaperone-mediated protein folding;macromolecule metabolic process;macromolecule modification;metabolic process;peptidyl-amino acid modification;peptidyl-proline modification;primary metabolic process;protein folding;protein metabolic process;protein modification process;protein…	binding;calcium ion binding;catalytic activity;cation binding;cis-trans isomerase activity;drug binding;FK506 binding;ion binding;isomerase activity;macrolide binding;metal ion binding;peptidyl-prolyl cis-trans isomerase activity	cell part;cytoplasmic part;endoplasmic reticulum membrane;endoplasmic reticulum part;intracellular organelle part;intracellular part;membrane;membrane part;organelle membrane;organelle part		+	Cluster -786	5	5	5	20.2	20.2	20.2	24.818	0	4.4247	916390000	20	2.15574	0.0215508	NaN	1	0		NaN	1.66141	0.0659142	1.31645		2.54791	1.90587	0.0158507	3.96481
23.8701	25.3951	21.8175	25.6748	22.7379	22.3933	22.003	22.9276	26.7383	27.0807	25.1389	26.8295			+	FGFR3_4KO_TMEM_TMEM			biological regulation;calcium ion transmembrane transport;calcium ion transport;cation transport;cellular process;cellular response to stimulus;divalent inorganic cation transport;divalent metal ion transport;establishment of localization;inositol lipid-mediated signaling;intracellular signal transduction;ion transmembrane transport;ion transport;metal ion transport;negative regulation of catalyt…	binding;calcium channel activity;calcium ion binding;calcium-dependent protein kinase inhibitor activity;calcium-dependent protein kinase regulator activity;cation binding;cation channel activity;cation transmembrane transporter activity;channel activity;enzyme binding;enzyme inhibitor activity;enzyme regulator activity;gated channel activity;ion binding;ion channel activity;ion transmembrane tra…	axon;cell junction;cell part;cell projection;cytoplasmic part;cytoplasmic vesicle;cytoskeletal part;cytosol;dendrite;extracellular membrane-bounded organelle;extracellular organelle;extracellular region part;extracellular vesicular exosome;Golgi apparatus part;Golgi cisterna membrane;Golgi membrane;intracellular organelle;intracellular organelle part;intracellular part;membrane;membrane-bounded o…		+	Cluster -786	5	5	5	32.1	32.1	32.1	21.878	0	24.079	829090000	14	2.47399	0.0150738	NaN	1	0		NaN	1.50491	0.0925449	2.25744		2.28308	3.71549	0	3.93139
25.3639	26.0797	25.0777	25.7278	23.2733	22.5268	22.0124	21.893	26.9648	27.0747	25.0535	26.2452			+	FGFR3_4KO_TMEM_TMEM				catalytic activity;cation transmembrane transporter activity;cytochrome-c oxidase activity;heme-copper terminal oxidase activity;hydrogen ion transmembrane transporter activity;inorganic cation transmembrane transporter activity;ion transmembrane transporter activity;monovalent inorganic cation transmembrane transporter activity;oxidoreductase activity;oxidoreductase activity, acting on a heme gr…	cell part;cytoplasmic part;intracellular membrane-bounded organelle;intracellular organelle;intracellular part;membrane-bounded organelle;mitochondrion;organelle	Alzheimer's disease;Cardiac muscle contraction;Huntington's disease;Oxidative phosphorylation;Parkinson's disease	+	Cluster -786	3	3	3	29.1	29.1	29.1	10.071	0.00024349	2.5657	1093600000	7	4.2689	0.00360902	NaN	1	0		NaN	1.038	0.198119	0.772268		1.50414	3.36164	0.000556962	3.90819
29.5631	28.9452	27.9361	29.738	29.9114	28.4706	29.4177	28.5268	33.4093	33.4443	31.6036	33.2891			+	FGFR3_4KO_TMEM_TMEM	+	FGFR3_4KO_TMEM_CTRL	cell differentiation;cellular developmental process;cellular process;developmental process;multicellular organismal process;muscle contraction;muscle system process;osteoblast differentiation;system process	binding;cation binding;ion binding;metal ion binding	actin filament bundle;actomyosin;adherens junction;anchoring junction;cell cortex part;cell junction;cell part;cell-substrate adherens junction;cell-substrate junction;cortical cytoskeleton;cytoplasmic part;cytoskeletal part;cytoskeleton;extracellular membrane-bounded organelle;extracellular organelle;extracellular region part;extracellular vesicular exosome;filamentous actin;focal adhesion;intra…	Cardiac muscle contraction;Dilated cardiomyopathy;Hypertrophic cardiomyopathy (HCM)	+	Cluster -786	24	13	12	59.7	38.7	38.7	28.509	0	145.01	63112000000	157	4.02289	0.00476543	0.323874	0.888638	0.0360336		0.0669983	3.48192	0.00161039	3.89098	+	6.44717	3.30245	0.000533333	3.85495
22.378	22.7716	22.7685	21.5314	24.1253	21.2469	24.6506	22.1864	27.2474	26.828	27.0661	26.4476			+	FGFR3_4KO_TMEM_TMEM	+	FGFR3_4KO_TMEM_CTRL	actin cytoskeleton organization;actin filament organization;actin filament-based process;acylglycerol metabolic process;aging;anatomical structure development;anatomical structure formation involved in morphogenesis;anatomical structure homeostasis;anatomical structure morphogenesis;angiogenesis;biological regulation;body fluid secretion;calcium ion homeostasis;calcium ion transport;carbohydrate …	binding;calcium channel regulator activity;channel inhibitor activity;channel regulator activity;enzyme activator activity;enzyme binding;enzyme regulator activity;inward rectifier potassium channel inhibitor activity;ion channel binding;ion channel inhibitor activity;kinase binding;nitric-oxide synthase binding;peptidase activator activity;peptidase regulator activity;potassium channel inhibitor…	acrosomal membrane;adherens junction;anchoring junction;apical plasma membrane;basal plasma membrane;caveola;cell cortex;cell junction;cell part;cell projection;cell surface;cell-substrate adherens junction;cell-substrate junction;cilium;cytoplasm;cytoplasmic part;cytoplasmic vesicle;cytoplasmic vesicle membrane;cytoplasmic vesicle part;cytosol;dystrophin-associated glycoprotein complex;endoplasm…	Bacterial invasion of epithelial cells;Endocytosis;Focal adhesion;Viral myocarditis	+	Cluster -786	5	5	5	34.3	34.3	34.3	20.551	0	13.047	981620000	9	3.58178	0.00623256	NaN	1	0		NaN	5.26547	0	4.53489	+	13.3663	2.47249	0.00516208	3.84495
25.5051	25.1583	23.1881	24.3574	23.1398	22.0623	24.0015	25.0164	28.1944	27.5104	26.4713	26.9937			+	FGFR3_4KO_TMEM_TMEM	+	FGFR3_4KO_TMEM_CTRL	biological regulation;cytokine production;defense response;defense response to bacterium;defense response to Gram-positive bacterium;interleukin-1 beta production;interleukin-1 production;multicellular organismal process;multi-organism process;negative regulation of caspase activity;negative regulation of catalytic activity;negative regulation of hydrolase activity;negative regulation of molecula…	caspase inhibitor activity;caspase regulator activity;cysteine-type endopeptidase inhibitor activity;endopeptidase inhibitor activity;endopeptidase regulator activity;enzyme inhibitor activity;enzyme regulator activity;peptidase inhibitor activity;peptidase regulator activity	cell part;cytoplasm;intracellular part		+	Cluster -786	4	4	4	32.3	32.3	32.3	22.244	0	114	1301100000	14	2.77771	0.0114819	NaN	1	0		NaN	2.60985	0.00573427	2.74022	+	4.33328	2.6677	0.00299642	3.73743
23.1461	22.7561	24.6429	21.0423	25.2919	25.607	22.7378	23.5021	28.5894	28.1543	27.0827	28.0095			+	FGFR3_4KO_TMEM_TMEM	+	FGFR3_4KO_TMEM_CTRL					+	Cluster -786	13	13	13	12.3	12.3	12.3	135.84	0	16.35	2157900000	27	3.16143	0.00816117	NaN	1	0		NaN	3.42432	0.00153086	5.06215	+	6.28846	2.5315	0.00479743	3.67429
20.7195	24.3565	23.214	20.5993	22.282	20.476	23.2706	25.7281	26.4644	26.6305	26.5744	26.6769			+	FGFR3_4KO_TMEM_TMEM	+	FGFR3_4KO_TMEM_CTRL	alcohol catabolic process;alcohol metabolic process;amino sugar catabolic process;amino sugar metabolic process;carbohydrate catabolic process;carbohydrate metabolic process;carboxylic acid metabolic process;catabolic process;cellular carbohydrate catabolic process;cellular carbohydrate metabolic process;cellular ketone metabolic process;cellular metabolic process;cellular process;glucosamine met…	binding;catalytic activity;cation binding;deacetylase activity;hydrolase activity;hydrolase activity, acting on carbon-nitrogen (but not peptide) bonds;hydrolase activity, acting on carbon-nitrogen (but not peptide) bonds, in linear amides;ion binding;metal ion binding;N-acetylglucosamine-6-phosphate deacetylase activity		Amino sugar and nucleotide sugar metabolism	+	Cluster -786	6	6	6	20.8	20.8	20.8	43.538	0	14.117	701860000	9	1.98677	0.0259963	NaN	1	0		NaN	2.76796	0.00362205	4.36424	+	4.67533	1.80016	0.0216728	3.64736
21.8268	22.1882	22.5562	24.2874	20.6829	23.861	23.969	20.7108	26.5148	26.8241	23.4303	27.0168			+	FGFR3_4KO_TMEM_TMEM	+	FGFR3_4KO_TMEM_CTRL	actin cytoskeleton organization;actin filament organization;actin filament-based process;biological regulation;cellular component organization;cellular component organization at cellular level;cellular component organization or biogenesis;cellular component organization or biogenesis at cellular level;cellular process;cytoskeleton organization;maintenance of location;maintenance of protein locati…		cell part;cytoplasm;intracellular part		+	Cluster -786	3	3	3	48.9	48.9	48.9	5.3038	0	3.4346	426720000	3	1.72271	0.0372989	NaN	1	0		NaN	2.03917	0.0198609	3.23186	+	3.21398	1.56237	0.0390849	3.64058
24.7412	21.6489	24.9463	23.7354	21.5043	21.8419	23.9717	21.7829	26.5251	25.8266	25.0082	26.2667			+	FGFR3_4KO_TMEM_TMEM			aging;anatomical structure development;biological regulation;biosynthetic process;cell development;cellular biosynthetic process;cellular developmental process;cellular macromolecule biosynthetic process;cellular macromolecule metabolic process;cellular metabolic process;cellular nitrogen compound metabolic process;cellular process;cellular response to calcium ion;cellular response to chemical st…	binding;core promoter proximal region DNA binding;core promoter proximal region sequence-specific DNA binding;DNA binding;double-stranded DNA binding;ligand-dependent nuclear receptor binding;nucleic acid binding;nucleic acid binding transcription factor activity;protein binding;protein binding transcription factor activity;protein dimerization activity;protein heterodimerization activity;recepto…	cell part;chromatin;chromosomal part;intracellular membrane-bounded organelle;intracellular organelle;intracellular organelle part;intracellular part;macromolecular complex;membrane-bounded organelle;nuclear chromatin;nuclear chromosome part;nuclear part;nucleoplasm;nucleoplasm part;nucleus;organelle;organelle part;protein complex;protein-DNA complex;transcription factor complex	MAPK signaling pathway;Osteoclast differentiation	+	Cluster -786	4	4	4	23.5	23.5	23.5	34.874	0	19.54	367340000	10	2.27983	0.018449	NaN	1	0		NaN	1.68875	0.061512	2.13871		2.5947	2.82031	0.00183471	3.63146
22.8375	22.586	23.691	23.1329	21.558	22.3901	22.8914	23.6551	25.8603	25.5592	27.4573	25.8533			+	FGFR3_4KO_TMEM_TMEM	+	FGFR3_4KO_TMEM_CTRL		binding;mRNA 3'-UTR binding;mRNA 5'-UTR binding;mRNA binding;nucleic acid binding;nucleotide binding;RNA binding	cell part;cytoplasm;cytoskeleton;intracellular membrane-bounded organelle;intracellular non-membrane-bounded organelle;intracellular organelle;intracellular part;membrane-bounded organelle;non-membrane-bounded organelle;nucleus;organelle		+	Cluster -786	11	10	10	23.1	20.9	20.9	65.404	0	32.678	964880000	23	3.73524	0.00561224	NaN	1	0		NaN	3.4447	0.00156962	3.12068	+	6.34427	2.93043	0.00167965	3.55888
21.3198	20.876	24.3664	22.8933	22.0872	21.2797	23.1232	22.7977	26.0692	25.884	25.7674	25.7353			+	FGFR3_4KO_TMEM_TMEM	+	FGFR3_4KO_TMEM_CTRL	activation of protein kinase activity;biological regulation;cellular macromolecule metabolic process;cellular metabolic process;cellular process;cellular protein metabolic process;cellular response to stimulus;cellular response to stress;induction of apoptosis;induction of apoptosis by intracellular signals;induction of apoptosis by oxidative stress;induction of programmed cell death;intracellula…	adenyl nucleotide binding;adenyl ribonucleotide binding;ATP binding;binding;catalytic activity;cation binding;ion binding;kinase activity;metal ion binding;nucleotide binding;phosphotransferase activity, alcohol group as acceptor;protein kinase activity;protein serine/threonine kinase activity;purine nucleotide binding;purine ribonucleoside triphosphate binding;purine ribonucleotide binding;ribon…	cell part;cytoplasm;cytoplasmic part;extracellular membrane-bounded organelle;extracellular organelle;extracellular region part;extracellular vesicular exosome;Golgi apparatus part;Golgi membrane;intracellular membrane-bounded organelle;intracellular non-membrane-bounded organelle;intracellular organelle;intracellular organelle part;intracellular part;membrane;membrane-bounded organelle;membrane-…		+	Cluster -786	7	3	2	21	9.1	5.3	46.809	0	6.0607	467360000	6	2.90376	0.00993671	NaN	1	0		NaN	2.63194	0.00532394	3.50012	+	4.38012	3.8416	0	3.54204
22.9097	23.4067	24.2441	24.1265	23.1784	23.7933	24.1054	25.1299	27.2613	27.3104	28.2084	27.5629			+	FGFR3_4KO_TMEM_TMEM	+	FGFR3_4KO_TMEM_CTRL	biological regulation;cell cycle cytokinesis;cell cycle phase;cell cycle process;cellular component assembly;cellular component assembly at cellular level;cellular component organization;cellular component organization at cellular level;cellular component organization or biogenesis;cellular component organization or biogenesis at cellular level;cellular macromolecular complex assembly;cellular ma…	1-phosphatidylinositol binding;binding;lipid binding;phosphatidylinositol binding;phospholipid binding	cell part;clathrin-coated vesicle;coated vesicle;cytoplasmic membrane-bounded vesicle;cytoplasmic part;cytoplasmic vesicle;cytoplasmic vesicle membrane;cytoplasmic vesicle part;endosome;extracellular membrane-bounded organelle;extracellular organelle;extracellular region part;extracellular vesicular exosome;extrinsic to internal side of plasma membrane;extrinsic to membrane;extrinsic to plasma me…		+	Cluster -786	10	10	10	17.9	17.9	17.9	66.023	0	28.614	1923200000	24	4.67568	0.00227451	NaN	1	0		NaN	4.59599	0	3.91402	+	10.2358	3.58262	0.000357724	3.53401
24.2027	24.1835	22.721	24.6512	23.2309	23.1074	24.193	21.5733	26.5697	26.4488	26.4448	26.6921			+	FGFR3_4KO_TMEM_TMEM	+	FGFR3_4KO_TMEM_CTRL		adenyl nucleotide binding;adenyl ribonucleotide binding;ATP binding;binding;catalytic activity;kinase activity;nucleotide binding;phosphotransferase activity, alcohol group as acceptor;protein kinase activity;purine nucleotide binding;purine ribonucleoside triphosphate binding;purine ribonucleotide binding;ribonucleotide binding;transferase activity;transferase activity, transferring phosphorus-c…			+	Cluster -786	3	3	3	10.1	10.1	10.1	37.569	0	4.85	731480000	6	3.39337	0.00683817	NaN	1	0		NaN	3.36365	0.00144186	2.59921	+	6.12456	3.1809	0.00108108	3.51269
23.0028	23.7612	26.1837	22.1233	25.676	24.3187	22.9961	22.063	27.3965	27.4572	26.3383	27.9102			+	FGFR3_4KO_TMEM_TMEM	+	FGFR3_4KO_TMEM_CTRL	amine metabolic process;arginine metabolic process;carboxylic acid metabolic process;cellular amine metabolic process;cellular amino acid metabolic process;cellular ketone metabolic process;cellular metabolic process;cellular modified amino acid metabolic process;cellular nitrogen compound metabolic process;cellular process;citrulline metabolic process;glutamine family amino acid metabolic proces…	amine binding;amino acid binding;binding;carboxylic acid binding;catalytic activity;dimethylargininase activity;hydrolase activity;hydrolase activity, acting on carbon-nitrogen (but not peptide) bonds;hydrolase activity, acting on carbon-nitrogen (but not peptide) bonds, in linear amidines	cell part;centrosome;cytoplasmic part;cytoskeletal part;extracellular membrane-bounded organelle;extracellular organelle;extracellular region part;extracellular vesicular exosome;intracellular membrane-bounded organelle;intracellular non-membrane-bounded organelle;intracellular organelle;intracellular organelle part;intracellular part;membrane-bounded organelle;membrane-bounded vesicle;microtubul…		+	Cluster -786	6	5	5	30.2	27.4	27.4	29.688	0	19.129	1119800000	14	2.03665	0.0247013	NaN	1	0		NaN	2.327	0.00975	3.5078	+	3.75811	2.20016	0.00712833	3.51209
22.736	22.7051	21.4416	23.8176	26.373	23.1129	25.6088	25.0454	28.5892	28.5856	28.0532	28.5922			+	FGFR3_4KO_TMEM_TMEM	+	FGFR3_4KO_TMEM_CTRL					+	Cluster -786	17	11	7	37.4	26.5	18.9	70.184	0	72.101	2474600000	35	4.21085	0.00397101	NaN	1	0		NaN	4.8801	0	5.77994	+	11.4706	2.53371	0.0048129	3.42001
27.2068	27.2546	27.074	27.4583	27.5679	27.0552	27.1486	26.9461	30.6294	30.7285	30.2203	30.7611			+	FGFR3_4KO_TMEM_TMEM	+	FGFR3_4KO_TMEM_CTRL	anion transport;biological adhesion;biological regulation;cell adhesion;cell-cell adhesion;cellular chemical homeostasis;cellular homeostasis;cellular ion homeostasis;cellular process;chemical homeostasis;chloride transport;establishment of localization;homeostatic process;homotypic cell-cell adhesion;inorganic anion transport;ion homeostasis;ion transport;platelet aggregation;positive regulation…	anion channel activity;anion transmembrane transporter activity;channel activity;chloride channel activity;gated channel activity;ion channel activity;ion transmembrane transporter activity;passive transmembrane transporter activity;substrate-specific channel activity;substrate-specific transmembrane transporter activity;substrate-specific transporter activity;transmembrane transporter activity;t…	blood microparticle;cell part;chloride channel complex;cytoplasm;cytoplasmic part;envelope;extracellular membrane-bounded organelle;extracellular organelle;extracellular region part;extracellular vesicular exosome;intracellular membrane-bounded organelle;intracellular organelle;intracellular organelle part;intracellular part;ion channel complex;macromolecular complex;membrane;membrane part;membra…		+	Cluster -786	8	8	8	39.4	39.4	39.4	26.98	0	52.902	13565000000	70	8.11422	0	0.179489	0.974607	-0.0689392		-0.437501	6.6034	0	3.33644	+	22.545	5.78819	0	3.40538
23.0262	23.6348	23.5434	26.019	25.1665	25.4107	26.4249	24.5355	28.3568	29.1584	28.5671	29.0585			+	FGFR3_4KO_TMEM_TMEM	+	FGFR3_4KO_TMEM_CTRL	actin cytoskeleton organization;actin filament organization;actin filament-based process;anatomical structure development;biological regulation;cell communication;cell communication by chemical coupling;cell communication by electrical coupling;cell differentiation;cell proliferation;cellular component organization;cellular component organization at cellular level;cellular component organization …	binding;profilin binding;protein binding	actin cytoskeleton;cell cortex;cell junction;cell part;cell-cell junction;cytoplasmic part;cytoskeleton;gap junction;intracellular non-membrane-bounded organelle;intracellular organelle;intracellular part;membrane;non-membrane-bounded organelle;organelle;plasma membrane		+	Cluster -786	15	15	15	21.7	21.7	21.7	77.343	0	46.872	3110800000	37	3.86383	0.00548315	NaN	1	0		NaN	3.6072	0.000647059	4.72934	+	6.80324	3.62267	0.000369748	3.40079
26.1519	25.9683	25.5267	26.5162	26.1844	25.7179	26.2414	25.3444	29.2965	29.4252	29.1611	29.1564			+	FGFR3_4KO_TMEM_TMEM	+	FGFR3_4KO_TMEM_CTRL	alkene biosynthetic process;biosynthetic process;carboxylic acid biosynthetic process;carboxylic acid metabolic process;cellular alkene metabolic process;cellular biosynthetic process;cellular ketone metabolic process;cellular lipid metabolic process;cellular metabolic process;cellular process;defense response;defense response to fungus;fatty acid biosynthetic process;fatty acid metabolic process…		cell part;cytoplasm;cytoskeleton;extracellular membrane-bounded organelle;extracellular organelle;extracellular region part;extracellular vesicular exosome;intracellular non-membrane-bounded organelle;intracellular organelle;intracellular organelle part;intracellular part;membrane;membrane-bounded organelle;membrane-bounded vesicle;non-membrane-bounded organelle;nuclear membrane;nuclear part;orga…		+	Cluster -786	7	7	7	43	43	43	15.932	0	10.067	5310300000	32	6.48894	0.00032	0.151222	0.987751	-0.168734		-0.572014	5.54821	0	3.21906	+	14.9407	5.31409	0	3.38779
24.8532	25.4466	24.741	26.7656	26.416	26.2064	26.4241	25.6329	29.5771	29.907	28.7917	29.7834			+	FGFR3_4KO_TMEM_TMEM	+	FGFR3_4KO_TMEM_CTRL	age-dependent response to oxidative stress;age-dependent response to reactive oxygen species;aging;amine metabolic process;anatomical structure development;apoptotic mitochondrial changes;behavior;biological regulation;biosynthetic process;carboxylic acid metabolic process;cation homeostasis;cell development;cell differentiation;cellular amine metabolic process;cellular amino acid metabolic proce…	antioxidant activity;binding;catalytic activity;cation binding;DNA binding;identical protein binding;ion binding;manganese ion binding;metal ion binding;nucleic acid binding;oxidoreductase activity;oxidoreductase activity, acting on superoxide radicals as acceptor;oxygen binding;protein binding;superoxide dismutase activity;transition metal ion binding	cell part;cytoplasm;cytoplasmic part;extracellular membrane-bounded organelle;extracellular organelle;extracellular region part;extracellular vesicular exosome;intracellular membrane-bounded organelle;intracellular non-membrane-bounded organelle;intracellular organelle;intracellular organelle part;intracellular part;membrane;membrane-bounded organelle;membrane-bounded vesicle;mitochondrial inner …	Huntington's disease;Peroxisome	+	Cluster -786	6	6	6	36	36	36	24.674	0	29.072	5835200000	34	4.68844	0.00225743	0.997456	0.896593	0.718256		1.43543	3.90036	0.000846154	4.0632	+	7.69891	4.41065	0	3.34495
25.4951	25.5745	24.8698	25.7608	24.232	25.0494	22.9623	24.6447	27.7375	27.9384	27.1553	27.3748			+	FGFR3_4KO_TMEM_TMEM	+	FGFR3_4KO_TMEM_CTRL	cell cycle;cell division;cellular process	cyclin-dependent protein kinase regulator activity;enzyme regulator activity;kinase regulator activity;protein kinase regulator activity		Cell cycle - yeast;Pathways in cancer;Small cell lung cancer	+	Cluster -786	4	4	4	65.8	65.8	65.8	9.6601	0	15.97	1893900000	28	4.05208	0.00474359	0.0109834	0.986605	-1.20295		-2.4477	4.0317	0.000897959	2.12646	+	8.1309	3.3273	0.000539877	3.32941
24.9807	25.1482	25.8901	25.3237	24.7499	24.9405	24.8736	25.088	28.0974	28.3257	28.0282	28.4977			+	FGFR3_4KO_TMEM_TMEM	+	FGFR3_4KO_TMEM_CTRL		adenyl nucleotide binding;adenyl ribonucleotide binding;ATP binding;binding;catalytic activity;nucleotide binding;purine nucleotide binding;purine ribonucleoside triphosphate binding;purine ribonucleotide binding;ribonucleotide binding		Selenocompound metabolism	+	Cluster -786	9	9	9	40.3	40.3	40.3	42.892	0	81.555	3057300000	31	7.22249	0.000333333	0.0201255	0.985649	-0.422683		-2.01467	5.17471	0	2.90156	+	12.8952	6.65584	0	3.32424
29.1025	28.7266	27.6053	29.442	28.2133	26.644	27.9146	25.9583	30.76	30.9959	29.2374	30.9023			+	FGFR3_4KO_TMEM_TMEM	+	FGFR3_4KO_TMEM_CTRL	anatomical structure development;brain development;catabolic process;developmental process;gamete generation;lipid catabolic process;lipid metabolic process;male gamete generation;metabolic process;multicellular organismal process;multicellular organismal reproductive process;organ development;primary metabolic process;reproductive process;spermatogenesis	1-alkyl-2-acetylglycerophosphocholine esterase activity;acetyltransferase activity;binding;carboxylic ester hydrolase activity;catalytic activity;hydrolase activity;hydrolase activity, acting on ester bonds;platelet-activating factor acetyltransferase activity;protein binding;protein dimerization activity;protein heterodimerization activity;transferase activity;transferase activity, transferring …	cell part;cytoplasmic part;cytosol;extracellular membrane-bounded organelle;extracellular organelle;extracellular region part;extracellular vesicular exosome;intracellular part;membrane;membrane-bounded organelle;membrane-bounded vesicle;organelle;vesicle	Ether lipid metabolism	+	Cluster -786	12	12	12	71.6	71.6	71.6	25.863	0	107.12	14160000000	99	2.68293	0.0124253	0.01324	0.986267	-1.53653		-2.31263	1.94762	0.0260163	1.75481	+	3.04821	2.55908	0.00415842	3.29134
25.2391	20.9697	22.9699	22.0767	23.5589	24.4179	20.4916	21.2622	25.8918	26.1842	25.272	25.5394			+	FGFR3_4KO_TMEM_TMEM	+	FGFR3_4KO_TMEM_CTRL	2'-deoxyribonucleotide biosynthetic process;2'-deoxyribonucleotide metabolic process;biosynthetic process;cellular biosynthetic process;cellular metabolic process;cellular nitrogen compound biosynthetic process;cellular nitrogen compound metabolic process;cellular process;cellular response to biotic stimulus;cellular response to lipopolysaccharide;cellular response to molecule of bacterial origin…	catalytic activity;cytidylate kinase activity;kinase activity;nucleobase-containing compound kinase activity;nucleoside diphosphate kinase activity;nucleotide kinase activity;phosphotransferase activity, phosphate group as acceptor;thymidylate kinase activity;transferase activity;transferase activity, transferring phosphorus-containing groups;UMP kinase activity;uridylate kinase activity	cell part;cytoplasmic part;cytosol;intracellular membrane-bounded organelle;intracellular organelle;intracellular organelle part;intracellular part;membrane-bounded organelle;mitochondrion;nuclear part;nucleoplasm;nucleus;organelle;organelle part	Pyrimidine metabolism	+	Cluster -786	2	2	2	6.7	6.7	6.7	50.113	0	6.5014	347330000	7	1.58686	0.0453207	NaN	1	0		NaN	1.99545	0.0220921	2.90799	+	3.13443	1.87231	0.0172971	3.28918
24.9232	22.7864	23.5581	24.5041	21.7453	24.0109	23.7777	21.3671	26.3357	26.2501	25.3318	25.9733			+	FGFR3_4KO_TMEM_TMEM	+	FGFR3_4KO_TMEM_CTRL	anatomical structure development;biological regulation;brain development;camera-type eye development;cell differentiation;cellular developmental process;cellular process;developmental process;embryonic camera-type eye development;embryonic organ development;eye development;neuron differentiation;organ development;positive regulation of biological process;positive regulation of cell proliferation;…	binding;CCR chemokine receptor binding;CCR5 chemokine receptor binding;chemokine receptor binding;cytokine receptor binding;G-protein-coupled receptor binding;intermediate filament binding;protein binding;protein complex binding;receptor binding;structural molecule activity	cell part;cytoskeletal part;intermediate filament;intracellular organelle part;intracellular part;macromolecular complex;organelle part;protein complex		+	Cluster -786	4	4	4	3.4	3.4	3.4	208.91	0	40.653	391780000	9	2.39553	0.0163981	NaN	1	0		NaN	2.36048	0.0089711	2.02975	+	3.82392	2.39762	0.00582857	3.24748
30.1673	29.8313	28.8967	30.3256	30.0116	28.8979	29.7945	28.8974	33.0396	33.1044	31.5426	32.8857			+	FGFR3_4KO_TMEM_TMEM	+	FGFR3_4KO_TMEM_CTRL	actin cytoskeleton organization;actin filament bundle assembly;actin filament organization;actin filament-based process;biological regulation;cellular component assembly;cellular component assembly at cellular level;cellular component organization;cellular component organization at cellular level;cellular component organization or biogenesis;cellular component organization or biogenesis at cellul…	actin binding;binding;cytoskeletal protein binding;protein binding	actin cap;actin filament;cell body;cell cortex part;cell part;cell projection;cell projection part;contractile fiber;cytoplasmic part;cytoskeletal part;dendrite;dendritic spine;intracellular non-membrane-bounded organelle;intracellular organelle;intracellular organelle part;intracellular part;macromolecular complex;membrane;myofibril;neuron projection;neuron spine;neuronal cell body;non-membrane-…	Vascular smooth muscle contraction	+	Cluster -786	31	31	31	54.6	54.6	54.6	60.611	0	241	59020000000	260	3.91169	0.00525581	0.0934145	0.978488	-0.404891		-0.932488	3.24173	0.00191489	2.83782	+	5.80499	3.32876	0.00054321	3.24271
26.3685	26.1566	25.8044	26.3538	26.5365	25.9808	26.1321	25.7075	29.3494	29.645	28.2894	29.9313			+	FGFR3_4KO_TMEM_TMEM	+	FGFR3_4KO_TMEM_CTRL	antigen processing and presentation;antigen processing and presentation of peptide antigen;antigen processing and presentation of peptide antigen via MHC class I;biological regulation;immune response;immune system process;positive regulation of adaptive immune response;positive regulation of adaptive immune response based on somatic recombination of immune receptors built from immunoglobulin supe…	antigen binding;binding;peptide antigen binding;peptide binding;protein binding;receptor binding	cell part;integral to membrane;intrinsic to membrane;macromolecular complex;membrane;membrane part;MHC class I protein complex;MHC protein complex;plasma membrane;plasma membrane part;protein complex	Allograft rejection;Antigen processing and presentation;Autoimmune thyroid disease;Cell adhesion molecules (CAMs);Endocytosis;Graft-versus-host disease;Natural killer cell mediated cytotoxicity;Phagosome;Type I diabetes mellitus;Viral myocarditis	+	Cluster -786	6	6	1	15.1	15.1	4.6	41.83	0	9.4482	5239100000	33	5.12244	0.00161111	0.193855	0.970639	-0.0816078		-0.375643	4.05451	0.000916667	3.13291	+	8.20798	3.71467	0	3.21452
20.7567	23.1482	23.5456	22.6966	22.0841	23.7656	20.8159	22.9715	25.9511	25.7185	25.0644	25.567			+	FGFR3_4KO_TMEM_TMEM	+	FGFR3_4KO_TMEM_CTRL	biological regulation;cellular macromolecule metabolic process;cellular metabolic process;cellular process;cellular protein metabolic process;macromolecule metabolic process;macromolecule modification;metabolic process;positive regulation of angiogenesis;positive regulation of biological process;positive regulation of catalytic activity;positive regulation of cell communication;positive regulatio…		cell part;macromolecular complex;membrane;protein complex		+	Cluster -786	5	5	5	7	7	7	117.87	0	8.7096	378160000	11	2.51405	0.0145938	NaN	1	0		NaN	2.78055	0.0032381	3.03848	+	4.70326	2.52226	0.00491429	3.16596
23.6237	23.8924	25.0963	23.7995	23.6348	19.7345	23.1144	24.5781	26.0661	26.1182	25.2296	26.269			+	FGFR3_4KO_TMEM_TMEM	+	FGFR3_4KO_TMEM_CTRL	anatomical structure development;biological regulation;biosynthetic process;blood vessel development;cell differentiation;cell proliferation;cellular biosynthetic process;cellular developmental process;cellular macromolecule biosynthetic process;cellular macromolecule metabolic process;cellular metabolic process;cellular nitrogen compound metabolic process;cellular process;cellular response to ca…	binding;core promoter proximal region DNA binding;core promoter proximal region sequence-specific DNA binding;DNA binding;double-stranded DNA binding;nucleic acid binding;nucleic acid binding transcription factor activity;protein binding;protein binding transcription factor activity;protein dimerization activity;protein heterodimerization activity;regulatory region DNA binding;regulatory region n…	cell part;chromatin;chromosomal part;intracellular membrane-bounded organelle;intracellular organelle;intracellular organelle part;intracellular part;macromolecular complex;membrane-bounded organelle;nuclear chromatin;nuclear chromosome part;nuclear part;nucleoplasm;nucleoplasm part;nucleus;organelle;organelle part;protein complex;transcription factor complex	Osteoclast differentiation	+	Cluster -786	5	5	5	28.8	28.8	28.8	35.765	0	22.348	387940000	12	1.633	0.0420896	NaN	1	0		NaN	2.65966	0.00471429	1.81775	+	4.43933	1.57476	0.037681	3.15526
22.371	24.1489	22.8322	24.3903	21.3449	20.3527	22.5001	22.3512	24.7391	24.8057	26.2891	23.2828			+	FGFR3_4KO_TMEM_TMEM			biological regulation;cell redox homeostasis;cellular homeostasis;cellular macromolecule metabolic process;cellular metabolic process;cellular process;cellular protein metabolic process;cellular response to stimulus;cellular response to stress;homeostatic process;macromolecule metabolic process;metabolic process;primary metabolic process;protein folding;protein metabolic process;regulation of bio…	catalytic activity;intramolecular oxidoreductase activity;intramolecular oxidoreductase activity, interconverting keto- and enol-groups;intramolecular oxidoreductase activity, transposing S-S bonds;isomerase activity;protein disulfide isomerase activity	cell part;cytoplasmic part;endoplasmic reticulum;endoplasmic reticulum lumen;endoplasmic reticulum part;intracellular membrane-bounded organelle;intracellular organelle;intracellular organelle lumen;intracellular organelle part;intracellular part;membrane-bounded organelle;membrane-enclosed lumen;organelle;organelle lumen;organelle part		+	Cluster -786	4	4	4	8.1	8.1	8.1	59.399	0	6.4498	447170000	9	2.08512	0.0232255	NaN	1	0		NaN	1.15864	0.161072	1.34357		1.70644	2.13338	0.00868807	3.14197
21.9278	22.6355	21.8042	22.9911	21.5315	22.45	23.5381	24.5181	25.6944	25.9925	26.3562	26.1188			+	FGFR3_4KO_TMEM_TMEM	+	FGFR3_4KO_TMEM_CTRL	anatomical structure development;biological regulation;cell cycle phase;cell cycle process;cell development;cellular component disassembly;cellular component disassembly at cellular level;cellular component organization;cellular component organization at cellular level;cellular component organization or biogenesis;cellular component organization or biogenesis at cellular level;cellular developmen…	adenyl nucleotide binding;adenyl ribonucleotide binding;ATP binding;binding;glycolipid binding;lipid binding;nucleotide binding;purine nucleotide binding;purine ribonucleoside triphosphate binding;purine ribonucleotide binding;ribonucleotide binding	blood microparticle;cell part;cell surface;chromosomal part;cytoplasmic part;cytosol;extracellular membrane-bounded organelle;extracellular organelle;extracellular region part;extracellular vesicular exosome;germ cell nucleus;intracellular membrane-bounded organelle;intracellular organelle;intracellular organelle part;intracellular part;male germ cell nucleus;membrane-bounded organelle;membrane-b…	Antigen processing and presentation;Endocytosis;MAPK signaling pathway;Measles;Protein processing in endoplasmic reticulum;Spliceosome;Toxoplasmosis	+	Cluster -786	20	6	4	32.7	11.2	8.2	69.641	0	15.494	627290000	15	3.49466	0.00660714	NaN	1	0		NaN	4.9345	0	3.70083	+	11.722	2.4187	0.00550725	3.03107
22.2491	21.6954	23.0004	23.4236	24.7784	24.52	21.9908	22.5608	26.0484	25.9645	26.2836	27.4049			+	FGFR3_4KO_TMEM_TMEM	+	FGFR3_4KO_TMEM_CTRL	biological regulation;cellular process;cellular response to stimulus;regulation of biological process;regulation of cellular process;response to stimulus;signal transduction		cell part;cytoplasm;intracellular part		+	Cluster -786	7	7	7	12.5	12.5	12.5	74.851	0	30.361	742330000	11	2.98774	0.00953333	NaN	1	0		NaN	3.84567	0.0008	3.83324	+	7.52483	2.065	0.0111121	2.96284
27.6085	26.7036	26.0413	26.8676	26.9661	26.3185	27.0297	26.3802	29.9001	29.8153	28.933	29.7672			+	FGFR3_4KO_TMEM_TMEM	+	FGFR3_4KO_TMEM_CTRL	anatomical structure development;biological adhesion;cell adhesion;cell-cell adhesion;cellular process;developmental process;homotypic cell-cell adhesion;nervous system development;platelet aggregation;system development	binding;cation binding;ion binding;metal ion binding;transition metal ion binding;zinc ion binding	adherens junction;anchoring junction;cell junction;cell part;cell-substrate adherens junction;cell-substrate junction;extracellular membrane-bounded organelle;extracellular organelle;extracellular region part;extracellular vesicular exosome;focal adhesion;intracellular membrane-bounded organelle;intracellular organelle;intracellular part;membrane-bounded organelle;membrane-bounded vesicle;nucleus…		+	Cluster -786	4	4	4	29.5	29.5	29.5	20.613	0	90.7	7314600000	33	4.61853	0.00231776	0.199321	0.968643	-0.131617		-0.353068	3.71541	0.000698413	2.79863	+	7.12333	4.23315	0	2.93025
20.6282	20.214	24.2632	22.5868	21.8496	22.6487	22.3226	24.5108	26.0717	25.8928	25.1146	25.8675			+	FGFR3_4KO_TMEM_TMEM	+	FGFR3_4KO_TMEM_CTRL	catabolic process;lipid catabolic process;lipid metabolic process;metabolic process;primary metabolic process	catalytic activity;hydrolase activity;hydrolase activity, acting on ester bonds	extracellular membrane-bounded organelle;extracellular organelle;extracellular region part;extracellular vesicular exosome;membrane-bounded organelle;membrane-bounded vesicle;organelle;vesicle		+	Cluster -786	3	3	3	11.2	11.2	11.2	28.004	0	3.2442	342460000	9	2.20948	0.0202789	NaN	1	0		NaN	2.43535	0.0074321	3.8136	+	3.97324	2.46952	0.0053697	2.90373
25.3912	25.3624	24.7174	23.1249	21.9741	25.1451	23.9038	25.0447	27.3647	26.7261	27.1293	26.4588			+	FGFR3_4KO_TMEM_TMEM	+	FGFR3_4KO_TMEM_CTRL	anatomical structure development;anatomical structure formation involved in morphogenesis;anatomical structure morphogenesis;anterior/posterior pattern specification;cell development;cell part morphogenesis;cell projection morphogenesis;cell projection organization;cellular component morphogenesis;cellular component organization;cellular component organization at cellular level;cellular component…	enzyme activator activity;enzyme regulator activity;kinase activator activity;kinase regulator activity;protein kinase activator activity;protein kinase regulator activity;protein tyrosine kinase activator activity	cell junction;cell part;cell projection;cell projection part;cytoplasmic part;cytoskeletal part;cytoskeleton;extracellular membrane-bounded organelle;extracellular organelle;extracellular region part;extracellular vesicular exosome;filopodium;growth cone;intracellular membrane-bounded organelle;intracellular non-membrane-bounded organelle;intracellular organelle;intracellular organelle part;intra…		+	Cluster -786	6	6	5	17.3	17.3	15.4	52.331	0	14.518	1422300000	17	2.00774	0.025484	NaN	1	0		NaN	2.44559	0.00757233	2.27075	+	3.9939	2.04672	0.0113932	2.90281
24.8776	22.6845	21.2372	21.9299	23.3686	22.6134	23.176	24.135	26.2044	26.4004	25.633	26.321			+	FGFR3_4KO_TMEM_TMEM	+	FGFR3_4KO_TMEM_CTRL	biological regulation;cellular component organization;cellular component organization at cellular level;cellular component organization or biogenesis;cellular component organization or biogenesis at cellular level;cellular process;cytoskeleton organization;microtubule cytoskeleton organization;microtubule-based process;multicellular organismal process;negative regulation of biological process;neg…	actin binding;binding;collagen binding;cytoskeletal protein binding;protein binding	cell part;cytoplasm;cytoplasmic part;cytoskeletal part;cytosol;intracellular organelle part;intracellular part;macromolecular complex;microtubule;microtubule associated complex;organelle part;protein complex		+	Cluster -786	8	7	7	3.6	3.2	3.2	299.66	0	13.758	442700000	16	2.70904	0.012105	NaN	1	0		NaN	2.58388	0.00673973	3.45738	+	4.27857	3.6432	0.000376068	2.81643
24.5216	23.0165	23.9765	24.2861	24.4544	21.6256	21.6557	23.7785	25.4703	25.9219	25.0812	26.0804			+	FGFR3_4KO_TMEM_TMEM	+	FGFR3_4KO_TMEM_CTRL			cell part;cytoplasm;intracellular organelle part;intracellular part;nuclear part;nucleoplasm;organelle part	Endocytosis	+	Cluster -786	5	4	4	15	13	13	44.448	0	13.565	514570000	14	2.06002	0.0240079	NaN	1	0		NaN	2.55283	0.00669388	1.68826	+	4.21371	1.95504	0.0144519	2.75987
24.1398	21.5285	24.6084	22.4733	21.8486	24.5463	24.878	22.6853	25.8095	26.9163	25.3696	26.8286			+	FGFR3_4KO_TMEM_TMEM	+	FGFR3_4KO_TMEM_CTRL					+	Cluster -786	6	6	6	15.1	15.1	15.1	35.209	0	10.209	536870000	11	1.84534	0.0314867	NaN	1	0		NaN	2.31919	0.00986517	3.04348	+	3.74283	1.80142	0.021473	2.74144
28.4811	28.1396	28.085	28.6203	28.0727	27.5489	27.8178	27.5929	30.6419	30.6934	29.838	30.7392			+	FGFR3_4KO_TMEM_TMEM	+	FGFR3_4KO_TMEM_CTRL	cellular component assembly;cellular component assembly at cellular level;cellular component organization;cellular component organization at cellular level;cellular component organization or biogenesis;cellular component organization or biogenesis at cellular level;cellular macromolecular complex assembly;cellular macromolecular complex subunit organization;cellular process;cellular protein compl…	binding;catalytic activity;GTP binding;GTPase activity;guanyl nucleotide binding;guanyl ribonucleotide binding;hydrolase activity;hydrolase activity, acting on acid anhydrides;hydrolase activity, acting on acid anhydrides, in phosphorus-containing anhydrides;nucleoside-triphosphatase activity;nucleotide binding;purine nucleotide binding;purine ribonucleoside triphosphate binding;purine ribonucleo…	cell part;cytoplasm;cytoskeletal part;extracellular membrane-bounded organelle;extracellular organelle;extracellular region part;extracellular vesicular exosome;intracellular membrane-bounded organelle;intracellular organelle;intracellular organelle part;intracellular part;macromolecular complex;membrane-bounded organelle;membrane-bounded vesicle;microtubule;nucleus;organelle;organelle part;prote…	Gap junction;Pathogenic Escherichia coli infection;Phagosome	+	Cluster -786	17	8	6	47.4	27.5	22.4	50.059	0	73.037	18045000000	104	5.72575	0.000680851	0.00387989	0.991191	-0.573438		-3.23546	4.1567	0.00047619	2.1466	+	8.56112	4.48998	0	2.72004
28.8655	28.5991	27.872	29.0847	29.0576	27.8767	28.8568	27.8542	31.3635	31.6214	30.048	31.4177			+	FGFR3_4KO_TMEM_TMEM	+	FGFR3_4KO_TMEM_CTRL	2'-deoxyribonucleotide biosynthetic process;2'-deoxyribonucleotide metabolic process;anatomical structure development;biological regulation;biosynthetic process;catabolic process;cellular biosynthetic process;cellular catabolic process;cellular component assembly;cellular component organization;cellular component organization or biogenesis;cellular metabolic process;cellular nitrogen compound bio…	binding;catalytic activity;cation binding;deoxyribonucleotide binding;dUTP diphosphatase activity;hydrolase activity;hydrolase activity, acting on acid anhydrides;hydrolase activity, acting on acid anhydrides, in phosphorus-containing anhydrides;ion binding;magnesium ion binding;metal ion binding;nucleoside-triphosphate diphosphatase activity;nucleotide binding;peroxisome proliferator activated r…	cell part;cytoplasm;cytoplasmic part;cytosol;intracellular membrane-bounded organelle;intracellular organelle;intracellular part;membrane-bounded organelle;nucleus;organelle	Pyrimidine metabolism	+	Cluster -786	10	10	10	45.9	45.9	45.9	22.003	0	54.127	21263000000	113	3.51823	0.00649327	0.172377	0.97785	-0.193981		-0.469609	3.17126	0.00204	2.50733	+	5.62603	2.87268	0.00163713	2.70131
27.3302	26.9287	25.7862	27.3028	27.5245	26.3482	26.8413	26.192	29.5566	29.7575	28.4958	29.8933			+	FGFR3_4KO_TMEM_TMEM	+	FGFR3_4KO_TMEM_CTRL	anaphase-promoting complex-dependent proteasomal ubiquitin-dependent protein catabolic process;biological regulation;catabolic process;cell cycle process;cellular catabolic process;cellular component assembly;cellular component assembly at cellular level;cellular component organization;cellular component organization at cellular level;cellular component organization or biogenesis;cellular compone…	acid-amino acid ligase activity;binding;catalytic activity;enzyme binding;ligase activity;ligase activity, forming carbon-nitrogen bonds;protein binding;small conjugating protein ligase activity;ubiquitin protein ligase binding	anaphase-promoting complex;cell part;cullin-RING ubiquitin ligase complex;cytoplasm;intracellular membrane-bounded organelle;intracellular organelle;intracellular organelle part;intracellular part;macromolecular complex;membrane-bounded organelle;nuclear part;nuclear ubiquitin ligase complex;nucleus;organelle;organelle part;protein complex;ubiquitin ligase complex	Ubiquitin mediated proteolysis	+	Cluster -786	8	8	8	59.8	59.8	59.8	19.679	0	71.735	6231800000	54	3.4466	0.00669565	0.22988	0.958761	-0.110488		-0.235048	3.06972	0.00190654	2.5888	+	5.37522	3.08323	0.000995025	2.69928
26.6122	26.2709	25.3192	26.3187	27.2939	25.6537	25.9729	25.2474	28.525	29.4545	27.6662	29.2877			+	FGFR3_4KO_TMEM_TMEM	+	FGFR3_4KO_TMEM_CTRL	adenine metabolic process;ADP biosynthetic process;ADP metabolic process;AMP metabolic process;anatomical structure development;ATP metabolic process;biological regulation;biosynthetic process;cell cycle arrest;cell cycle process;cell differentiation;cellular aromatic compound metabolic process;cellular biosynthetic process;cellular developmental process;cellular metabolic process;cellular nitrog…	adenyl nucleotide binding;adenyl ribonucleotide binding;adenylate kinase activity;ATP binding;binding;catalytic activity;kinase activity;nucleobase-containing compound kinase activity;nucleoside diphosphate kinase activity;nucleotide binding;nucleotide kinase activity;phosphotransferase activity, phosphate group as acceptor;purine nucleotide binding;purine ribonucleoside triphosphate binding;puri…	axoneme part;cell part;cell projection;cell projection part;contractile fiber part;cytoplasmic part;extracellular membrane-bounded organelle;extracellular organelle;extracellular region part;extracellular vesicular exosome;intracellular part;membrane;membrane-bounded organelle;membrane-bounded vesicle;neuron projection;organelle;organelle part;outer dense fiber;perinuclear region of cytoplasm;pla…	Purine metabolism	+	Cluster -786	8	8	8	48.5	48.5	48.5	21.584	0	29.401	4053000000	46	2.94937	0.00973115	0.248656	0.942463	-0.0882826		-0.16836	3.01598	0.00180531	2.60313	+	5.24572	2.3697	0.00640669	2.69141
25.3775	26.0113	25.4958	25.4011	24.4527	24.9946	25.0354	25.0553	27.551	27.8141	27.0956	27.5781			+	FGFR3_4KO_TMEM_TMEM	+	FGFR3_4KO_TMEM_CTRL	cellular component organization;cellular component organization at cellular level;cellular component organization or biogenesis;cellular component organization or biogenesis at cellular level;cellular membrane organization;cellular process;endocytosis;establishment of localization;membrane invagination;membrane organization;organelle organization;transport;vesicle organization;vesicle-mediated tr…	binding;lipid binding;phosphatidylinositol binding;phospholipid binding	cell part;cytoplasmic part;endosome;extrinsic to membrane;intracellular membrane-bounded organelle;intracellular organelle;intracellular part;membrane part;membrane-bounded organelle;organelle		+	Cluster -786	9	9	9	30	30	30	45.011	0	39.052	2095100000	37	5.83924	0.000571429	0.00352596	0.991712	-0.686929		-3.31163	4.32397	0.000540541	1.93824	+	9.16773	4.81494	0	2.62517
21.603	24.5881	24.2859	23.6487	23.0471	24.2539	21.3086	22.6343	24.7439	25.8607	25.4274	25.7051			+	FGFR3_4KO_TMEM_TMEM			actin cytoskeleton organization;actin cytoskeleton reorganization;actin filament-based process;activation of MAPKK activity;activation of protein kinase activity;anatomical structure development;anatomical structure morphogenesis;apoptosis;biological regulation;branching morphogenesis of a tube;cell death;cell migration;cell motility;cell part morphogenesis;cell projection morphogenesis;cell proj…	adenyl nucleotide binding;adenyl ribonucleotide binding;ATP binding;binding;catalytic activity;collagen binding;enzyme binding;GTPase binding;kinase activity;kinase binding;MAP kinase kinase kinase activity;molecular transducer activity;nucleotide binding;phosphotransferase activity, alcohol group as acceptor;protein binding;protein kinase activity;protein kinase binding;protein serine/threonine …	adherens junction;anchoring junction;axon;cell junction;cell part;cell projection;cell projection membrane;cell projection part;cell-cell contact zone;cell-cell junction;cell-substrate adherens junction;cell-substrate junction;contractile fiber part;cytoplasm;cytoplasmic part;cytosol;dendrite;focal adhesion;Golgi apparatus;growth cone;intercalated disc;intracellular membrane-bounded organelle;int…	Axon guidance;Chemokine signaling pathway;Epithelial cell signaling in Helicobacter pylori infection;ErbB signaling pathway;Fc gamma R-mediated phagocytosis;Focal adhesion;MAPK signaling pathway;MAPK signaling pathway - yeast;Natural killer cell mediated cytotoxicity;Regulation of actin cytoskeleton;Renal cell carcinoma;T cell receptor signaling pathway	+	Cluster -786	8	3	3	18.4	6.6	6.6	60.577	0	6.8457	549800000	17	1.70233	0.0383323	NaN	1	0		NaN	1.72552	0.0536528	1.90284		2.65793	2.1482	0.00856876	2.62328
24.416	20.8914	22.4921	21.9903	24.253	24.0354	24.1064	22.6784	26.8963	26.2251	25.6203	26.7893			+	FGFR3_4KO_TMEM_TMEM	+	FGFR3_4KO_TMEM_CTRL			cell part;cytoplasm;intracellular part		+	Cluster -786	4	4	4	20.1	20.1	20.1	35.668	0	20.669	810790000	13	2.94229	0.00966452	NaN	1	0		NaN	2.89569	0.00268908	3.93531	+	4.96365	2.84796	0.00161667	2.61446
27.8357	27.2708	26.2283	27.5754	27.7838	25.2201	27.4704	25.9844	29.7209	29.7325	27.874	29.511			+	FGFR3_4KO_TMEM_TMEM	+	FGFR3_4KO_TMEM_CTRL			extracellular membrane-bounded organelle;extracellular organelle;extracellular region part;extracellular space;extracellular vesicular exosome;membrane-bounded organelle;membrane-bounded vesicle;organelle;vesicle		+	Cluster -786	5	5	5	70.2	70.2	70.2	12.8	0	22.863	5934900000	31	1.9871	0.0260148	0.101525	0.981784	-0.612862		-0.871641	2.18051	0.0126497	1.98208	+	3.47652	1.85709	0.0179786	2.59494
28.4921	28.9038	28.0968	28.3656	28.8239	28.4966	28.4226	28.1691	31.3111	31.1278	30.5423	31.2797			+	FGFR3_4KO_TMEM_TMEM	+	FGFR3_4KO_TMEM_CTRL	anatomical structure development;biological regulation;cardiac cell development;cardiac muscle cell development;cell development;cellular component organization;cellular component organization at cellular level;cellular component organization or biogenesis;cellular component organization or biogenesis at cellular level;cellular developmental process;cellular localization;cellular macromolecule lo…	structural molecule activity	cell part;cytoplasmic part;cytoskeletal part;envelope;intermediate filament;intracellular membrane-bounded organelle;intracellular organelle;intracellular organelle part;intracellular part;lamin filament;macromolecular complex;membrane-bounded organelle;nuclear envelope;nuclear lamina;nuclear matrix;nuclear part;nucleoplasm;nucleus;organelle;organelle envelope;organelle part;perinuclear region of…	Arrhythmogenic right ventricular cardiomyopathy (ARVC);Dilated cardiomyopathy;Hypertrophic cardiomyopathy (HCM)	+	Cluster -786	35	35	34	52.2	52.2	51	74.311	0	110.22	21126000000	214	5.86112	0.000585366	0.32231	0.89035	0.0134721		0.0625156	4.68255	0	2.60065	+	10.5985	4.59595	0	2.58717
22.2637	21.1231	21.8448	23.9013	21.4957	24.3985	23.6772	24.6044	25.6537	26.4883	25.721	26.5884			+	FGFR3_4KO_TMEM_TMEM	+	FGFR3_4KO_TMEM_CTRL	cell cycle cytokinesis;cell cycle phase;cell cycle process;cellular component organization;cellular component organization at cellular level;cellular component organization or biogenesis;cellular component organization or biogenesis at cellular level;cellular process;cytokinesis;cytokinesis after mitosis;cytokinetic cell separation;cytokinetic process;establishment of localization;establishment o…		cell division site part;cell part;centriole;cleavage furrow;cytoplasmic part;cytoskeletal part;extracellular region part;intercellular bridge;intracellular non-membrane-bounded organelle;intracellular organelle;intracellular organelle part;intracellular part;membrane;microtubule organizing center part;midbody;non-membrane-bounded organelle;organelle;organelle part		+	Cluster -786	6	6	6	16	16	16	53.995	0	15.741	907590000	14	2.59949	0.0133152	NaN	1	0		NaN	3.3169	0.00186364	3.82963	+	6.00051	1.8456	0.0188834	2.56891
26.759	27.4507	25.7856	27.374	27.604	26.5332	27.2122	26.5196	29.7218	29.8976	28.5438	29.611			+	FGFR3_4KO_TMEM_TMEM	+	FGFR3_4KO_TMEM_CTRL	biological regulation;biosynthetic process;cellular biosynthetic process;cellular macromolecule biosynthetic process;cellular macromolecule metabolic process;cellular metabolic process;cellular nitrogen compound metabolic process;cellular process;macromolecule biosynthetic process;macromolecule metabolic process;metabolic process;nitrogen compound metabolic process;nucleic acid metabolic process;…	binding;DNA binding;nucleic acid binding	cell part;cytoplasm;intracellular membrane-bounded organelle;intracellular organelle;intracellular part;membrane;membrane-bounded organelle;nucleus;organelle;plasma membrane		+	Cluster -786	17	17	16	35.4	35.4	33.7	80.018	0	139.77	7587400000	90	3.36305	0.00696774	0.398739	0.835452	0.124938		0.266836	3.03588	0.00183784	2.60122	+	5.2934	3.05461	0.000970874	2.47628
25.6912	25.74	25.871	25.7317	26.2013	25.9191	25.4604	25.6728	28.2477	28.1801	28.6631	28.0235			+	FGFR3_4KO_TMEM_TMEM	+	FGFR3_4KO_TMEM_CTRL	2'-deoxyribonucleotide biosynthetic process;2'-deoxyribonucleotide metabolic process;aging;anatomical structure development;anatomical structure morphogenesis;biological regulation;biosynthetic process;cartilage development;cell maturation;cellular aromatic compound metabolic process;cellular biosynthetic process;cellular developmental process;cellular metabolic process;cellular nitrogen compound…	5,10-methylenetetrahydrofolate-dependent methyltransferase activity;amine binding;amino acid binding;binding;carboxylic acid binding;catalytic activity;cofactor binding;drug binding;folic acid binding;identical protein binding;methyltransferase activity;mRNA binding;nucleic acid binding;nucleotide binding;protein binding;protein dimerization activity;protein homodimerization activity;RNA binding;…	cell part;cytoplasm;cytoplasmic part;intracellular membrane-bounded organelle;intracellular non-membrane-bounded organelle;intracellular organelle;intracellular organelle lumen;intracellular organelle part;intracellular part;membrane;membrane-bounded organelle;membrane-enclosed lumen;mitochondrial inner membrane;mitochondrial matrix;mitochondrial membrane;mitochondrial part;mitochondrion;non-memb…	One carbon pool by folate;Pyrimidine metabolism	+	Cluster -786	12	12	12	43.3	43.3	43.3	35.017	0	42.52	4042000000	51	6.72724	0.0004	0.426178	0.816413	0.0549273		0.334146	5.98895	0	2.52012	+	17.7536	4.63622	0	2.4652
23.0526	20.7354	25.0338	21.8208	22.1676	22.271	25.3882	24.4561	26.1279	26.2995	25.6444	26.0082			+	FGFR3_4KO_TMEM_TMEM	+	FGFR3_4KO_TMEM_CTRL			cell part;cytoplasm;intracellular organelle part;intracellular part;nuclear part;nucleoplasm;organelle part		+	Cluster -786	3	3	3	15.8	15.8	15.8	24.611	0	6.5146	470480000	8	1.65214	0.0410982	NaN	1	0		NaN	2.24729	0.0112553	3.35936	+	3.60361	1.62201	0.0344531	2.44928
25.9592	25.591	25.2113	26.6655	25.5357	24.6257	25.4917	22.1948	27.2289	27.4625	25.9858	26.919			+	FGFR3_4KO_TMEM_TMEM				protein binding transcription factor activity;RNA polymerase II transcription cofactor activity;RNA polymerase II transcription factor binding transcription factor activity;transcription cofactor activity;transcription factor binding transcription factor activity	cell part;intracellular organelle part;intracellular part;macromolecular complex;mediator complex;nuclear part;nucleoplasm part;organelle part;protein complex		+	Cluster -786	4	4	4	33.6	33.6	33.6	16.435	0	28.997	1339900000	24	1.55989	0.0470635	0.033667	0.981772	-1.39477		-1.65413	1.52964	0.0875134	1.0423		2.32464	1.54739	0.0397634	2.43706
26.9885	27.0594	26.3894	27.5323	26.9006	26.1663	26.6607	26.0778	28.8162	29.4197	28.1221	29.0739			+	FGFR3_4KO_TMEM_TMEM	+	FGFR3_4KO_TMEM_CTRL	ADP catabolic process;ADP metabolic process;catabolic process;cellular catabolic process;cellular metabolic process;cellular nitrogen compound catabolic process;cellular nitrogen compound metabolic process;cellular process;heterocycle catabolic process;heterocycle metabolic process;IDP catabolic process;IDP metabolic process;metabolic process;nitrogen compound metabolic process;nucleobase-contain…	adenosine-diphosphatase activity;ADP-ribose diphosphatase activity;ADP-sugar diphosphatase activity;catalytic activity;hydrolase activity;hydrolase activity, acting on acid anhydrides;hydrolase activity, acting on acid anhydrides, in phosphorus-containing anhydrides;nucleoside-diphosphatase activity;pyrophosphatase activity	cell part;cytoplasmic part;extracellular membrane-bounded organelle;extracellular organelle;extracellular region part;extracellular vesicular exosome;intracellular membrane-bounded organelle;intracellular organelle;intracellular part;membrane-bounded organelle;membrane-bounded vesicle;mitochondrion;organelle;vesicle	Purine metabolism	+	Cluster -786	7	7	7	21.1	21.1	21.1	38.562	0	26.007	5175400000	56	3.87907	0.00538636	0.0286787	0.980241	-0.541019		-1.76615	2.98242	0.00178947	1.8656	+	5.16594	3.41263	0.000297297	2.40662
19.2183	23.1206	22.7187	23.9269	23.91	22.871	24.0826	25.09	25.5299	26.9597	24.952	28.0314			+	FGFR3_4KO_TMEM_TMEM				binding;cation binding;ion binding;metal ion binding;transition metal ion binding;zinc ion binding	cell part;cytoplasmic part;cytoplasmic vesicle membrane;cytoplasmic vesicle part;intracellular organelle part;intracellular part;macromolecular complex;membrane;organelle membrane;organelle part;plasma membrane;protein complex;vesicle membrane		+	Cluster -786	1	1	1	7.8	7.8	7.8	24.407	0	2.8172	133070000	6	1.87457	0.0298176	1.05637	0.97037	1.74231		1.53513	NaN	1	0		NaN	1.5413	0.0403369	2.37983
22.2821	20.0015	22.8656	23.6822	22.9719	24.2791	23.0543	22.4583	25.9503	25.9594	24.3489	25.9291			+	FGFR3_4KO_TMEM_TMEM	+	FGFR3_4KO_TMEM_CTRL	biological regulation;biosynthetic process;cation homeostasis;cellular biosynthetic process;cellular cation homeostasis;cellular chemical homeostasis;cellular homeostasis;cellular ion homeostasis;cellular iron ion homeostasis;cellular metabolic process;cellular metal ion homeostasis;cellular nitrogen compound biosynthetic process;cellular nitrogen compound metabolic process;cellular process;chemi…	binding;catalytic activity;cation binding;enzyme binding;ferric iron binding;ferroxidase activity;ion binding;iron ion binding;metal ion binding;metallochaperone activity;oxidoreductase activity;oxidoreductase activity, oxidizing metal ions;oxidoreductase activity, oxidizing metal ions, oxygen as acceptor;protein binding;transition metal ion binding	cell part;cytoplasmic part;intracellular membrane-bounded organelle;intracellular organelle;intracellular part;membrane-bounded organelle;mitochondrion;organelle		+	Cluster -786	3	3	3	19.4	19.4	19.4	22.883	0	15.712	369480000	7	2.21531	0.0202198	NaN	1	0		NaN	2.33507	0.00937931	3.33908	+	3.77391	2.26536	0.00664304	2.35601
24.2555	21.8135	22.8337	23.5396	21.3761	21.7123	22.9475	21.7265	24.5939	24.6506	22.5656	25.1515			+	FGFR3_4KO_TMEM_TMEM				catalytic activity;hydrolase activity			+	Cluster -786	2	1	1	11	5.5	5.5	18.593	0.00093567	2.1737	226510000	6	1.5659	0.0466242	NaN	1	0		NaN	1.01218	0.205831	1.12984		1.46043	1.8609	0.017703	2.29978
22.7879	24.7455	22.4688	25.159	24.9107	25.5626	24.5937	25.1144	27.6971	28.5637	25.0697	27.8795			+	FGFR3_4KO_TMEM_TMEM	+	FGFR3_4KO_TMEM_CTRL	biological regulation;cellular process;cellular response to abiotic stimulus;cellular response to antibiotic;cellular response to chemical stimulus;cellular response to light stimulus;cellular response to radiation;cellular response to stimulus;cellular response to stress;cellular response to UV;cellular response to UV-B;DNA damage response, signal transduction resulting in induction of apoptosis…	AT DNA binding;binding;cation binding;DNA bending activity;DNA binding;ion binding;metal ion binding;nucleic acid binding;peptide binding;sequence-specific DNA binding;transition metal ion binding;zinc ion binding	cell part;cytoplasm;intracellular part		+	Cluster -786	3	3	3	37.7	37.7	37.7	8.5497	0	10.688	1676100000	9	2.10427	0.0227126	1.197	1	1.25505		1.77032	2.15442	0.0136	3.51221	+	3.42741	1.53144	0.0409304	2.25716
25.7174	25.6769	26.2341	25.6935	25.9437	24.8684	25.7718	24.9585	27.7548	27.9388	26.8926	27.9629			+	FGFR3_4KO_TMEM_TMEM	+	FGFR3_4KO_TMEM_CTRL	biological regulation;negative regulation of biological process;negative regulation of cellular component organization;negative regulation of cellular process;negative regulation of cytoskeleton organization;negative regulation of microtubule depolymerization;negative regulation of microtubule polymerization or depolymerization;negative regulation of organelle organization;negative regulation of …	binding;cytoskeletal protein binding;microtubule binding;microtubule plus-end binding;protein binding;tubulin binding	cell part;cell projection;cytoplasmic membrane-bounded vesicle;cytoplasmic microtubule;cytoplasmic part;cytoplasmic vesicle;cytoskeletal part;dendrite;intracellular membrane-bounded organelle;intracellular organelle;intracellular organelle part;intracellular part;lamellar body;macromolecular complex;membrane-bounded organelle;membrane-bounded vesicle;microtubule;microtubule plus end;neuron projec…		+	Cluster -786	21	15	15	22.9	17.8	17.8	115.82	0	43.504	1970700000	35	3.80506	0.00541053	0.0450391	0.981512	-0.444899		-1.45083	3.43285	0.00155	1.80677	+	6.31177	3.02541	0.00136986	2.25167
25.6734	26.6671	26.6183	27.0444	26.8564	25.7419	26.9038	25.9636	28.6012	28.7387	28.3118	28.7893			+	FGFR3_4KO_TMEM_TMEM	+	FGFR3_4KO_TMEM_CTRL	biological regulation;cell differentiation;cell differentiation involved in embryonic placenta development;cell projection organization;cellular component organization;cellular component organization at cellular level;cellular component organization or biogenesis;cellular component organization or biogenesis at cellular level;cellular developmental process;cellular process;cellular response to ch…		actin filament bundle;actomyosin;axon;axon part;axonal growth cone;cell body;cell junction;cell part;cell projection;cell projection part;contractile fiber part;cytoplasmic part;cytoskeletal part;filopodium;growth cone;intracellular non-membrane-bounded organelle;intracellular organelle;intracellular organelle part;intracellular part;macromolecular complex;neuron projection;neuronal cell body;non…		+	Cluster -786	18	18	18	21.6	21.6	21.6	108.34	0	61.766	4186200000	71	3.70423	0.00555665	0.207288	0.967207	-0.134377		-0.321018	3.60152	0.000637681	2.10944	+	6.78676	3.38675	0.000291391	2.24382
21.466	24.3698	23.2426	24.6203	24.9021	24.2479	22.7436	24.1573	26.7913	26.6678	24.6309	26.9277			+	FGFR3_4KO_TMEM_TMEM	+	FGFR3_4KO_TMEM_CTRL	biological regulation;cation homeostasis;cellular process;chemical homeostasis;copper ion homeostasis;establishment of localization;establishment of localization in cell;establishment of protein localization;Golgi to plasma membrane transport;Golgi vesicle transport;homeostatic process;intracellular protein transport;intracellular transport;ion homeostasis;negative regulation of biological proces…	binding;cation binding;copper ion binding;ion binding;lipid binding;metal ion binding;phosphatidic acid binding;phosphatidylinositol binding;phosphatidylinositol-3,4,5-trisphosphate binding;phosphatidylinositol-3,4-bisphosphate binding;phosphatidylinositol-3,5-bisphosphate binding;phosphatidylinositol-4,5-bisphosphate binding;phospholipid binding;transition metal ion binding	cell part;Cul2-RING ubiquitin ligase complex;cullin-RING ubiquitin ligase complex;cytoplasmic part;early endosome;endosome;extracellular membrane-bounded organelle;extracellular organelle;extracellular region part;extracellular vesicular exosome;intracellular membrane-bounded organelle;intracellular organelle;intracellular organelle part;intracellular part;macromolecular complex;membrane-bounded …		+	Cluster -786	3	3	3	28.2	28.2	28.2	21.037	0	23.255	760560000	8	1.75912	0.0356375	NaN	1	0		NaN	1.99898	0.0223051	2.82974	+	3.14081	1.71035	0.0279814	2.24169
27.4259	27.0147	26.5375	27.7421	27.8598	27.0243	27.8148	26.8948	29.8091	30.2013	28.7217	29.7772			+	FGFR3_4KO_TMEM_TMEM	+	FGFR3_4KO_TMEM_CTRL	biological regulation;cation homeostasis;cation transport;cellular cation homeostasis;cellular chemical homeostasis;cellular homeostasis;cellular ion homeostasis;cellular iron ion homeostasis;cellular metal ion homeostasis;cellular process;chemical homeostasis;establishment of localization;homeostatic process;immune response;immune system process;ion homeostasis;ion transport;iron ion homeostasis…	binding;catalytic activity;cation binding;ferric iron binding;ferroxidase activity;ion binding;iron ion binding;metal ion binding;oxidoreductase activity;oxidoreductase activity, oxidizing metal ions;oxidoreductase activity, oxidizing metal ions, oxygen as acceptor;transition metal ion binding	cell part;cytoplasmic part;intracellular membrane-bounded organelle;intracellular organelle;intracellular part;membrane-bounded organelle;mitochondrion;organelle	Mineral absorption;Porphyrin and chlorophyll metabolism	+	Cluster -786	8	8	8	39.6	39.6	39.6	21.099	0	20.56	8705400000	92	3.57758	0.00624074	0.544208	0.744053	0.218385		0.598737	3.30237	0.00182222	2.44728	+	5.96233	2.81171	0.00200823	2.22889
25.3598	26.4619	26.8156	21.5411	26.2279	27.321	26.2857	26.8137	28.2821	28.2748	30.323	28.6714			+	FGFR3_4KO_TMEM_TMEM	+	FGFR3_4KO_TMEM_CTRL	actin crosslink formation;actin cytoskeleton organization;actin filament bundle assembly;actin filament organization;actin filament-based process;biological regulation;cell junction assembly;cell junction organization;cell-substrate junction assembly;cellular component assembly;cellular component assembly at cellular level;cellular component organization;cellular component organization at cellula…	binding;calcium ion binding;cation binding;double-stranded RNA binding;ion binding;ligand-dependent nuclear receptor transcription coactivator activity;metal ion binding;nucleic acid binding;protein binding;protein binding transcription factor activity;protein domain specific binding;RNA binding;transcription coactivator activity;transcription cofactor activity;transcription factor binding transc…	adherens junction;anchoring junction;cell junction;cell part;cell projection;cell projection part;cell-cell adherens junction;cell-cell junction;cell-substrate adherens junction;cell-substrate junction;contractile fiber part;cytoplasm;cytoplasmic part;cytoskeleton;cytosol;dendritic spine;extracellular membrane-bounded organelle;extracellular organelle;extracellular region part;extracellular space…	Adherens junction;Amoebiasis;Arrhythmogenic right ventricular cardiomyopathy (ARVC);Focal adhesion;Leukocyte transendothelial migration;Regulation of actin cytoskeleton;Systemic lupus erythematosus;Tight junction	+	Cluster -786	35	22	20	52.6	37.3	34.8	105.47	0	164.75	8370000000	82	1.71748	0.0375264	0.924015	0.856261	1.61752		1.3096	1.89253	0.0305613	3.84327	+	2.94994	2.16882	0.00783099	2.22575
24.3417	24.3795	23.8225	24.5827	24.8769	24.0575	24.9599	24.0234	27.0837	26.8062	25.8477	26.9838			+	FGFR3_4KO_TMEM_TMEM	+	FGFR3_4KO_TMEM_CTRL	anatomical structure development;anatomical structure morphogenesis;apoptosis;biological regulation;bradykinin catabolic process;calcitonin catabolic process;catabolic process;cell death;cellular catabolic process;cellular hormone metabolic process;cellular metabolic process;cellular process;death;developmental process;ear development;embryonic digit morphogenesis;embryonic morphogenesis;endothel…	binding;catalytic activity;cation binding;endopeptidase activity;hydrolase activity;identical protein binding;ion binding;metal ion binding;metalloendopeptidase activity;metallopeptidase activity;peptidase activity;peptidase activity, acting on L-amino acid peptides;protein binding;protein dimerization activity;protein homodimerization activity	cell part;clathrin-coated vesicle;coated vesicle;cytoplasmic membrane-bounded vesicle;cytoplasmic part;cytoplasmic vesicle;early endosome;endosome;external side of plasma membrane;extracellular membrane-bounded organelle;extracellular organelle;extracellular region part;extracellular vesicular exosome;integral to membrane;intracellular membrane-bounded organelle;intracellular organelle;intracellu…		+	Cluster -786	4	4	4	7.6	7.6	7.6	85.592	0	11.07	1049200000	17	4.04114	0.00467925	0.571988	0.740237	0.197818		0.65651	3.7894	0.000745763	2.39877	+	7.34915	2.93177	0.00168696	2.20095
25.2859	24.9021	24.6018	25.0812	23.5025	23.9315	22.9283	23.4781	26.0795	26.0998	24.3958	26.0101			+	FGFR3_4KO_TMEM_TMEM			3'-UTR-mediated mRNA stabilization;biological regulation;cell cycle arrest;cell cycle process;cellular macromolecule metabolic process;cellular metabolic process;cellular nitrogen compound metabolic process;cellular process;cellular response to stimulus;cellular response to stress;DNA damage response, signal transduction by p53 class mediator;DNA damage response, signal transduction by p53 class …	binding;mRNA 3'-UTR binding;mRNA binding;nucleic acid binding;RNA binding	cell part;intracellular organelle part;intracellular part;nuclear part;nucleoplasm;organelle part		+	Cluster -786	3	3	3	19.4	19.4	19.4	25.39	0	7.7642	357600000	11	2.94657	0.00971242	NaN	1	0		NaN	1.05699	0.193231	0.678585		1.53617	2.47805	0.00517791	2.18621
30.4021	30.0005	28.7155	30.6693	30.4407	29.3271	30.2579	29.0971	32.394	32.5786	30.6746	32.2048			+	FGFR3_4KO_TMEM_TMEM	+	FGFR3_4KO_TMEM_CTRL	actin filament capping;actin filament-based movement;actin filament-based process;actin-mediated cell contraction;actin-myosin filament sliding;biological regulation;cardiac muscle contraction;cell projection organization;cellular component movement;cellular component organization;cellular component organization at cellular level;cellular component organization or biogenesis;cellular component or…	actin binding;actin filament binding;binding;cytoskeletal protein binding;identical protein binding;protein binding;protein dimerization activity;protein homodimerization activity;protein N-terminus binding	actin filament bundle;actomyosin;cell part;cytoplasm;cytoskeletal part;cytoskeleton;extracellular membrane-bounded organelle;extracellular organelle;extracellular region part;extracellular vesicular exosome;intracellular non-membrane-bounded organelle;intracellular organelle;intracellular organelle part;intracellular part;macromolecular complex;membrane-bounded organelle;membrane-bounded vesicle;…	Cardiac muscle contraction;Dilated cardiomyopathy;Hypertrophic cardiomyopathy (HCM)	+	Cluster -786	25	18	0	55.6	43	0	32.708	0	116.48	42552000000	164	2.15495	0.0214852	0.211599	0.968946	-0.166191		-0.304074	2.07565	0.01781	2.01613	+	3.28095	2.13454	0.00870805	2.18232
31.6782	31.7191	32.0308	31.6754	31.1553	31.472	31.1175	31.5183	33.4871	33.4747	33.5693	33.3965			+	FGFR3_4KO_TMEM_TMEM	+	FGFR3_4KO_TMEM_CTRL	alcohol biosynthetic process;alcohol catabolic process;alcohol metabolic process;biosynthetic process;carbohydrate biosynthetic process;carbohydrate catabolic process;carbohydrate metabolic process;catabolic process;cell motility;cellular biosynthetic process;cellular carbohydrate biosynthetic process;cellular carbohydrate catabolic process;cellular carbohydrate metabolic process;cellular compone…	adenyl nucleotide binding;adenyl ribonucleotide binding;ADP binding;ATP binding;binding;catalytic activity;kinase activity;nucleotide binding;phosphoglycerate kinase activity;phosphotransferase activity, carboxyl group as acceptor;purine nucleotide binding;purine ribonucleoside triphosphate binding;purine ribonucleotide binding;ribonucleotide binding;transferase activity;transferase activity, tra…	cell part;cell projection part;cytoplasmic part;cytosol;extracellular membrane-bounded organelle;extracellular organelle;extracellular region part;extracellular vesicular exosome;flagellar fibrous sheath;flagellum part;intracellular membrane-bounded organelle;intracellular organelle;intracellular organelle part;intracellular part;membrane-bounded organelle;membrane-bounded vesicle;microtubule-bas…	Carbon fixation in photosynthetic organisms;Glycolysis / Gluconeogenesis	+	Cluster -786	25	25	25	65	65	65	44.538	0	232.29	158330000000	362	7.46753	0	0.00311661	0.992039	-0.460096		-3.41099	6.08481	0	1.70604	+	18.4298	5.95102	0	2.16614
26.6695	26.1009	26.2043	26.622	27.2202	26.3784	26.4744	25.7385	29.0868	28.7041	28.177	28.4932			+	FGFR3_4KO_TMEM_TMEM	+	FGFR3_4KO_TMEM_CTRL	biological regulation;cellular process;cellular response to stimulus;intracellular signal transduction;positive regulation of biological process;positive regulation of catalytic activity;positive regulation of cell adhesion;positive regulation of cell proliferation;positive regulation of cell-substrate adhesion;positive regulation of cellular process;positive regulation of GTPase activity;positiv…		adherens junction;anchoring junction;cell junction;cell-substrate adherens junction;cell-substrate junction;extracellular membrane-bounded organelle;extracellular organelle;extracellular region part;extracellular vesicular exosome;focal adhesion;membrane-bounded organelle;membrane-bounded vesicle;organelle;vesicle		+	Cluster -786	8	8	8	43.7	43.7	43.7	31.337	0	155.61	4304100000	40	4.09659	0.00428571	0.357381	0.864097	0.0536814		0.159759	4.34921	0.000588235	2.21609	+	9.26246	3.02762	0.00137615	2.16241
26.24	25.653	25.8025	26.0092	25.2539	25.8517	25.1698	25.6164	27.6809	27.659	27.2243	27.9717			+	FGFR3_4KO_TMEM_TMEM	+	FGFR3_4KO_TMEM_CTRL				RNA degradation;Spliceosome	+	Cluster -786	4	4	4	25.4	25.4	25.4	15.204	0	7.3262	2853500000	30	5.19264	0.00156522	0.015023	0.986638	-0.453228		-2.22211	4.15046	0.000465116	1.70783	+	8.53918	4.17641	0	2.16106
28.973	29.2072	29.7418	29.0248	29.37	29.5489	29.6641	29.5835	31.5362	31.4108	32.3575	31.505			+	FGFR3_4KO_TMEM_TMEM	+	FGFR3_4KO_TMEM_CTRL		actin binding;binding;binding, bridging;cytoskeletal protein binding;protein binding;protein binding, bridging	apical plasma membrane;cell part;cell pole;cell projection membrane;cell projection part;cell surface;cell tip;cytoplasm;cytoplasmic part;cytoplasmic vesicle membrane;cytoplasmic vesicle part;cytoskeleton;extrinsic to membrane;filopodium membrane;internal side of plasma membrane;intracellular non-membrane-bounded organelle;intracellular organelle;intracellular organelle part;intracellular part;me…	Leukocyte transendothelial migration;Measles;Regulation of actin cytoskeleton	+	Cluster -786	33	33	24	52.3	52.3	39.6	67.651	0	260.05	48210000000	215	5.35531	0.00120635	1.11655	1	0.304907		1.63615	4.21192	0.000512821	2.46569	+	8.75736	4.09804	0	2.16078
21.4469	20.44	22.3168	22.7357	22.8623	22.3564	24.7241	22.0618	24.9859	25.0333	25.4276	25.1828			+	FGFR3_4KO_TMEM_TMEM	+	FGFR3_4KO_TMEM_CTRL	cellular macromolecule metabolic process;cellular metabolic process;cellular process;cellular protein metabolic process;macromolecule metabolic process;metabolic process;primary metabolic process;protein folding;protein metabolic process		cell part;cytoplasmic part;cytosol;extracellular membrane-bounded organelle;extracellular organelle;extracellular region part;extracellular vesicular exosome;intracellular organelle part;intracellular part;membrane;membrane-bounded organelle;membrane-bounded vesicle;nuclear part;nucleoplasm;organelle;organelle part;plasma membrane;vesicle		+	Cluster -786	5	5	5	17.5	17.5	17.5	37.822	0	7.2689	314910000	9	2.80099	0.011122	NaN	1	0		NaN	3.53942	0.00167568	3.42252	+	6.60873	1.92303	0.0154057	2.15626
30.9064	29.7384	29.4545	30.8582	29.7832	28.8347	28.9462	29.1468	31.4524	32.0877	30.0874	31.6705			+	FGFR3_4KO_TMEM_TMEM			biological regulation;cell differentiation;cell proliferation;cellular developmental process;cellular process;developmental process;negative regulation of apoptosis;negative regulation of biological process;negative regulation of caspase activity;negative regulation of catalytic activity;negative regulation of cell death;negative regulation of cellular process;negative regulation of hydrolase act…		cell part;intracellular membrane-bounded organelle;intracellular organelle;intracellular part;membrane-bounded organelle;nucleus;organelle		+	Cluster -786	8	8	8	38.4	38.4	38.4	12.382	0	128.52	33543000000	189	2.18335	0.0207607	0.0107894	0.986492	-1.06165		-2.46067	1.2707	0.135397	1.08514		1.89281	2.36544	0.00637119	2.14679
27.7436	26.8251	26.1064	27.8412	27.4872	26.0138	26.9611	25.7886	29.345	29.2736	27.0197	29.1711			+	FGFR3_4KO_TMEM_TMEM			actin filament capping;biological regulation;cardiac muscle contraction;cellular component organization;cellular component organization or biogenesis;multicellular organismal process;muscle contraction;muscle system process;negative regulation of actin filament depolymerization;negative regulation of actin filament polymerization;negative regulation of biological process;negative regulation of ce…	actin binding;actin filament binding;binding;cytoskeletal protein binding;identical protein binding;protein binding;protein dimerization activity;protein homodimerization activity;protein N-terminus binding	macromolecular complex;protein complex	Cardiac muscle contraction;Dilated cardiomyopathy;Hypertrophic cardiomyopathy (HCM)	+	Cluster -786	24	4	0	58.8	10.9	0	32.848	0	5.6084	4746600000	27	1.60419	0.0443366	0.0864301	0.981991	-0.566387		-0.988851	1.49137	0.093938	1.57329		2.26038	1.67725	0.030145	2.13968
24.0043	24.2318	23.9785	22.0983	21.1324	23.4335	21.8484	23.4048	24.3505	24.5202	24.7011	24.6878			+	FGFR3_4KO_TMEM_TMEM			biological regulation;cell surface receptor linked signaling pathway;cellular process;cellular response to stimulus;glutamate signaling pathway;G-protein coupled receptor protein signaling pathway;metabotropic glutamate receptor signaling pathway;regulation of biological process;regulation of cellular process;response to stimulus;signal transduction	binding;glutamate receptor binding;G-protein-coupled receptor binding;metabotropic glutamate receptor binding;protein binding;receptor binding	basal part of cell;cell junction;cell part;cytoplasmic part;cytosol;intracellular part;membrane;plasma membrane;postsynaptic membrane;synapse part;synaptic membrane		+	Cluster -786	4	4	4	9.8	9.8	9.8	39.891	0	4.1874	429230000	17	1.6028	0.0442582	NaN	1	0		NaN	1.31122	0.127557	0.986692		1.9601	1.9592	0.0143715	2.11013
27.3553	27.4442	27.6084	27.7938	27.6007	27.5666	27.5266	27.4601	29.7126	29.5383	29.6404	29.6616			+	FGFR3_4KO_TMEM_TMEM	+	FGFR3_4KO_TMEM_CTRL	amine biosynthetic process;amine metabolic process;amino acid salvage;aspartate family amino acid biosynthetic process;aspartate family amino acid metabolic process;biosynthetic process;carboxylic acid biosynthetic process;carboxylic acid metabolic process;cellular amine metabolic process;cellular amino acid biosynthetic process;cellular amino acid metabolic process;cellular biosynthetic process;…	catalytic activity;phosphorylase activity;purine-nucleoside phosphorylase activity;S-methyl-5-thioadenosine phosphorylase activity;transferase activity;transferase activity, transferring glycosyl groups;transferase activity, transferring hexosyl groups;transferase activity, transferring pentosyl groups	cell part;cytoplasm;intracellular membrane-bounded organelle;intracellular organelle;intracellular part;membrane-bounded organelle;nucleus;organelle	Cysteine and methionine metabolism	+	Cluster -786	10	10	10	43.5	43.5	43.5	31.089	0	71.465	9542700000	71	8.68494	0	0.263641	0.925029	-0.011919		-0.117768	6.32207	0	2.08776	+	20.2125	8.04943	0	2.09968
27.1383	26.2	25.4157	26.5237	26.5833	25.6297	26.222	25.6039	28.7281	28.4521	26.8889	28.3541			+	FGFR3_4KO_TMEM_TMEM	+	FGFR3_4KO_TMEM_CTRL	biological adhesion;biological regulation;cell adhesion;cellular process;developmental process;multicellular organismal development;multicellular organismal process;negative regulation of apoptosis;negative regulation of biological process;negative regulation of cell death;negative regulation of cellular process;negative regulation of fibroblast apoptosis;negative regulation of programmed cell de…		cell part;chromosomal part;condensed chromosome kinetochore;intracellular non-membrane-bounded organelle;intracellular organelle;intracellular organelle part;intracellular part;kinetochore;macromolecular complex;non-membrane-bounded organelle;organelle;organelle part;protein complex		+	Cluster -786	6	6	6	24.6	24.6	24.6	31.31	0	18.139	3307700000	37	2.38872	0.0165205	0.124714	0.988207	-0.309658		-0.718909	2.06684	0.0183423	1.78639	+	3.26472	2.3366	0.0064607	2.09605
28.0395	28.0857	27.29	28.1179	27.8274	28.0594	28.067	27.7277	30.3722	29.8377	29.5742	30.1269			+	FGFR3_4KO_TMEM_TMEM	+	FGFR3_4KO_TMEM_CTRL			cell part;intracellular part;macromolecular complex;proteasome activator complex;protein complex	Antigen processing and presentation;Proteasome	+	Cluster -786	10	10	10	48.3	48.3	48.3	26.857	0	221.49	11256000000	79	5.08697	0.00162162	0.361948	0.857896	0.0371137		0.171956	3.97768	0.00088	2.09448	+	7.9508	4.39612	0	2.05737
28.9479	28.6052	27.8001	29.2121	28.7401	27.9618	28.6477	27.8849	30.6217	30.7548	29.4125	30.651			+	FGFR3_4KO_TMEM_TMEM	+	FGFR3_4KO_TMEM_CTRL		binding;DNA binding;nucleic acid binding	cell part;intracellular organelle part;intracellular part;nuclear part;nucleoplasm;organelle part		+	Cluster -786	17	15	15	33	30.7	30.7	67.531	0	76.984	14579000000	140	2.85168	0.010625	0.100886	0.980267	-0.332684		-0.876276	2.39673	0.00836364	1.71868	+	3.89586	2.73156	0.00241509	2.05136
28.3079	27.8162	26.7839	28.2719	28.0614	26.7599	27.845	26.536	29.5815	29.7672	28.1153	29.906			+	FGFR3_4KO_TMEM_TMEM	+	FGFR3_4KO_TMEM_CTRL	metabolic process;oxidation-reduction process;response to cadmium ion;response to chemical stimulus;response to inorganic substance;response to metal ion;response to stimulus	binding;cation binding;electron carrier activity;heme binding;ion binding;iron ion binding;metal ion binding;tetrapyrrole binding;transition metal ion binding	cell part;cytoplasmic part;endoplasmic reticulum;endoplasmic reticulum membrane;endoplasmic reticulum part;integral to membrane;intracellular membrane-bounded organelle;intracellular organelle;intracellular organelle part;intracellular part;intrinsic to membrane;membrane;membrane part;membrane-bounded organelle;organelle;organelle membrane;organelle part		+	Cluster -786	5	5	5	64	64	64	11.406	0	19.885	7621700000	56	1.94433	0.0271388	0.0914739	0.978385	-0.49439		-0.947752	1.82772	0.0387416	1.54753	+	2.83561	1.95598	0.0144803	2.04192
27.3941	26.5268	25.4837	27.4063	26.5465	25.7207	27.2975	25.8957	28.6588	28.9395	27.0477	28.8919			+	FGFR3_4KO_TMEM_TMEM			biological regulation;cell redox homeostasis;cellular component organization;cellular component organization or biogenesis;cellular homeostasis;cellular process;homeostatic process;regulation of actin cytoskeleton organization;regulation of actin filament depolymerization;regulation of actin filament length;regulation of actin filament-based process;regulation of actin polymerization or depolymer…	catalytic activity;disulfide oxidoreductase activity;electron carrier activity;oxidoreductase activity;oxidoreductase activity, acting on a sulfur group of donors;protein disulfide oxidoreductase activity	cell part;cell projection;extracellular membrane-bounded organelle;extracellular organelle;extracellular region part;extracellular vesicular exosome;lamellipodium;membrane-bounded organelle;membrane-bounded vesicle;organelle;vesicle		+	Cluster -786	3	3	3	38.7	38.7	38.7	10.477	0	9.1433	4059500000	28	1.75115	0.0359565	0.149134	0.986574	-0.337627		-0.582757	1.70756	0.0572138	1.68172		2.62701	1.89863	0.0157333	2.01934
29.9855	29.7598	29.1573	30.2547	30.3941	29.4134	30.0961	29.2461	31.9706	32.0506	30.9675	32.1718			+	FGFR3_4KO_TMEM_TMEM	+	FGFR3_4KO_TMEM_CTRL			cell part;intracellular part;macromolecular complex;proteasome activator complex;protein complex	Antigen processing and presentation;Proteasome	+	Cluster -786	14	14	14	62.7	62.7	62.7	28.635	0	210.59	38940000000	174	3.26602	0.00755894	0.299251	0.906404	-0.00192785		-0.00536125	3.12763	0.00194286	2.00081	+	5.51725	2.67205	0.00301805	2.00274
27.1629	26.7797	25.8571	27.6898	27.7885	26.3252	27.37	26.2875	29.3668	29.5479	27.5724	29.288			+	FGFR3_4KO_TMEM_TMEM	+	FGFR3_4KO_TMEM_CTRL	biological regulation;positive regulation of biological process;positive regulation of cell proliferation;positive regulation of cellular process;regulation of biological process;regulation of cell proliferation;regulation of cellular process				+	Cluster -786	5	5	5	27.7	27.7	27.7	24.269	0	41.962	5386400000	55	2.03374	0.0247126	0.346541	0.872239	0.0704308		0.1304	2.16449	0.0132414	2.07142	+	3.44633	1.81819	0.0195556	2.00099
21.9198	24.6122	24.0728	25.173	24.9201	24.0851	24.8771	23.7193	26.7229	26.9869	25.3637	26.455			+	FGFR3_4KO_TMEM_TMEM	+	FGFR3_4KO_TMEM_CTRL		binding;cation binding;ion binding;metal ion binding	cell part;intracellular membrane-bounded organelle;intracellular non-membrane-bounded organelle;intracellular organelle;intracellular organelle part;intracellular part;membrane-bounded organelle;non-membrane-bounded organelle;nuclear part;nucleolus;nucleus;organelle;organelle part		+	Cluster -786	3	3	3	26.1	26.1	26.1	15.293	0	17.569	788300000	17	1.83116	0.0321248	0.540751	0.7436	0.455954		0.591448	1.95642	0.0249796	2.43765	+	3.06401	2.27867	0.00644103	1.9817
29.6986	29.0145	28.6825	29.6171	29.5414	28.8155	29.4097	28.8321	31.4516	31.4492	30.1327	31.4839			+	FGFR3_4KO_TMEM_TMEM	+	FGFR3_4KO_TMEM_CTRL	biological regulation;cellular localization;cellular macromolecule localization;cellular process;cellular protein localization;localization;macromolecule localization;negative regulation of biological process;negative regulation of biosynthetic process;negative regulation of cellular biosynthetic process;negative regulation of cellular macromolecule biosynthetic process;negative regulation of cel…	binding;carbohydrate binding;core promoter proximal region DNA binding;core promoter proximal region sequence-specific DNA binding;DNA binding;glycosaminoglycan binding;heparin binding;nucleic acid binding;nucleic acid binding transcription factor activity;nucleotide binding;pattern binding;polysaccharide binding;regulatory region DNA binding;regulatory region nucleic acid binding;RNA polymerase …	cell part;cytoplasm;intracellular membrane-bounded organelle;intracellular organelle;intracellular part;membrane-bounded organelle;nucleus;organelle		+	Cluster -786	11	10	10	56.5	53.2	53.2	26.488	0	40.005	26625000000	131	3.15237	0.00824727	0.203812	0.969681	-0.103536		-0.334879	2.71174	0.00403008	1.87616	+	4.55189	2.68361	0.00276471	1.9797
25.21	25.0312	24.6214	24.6005	24.2891	24.4331	24.911	24.4925	25.6962	26.0699	27.5996	26.6344			+	FGFR3_4KO_TMEM_TMEM	+	FGFR3_4KO_TMEM_CTRL	anatomical structure development;biological regulation;developmental process;heart development;organ development;regulation of anatomical structure morphogenesis;regulation of biological process;regulation of cell development;regulation of cell differentiation;regulation of cell morphogenesis;regulation of cell morphogenesis involved in differentiation;regulation of cell projection organization;r…	actin binding;actinin binding;binding;cation binding;cytoskeletal protein binding;enzyme binding;ion binding;kinase binding;metal ion binding;protein binding;protein complex scaffold;protein kinase binding;protein kinase C binding;protein N-terminus binding;receptor signaling complex scaffold activity;structural molecule activity;transition metal ion binding;zinc ion binding	actin cytoskeleton;cell junction;cell part;cell projection;contractile fiber part;cytoplasmic part;cytoskeletal part;cytoskeleton;cytosol;intracellular non-membrane-bounded organelle;intracellular organelle;intracellular organelle part;intracellular part;membrane;neuron projection;non-membrane-bounded organelle;organelle;organelle part;postsynaptic density;postsynaptic membrane;synapse part;synap…		+	Cluster -786	9	9	9	19.8	19.8	19.8	63.201	0	18.621	1533700000	16	2.93233	0.00971061	0.0336425	0.981393	-0.334356		-1.65464	2.29998	0.0100546	1.63423	+	3.70539	2.39785	0.00584527	1.96859
28.5134	27.6995	26.9919	28.6418	28.9173	27.8695	28.3956	27.5162	30.801	30.3192	29.0266	30.3998			+	FGFR3_4KO_TMEM_TMEM	+	FGFR3_4KO_TMEM_CTRL	biological regulation;regulation of biological process;regulation of biosynthetic process;regulation of cellular biosynthetic process;regulation of cellular macromolecule biosynthetic process;regulation of cellular metabolic process;regulation of cellular process;regulation of gene expression;regulation of macromolecule biosynthetic process;regulation of macromolecule metabolic process;regulation…	binding;cation binding;ion binding;metal ion binding;protein binding transcription factor activity;transcription coactivator activity;transcription cofactor activity;transcription factor binding transcription factor activity;transition metal ion binding;zinc ion binding	adherens junction;anchoring junction;cell junction;cell part;cell-substrate adherens junction;cell-substrate junction;cytoplasm;cytoskeleton;focal adhesion;intracellular non-membrane-bounded organelle;intracellular organelle;intracellular organelle part;intracellular part;macromolecular complex;non-membrane-bounded organelle;nuclear part;nucleoplasm part;organelle;organelle part;protein complex;t…		+	Cluster -786	13	13	13	56.3	56.3	56.3	35.584	0	115.13	12001000000	86	2.42455	0.016	0.468461	0.786146	0.213014		0.433077	2.4474	0.00749367	2.17498	+	3.99756	2.14205	0.00865893	1.96197
33.1764	32.68	31.5483	33.3225	32.7202	31.9091	32.8051	32.0363	34.6339	34.8498	33.1035	34.6502			+	FGFR3_4KO_TMEM_TMEM	+	FGFR3_4KO_TMEM_CTRL	aging;anatomical structure development;behavior;biological regulation;brain development;brain renin-angiotensin system;cellular process;cellular response to chemical stimulus;cellular response to hydrogen peroxide;cellular response to hypoxia;cellular response to oxidative stress;cellular response to oxygen levels;cellular response to reactive oxygen species;cellular response to stimulus;cellular…	binding;catalytic activity;dopachrome isomerase activity;intramolecular oxidoreductase activity;intramolecular oxidoreductase activity, interconverting keto- and enol-groups;intramolecular oxidoreductase activity, transposing C=C bonds;isomerase activity;phenylpyruvate tautomerase activity;protein binding;protein complex binding	cell part;cytoplasm;extracellular region part;extracellular space;intracellular membrane-bounded organelle;intracellular organelle;intracellular part;membrane-bounded organelle;nucleus;organelle	Phenylalanine metabolism;Tyrosine metabolism	+	Cluster -786	5	5	5	40.9	40.9	40.9	12.477	0	33.94	229990000000	79	2.08931	0.023245	0.131651	0.990056	-0.314141		-0.678068	1.83709	0.0376151	1.62751	+	2.85205	2.23003	0.00647901	1.94165
27.0921	25.9921	26.3436	26.2769	26.3556	26.3945	26.642	26.2572	28.2444	28.9406	27.7858	28.3912			+	FGFR3_4KO_TMEM_TMEM	+	FGFR3_4KO_TMEM_CTRL	biological regulation;cation homeostasis;cation transport;cellular cation homeostasis;cellular chemical homeostasis;cellular homeostasis;cellular ion homeostasis;cellular iron ion homeostasis;cellular metal ion homeostasis;cellular process;chemical homeostasis;establishment of localization;homeostatic process;ion homeostasis;ion transport;iron ion homeostasis;iron ion transport;metal ion homeosta…	binding;cation binding;ferric iron binding;ion binding;iron ion binding;metal ion binding;transition metal ion binding	apical plasma membrane;cell part;cell projection membrane;cell projection part;cytoplasm;ferritin complex;intracellular ferritin complex;intracellular part;macromolecular complex;membrane part;microvillus membrane;organelle part;plasma membrane part;protein complex;stereocilium membrane	Mineral absorption;Porphyrin and chlorophyll metabolism	+	Cluster -786	7	7	7	40.4	40.4	40.4	20.67	0	19.678	3627900000	39	4.04593	0.00473885	0.28285	0.919583	-0.0138898		-0.0558823	3.21122	0.001875	1.9143	+	5.72701	3.58765	0.000360656	1.92819
25.4891	26.5779	27.6444	24.0362	25.7036	27.5186	26.0515	27.4799	28.2483	28.4819	29.3807	28.3333			+	FGFR3_4KO_TMEM_TMEM	+	FGFR3_4KO_TMEM_CTRL	actin cytoskeleton organization;actin filament bundle assembly;actin filament organization;actin filament-based process;anatomical structure morphogenesis;auditory receptor cell differentiation;biological regulation;cell activation;cell activation involved in immune response;cell differentiation;cell migration;cell motility;cellular component assembly;cellular component assembly at cellular level…	binding;calcium ion binding;cation binding;ion binding;metal ion binding	actin filament;actin filament bundle;actomyosin;adherens junction;anchoring junction;cell junction;cell part;cell projection;cell-substrate adherens junction;cell-substrate junction;cytoplasm;cytoplasmic part;cytoskeletal part;cytosol;extracellular membrane-bounded organelle;extracellular organelle;extracellular region part;extracellular space;extracellular vesicular exosome;filopodium;focal adhe…		+	Cluster -786	19	19	19	34.4	34.4	34.4	70.748	0	79.452	6825800000	89	1.73445	0.0366677	0.659398	0.731548	0.751502		0.830285	2.07728	0.0178909	2.67418	+	3.28395	1.92119	0.0155066	1.92268
28.3969	28.1589	27.4317	28.3894	28.0687	27.5975	27.9535	27.3514	30.0691	30.1464	28.2757	30.1162			+	FGFR3_4KO_TMEM_TMEM	+	FGFR3_4KO_TMEM_CTRL	anatomical structure development;autophagy;biological regulation;catabolic process;cell differentiation;cellular catabolic process;cellular developmental process;cellular metabolic process;cellular process;cellular response to abiotic stimulus;cellular response to chemical stimulus;cellular response to endogenous stimulus;cellular response to external stimulus;cellular response to hormone stimulu…	binding;catalytic activity;cysteine-type endopeptidase activity;cysteine-type peptidase activity;endopeptidase activity;hydrolase activity;kininogen binding;peptidase activity;peptidase activity, acting on L-amino acid peptides;peptide binding;protein binding;protein complex binding;protein self-association	apical plasma membrane;cell part;cell surface;cytoplasm;cytoplasmic membrane-bounded vesicle;cytoplasmic part;cytoplasmic vesicle;external side of plasma membrane;extracellular membrane-bounded organelle;extracellular organelle;extracellular region;extracellular region part;extracellular space;extracellular vesicular exosome;intracellular membrane-bounded organelle;intracellular non-membrane-boun…	Antigen processing and presentation;Lysosome	+	Cluster -786	6	6	6	23.6	23.6	23.6	37.544	0	55.35	10110000000	72	2.37824	0.016729	0.0598484	0.980385	-0.351429		-1.25111	1.94314	0.0260729	1.55762	+	3.04017	2.10542	0.00927314	1.90905
26.7877	26.5593	25.4961	27.0282	27.1882	25.7608	26.2705	26.0018	28.4655	28.483	27.2201	28.5986			+	FGFR3_4KO_TMEM_TMEM	+	FGFR3_4KO_TMEM_CTRL	biological regulation;cellular macromolecule metabolic process;cellular metabolic process;cellular process;cellular protein metabolic process;chaperone cofactor-dependent protein refolding;chaperone mediated protein folding requiring cofactor;chaperone-mediated protein folding;'de novo' posttranslational protein folding;'de novo' protein folding;macromolecule metabolic process;metabolic process;n…	ATPase activator activity;ATPase regulator activity;enzyme activator activity;enzyme regulator activity;nucleoside-triphosphatase regulator activity	cell part;cytoplasmic part;cytosol;extracellular membrane-bounded organelle;extracellular organelle;extracellular region part;extracellular vesicular exosome;intracellular membrane-bounded organelle;intracellular organelle;intracellular part;membrane-bounded organelle;membrane-bounded vesicle;nucleus;organelle;vesicle	Protein processing in endoplasmic reticulum	+	Cluster -786	9	9	9	25.9	25.9	25.9	38.147	0	25.911	3397600000	45	2.33106	0.0175758	0.199247	0.967712	-0.162521		-0.353371	2.28519	0.0101304	1.72398	+	3.67669	2.23782	0.00651117	1.8865
27.5133	27.1164	26.395	27.7586	27.3921	26.2643	26.95	26.402	29.3248	29.2208	27.1514	28.8298			+	FGFR3_4KO_TMEM_TMEM			biosynthetic process;cellular biosynthetic process;cellular macromolecule biosynthetic process;cellular macromolecule metabolic process;cellular metabolic process;cellular nitrogen compound metabolic process;cellular process;macromolecule biosynthetic process;macromolecule metabolic process;metabolic process;nitrogen compound metabolic process;nucleic acid metabolic process;nucleobase-containing …		cell part;cytoplasm;intracellular non-membrane-bounded organelle;intracellular organelle;intracellular organelle part;intracellular part;non-membrane-bounded organelle;nuclear part;nucleolus;organelle;organelle part		+	Cluster -786	15	15	15	12.2	12.2	12.2	144.66	0	34.266	5106000000	77	1.84132	0.0315828	0.0717224	0.980906	-0.443733		-1.12273	1.60365	0.0748176	1.43586		2.44961	1.79086	0.0221235	1.8796
26.6783	26.5438	26.655	27.5324	26.7401	26.7648	26.9978	26.7082	28.8897	28.9055	28.0716	28.8505			+	FGFR3_4KO_TMEM_TMEM	+	FGFR3_4KO_TMEM_CTRL	activation of caspase activity;activation of caspase activity by cytochrome c;apoptosis;biological regulation;cell death;cellular metabolic process;cellular process;death;electron transport chain;generation of precursor metabolites and energy;glial cell apoptosis;metabolic process;mitochondrial electron transport, cytochrome c to oxygen;mitochondrial electron transport, ubiquinol to cytochrome c;…	binding;cation binding;electron carrier activity;heme binding;ion binding;iron ion binding;lipid binding;metal ion binding;tetrapyrrole binding;transition metal ion binding	cell part;cytoplasmic part;cytosol;intracellular membrane-bounded organelle;intracellular organelle;intracellular organelle part;intracellular part;membrane;membrane part;membrane-bounded organelle;membrane-enclosed lumen;mitochondrial inner membrane;mitochondrial intermembrane space;mitochondrial membrane;mitochondrial membrane part;mitochondrial part;mitochondrial respiratory chain;mitochondrio…	Alzheimer's disease;Amyotrophic lateral sclerosis (ALS);Apoptosis;Colorectal cancer;Huntington's disease;ko05152;p53 signaling pathway;Parkinson's disease;Pathways in cancer;Small cell lung cancer;Toxoplasmosis;Viral myocarditis	+	Cluster -786	5	5	5	54.3	54.3	54.3	11.635	0	24.643	5142400000	39	4.24979	0.00373333	0.237192	0.952628	-0.0496311		-0.208608	3.30825	0.0018427	1.82698	+	5.97776	3.92134	0	1.87661
27.5491	27.0596	26.329	27.6484	27.6713	26.4026	26.9854	26.4758	29.0178	29.0622	28.0443	28.8936			+	FGFR3_4KO_TMEM_TMEM	+	FGFR3_4KO_TMEM_CTRL			CCR4-NOT complex;cell part;intracellular organelle part;intracellular part;macromolecular complex;membrane;nuclear part;nucleoplasm;nucleoplasm part;organelle part;plasma membrane;protein complex;transcription factor complex		+	Cluster -786	24	24	24	19.3	19.3	19.3	180.01	0	87.526	4984800000	97	2.67184	0.0124444	0.141082	0.989548	-0.26276		-0.625399	2.53552	0.00662252	1.60791	+	4.17777	2.58721	0.0039596	1.87067
26.3917	25.7134	25.1319	25.3111	25.9987	25.2139	25.3984	25.8158	27.6487	27.5913	26.9665	27.6639			+	FGFR3_4KO_TMEM_TMEM	+	FGFR3_4KO_TMEM_CTRL		binding;cation binding;ion binding;metal ion binding	cell part;intracellular non-membrane-bounded organelle;intracellular organelle;intracellular organelle part;intracellular part;non-membrane-bounded organelle;nuclear part;nucleolus;organelle;organelle part		+	Cluster -786	8	8	8	26.1	26.1	26.1	47.098	0	29.281	2084200000	43	3.64067	0.00589474	0.271824	0.92361	-0.0303249		-0.0910233	3.16766	0.002	1.83057	+	5.617	3.54643	0.000338462	1.8609
30.7762	30.3912	29.4516	31.1435	30.921	29.3363	30.4219	29.3817	32.1755	32.4045	30.6935	32.2178			+	FGFR3_4KO_TMEM_TMEM			anatomical structure development;anatomical structure morphogenesis;axonogenesis;biological regulation;brain development;cell cycle process;cell part morphogenesis;cell projection morphogenesis;cell projection organization;cellular component disassembly;cellular component disassembly at cellular level;cellular component morphogenesis;cellular component organization;cellular component organization…	binding;cytoskeletal protein binding;protein binding;protein C-terminus binding;tubulin binding	axon;cell part;cell projection;cell projection part;cytoplasm;cytoplasmic part;cytoskeletal part;cytosol;extracellular membrane-bounded organelle;extracellular organelle;extracellular region part;extracellular vesicular exosome;Golgi apparatus;growth cone;intracellular membrane-bounded organelle;intracellular organelle;intracellular organelle part;intracellular part;macromolecular complex;membran…	MAPK signaling pathway	+	Cluster -786	7	7	6	41.6	41.6	35.6	17.288	0	33.059	44847000000	112	1.7307	0.0368122	0.112633	0.985853	-0.425383		-0.795017	1.72837	0.0534126	1.43218		2.66284	1.80163	0.0215093	1.85757
22.6191	24.3312	24.8969	24.4927	23.4565	25.0207	22.6568	24.8908	25.7578	25.899	25.8417	25.9423			+	FGFR3_4KO_TMEM_TMEM	+	FGFR3_4KO_TMEM_CTRL					+	Cluster -786	3	3	3	12.3	12.3	12.3	31.443	0	6.1499	899910000	20	1.59196	0.044863	NaN	1	0		NaN	2.20298	0.0124513	1.77526	+	3.51906	1.74684	0.0247692	1.85401
24.8545	25.5367	25.1666	25.3591	25.2864	24.6005	25.2902	24.4765	26.9995	26.8405	26.712	26.3354			+	FGFR3_4KO_TMEM_TMEM	+	FGFR3_4KO_TMEM_CTRL	anatomical structure morphogenesis;astrocyte differentiation;biosynthetic process;cell differentiation;cellular aromatic compound metabolic process;cellular biosynthetic process;cellular developmental process;cellular macromolecule metabolic process;cellular metabolic process;cellular nitrogen compound biosynthetic process;cellular nitrogen compound metabolic process;cellular process;cellular pro…	amine binding;binding;carbon-oxygen lyase activity;carboxylic acid binding;catalytic activity;coenzyme binding;cofactor binding;hydro-lyase activity;hydroxymethylbilane synthase activity;lyase activity;transferase activity;transferase activity, transferring alkyl or aryl (other than methyl) groups;uroporphyrinogen-III synthase activity	axon;cell part;cell projection;cytoplasm;intracellular membrane-bounded organelle;intracellular organelle;intracellular part;membrane-bounded organelle;neuron projection;nucleus;organelle	Porphyrin and chlorophyll metabolism	+	Cluster -786	6	6	6	18.6	18.6	18.6	37.794	0	23.488	1361400000	28	4.06416	0.00464516	0.0639625	0.97799	-0.315836		-1.2041	3.78634	0.000733333	1.49264	+	7.33969	3.35929	0.00055	1.80848
32.1041	31.7173	30.5428	32.4452	31.2105	30.8716	31.096	30.7274	33.111	33.2511	31.7794	32.9954			+	FGFR3_4KO_TMEM_TMEM			biological regulation;positive regulation of biological process;positive regulation of biosynthetic process;positive regulation of cellular biosynthetic process;positive regulation of cellular metabolic process;positive regulation of cellular process;positive regulation of cellular protein metabolic process;positive regulation of macromolecule biosynthetic process;positive regulation of macromole…	binding;nucleic acid binding;nucleotide binding;RNA binding	cell part;cell projection;cytoplasm;dendrite;intracellular membrane-bounded organelle;intracellular organelle;intracellular part;membrane-bounded organelle;neuron projection;nucleus;organelle		+	Cluster -786	6	6	2	52.3	52.3	8.4	16.855	0	129.01	86406000000	74	2.04677	0.0243029	0.0317324	0.981958	-0.725963		-1.69545	1.3482	0.12194	1.0819		2.02155	2.64392	0.00337063	1.80786
28.5037	28.5174	28.4125	28.8312	28.5128	28.3036	28.5418	28.1911	30.3845	30.3483	29.7381	30.215			+	FGFR3_4KO_TMEM_TMEM	+	FGFR3_4KO_TMEM_CTRL	macromolecule metabolic process;metabolic process;primary metabolic process;protein metabolic process;proteolysis	binding;catalytic activity;endopeptidase activity;exopeptidase activity;hydrolase activity;peptidase activity;peptidase activity, acting on L-amino acid peptides;peptide binding;serine hydrolase activity;serine-type endopeptidase activity;serine-type exopeptidase activity;serine-type peptidase activity	cell part;cytoplasmic part;cytosol;intracellular part		+	Cluster -786	25	25	25	45.1	45.1	45.1	80.491	0	136.52	14828000000	165	5.65949	0.0008	0.0457584	0.981177	-0.178877		-1.43974	4.32869	0.000555556	1.60525	+	9.18536	4.34024	0	1.78412
30.9915	30.9403	30.405	31.1229	30.6171	30.1813	30.837	30.2532	32.4201	32.3187	31.875	32.2874			+	FGFR3_4KO_TMEM_TMEM	+	FGFR3_4KO_TMEM_CTRL	biological regulation;cellular metabolic process;cellular process;cellular response to chemical stimulus;cellular response to oxidative stress;cellular response to oxygen radical;cellular response to reactive oxygen species;cellular response to stimulus;cellular response to stress;cellular response to superoxide;metabolic process;negative regulation of apoptosis;negative regulation of biological …	antioxidant activity;catalytic activity;oxidoreductase activity;oxidoreductase activity, acting on paired donors, with incorporation or reduction of molecular oxygen;oxidoreductase activity, acting on peroxide as acceptor;peroxidase activity;peroxiredoxin activity	cell part;cytoplasmic part;cytosol;extracellular membrane-bounded organelle;extracellular organelle;extracellular region part;extracellular vesicular exosome;intracellular part;membrane-bounded organelle;membrane-bounded vesicle;organelle;vesicle		+	Cluster -786	12	12	12	51	51	51	21.797	0	162.18	62314000000	146	4.48287	0.00293333	0.0282441	0.980011	-0.392805		-1.77682	3.62376	0.000656716	1.36036	+	6.85146	3.96547	0	1.75316
26.0526	25.2748	23.5604	25.9051	26.1391	25.3407	25.8439	25.1997	27.7786	27.6123	26.477	27.6297			+	FGFR3_4KO_TMEM_TMEM	+	FGFR3_4KO_TMEM_CTRL	establishment of localization;establishment of localization in cell;establishment of protein localization;intracellular protein transport;intracellular transport;protein transport;transport		cell part;cytoplasmic part;cytosol;early endosome;endosome;extracellular membrane-bounded organelle;extracellular organelle;extracellular region part;extracellular vesicular exosome;intracellular membrane-bounded organelle;intracellular organelle;intracellular part;membrane;membrane-bounded organelle;membrane-bounded vesicle;organelle;vesicle		+	Cluster -786	10	10	10	35.8	35.8	35.8	54.088	0	58.544	1795900000	34	2.08209	0.0232366	0.596856	0.736032	0.432611		0.707097	2.12287	0.0153333	2.17618	+	3.36842	2.46984	0.00538602	1.74357
28.1898	28.0204	27.3056	28.4967	28.3371	27.6153	28.1463	27.2426	29.7686	29.8414	28.5962	30.0389			+	FGFR3_4KO_TMEM_TMEM	+	FGFR3_4KO_TMEM_CTRL			cell part;cytoplasm;intracellular part;membrane;plasma membrane	Protein processing in endoplasmic reticulum	+	Cluster -786	12	9	9	27.7	20.7	20.7	67.259	0	111.53	9209600000	112	2.49965	0.0147044	0.171768	0.978404	-0.167773		-0.472409	2.33477	0.00932571	1.55818	+	3.77333	2.24385	0.00652736	1.72595
29.803	29.7924	28.923	30.5683	30.169	28.652	29.9295	29.3489	31.5959	31.8344	30.1357	31.3346			+	FGFR3_4KO_TMEM_TMEM	+	FGFR3_4KO_TMEM_CTRL	biological regulation;cellular component assembly;cellular component assembly at cellular level;cellular component organization;cellular component organization at cellular level;cellular component organization or biogenesis;cellular component organization or biogenesis at cellular level;cellular macromolecular complex assembly;cellular macromolecular complex subunit organization;cellular process;…	binding;chromatin binding;chromatin DNA binding;DNA binding;nucleic acid binding;structure-specific DNA binding	cell part;chromatin;chromosomal part;extracellular membrane-bounded organelle;extracellular organelle;extracellular region part;extracellular vesicular exosome;heterochromatin;intracellular organelle part;intracellular part;macromolecular complex;membrane-bounded organelle;membrane-bounded vesicle;nuclear chromatin;nuclear chromosome part;nuclear heterochromatin;nuclear part;nucleosome;organelle;…		+	Cluster -786	7	6	5	32	27.9	24.8	22.649	0	8.8872	29806000000	46	1.80821	0.0331734	0.162155	0.982313	-0.24683		-0.517708	1.85098	0.0358774	1.45347	+	2.87649	1.81549	0.0197952	1.7003
27.1817	26.7157	25.8986	27.1614	26.6319	25.8945	26.5095	26.0167	27.9752	28.6198	26.8083	28.4376			+	FGFR3_4KO_TMEM_TMEM			actin cytoskeleton organization;actin filament organization;actin filament-based process;actin polymerization or depolymerization;anatomical structure formation involved in morphogenesis;axon guidance;biological regulation;cellular component assembly;cellular component organization;cellular component organization at cellular level;cellular component organization or biogenesis;cellular component o…		adherens junction;anchoring junction;cell junction;cell part;cell projection;cell-substrate adherens junction;cell-substrate junction;cytoplasm;cytoskeleton;extracellular membrane-bounded organelle;extracellular organelle;extracellular region part;extracellular vesicular exosome;filopodium;focal adhesion;intracellular non-membrane-bounded organelle;intracellular organelle;intracellular part;lamel…		+	Cluster -786	10	10	10	31.3	31.3	31.3	39.485	0	44.969	3060500000	55	1.99067	0.0259851	0.0513844	0.979839	-0.476206		-1.35846	1.58219	0.0769024	1.2209		2.41327	2.05142	0.0114667	1.69711
29.5407	29.2633	28.4998	29.5599	29.163	28.407	28.8879	28.61	30.8517	30.9158	29.4287	30.6298			+	FGFR3_4KO_TMEM_TMEM	+	FGFR3_4KO_TMEM_CTRL	biological regulation;biosynthetic process;cellular biosynthetic process;cellular component assembly;cellular component assembly at cellular level;cellular component organization;cellular component organization at cellular level;cellular component organization or biogenesis;cellular component organization or biogenesis at cellular level;cellular macromolecular complex assembly;cellular macromolec…	activating transcription factor binding;binding;chromatin binding;DNA binding;nucleic acid binding;protein binding;protein binding transcription factor activity;RNA polymerase II transcription coactivator activity;RNA polymerase II transcription cofactor activity;RNA polymerase II transcription factor binding transcription factor activity;RNA polymerase II transcription factor binding transcripti…	cell part;chromatin;chromosomal part;heterochromatin;intracellular membrane-bounded organelle;intracellular organelle;intracellular organelle part;intracellular part;membrane-bounded organelle;nuclear chromatin;nuclear chromosome part;nuclear heterochromatin;nuclear part;nuclear periphery;nucleoplasm;nucleus;organelle;organelle part;transcriptionally active chromatin		+	Cluster -786	16	16	15	32.8	32.8	31.2	59.615	0	73.708	18742000000	130	2.41063	0.0161174	0.0415433	0.982937	-0.448952		-1.50733	1.86568	0.0334826	1.24057	+	2.9024	2.33453	0.00644324	1.68952
25.842	25.9667	25.6917	26.613	26.0927	25.7899	25.8824	25.6416	27.3535	27.8326	27.1413	27.787			+	FGFR3_4KO_TMEM_TMEM	+	FGFR3_4KO_TMEM_CTRL	anatomical structure development;biological regulation;cell activation;cell differentiation;cell maturation;cellular developmental process;cellular process;definitive hemopoiesis;developmental maturation;developmental process;hemopoiesis;hemopoietic or lymphoid organ development;immune system process;leukocyte activation;leukocyte differentiation;lymphocyte activation;lymphocyte differentiation;m…	binding;DNA binding;nucleic acid binding;nucleic acid binding transcription factor activity;protein binding transcription factor activity;sequence-specific DNA binding transcription factor activity;transcription coactivator activity;transcription cofactor activity;transcription factor binding transcription factor activity	cell part;intracellular membrane-bounded organelle;intracellular organelle;intracellular part;membrane;membrane-bounded organelle;nucleus;organelle		+	Cluster -786	7	7	7	41.8	41.8	41.8	21.517	0	36.002	2220600000	31	4.11722	0.00434899	0.113441	0.987021	-0.176694		-0.789713	3.19751	0.00185567	1.50027	+	5.69221	3.89212	0	1.67696
29.3201	28.7047	27.9884	29.5854	29.4557	28.2346	28.9946	28.4419	30.9113	30.831	29.2905	30.7867			+	FGFR3_4KO_TMEM_TMEM	+	FGFR3_4KO_TMEM_CTRL	behavior;biological regulation;cell chemotaxis;cell differentiation;cell migration;cell motility;cellular component assembly;cellular component assembly at cellular level;cellular component movement;cellular component organization;cellular component organization at cellular level;cellular component organization or biogenesis;cellular component organization or biogenesis at cellular level;cellular…	binding;enzyme binding;GTPase binding;lipid binding;phospholipid binding;protein binding;protein complex binding;protein C-terminus binding;protein dimerization activity;protein heterodimerization activity	axon;axon part;axon terminus;cell cortex;cell junction;cell part;cell projection;cell projection part;cerebellar mossy fiber;clathrin coated vesicle membrane;clathrin-coated vesicle;coated vesicle;coated vesicle membrane;contractile fiber part;cytoplasm;cytoplasmic membrane-bounded vesicle;cytoplasmic part;cytoplasmic vesicle;cytoplasmic vesicle membrane;cytoplasmic vesicle part;cytoskeletal part…	Fc gamma R-mediated phagocytosis	+	Cluster -786	16	16	16	56.1	56.1	56.1	45.833	0	232.06	16333000000	127	1.89954	0.0288483	0.222577	0.960045	-0.117945		-0.2621	1.89358	0.030619	1.55521	+	2.95179	1.89605	0.0157721	1.67316
27.4557	26.7464	26.7423	27.1705	27.5209	26.9008	27.0255	26.7385	28.8801	28.8468	28.1369	28.8586			+	FGFR3_4KO_TMEM_TMEM	+	FGFR3_4KO_TMEM_CTRL	cellular macromolecule metabolic process;cellular metabolic process;cellular nitrogen compound metabolic process;cellular process;macromolecule metabolic process;metabolic process;ncRNA metabolic process;ncRNA processing;nitrogen compound metabolic process;nucleic acid metabolic process;nucleobase-containing compound metabolic process;primary metabolic process;RNA metabolic process;RNA processing…	bent DNA binding;binding;catalytic activity;DNA binding;double-stranded DNA binding;isomerase activity;nucleic acid binding;structure-specific DNA binding	cell part;cytoplasm;extracellular membrane-bounded organelle;extracellular organelle;extracellular region part;extracellular vesicular exosome;intracellular membrane-bounded organelle;intracellular organelle;intracellular part;macromolecular complex;membrane-bounded organelle;membrane-bounded vesicle;nucleus;organelle;preribosome;ribonucleoprotein complex;vesicle		+	Cluster -786	5	5	5	45.8	45.8	45.8	13.815	0	21.572	4868600000	51	3.94887	0.00507143	0.326024	0.887371	0.017736		0.0731366	3.5254	0.00165333	1.65191	+	6.56904	3.23444	0.000822857	1.63417
28.9535	28.4324	27.7363	29.0269	28.8879	28.2197	28.016	28.0801	30.0721	30.2633	29.1464	30.2529			+	FGFR3_4KO_TMEM_TMEM	+	FGFR3_4KO_TMEM_CTRL	amine metabolic process;carboxylic acid metabolic process;cellular amine metabolic process;cellular amino acid metabolic process;cellular ketone metabolic process;cellular metabolic process;cellular modified amino acid metabolic process;cellular nitrogen compound metabolic process;cellular process;coenzyme metabolic process;cofactor metabolic process;heterocycle metabolic process;metabolic proces…	carboxyl-O-methyltransferase activity;catalytic activity;methyltransferase activity;O-methyltransferase activity;protein carboxyl O-methyltransferase activity;protein methyltransferase activity;protein-L-isoaspartate (D-aspartate) O-methyltransferase activity;S-adenosylmethionine-dependent methyltransferase activity;transferase activity;transferase activity, transferring one-carbon groups	cell part;cytoplasm;intracellular part		+	Cluster -786	10	10	10	71.4	71.4	71.4	24.641	0	91.201	12446000000	78	2.50306	0.0147183	0.13512	0.988536	-0.236342		-0.658329	2.19051	0.0126122	1.39639	+	3.49543	2.56826	0.0042	1.63273
26.6894	26.5741	25.5937	26.9946	25.8218	25.3575	24.849	25.3138	27.3518	27.3593	25.8933	27.2083			+	FGFR3_4KO_TMEM_TMEM			biological regulation;negative regulation of catalytic activity;negative regulation of molecular function;regulation of biological process;regulation of catalytic activity;regulation of cellular metabolic process;regulation of cellular process;regulation of metabolic process;regulation of molecular function;regulation of phosphate metabolic process;regulation of phosphorus metabolic process;regul…	enzyme inhibitor activity;enzyme regulator activity;phosphatase inhibitor activity;phosphatase regulator activity;protein phosphatase inhibitor activity;protein phosphatase regulator activity;protein phosphatase type 1 regulator activity	cell part;cytoplasm;intracellular part		+	Cluster -786	5	5	5	51.7	51.7	51.7	15.957	0	74.02	1845300000	40	1.99986	0.0256598	0.00454508	0.991113	-1.12746		-3.11102	0.777256	0.339243	0.490235		1.05032	2.13571	0.00872811	1.61769
29.6993	30.1257	30.0971	29.9592	30.3393	30.257	30.2486	30.1784	31.819	31.7707	31.9394	31.9379			+	FGFR3_4KO_TMEM_TMEM	+	FGFR3_4KO_TMEM_CTRL	4-hydroxyproline metabolic process;amine metabolic process;anatomical structure development;biological regulation;carboxylic acid metabolic process;cell redox homeostasis;cellular amine metabolic process;cellular amino acid metabolic process;cellular component organization;cellular component organization at cellular level;cellular component organization or biogenesis;cellular component organizati…	antioxidant activity;catalytic activity;oxidoreductase activity;oxidoreductase activity, acting on paired donors, with incorporation or reduction of molecular oxygen;oxidoreductase activity, acting on peroxide as acceptor;peroxidase activity;peroxiredoxin activity	cell part;cytoplasmic part;cytosol;endoplasmic reticulum;extracellular membrane-bounded organelle;extracellular organelle;extracellular region part;extracellular space;extracellular vesicular exosome;intracellular membrane-bounded organelle;intracellular organelle;intracellular part;membrane-bounded organelle;membrane-bounded vesicle;mitochondrion;nucleus;organelle;smooth endoplasmic reticulum;ve…		+	Cluster -786	10	9	9	41	38.1	38.1	31.007	0	79.751	50177000000	130	7.91049	0	1.79445	1	0.285501		2.77743	6.00093	0	1.89643	+	17.8368	7.03121	0	1.61093
25.7019	25.6067	24.8832	26.4647	26.3819	25.6316	26.1262	25.4411	27.7115	27.6765	26.8244	27.7754			+	FGFR3_4KO_TMEM_TMEM	+	FGFR3_4KO_TMEM_CTRL	cellular macromolecule metabolic process;cellular metabolic process;cellular process;cellular protein metabolic process;macromolecule metabolic process;metabolic process;primary metabolic process;protein folding;protein metabolic process	adenyl nucleotide binding;adenyl-nucleotide exchange factor activity;ATPase regulator activity;binding;enzyme regulator activity;nucleoside-triphosphatase regulator activity;nucleotide binding;purine nucleotide binding	cell part;cytoplasmic part;intracellular organelle lumen;intracellular organelle part;intracellular part;membrane-enclosed lumen;mitochondrial matrix;mitochondrial part;organelle lumen;organelle part		+	Cluster -786	6	6	6	30.9	30.9	30.9	25.811	0	11.044	2169300000	31	2.84191	0.0108075	0.541573	0.742906	0.231103		0.593184	2.75693	0.00390625	1.83283	+	4.65094	2.66228	0.00298571	1.60173
32.1356	31.6483	31.161	31.9634	32.3159	31.1216	31.9671	31.1046	33.6386	33.3067	32.4327	33.4818			+	FGFR3_4KO_TMEM_TMEM	+	FGFR3_4KO_TMEM_CTRL	actin cytoskeleton organization;actin filament depolymerization;actin filament organization;actin filament-based process;actin polymerization or depolymerization;ameboidal cell migration;anatomical structure morphogenesis;biological regulation;cell cycle cytokinesis;cell cycle process;cell migration;cell motility;cell projection organization;cellular component disassembly;cellular component disas…	actin binding;binding;cytoskeletal protein binding;protein binding	actin cytoskeleton;adherens junction;anchoring junction;cell cortex part;cell junction;cell leading edge;cell part;cell projection;cell projection membrane;cell projection part;cell-cell junction;cell-substrate adherens junction;cell-substrate junction;cortical actin cytoskeleton;cortical cytoskeleton;cytoplasm;cytoplasmic part;cytoskeletal part;cytoskeleton;extracellular membrane-bounded organel…	Axon guidance;Fc gamma R-mediated phagocytosis;Regulation of actin cytoskeleton	+	Cluster -786	11	7	7	59	38	38	18.532	0	79.555	127870000000	218	2.44366	0.0157085	0.221109	0.959047	-0.099772		-0.267619	2.60588	0.00612414	1.48791	+	4.32489	2.09738	0.00983371	1.58768
26.6427	26.7471	25.6524	27.0325	27.1593	26.0823	27.1005	26.1271	28.303	28.7313	27.3532	28.409			+	FGFR3_4KO_TMEM_TMEM	+	FGFR3_4KO_TMEM_CTRL	actin cytoskeleton organization;actin filament bundle assembly;actin filament organization;actin filament-based process;biological regulation;cell projection organization;cellular component assembly;cellular component assembly at cellular level;cellular component organization;cellular component organization at cellular level;cellular component organization or biogenesis;cellular component organiz…	binding;cation binding;ion binding;metal ion binding;transition metal ion binding;zinc ion binding	actin filament bundle;actomyosin;adherens junction;anchoring junction;cell division site part;cell junction;cell part;cell-substrate adherens junction;cell-substrate junction;cleavage furrow;cytoplasm;cytoskeletal part;focal adhesion;intracellular organelle part;intracellular part;membrane;organelle part;plasma membrane;stress fiber		+	Cluster -786	14	14	14	21.2	21.2	21.2	83.796	0	22.944	3858200000	53	2.29175	0.0183066	0.385662	0.843794	0.0986233		0.233763	2.44035	0.00747826	1.68045	+	3.98332	2.03441	0.0112872	1.58183
27.1995	26.8266	26.0149	26.3569	26.3119	26.4441	26.2295	26.1976	28.2425	28.3039	26.8763	28.0624			+	FGFR3_4KO_TMEM_TMEM	+	FGFR3_4KO_TMEM_CTRL	biological regulation;cell cycle phase;cell cycle process;cell division;cellular component organization;cellular component organization at cellular level;cellular component organization or biogenesis;cellular component organization or biogenesis at cellular level;cellular process;G2/M transition of mitotic cell cycle;mitosis;negative regulation of catalytic activity;negative regulation of molecul…	binding;channel inhibitor activity;channel regulator activity;enzyme binding;enzyme inhibitor activity;enzyme regulator activity;ion channel inhibitor activity;phosphatase binding;phosphatase inhibitor activity;phosphatase regulator activity;potassium channel inhibitor activity;potassium channel regulator activity;protein binding;protein phosphatase 2A binding;protein phosphatase binding;protein …	cell part;cytoplasm;intracellular part		+	Cluster -786	6	6	5	57.3	57.3	47.9	12.921	0	12.601	3107700000	28	2.47089	0.0151269	0.0697863	0.980147	-0.30372		-1.14222	1.91794	0.028272	1.27181	+	2.99514	2.44773	0.00527381	1.57553
28.7505	28.2127	27.2642	28.4695	28.5881	27.5377	28.1782	27.1408	29.8975	29.7181	28.3846	29.6967			+	FGFR3_4KO_TMEM_TMEM			cellular macromolecule metabolic process;cellular metabolic process;cellular nitrogen compound metabolic process;cellular process;macromolecule metabolic process;metabolic process;mRNA metabolic process;mRNA processing;nitrogen compound metabolic process;nuclear mRNA splicing, via spliceosome;nucleic acid metabolic process;nucleobase-containing compound metabolic process;primary metabolic process…	binding;nucleic acid binding;RNA binding;snRNA binding;U6 snRNA 3'-end binding;U6 snRNA binding	cell part;intracellular organelle part;intracellular part;macromolecular complex;nuclear part;organelle part;ribonucleoprotein complex;small nuclear ribonucleoprotein complex;U4/U6 x U5 tri-snRNP complex	RNA degradation;Spliceosome	+	Cluster -786	7	7	7	99	99	99	10.403	0	104.82	8521800000	67	1.69408	0.0387611	0.130349	0.989073	-0.313009		-0.685585	1.70835	0.0574118	1.25004		2.62837	1.77648	0.0228431	1.56305
27.5432	27.0265	26.657	27.8533	27.3206	26.6182	26.8504	26.4823	28.6922	28.8037	27.37	28.6145			+	FGFR3_4KO_TMEM_TMEM				binding;nucleic acid binding			+	Cluster -786	9	9	9	37.4	37.4	37.4	26.021	0	45.574	4689100000	63	2.11758	0.0224066	0.048607	0.982129	-0.452142		-1.39744	1.67335	0.0642694	1.10006		2.56831	2.17494	0.00768794	1.55221
27.1599	26.6791	25.8289	26.9183	26.8677	26.0504	26.201	25.9972	28.2242	28.1718	26.551	28.3577			+	FGFR3_4KO_TMEM_TMEM			apoptosis;cell death;cellular component assembly;cellular component assembly at cellular level;cellular component organization;cellular component organization at cellular level;cellular component organization or biogenesis;cellular component organization or biogenesis at cellular level;cellular macromolecular complex assembly;cellular macromolecular complex subunit organization;cellular process;d…		Cajal body;cell part;cytoplasm;cytoskeleton;intermediate filament cytoskeleton;intracellular non-membrane-bounded organelle;intracellular organelle;intracellular organelle part;intracellular part;macromolecular complex;non-membrane-bounded organelle;nuclear body;nuclear part;nuclear speck;nucleoplasm part;organelle;organelle part;ribonucleoprotein complex;spliceosomal complex	Spliceosome	+	Cluster -786	6	6	6	37.8	37.8	37.8	26.783	0	42.771	3032100000	34	1.728	0.036895	0.0802522	0.983153	-0.367456		-1.0423	1.50699	0.0925248	1.17961		2.28658	1.77368	0.0231517	1.54707
29.4083	29.2657	29.0488	29.8383	28.6827	28.9872	28.2552	28.5368	29.8554	30.3334	29.3785	31.078			+	FGFR3_4KO_TMEM_TMEM			biosynthetic process;cellular biosynthetic process;cellular macromolecule biosynthetic process;cellular macromolecule metabolic process;cellular metabolic process;cellular nitrogen compound metabolic process;cellular process;cellular protein metabolic process;cellular response to chemical stimulus;cellular response to dsRNA;cellular response to organic substance;cellular response to stimulus;dsRN…	binding;nucleic acid binding;nucleotide binding;ribonucleoprotein binding;ribosomal large subunit binding			+	Cluster -786	6	2	2	59.6	16	16	16.983	0	11.714	16843000000	34	2.26358	0.0190158	0.00303944	0.991778	-0.774785		-3.43134	1.29493	0.132029	0.77109		1.93306	2.11375	0.00931519	1.54587
32.0751	32.2816	30.9664	32.3145	32.2273	31.424	31.7354	31.3807	33.5471	33.5756	32.1937	33.6151			+	FGFR3_4KO_TMEM_TMEM	+	FGFR3_4KO_TMEM_CTRL	aging;anatomical structure development;anatomical structure morphogenesis;anterograde axon cargo transport;apoptosis;astrocyte development;astrocyte differentiation;axon cargo transport;axon regeneration;axon transport of mitochondrion;axonogenesis;Bergmann glial cell differentiation;biological regulation;brain development;cell death;cell development;cell differentiation;cell part morphogenesis;c…	binding;binding, bridging;double-stranded RNA binding;enzyme binding;integrin binding;kinase binding;nucleic acid binding;phosphatase binding;phospholipase binding;protein binding;protein binding, bridging;protein complex binding;protein dimerization activity;protein domain specific binding;protein heterodimerization activity;protein kinase binding;protein phosphatase 2A binding;protein phosphata…	adherens junction;anchoring junction;axon;axon part;cell body;cell junction;cell leading edge;cell part;cell projection;cell projection part;cell-cell adherens junction;cell-cell junction;cell-substrate adherens junction;cell-substrate junction;C-fiber;cilium part;contractile fiber part;cytoplasm;cytoplasmic part;cytoskeletal part;cytoskeleton;cytosol;cytosolic part;extracellular membrane-bounded…	Amyotrophic lateral sclerosis (ALS);Arrhythmogenic right ventricular cardiomyopathy (ARVC);Dilated cardiomyopathy;Hypertrophic cardiomyopathy (HCM)	+	Cluster -786	35	35	34	73.6	73.6	71.9	53.7	0	323.31	129500000000	458	2.00118	0.0256554	0.149281	0.987285	-0.217543		-0.581996	1.81316	0.0414572	1.32347	+	2.81012	2.08438	0.0103073	1.54101
29.2943	29.3069	28.8226	29.5939	29.4899	28.8305	29.25	28.747	30.4502	30.7291	30.316	30.9828			+	FGFR3_4KO_TMEM_TMEM	+	FGFR3_4KO_TMEM_CTRL	biological regulation;catabolic process;cellular catabolic process;cellular metabolic process;cellular nitrogen compound metabolic process;cellular process;cellular response to chemical stimulus;cellular response to hydrogen peroxide;cellular response to oxidative stress;cellular response to reactive oxygen species;cellular response to stimulus;cellular response to stress;coenzyme metabolic proce…	antioxidant activity;binding;caspase inhibitor activity;caspase regulator activity;catalytic activity;cysteine-type endopeptidase inhibitor activity;DNA binding;endopeptidase inhibitor activity;endopeptidase regulator activity;enzyme inhibitor activity;enzyme regulator activity;nucleic acid binding;oxidoreductase activity;oxidoreductase activity, acting on paired donors, with incorporation or red…	cell part;cytoplasmic part;cytoplasmic vesicle;cytosol;extracellular membrane-bounded organelle;extracellular organelle;extracellular region part;extracellular space;extracellular vesicular exosome;intracellular membrane-bounded organelle;intracellular organelle;intracellular organelle lumen;intracellular organelle part;intracellular part;membrane-bounded organelle;membrane-bounded vesicle;membra…	Peroxisome	+	Cluster -786	8	8	8	36.6	36.6	36.6	22.206	0	141.4	22433000000	88	3.81561	0.00548387	0.121671	0.987511	-0.175055		-0.737457	3.4135	0.00149398	1.36513	+	6.25898	3.26902	0.00051462	1.54018
33.3526	32.9604	32.1592	33.3406	33.4136	32.3295	32.877	32.3088	34.4983	34.6732	33.3449	34.523			+	FGFR3_4KO_TMEM_TMEM	+	FGFR3_4KO_TMEM_CTRL					+	Cluster -786	174	174	174	69.2	69.2	69.2	581.12	0	323.31	288350000000	1434	2.06721	0.0237787	0.150479	0.985674	-0.220942		-0.575821	2.00021	0.0224	1.30669	+	3.14304	2.03672	0.0113347	1.52764
25.9309	25.9384	25.4494	25.2814	25.3048	24.9107	25.4858	24.4624	26.8822	26.9384	25.6362	26.8103			+	FGFR3_4KO_TMEM_TMEM			biosynthetic process;cell proliferation;cellular biosynthetic process;cellular macromolecule biosynthetic process;cellular macromolecule metabolic process;cellular metabolic process;cellular nitrogen compound metabolic process;cellular process;cellular response to stimulus;cellular response to stress;DNA conformation change;DNA duplex unwinding;DNA geometric change;DNA metabolic process;DNA recom…		cell part;chromosomal part;cytoplasm;GINS complex;intracellular membrane-bounded organelle;intracellular organelle;intracellular organelle part;intracellular part;macromolecular complex;membrane-bounded organelle;nuclear chromosome part;nuclear part;nucleus;organelle;organelle part;protein complex;replication fork protection complex		+	Cluster -786	6	6	6	43	43	43	26.015	0	11.401	1284800000	20	2.28896	0.0182688	0.0164705	0.985138	-0.609142		-2.15656	1.68713	0.0614521	0.916727		2.59193	2.12754	0.00899543	1.52587
24.6269	23.9823	24.0372	23.8438	24.7421	24.5157	23.7175	24.3533	25.3795	25.9239	25.8729	26.2158			+	FGFR3_4KO_TMEM_TMEM	+	FGFR3_4KO_TMEM_CTRL	aromatic compound biosynthetic process;biosynthetic process;cellular aromatic compound metabolic process;cellular biosynthetic process;cellular component assembly;cellular component assembly at cellular level;cellular component organization;cellular component organization at cellular level;cellular component organization or biogenesis;cellular component organization or biogenesis at cellular leve…	adenyl nucleotide binding;adenyl ribonucleotide binding;ATP binding;binding;binding, bridging;cation binding;cytoskeletal protein binding;identical protein binding;ion binding;metal ion binding;nucleotide binding;protein binding;protein binding, bridging;protein complex scaffold;protein dimerization activity;protein homodimerization activity;purine nucleotide binding;purine ribonucleoside triphos…	cell junction;cell part;cytoplasm;cytoskeleton;inhibitory synapse;intracellular;intracellular non-membrane-bounded organelle;intracellular organelle;intracellular part;membrane;non-membrane-bounded organelle;organelle;postsynaptic membrane;synapse;synapse part;synaptic membrane		+	Cluster -786	8	8	8	15.9	15.9	15.9	79.748	0	64.277	726100000	16	3.64442	0.00591304	0.617943	0.731515	0.209589		0.749237	3.6887	0.000676923	1.72548	+	7.04321	2.78413	0.00216867	1.51589
26.7336	25.8716	25.3787	26.6893	26.1981	25.3021	26.3999	25.7904	28.1118	27.6342	26.257	27.7446			+	FGFR3_4KO_TMEM_TMEM			adult heart development;anatomical structure development;biological regulation;biosynthetic process;cell cycle process;cellular biosynthetic process;cellular macromolecule biosynthetic process;cellular macromolecule metabolic process;cellular metabolic process;cellular nitrogen compound metabolic process;cellular process;cellular response to stimulus;cellular response to stress;developmental proc…	ATPase activity;ATPase activity, coupled;binding;catalytic activity;cation binding;DNA-dependent ATPase activity;hydrolase activity;hydrolase activity, acting on acid anhydrides;hydrolase activity, acting on acid anhydrides, in phosphorus-containing anhydrides;ion binding;kinase activity;metal ion binding;nucleoside-triphosphatase activity;phosphotransferase activity, alcohol group as acceptor;pr…	cell part;cytoplasm;holo TFIIH complex;intracellular organelle part;intracellular part;macromolecular complex;nuclear part;nucleoplasm part;organelle part;protein complex;transcription factor complex	Basal transcription factors;Nucleotide excision repair	+	Cluster -786	6	6	6	24.9	24.9	24.9	35.812	0	30.813	2148000000	22	1.64814	0.041305	0.145766	0.988894	-0.245633		-0.600351	1.58914	0.0763704	1.26859		2.42503	1.73026	0.0263582	1.51423
26.4312	26.0635	25.5217	25.7456	26.7763	25.8444	26.1531	25.6476	27.7107	27.6965	27.0013	28.0451			+	FGFR3_4KO_TMEM_TMEM	+	FGFR3_4KO_TMEM_CTRL	cellular macromolecule metabolic process;cellular metabolic process;cellular nitrogen compound metabolic process;cellular process;macromolecule metabolic process;metabolic process;mRNA metabolic process;mRNA processing;nitrogen compound metabolic process;nucleic acid metabolic process;nucleobase-containing compound metabolic process;primary metabolic process;RNA metabolic process;RNA processing		catalytic step 2 spliceosome;cell part;intracellular organelle part;intracellular part;macromolecular complex;nuclear part;nucleoplasm;organelle part;ribonucleoprotein complex;spliceosomal complex	RNA degradation;Spliceosome	+	Cluster -786	4	4	4	48.4	48.4	48.4	10.834	0	14.565	2588100000	42	3.07658	0.00892308	0.508115	0.756218	0.164853		0.521428	3.18647	0.00208163	1.67292	+	5.6643	2.41842	0.00549133	1.50807
28.4278	28.7385	28.8431	28.5575	28.4178	28.507	28.5519	28.459	29.922	29.9031	30.1074	30.0324			+	FGFR3_4KO_TMEM_TMEM	+	FGFR3_4KO_TMEM_CTRL	cell cycle;cell division;cellular component assembly;cellular component organization;cellular component organization or biogenesis;cellular process;macromolecular complex assembly;macromolecular complex subunit organization;protein complex assembly;protein complex subunit organization;protein heterooligomerization;protein oligomerization	binding;GTP binding;guanyl nucleotide binding;guanyl ribonucleotide binding;nucleotide binding;purine nucleotide binding;purine ribonucleoside triphosphate binding;purine ribonucleotide binding;ribonucleotide binding	actin filament bundle;actomyosin;axon;cell junction;cell part;cell projection;cell projection part;cytoplasm;cytoskeletal part;dendritic spine;extracellular membrane-bounded organelle;extracellular organelle;extracellular region part;extracellular vesicular exosome;intracellular organelle part;intracellular part;membrane-bounded organelle;membrane-bounded vesicle;neuron projection;neuron spine;or…		+	Cluster -786	15	15	9	44.1	44.1	31.5	49.341	0	122.82	15675000000	162	7.21102	0.000285714	0.0350053	0.982213	-0.157809		-1.62691	5.18352	0	1.34946	+	12.9402	6.75124	0	1.50727
25.8252	25.8464	23.9211	26.1344	26.1574	25.3078	26.2991	25.462	27.3594	27.6473	26.497	27.7106			+	FGFR3_4KO_TMEM_TMEM	+	FGFR3_4KO_TMEM_CTRL	cellular component assembly;cellular component organization;cellular component organization or biogenesis;macromolecular complex assembly;macromolecular complex subunit organization;protein complex assembly;protein complex subunit organization;protein heterooligomerization;protein oligomerization	binding;protein binding;protein domain specific binding	macromolecular complex;protein complex		+	Cluster -786	9	9	9	11.5	11.5	11.5	95.941	0	17.676	1919800000	35	1.90016	0.0288428	0.575116	0.74053	0.374794		0.662928	2.04574	0.0194035	1.87181	+	3.226	2.15353	0.00828972	1.49702
23.0915	21.5229	24.1529	24.3837	24.2654	23.5716	23.2938	24.2878	24.971	25.0147	25.6457	25.6841			+	FGFR3_4KO_TMEM_TMEM	+	FGFR3_4KO_TMEM_CTRL	acetyl-CoA metabolic process;alcohol metabolic process;biosynthetic process;cellular biosynthetic process;cellular lipid metabolic process;cellular metabolic process;cellular process;cholesterol biosynthetic process;cholesterol metabolic process;coenzyme metabolic process;cofactor metabolic process;isopentenyl diphosphate biosynthetic process;isopentenyl diphosphate biosynthetic process, mevalona…	adenyl nucleotide binding;adenyl ribonucleotide binding;ATP binding;binding;catalytic activity;kinase activity;nucleotide binding;phosphomevalonate kinase activity;phosphotransferase activity, phosphate group as acceptor;purine nucleotide binding;purine ribonucleoside triphosphate binding;purine ribonucleotide binding;ribonucleotide binding;transferase activity;transferase activity, transferring …	cell part;cytoplasmic part;cytosol;extracellular membrane-bounded organelle;extracellular organelle;extracellular region part;extracellular vesicular exosome;intracellular membrane-bounded organelle;intracellular organelle;intracellular part;membrane;membrane-bounded organelle;membrane-bounded vesicle;microbody;organelle;peroxisome;vesicle	Peroxisome;Terpenoid backbone biosynthesis	+	Cluster -786	3	3	3	16.5	16.5	16.5	22.281	0	4.6817	384520000	7	1.71751	0.037577	NaN	1	0		NaN	1.92046	0.0282742	2.04112	+	2.99962	2.45707	0.00530539	1.47423
23.7779	22.9484	24.9489	25.4388	24.2656	24.2497	24.636	23.9592	25.8311	25.4272	25.9386	25.7985			+	FGFR3_4KO_TMEM_TMEM			biological regulation;cellular macromolecule metabolic process;cellular metabolic process;cellular nitrogen compound metabolic process;cellular process;CRD-mediated mRNA stabilization;establishment of localization;establishment of RNA localization;localization;macromolecule localization;macromolecule metabolic process;metabolic process;mRNA metabolic process;mRNA stabilization;mRNA transport;nega…	binding;mRNA 3'-UTR binding;mRNA 5'-UTR binding;mRNA binding;nucleic acid binding;nucleotide binding;RNA binding;translation regulator activity	axon;cell part;cell projection;cell projection part;CRD-mediated mRNA stability complex;cytoplasmic part;dendrite;dendritic spine;filopodium;growth cone;intracellular membrane-bounded organelle;intracellular non-membrane-bounded organelle;intracellular organelle;intracellular part;lamellipodium;macromolecular complex;membrane-bounded organelle;neuron projection;neuron spine;non-membrane-bounded o…		+	Cluster -786	6	5	5	13.9	12.1	12.1	63.436	0	16.515	522670000	12	1.69065	0.0388152	NaN	1	0		NaN	1.66749	0.0649733	1.47037		2.55829	3.77277	0	1.47121
30.0889	29.4946	29.2084	29.8604	29.4121	28.9216	29.3941	28.8148	30.6779	30.8147	30.182	30.645			+	FGFR3_4KO_TMEM_TMEM	+	FGFR3_4KO_TMEM_CTRL	establishment of localization;transport	binding;nucleic acid binding;nucleotide binding	cell part;intracellular		+	Cluster -786	13	12	12	33.6	31.8	31.8	50.77	0	127.01	21958000000	133	3.28997	0.00744402	0.0175002	0.984706	-0.527444		-2.1135	2.37052	0.00872515	0.916825		3.84378	3.35392	0.000546584	1.44427
27.2467	27.7756	28.1371	26.857	27.6452	28.0786	27.3708	28.1062	28.8076	29.0722	29.8171	29.2614			+	FGFR3_4KO_TMEM_TMEM	+	FGFR3_4KO_TMEM_CTRL	biological regulation;biosynthetic process;cellular biosynthetic process;cellular metabolic process;cellular nitrogen compound biosynthetic process;cellular nitrogen compound metabolic process;cellular process;circadian regulation of gene expression;circadian rhythm;coenzyme biosynthetic process;coenzyme metabolic process;cofactor biosynthetic process;cofactor metabolic process;female pregnancy;h…	binding;catalytic activity;cytokine activity;drug binding;identical protein binding;nicotinamide phosphoribosyltransferase activity;nicotinate-nucleotide diphosphorylase (carboxylating) activity;protein binding;protein dimerization activity;protein homodimerization activity;receptor binding;transferase activity;transferase activity, transferring glycosyl groups;transferase activity, transferring …	cell part;cytoplasm;extracellular membrane-bounded organelle;extracellular organelle;extracellular region part;extracellular space;extracellular vesicular exosome;intracellular membrane-bounded organelle;intracellular organelle;intracellular part;membrane-bounded organelle;membrane-bounded vesicle;nucleus;organelle;vesicle	Nicotinate and nicotinamide metabolism	+	Cluster -786	19	19	19	48.1	48.1	48.1	54.091	0	117.4	10858000000	98	3.00473	0.00940067	0.688819	0.728317	0.296131		0.886522	2.86602	0.00266667	1.73547	+	4.89567	2.68529	0.00277491	1.43934
28.9502	27.8579	27.1435	28.7795	28.894	28.0905	28.5795	27.4902	30.4904	29.3426	28.9068	30.0561			+	FGFR3_4KO_TMEM_TMEM	+	FGFR3_4KO_TMEM_CTRL	biological regulation;calcium-mediated signaling;cellular macromolecule metabolic process;cellular metabolic process;cellular nitrogen compound metabolic process;cellular process;cellular response to stimulus;intracellular signal transduction;macromolecule metabolic process;metabolic process;mRNA metabolic process;nitrogen compound metabolic process;nucleic acid metabolic process;nucleobase-conta…	binding;DNA binding;mRNA 3'-UTR binding;mRNA binding;nucleic acid binding;RNA binding	cell part;cytoplasm;cytoplasmic mRNA processing body;cytoplasmic part;cytosol;extracellular membrane-bounded organelle;extracellular organelle;extracellular region part;extracellular vesicular exosome;intracellular non-membrane-bounded organelle;intracellular organelle;intracellular part;macromolecular complex;membrane-bounded organelle;membrane-bounded vesicle;non-membrane-bounded organelle;orga…		+	Cluster -786	6	6	6	72.1	72.1	72.1	15.906	0	117.83	10098000000	39	1.5601	0.0471099	0.355631	0.864272	0.0807714		0.15506	1.78052	0.0467941	1.51617	+	2.75317	1.65535	0.0318933	1.4354
33.4858	33.2671	32.972	33.5237	33.7406	32.9838	33.6772	33.1043	34.9747	34.8347	34.3624	35.0549			+	FGFR3_4KO_TMEM_TMEM	+	FGFR3_4KO_TMEM_CTRL	alcohol catabolic process;alcohol metabolic process;carbohydrate catabolic process;carbohydrate metabolic process;catabolic process;cellular carbohydrate catabolic process;cellular carbohydrate metabolic process;cellular metabolic process;cellular process;generation of precursor metabolites and energy;glucose catabolic process;glucose metabolic process;glycolysis;hexose catabolic process;hexose m…	binding;carbon-oxygen lyase activity;catalytic activity;cation binding;hydro-lyase activity;identical protein binding;ion binding;lyase activity;magnesium ion binding;metal ion binding;phosphopyruvate hydratase activity;protein binding;protein dimerization activity;protein heterodimerization activity;protein homodimerization activity	cell part;cell projection;cytoplasmic part;cytosolic part;intracellular part;macromolecular complex;membrane;neuron projection;phosphopyruvate hydratase complex;protein complex;synapse part;synaptic membrane	Glycolysis / Gluconeogenesis;Methane metabolism;RNA degradation	+	Cluster -786	26	26	23	65.2	65.2	60.4	47.074	0	323.31	395890000000	670	3.83826	0.00561326	0.403125	0.830941	0.0643511		0.277779	3.82752	0.000785714	1.49454	+	7.46778	2.92383	0.00166524	1.43019
28.6662	28.5766	28.0865	28.9874	28.9364	28.1053	28.719	27.9473	29.9749	30.1155	29.2149	30.026			+	FGFR3_4KO_TMEM_TMEM	+	FGFR3_4KO_TMEM_CTRL					+	Cluster -786	38	38	3	30.6	30.6	3.2	159.46	0	130.45	12440000000	175	2.68424	0.0124496	0.165105	0.981579	-0.152144		-0.503581	2.68245	0.00455882	1.25365	+	4.48837	2.36365	0.00633609	1.4058
31.3883	30.4866	29.9908	31.1625	31.0537	30.4455	30.4247	30.3262	32.0641	32.4364	31.0605	32.2735			+	FGFR3_4KO_TMEM_TMEM			biological adhesion;cell adhesion;cell-cell adhesion;cellular process;homotypic cell-cell adhesion;platelet aggregation	binding;calcium ion binding;cation binding;ion binding;metal ion binding	actin filament bundle;actomyosin;cell part;contractile fiber part;cytoplasmic part;cytoskeletal part;intracellular organelle part;intracellular part;macromolecular complex;myosin complex;myosin II complex;organelle part;protein complex;stress fiber;Z disc	Focal adhesion;Leukocyte transendothelial migration;Regulation of actin cytoskeleton;Tight junction;Vascular smooth muscle contraction	+	Cluster -786	10	10	2	68	68	24.4	19.779	0	205.53	59789000000	218	1.93776	0.0272509	0.157454	0.983384	-0.194507		-0.540677	1.7526	0.0501505	1.20158		2.70473	2.13874	0.00874827	1.39608
29.2415	28.7561	27.8688	29.006	28.7357	28.3789	28.1129	27.7009	30.0999	30.0452	28.4927	29.8341			+	FGFR3_4KO_TMEM_TMEM			biological regulation;cellular macromolecule metabolic process;cellular metabolic process;cellular nitrogen compound metabolic process;cellular process;macromolecule metabolic process;metabolic process;mRNA metabolic process;mRNA processing;nitrogen compound metabolic process;nucleic acid metabolic process;nucleobase-containing compound metabolic process;positive regulation of biological process;…	binding;nucleotide binding	cell part;intracellular organelle part;intracellular part;macromolecular complex;nuclear part;organelle part;ribonucleoprotein complex;spliceosomal complex;U12-type spliceosomal complex	Spliceosome	+	Cluster -786	7	7	7	25.5	25.5	25.5	44.355	0	121.59	10883000000	72	1.51465	0.0499036	0.0550326	0.980791	-0.48601		-1.31025	1.2512	0.140891	0.89985		1.86043	1.71186	0.0278944	1.38586
29.0133	29.2003	28.2502	29.4855	29.4476	28.5486	29.0055	28.1931	30.3255	30.3674	29.3193	30.7013			+	FGFR3_4KO_TMEM_TMEM	+	FGFR3_4KO_TMEM_CTRL	actin cytoskeleton organization;actin filament-based process;actomyosin structure organization;anatomical structure homeostasis;anatomical structure morphogenesis;associative learning;axon extension;behavior;biological adhesion;biological regulation;blood vessel endothelial cell migration;calcium ion homeostasis;calcium-independent cell-matrix adhesion;cardiac cell differentiation;cardiac muscle …	actin binding;actinin binding;alpha-actinin binding;binding;cation binding;collagen binding;cytoskeletal protein binding;enzyme binding;extracellular matrix binding;fibronectin binding;glycoprotein binding;integrin binding;ion binding;kinase binding;laminin binding;metal ion binding;peptide binding;protease binding;protein binding;protein complex binding;protein dimerization activity;protein doma…	acrosomal vesicle;adherens junction;alpha10-beta1 integrin complex;alpha11-beta1 integrin complex;alpha1-beta1 integrin complex;alpha2-beta1 integrin complex;alpha3-beta1 integrin complex;alpha7-beta1 integrin complex;alpha9-beta1 integrin complex;anchoring junction;basement membrane;cell junction;cell part;cell projection;cell projection membrane;cell projection part;cell surface;cell-cell conta…	Arrhythmogenic right ventricular cardiomyopathy (ARVC);Axon guidance;Bacterial invasion of epithelial cells;Cell adhesion molecules (CAMs);Dilated cardiomyopathy;ECM-receptor interaction;Focal adhesion;Hypertrophic cardiomyopathy (HCM);Leishmaniasis;Leukocyte transendothelial migration;Pathogenic Escherichia coli infection;Pathways in cancer;Phagosome;Regulation of actin cytoskeleton;Shigellosis;…	+	Cluster -786	11	11	11	18.3	18.3	18.3	88.344	0	128.89	15542000000	103	1.86667	0.0303232	0.166566	0.979903	-0.188622		-0.496656	1.914	0.02851	1.19106	+	2.98811	1.84516	0.0189489	1.37969
29.1536	28.5332	27.9932	29.2932	29.2153	28.2818	28.5879	28.1907	30.3167	30.0816	29.0008	30.3697			+	FGFR3_4KO_TMEM_TMEM	+	FGFR3_4KO_TMEM_CTRL	biological regulation;negative regulation of biological process;negative regulation of catabolic process;negative regulation of cellular catabolic process;negative regulation of cellular metabolic process;negative regulation of cellular process;negative regulation of cellular protein metabolic process;negative regulation of macromolecule metabolic process;negative regulation of metabolic process;…	binding;K6-linked polyubiquitin binding;polyubiquitin binding;protein binding;small conjugating protein binding;ubiquitin binding	Cdc48p-Npl4p-Ufd1p AAA ATPase complex;cell body;cell part;cell projection;cytoplasm;cytoplasmic part;dendrite;endoplasmic reticulum part;intracellular membrane-bounded organelle;intracellular organelle;intracellular organelle part;intracellular part;macromolecular complex;membrane part;membrane-bounded organelle;neuron projection;neuronal cell body;nucleus;organelle;organelle part;proteasome comp…		+	Cluster -786	15	15	15	57.2	57.2	57.2	33.581	0	111.8	13542000000	120	1.80304	0.0334798	0.174393	0.978293	-0.174363		-0.460401	1.76994	0.0479564	1.19889	+	2.73479	1.87946	0.0169745	1.37325
27.6909	27.7111	26.8551	28.132	27.3962	26.9665	27.3509	26.8248	28.7838	28.9543	27.3526	28.7204			+	FGFR3_4KO_TMEM_TMEM			cellular macromolecule metabolic process;cellular metabolic process;cellular nitrogen compound metabolic process;cellular process;macromolecule metabolic process;maturation of SSU-rRNA;metabolic process;mRNA metabolic process;mRNA processing;ncRNA metabolic process;ncRNA processing;nitrogen compound metabolic process;nuclear mRNA splicing, via spliceosome;nucleic acid metabolic process;nucleobase…	binding;nucleic acid binding;RNA binding	cell part;cytoplasmic mRNA processing body;cytoplasmic part;extracellular membrane-bounded organelle;extracellular organelle;extracellular region part;extracellular vesicular exosome;intracellular non-membrane-bounded organelle;intracellular organelle;intracellular organelle part;intracellular part;macromolecular complex;membrane-bounded organelle;membrane-bounded vesicle;non-membrane-bounded org…	RNA degradation;Spliceosome	+	Cluster -786	4	4	4	42.5	42.5	42.5	9.1275	0	4.3048	5002200000	26	1.63232	0.0420223	0.0402455	0.982451	-0.462654		-1.52951	1.25921	0.13859	0.855504		1.87374	1.80013	0.0216364	1.31816
29.6493	29.0581	28.47	29.7379	29.4825	28.5946	28.9628	28.6189	30.509	30.5742	29.2182	30.5508			+	FGFR3_4KO_TMEM_TMEM			biological regulation;biosynthetic process;cellular biosynthetic process;cellular macromolecule biosynthetic process;cellular macromolecule metabolic process;cellular metabolic process;cellular nitrogen compound metabolic process;cellular process;macromolecule biosynthetic process;macromolecule metabolic process;metabolic process;nitrogen compound metabolic process;nucleic acid metabolic process;…	binding;cation binding;DNA binding;ion binding;metal ion binding;nucleic acid binding;transition metal ion binding;zinc ion binding	cell part;intracellular membrane-bounded organelle;intracellular organelle;intracellular part;membrane-bounded organelle;nucleus;organelle		+	Cluster -786	13	13	13	48.2	48.2	48.2	33.893	0	63.521	16738000000	119	1.607	0.0441215	0.101412	0.981692	-0.314137		-0.87246	1.46609	0.0985722	0.984214		2.21804	1.79514	0.0221244	1.29835
27.3738	27.0473	27.0318	27.6306	27.5645	26.7764	27.5514	26.7261	28.4516	28.6923	28.0554	28.5846			+	FGFR3_4KO_TMEM_TMEM	+	FGFR3_4KO_TMEM_CTRL	biological regulation;biosynthetic process;cellular biosynthetic process;cellular component organization;cellular component organization at cellular level;cellular component organization or biogenesis;cellular component organization or biogenesis at cellular level;cellular macromolecule biosynthetic process;cellular macromolecule metabolic process;cellular metabolic process;cellular nitrogen comp…	binding;chromatin binding;DNA binding;histone binding;nucleic acid binding;protein binding;small conjugating protein binding;ubiquitin binding	cell part;cytoplasmic part;cytosol;intracellular membrane-bounded organelle;intracellular organelle;intracellular organelle part;intracellular part;membrane;membrane-bounded organelle;nuclear membrane;nuclear part;nucleus;organelle;organelle membrane;organelle part		+	Cluster -786	13	13	13	23.5	23.5	23.5	71.867	0	34.697	5335000000	59	2.98571	0.00950166	0.182404	0.972294	-0.116239		-0.424637	3.27021	0.00195652	1.1751	+	5.87849	2.50336	0.00508411	1.29134
33.6451	33.3486	32.6758	33.8765	33.7105	32.7343	33.6888	32.8081	34.6135	34.9545	33.5858	34.9348			+	FGFR3_4KO_TMEM_TMEM	+	FGFR3_4KO_TMEM_CTRL	alcohol biosynthetic process;alcohol catabolic process;alcohol metabolic process;biosynthetic process;carbohydrate biosynthetic process;carbohydrate catabolic process;carbohydrate metabolic process;catabolic process;cellular biosynthetic process;cellular carbohydrate biosynthetic process;cellular carbohydrate catabolic process;cellular carbohydrate metabolic process;cellular metabolic process;cel…	catalytic activity;intramolecular oxidoreductase activity;intramolecular oxidoreductase activity, interconverting aldoses and ketoses;isomerase activity;triose-phosphate isomerase activity	cell part;cytoplasmic part;cytosol;intracellular membrane-bounded organelle;intracellular organelle;intracellular part;membrane-bounded organelle;nucleus;organelle	Carbon fixation in photosynthetic organisms;Fructose and mannose metabolism;Glycolysis / Gluconeogenesis;Inositol phosphate metabolism	+	Cluster -786	15	15	2	54.2	54.2	5.6	26.849	0	318.22	335910000000	350	1.67399	0.0399709	0.187165	0.969078	-0.151075		-0.403978	1.7751	0.0471387	1.13564	+	2.74376	1.65904	0.031543	1.28672
28.7867	29.2454	29.5808	28.4172	29.5549	29.7162	29.4148	29.7396	30.5925	30.6478	31.4408	30.8008			+	FGFR3_4KO_TMEM_TMEM	+	FGFR3_4KO_TMEM_CTRL	adherens junction assembly;adherens junction organization;anatomical structure morphogenesis;apical junction assembly;axon extension;biological adhesion;biological regulation;cell adhesion;cell growth;cell junction assembly;cell junction organization;cell projection assembly;cell projection organization;cell-cell adhesion;cell-cell junction assembly;cell-cell junction organization;cell-matrix adh…	binding;enzyme binding;GTPase binding;protein binding;Ras GTPase binding;Rho GTPase binding;small GTPase binding;structural molecule activity	actin cytoskeleton;adherens junction;anchoring junction;cell junction;cell part;cell-cell adherens junction;cell-cell contact zone;cell-cell junction;cell-substrate adherens junction;cell-substrate junction;contractile fiber part;costamere;cytoplasmic part;cytoskeleton;extracellular membrane-bounded organelle;extracellular organelle;extracellular region part;extracellular vesicular exosome;fascia…	Adherens junction;Amoebiasis;Bacterial invasion of epithelial cells;Focal adhesion;Leukocyte transendothelial migration;Regulation of actin cytoskeleton;Shigellosis	+	Cluster -786	57	57	57	62.2	62.2	62.2	116.57	0	294.42	33202000000	306	3.6668	0.00584466	1.48384	1	0.598825		2.24776	3.23832	0.00189474	1.86293	+	5.79622	3.02954	0.00117972	1.2641
25.7415	25.0108	24.734	25.2664	22.6435	24.1822	24.2379	24.2148	25.3735	25.0967	25.0664	24.7969			+	FGFR3_4KO_TMEM_TMEM							+	Cluster -786	7	7	7	7.4	7.4	7.4	134.65	0	14.678	781270000	23	2.02011	0.0251061	0.0048349	0.990978	-1.36856		-3.06292	0.181458	1	-0.104789		-0.428792	1.66762	0.031139	1.26377
26.5413	25.5863	25.0422	25.4539	25.8202	24.4881	25.7768	25.1836	26.7437	25.9859	26.6633	26.8902			+	FGFR3_4KO_TMEM_TMEM			activation of protein kinase activity;biological regulation;cellular hypotonic response;cellular macromolecule metabolic process;cellular metabolic process;cellular process;cellular protein metabolic process;cellular response to abiotic stimulus;cellular response to osmotic stress;cellular response to stimulus;cellular response to stress;hypotonic response;intracellular protein kinase cascade;int…	adenyl nucleotide binding;adenyl ribonucleotide binding;ATP binding;binding;catalytic activity;cation binding;ion binding;kinase activity;magnesium ion binding;metal ion binding;molecular transducer activity;nucleotide binding;phosphotransferase activity, alcohol group as acceptor;protein kinase activity;protein serine/threonine kinase activity;purine nucleotide binding;purine ribonucleoside trip…	cell part;cytoplasm;extracellular membrane-bounded organelle;extracellular organelle;extracellular region part;extracellular vesicular exosome;intracellular part;membrane-bounded organelle;membrane-bounded vesicle;organelle;vesicle		+	Cluster -786	9	9	8	20.9	20.9	19.5	58.204	0	21.776	1562100000	28	1.52041	0.0494592	0.117836	0.988087	-0.338778		-0.761406	1.59717	0.0749938	0.914823		2.43863	1.82733	0.0195009	1.2536
27.7365	27.5158	27.1015	27.7403	28.2652	27.318	27.8467	27.3258	29.0635	29.0782	28.5424	29.0737			+	FGFR3_4KO_TMEM_TMEM	+	FGFR3_4KO_TMEM_CTRL	axon cargo transport;cellular component movement;cellular process;cytoskeleton-dependent intracellular transport;establishment of localization;establishment of localization in cell;establishment of protein localization;intracellular protein transport;intracellular transport;localization;macromolecule localization;microtubule-based movement;microtubule-based process;microtubule-based transport;pro…	binding;catalytic activity;cytoskeletal protein binding;hydrolase activity;hydrolase activity, acting on acid anhydrides;hydrolase activity, acting on acid anhydrides, in phosphorus-containing anhydrides;microtubule motor activity;motor activity;nucleoside-triphosphatase activity;protein binding;pyrophosphatase activity;tubulin binding	axon;cell body;cell part;cell projection;cell projection part;ciliary rootlet;cilium part;cytoplasmic membrane-bounded vesicle;cytoplasmic part;cytoplasmic vesicle;cytoskeletal part;growth cone;intracellular membrane-bounded organelle;intracellular organelle;intracellular organelle part;intracellular part;kinesin complex;macromolecular complex;membrane;membrane-bounded organelle;membrane-bounded …		+	Cluster -786	23	23	18	47.5	47.5	36.4	62.852	0	150.29	6641200000	101	3.2703	0.00757252	0.54718	0.747238	0.165402		0.604987	3.69876	0.0006875	1.41592	+	7.07329	2.49406	0.00506832	1.25052
30.4218	29.972	29.4523	30.4669	30.1769	29.3241	30.1325	29.1115	31.1595	31.2532	30.0728	31.2563			+	FGFR3_4KO_TMEM_TMEM				aminopeptidase activity;binding;catalytic activity;cation binding;exopeptidase activity;hydrolase activity;ion binding;manganese ion binding;metal ion binding;metalloexopeptidase activity;metallopeptidase activity;peptidase activity;peptidase activity, acting on L-amino acid peptides;transition metal ion binding	adherens junction;anchoring junction;cell junction;cell part;cell-substrate adherens junction;cell-substrate junction;cytoplasmic part;extracellular membrane-bounded organelle;extracellular organelle;extracellular region part;extracellular vesicular exosome;focal adhesion;Golgi apparatus part;intracellular membrane-bounded organelle;intracellular organelle;intracellular organelle part;intracellul…	Arginine and proline metabolism;Glutathione metabolism	+	Cluster -786	21	21	21	56.6	56.6	56.6	52.758	0	160.27	27969000000	186	1.6018	0.0443237	0.0758618	0.983995	-0.392036		-1.08264	1.51344	0.0920118	0.85716		2.2974	1.69734	0.0285153	1.2492
28.8856	29.1077	29.4751	28.6465	29.2351	29.3638	29.2618	29.4075	30.6316	30.2774	30.6503	30.6486			+	FGFR3_4KO_TMEM_TMEM	+	FGFR3_4KO_TMEM_CTRL	anatomical structure formation involved in morphogenesis;biological regulation;cell cycle phase;cell cycle process;cell division;cell projection assembly;cell projection organization;cell surface receptor linked signaling pathway;cellular component assembly;cellular component assembly at cellular level;cellular component assembly involved in morphogenesis;cellular component organization;cellular …	binding;catalytic activity;enzyme regulator activity;GTP binding;GTPase activity;guanyl nucleotide binding;guanyl ribonucleotide binding;hydrolase activity;hydrolase activity, acting on acid anhydrides;hydrolase activity, acting on acid anhydrides, in phosphorus-containing anhydrides;nucleoside-triphosphatase activity;nucleotide binding;purine nucleotide binding;purine ribonucleoside triphosphate…	actin cytoskeleton;cell cortex part;cell division site part;cell part;cell projection membrane;cell projection part;ciliary transition zone;cilium membrane;cilium part;cleavage furrow;cytoplasmic part;cytoskeletal part;cytoskeleton;exocyst;extracellular membrane-bounded organelle;extracellular organelle;extracellular region part;extracellular vesicular exosome;intracellular non-membrane-bounded o…		+	Cluster -786	16	16	16	62.6	62.6	62.6	41.592	0	151.26	23964000000	156	4.79419	0.00215054	1.09176	1	0.288313		1.59462	3.89245	0.000830189	1.52325	+	7.67352	4.75548	0	1.23494
30.2699	30.4577	30.1653	31.147	30.9194	30.3024	30.7867	30.3368	32.0119	32.1073	30.9677	32.1934			+	FGFR3_4KO_TMEM_TMEM	+	FGFR3_4KO_TMEM_CTRL	acetyl-CoA catabolic process;acetyl-CoA metabolic process;carbohydrate metabolic process;carboxylic acid metabolic process;catabolic process;cellular catabolic process;cellular ketone metabolic process;cellular macromolecule metabolic process;cellular metabolic process;cellular nitrogen compound metabolic process;cellular process;cellular protein metabolic process;coenzyme catabolic process;coenz…	binding;catalytic activity;L-malate dehydrogenase activity;malate dehydrogenase (NADP+) activity;malate dehydrogenase activity;oxidoreductase activity;oxidoreductase activity, acting on CH-OH group of donors;oxidoreductase activity, acting on the CH-OH group of donors, NAD or NADP as acceptor;protein binding;protein self-association	cell part;cytoplasmic part;extracellular membrane-bounded organelle;extracellular organelle;extracellular region part;extracellular vesicular exosome;intracellular membrane-bounded organelle;intracellular organelle;intracellular organelle lumen;intracellular organelle part;intracellular part;membrane;membrane-bounded organelle;membrane-bounded vesicle;membrane-enclosed lumen;mitochondrial inner m…	Carbon fixation in photosynthetic organisms;Citrate cycle (TCA cycle);Glyoxylate and dicarboxylate metabolism;Pyruvate metabolism	+	Cluster -786	13	13	13	45.9	45.9	45.9	35.683	0	67.65	51359000000	168	2.34542	0.01723	0.404881	0.832488	0.0763617		0.282139	2.25676	0.0107312	1.31011	+	3.62182	2.03656	0.0113109	1.23375
29.2901	28.8866	28.5522	29.1756	29.168	28.7443	29.1163	28.5379	30.2489	30.2899	29.51	30.4236			+	FGFR3_4KO_TMEM_TMEM	+	FGFR3_4KO_TMEM_CTRL	adenine biosynthetic process;adenine metabolic process;adenine salvage;anatomical structure development;biosynthetic process;brain development;catabolic process;cellular aromatic compound metabolic process;cellular biosynthetic process;cellular catabolic process;cellular metabolic compound salvage;cellular metabolic process;cellular nitrogen compound biosynthetic process;cellular nitrogen compoun…	binding;catalytic activity;cation binding;guanine phosphoribosyltransferase activity;hypoxanthine phosphoribosyltransferase activity;ion binding;magnesium ion binding;metal ion binding;nucleotide binding;transferase activity;transferase activity, transferring glycosyl groups;transferase activity, transferring pentosyl groups	cell part;cytoplasmic part;cytosol;intracellular part	Drug metabolism - other enzymes;Purine metabolism	+	Cluster -786	9	9	8	47.7	47.7	44.5	24.477	0	23.218	16528000000	106	2.88821	0.010183	0.193295	0.970399	-0.0845051		-0.377986	2.60692	0.00616667	1.14198	+	4.3271	2.52286	0.00492994	1.22649
26.8317	26.6094	26.0406	27.2543	26.9375	25.831	26.5588	26.43	27.9459	27.8785	26.8767	27.9619			+	FGFR3_4KO_TMEM_TMEM			establishment of localization;establishment of localization in cell;establishment of RNA localization;intracellular transport;mRNA export from nucleus;mRNA transport;nuclear export;nuclear transport;nucleic acid transport;nucleobase-containing compound transport;nucleocytoplasmic transport;poly(A)+ mRNA export from nucleus;RNA export from nucleus;RNA transport;transport	binding;nucleotide binding	cell part;inclusion body;intracellular membrane-bounded organelle;intracellular organelle;intracellular organelle part;intracellular part;macromolecular complex;membrane-bounded organelle;nuclear inclusion body;nuclear part;nucleus;organelle;organelle part;ribonucleoprotein complex	mRNA surveillance pathway	+	Cluster -786	3	3	3	9.6	9.6	9.6	32.31	0	31.468	2895600000	18	1.79785	0.033641	0.125107	0.988203	-0.244681		-0.716545	1.74294	0.0509929	0.981749		2.68801	1.8961	0.0158011	1.22643
30.3593	30.3714	30.2626	30.1507	30.5725	30.3949	30.6562	30.2827	31.6711	31.7392	31.5187	31.8733			+	FGFR3_4KO_TMEM_TMEM	+	FGFR3_4KO_TMEM_CTRL	anatomical structure development;axon guidance;biological regulation;brain development;cell death;cell development;cellular component organization;cellular component organization at cellular level;cellular component organization or biogenesis;cellular component organization or biogenesis at cellular level;cellular developmental process;cellular membrane organization;cellular process;chemotaxis;cy…	catalytic activity;hydrolase activity;hydrolase activity, acting on carbon-nitrogen (but not peptide) bonds	axon;cell body;cell part;cell projection;cell projection part;cytoplasm;cytoplasmic part;cytoskeletal part;cytosol;dendrite;extracellular membrane-bounded organelle;extracellular organelle;extracellular region part;extracellular vesicular exosome;growth cone;intracellular membrane-bounded organelle;intracellular organelle;intracellular organelle part;intracellular part;macromolecular complex;memb…	Axon guidance	+	Cluster -786	24	24	18	61.9	61.9	49.1	62.277	0	323.31	50286000000	311	6.42887	0.000296296	1.29199	1	0.190571		1.92817	5.68289	0	1.41457	+	15.7514	4.45421	0	1.224
26.4996	26.4689	25.3104	26.4225	25.9421	25.2672	25.8587	25.1629	26.9693	27.0445	25.9421	27.1136			+	FGFR3_4KO_TMEM_TMEM			alcohol metabolic process;biological regulation;biosynthetic process;cAMP-mediated signaling;carbohydrate metabolic process;carboxylic acid metabolic process;cell differentiation;cell surface receptor linked signaling pathway;cellular biosynthetic process;cellular carbohydrate metabolic process;cellular component assembly;cellular component assembly at cellular level;cellular component organizati…	binding;DNA binding;double-stranded DNA binding;enzyme binding;histone acetyltransferase binding;nucleic acid binding;nucleic acid binding transcription factor activity;protein binding;protein complex binding;protein dimerization activity;protein heterodimerization activity;regulatory region DNA binding;regulatory region nucleic acid binding;RNA polymerase II regulatory region DNA binding;RNA pol…	cell part;chromatin;chromosomal part;cytoplasmic part;intracellular membrane-bounded organelle;intracellular organelle;intracellular organelle part;intracellular part;macromolecular complex;membrane-bounded organelle;mitochondrion;nuclear chromatin;nuclear chromosome part;nuclear part;nucleoplasm;nucleoplasm part;nucleus;organelle;organelle part;protein complex;transcription factor complex	Antigen processing and presentation;Huntington's disease;ko05152;Melanogenesis;Osteoclast differentiation;Prostate cancer;Vasopressin-regulated water reabsorption	+	Cluster -786	3	3	3	9.2	9.2	9.2	35.081	0	6.0928	1633100000	17	1.55915	0.0470806	0.0289707	0.980948	-0.617596		-1.75906	1.02394	0.202263	0.592		1.48037	1.91559	0.0156535	1.2096
28.1618	28.0252	27.2438	28.3509	28.0578	27.3265	27.7712	27.1466	29.0562	29.1908	27.7723	29.1115			+	FGFR3_4KO_TMEM_TMEM			biological regulation;cell redox homeostasis;cellular homeostasis;cellular process;homeostatic process;regulation of biological process;regulation of biological quality;regulation of cellular process	catalytic activity;oxidoreductase activity;oxidoreductase activity, acting on a sulfur group of donors;oxidoreductase activity, acting on a sulfur group of donors, disulfide as acceptor;protein-disulfide reductase (glutathione) activity	cell part;cytoplasmic part;endoplasmic reticulum lumen;endoplasmic reticulum part;intracellular organelle lumen;intracellular organelle part;intracellular part;membrane-enclosed lumen;organelle lumen;organelle part	Glutathione metabolism	+	Cluster -786	7	7	7	63.5	63.5	63.5	19.018	0	65.339	6251400000	53	1.5216	0.0494322	0.068348	0.979461	-0.369933		-1.15704	1.34184	0.122938	0.837292		2.01098	1.6443	0.0323988	1.20722
26.914	26.5591	26.0179	27.0886	26.9346	26.4661	26.2916	26.5188	27.6637	27.5027	27.6221	28.2249			+	FGFR3_4KO_TMEM_TMEM	+	FGFR3_4KO_TMEM_CTRL	biological adhesion;cell adhesion;cellular process	binding;cation binding;ion binding;metal ion binding;transition metal ion binding;zinc ion binding	adherens junction;anchoring junction;cell junction;cell part;cell-substrate adherens junction;cell-substrate junction;cytoplasm;focal adhesion;intracellular membrane-bounded organelle;intracellular organelle;intracellular part;membrane-bounded organelle;nucleus;organelle		+	Cluster -786	11	10	10	24.7	23.4	23.4	68.26	0	48.844	3732600000	53	2.69413	0.0123246	0.203053	0.96775	-0.0921559		-0.33793	2.38799	0.00869461	1.10843	+	3.87844	2.89806	0.00165106	1.20059
33.0599	32.6425	31.9127	32.5972	32.9361	31.9942	32.6795	32.1573	33.8288	33.7276	32.9014	34.0936			+	FGFR3_4KO_TMEM_TMEM	+	FGFR3_4KO_TMEM_CTRL	cellular component assembly;cellular component assembly at cellular level;cellular component organization;cellular component organization at cellular level;cellular component organization or biogenesis;cellular component organization or biogenesis at cellular level;cellular macromolecular complex assembly;cellular macromolecular complex subunit organization;cellular process;cellular protein compl…	binding;catalytic activity;GTP binding;GTPase activating protein binding;GTPase activity;guanyl nucleotide binding;guanyl ribonucleotide binding;hydrolase activity;hydrolase activity, acting on acid anhydrides;hydrolase activity, acting on acid anhydrides, in phosphorus-containing anhydrides;nucleoside-triphosphatase activity;nucleotide binding;protein binding;protein complex binding;protein doma…	cell body;cell part;cytoskeletal part;extracellular membrane-bounded organelle;extracellular organelle;extracellular region part;extracellular vesicular exosome;intracellular organelle part;intracellular part;macromolecular complex;membrane-bounded organelle;membrane-bounded vesicle;membrane-enclosed lumen;microtubule;nuclear envelope lumen;nuclear part;organelle;organelle envelope lumen;organell…	Gap junction;Pathogenic Escherichia coli infection;Phagosome	+	Cluster -786	18	6	5	47.1	20.3	16.9	49.67	0	127.73	193380000000	324	1.94171	0.0272185	0.201641	0.968803	-0.111305		-0.343634	1.97514	0.0236872	1.08473	+	3.0977	1.90829	0.0157981	1.19604
29.1513	28.433	28.0671	28.988	28.702	27.7864	28.2275	27.7879	29.707	29.4988	28.5786	29.4607			+	FGFR3_4KO_TMEM_TMEM			apoptosis;apoptosis in response to endoplasmic reticulum stress;biological regulation;catabolic process;cell death;cellular catabolic process;cellular macromolecule catabolic process;cellular macromolecule metabolic process;cellular metabolic process;cellular process;cellular protein metabolic process;death;macromolecule catabolic process;macromolecule metabolic process;macromolecule modification…	acid-amino acid ligase activity;binding;catalytic activity;enzyme binding;ligase activity;ligase activity, forming carbon-nitrogen bonds;protein binding;small conjugating protein ligase activity;ubiquitin protein ligase binding;ubiquitin-protein ligase activity;ubiquitin-ubiquitin ligase activity	actin cytoskeleton;cell part;cytoplasm;cytoskeleton;extracellular membrane-bounded organelle;extracellular organelle;extracellular region part;extracellular vesicular exosome;intermediate filament cytoskeleton;intracellular membrane-bounded organelle;intracellular non-membrane-bounded organelle;intracellular organelle;intracellular part;membrane-bounded organelle;membrane-bounded vesicle;non-memb…	Ubiquitin mediated proteolysis	+	Cluster -786	9	9	9	57	57	57	22.406	0	97.953	10591000000	83	1.67717	0.0397139	0.035985	0.982248	-0.533955		-1.60765	1.23925	0.143214	0.651369		1.84056	1.9289	0.0154165	1.18532
27.2751	27.1	26.4069	27.4809	26.715	26.367	26.9476	26.4406	28.106	28.1263	26.8898	28.0362			+	FGFR3_4KO_TMEM_TMEM			actin cytoskeleton organization;actin filament-based movement;actin filament-based process;ameboidal cell migration;anatomical structure development;anatomical structure formation involved in morphogenesis;anatomical structure morphogenesis;angiogenesis;biological regulation;cell development;cell migration;cell motility;cell part morphogenesis;cell projection assembly;cell projection morphogenesi…		cell junction;cell part;cell projection;cell-cell junction;cytoplasmic part;cytoskeleton;early endosome;endosome;extracellular membrane-bounded organelle;extracellular organelle;extracellular region part;extracellular vesicular exosome;intracellular membrane-bounded organelle;intracellular non-membrane-bounded organelle;intracellular organelle;intracellular part;lamellipodium;macromolecular compl…		+	Cluster -786	9	9	8	16.2	16.2	13.6	53.77	0	25.03	3230500000	54	1.7404	0.0364753	0.0329007	0.981969	-0.448158		-1.6702	1.27716	0.133576	0.723876		1.90353	1.92652	0.015387	1.17203
28.5824	28.1061	27.702	28.9292	28.5461	27.6529	28.3918	27.5844	29.6667	29.6162	28.581	28.991			+	FGFR3_4KO_TMEM_TMEM			cellular component assembly;cellular component organization;cellular component organization or biogenesis;cellular metabolic process;cellular nitrogen compound metabolic process;cellular process;coenzyme metabolic process;cofactor metabolic process;heterocycle metabolic process;macromolecular complex assembly;macromolecular complex subunit organization;metabolic process;NAD metabolic process;NADH…	binding;cation binding;ion binding;metal ion binding;nucleotide binding	cell body;cell part;cell projection;cilium;cytoplasmic part;extracellular membrane-bounded organelle;extracellular organelle;extracellular region part;extracellular space;extracellular vesicular exosome;intracellular membrane-bounded organelle;intracellular organelle;intracellular organelle part;intracellular part;membrane-bounded organelle;membrane-bounded vesicle;mitochondrion;nuclear part;nucl…		+	Cluster -786	7	7	7	30.9	30.9	30.9	30.89	0	89.168	8854800000	52	1.56627	0.0466383	0.114554	0.989291	-0.286116		-0.782454	1.55003	0.0833273	0.883803		2.35897	1.75816	0.024	1.16992
27.2999	27.234	26.3993	27.6816	27.5533	26.6709	27.5378	26.7119	28.4293	28.4884	27.5788	28.6532			+	FGFR3_4KO_TMEM_TMEM	+	FGFR3_4KO_TMEM_CTRL	ATP-dependent chromatin remodeling;cellular component organization;cellular component organization at cellular level;cellular component organization or biogenesis;cellular component organization or biogenesis at cellular level;cellular process;chromatin modification;chromatin organization;chromatin remodeling;chromosome organization;organelle organization	binding;cation binding;core promoter proximal region DNA binding;core promoter proximal region sequence-specific DNA binding;DNA binding;enhancer binding;enhancer sequence-specific DNA binding;ion binding;metal ion binding;nucleic acid binding;nucleic acid binding transcription factor activity;regulatory region DNA binding;regulatory region nucleic acid binding;RNA polymerase II core promoter pro…	cell part;chromatin;chromosomal part;intracellular organelle part;intracellular part;macromolecular complex;nuclear chromatin;nuclear chromosome part;nuclear part;nucleoplasm;organelle part;protein complex		+	Cluster -786	11	11	11	24.8	24.8	24.8	65.26	0	48.954	4516200000	69	1.81888	0.0327374	0.2702	0.922767	-0.0352249		-0.0962828	1.99432	0.022	1.13373	+	3.13238	1.83329	0.0191638	1.16896
28.053	27.8132	27.2145	28.2355	27.9727	27.0496	27.1511	27.0856	28.8783	28.805	27.5705	28.6582			+	FGFR3_4KO_TMEM_TMEM			anatomical structure development;biological regulation;calcium ion transport;cation transport;cellular process;cytoplasmic sequestering of protein;cytoplasmic sequestering of transcription factor;developmental process;divalent inorganic cation transport;divalent metal ion transport;establishment of localization;heart development;ion transport;macromolecule metabolic process;maintenance of locatio…	binding;calcium ion binding;calcium-dependent cysteine-type endopeptidase activity;catalytic activity;cation binding;cysteine-type endopeptidase activity;cysteine-type peptidase activity;endopeptidase activity;hydrolase activity;ion binding;metal ion binding;peptidase activity;peptidase activity, acting on L-amino acid peptides	axon;axon part;axon terminus;cell part;cell projection;cell projection part;chromaffin granule membrane;contractile fiber part;cytoplasmic part;cytoplasmic vesicle membrane;cytoplasmic vesicle part;cytosol;dendritic spine neck;endoplasmic reticulum;endoplasmic reticulum membrane;endoplasmic reticulum part;extracellular membrane-bounded organelle;extracellular organelle;extracellular region part;e…		+	Cluster -786	7	7	7	34.8	34.8	34.8	21.624	0	14.515	6059800000	47	1.52525	0.0492323	0.0342052	0.981469	-0.514319		-1.64306	1.16427	0.159602	0.64894		1.71583	1.66733	0.0310925	1.16326
28.7906	28.6708	28.2028	28.8217	28.7755	28.6057	28.1428	28.7129	29.992	29.7095	29.3633	29.7851			+	FGFR3_4KO_TMEM_TMEM	+	FGFR3_4KO_TMEM_CTRL	biological regulation;catabolic process;cellular catabolic process;cellular macromolecule catabolic process;cellular macromolecule metabolic process;cellular metabolic process;cellular process;macromolecule catabolic process;macromolecule metabolic process;metabolic process;modification-dependent macromolecule catabolic process;modification-dependent protein catabolic process;negative regulation …	binding;catalytic activity;endopeptidase activity;hydrolase activity;lipopolysaccharide binding;peptidase activity;peptidase activity, acting on L-amino acid peptides;threonine-type endopeptidase activity;threonine-type peptidase activity	cell part;cytoplasm;extracellular membrane-bounded organelle;extracellular organelle;extracellular region part;extracellular vesicular exosome;intracellular membrane-bounded organelle;intracellular organelle;intracellular part;macromolecular complex;membrane-bounded organelle;membrane-bounded vesicle;nucleus;organelle;proteasome core complex;protein complex;vesicle	Proteasome	+	Cluster -786	6	6	6	37.9	37.9	37.9	25.76	0	87.383	14019000000	56	3.44343	0.00666667	0.210774	0.969654	-0.0622487		-0.307294	3.17008	0.0020198	1.09104	+	5.62306	2.99551	0.00134529	1.15329
25.7431	25.1129	25.1103	25.9922	25.2801	25.4608	25.1156	25.3054	26.4983	26.4029	26.2875	26.5185			+	FGFR3_4KO_TMEM_TMEM	+	FGFR3_4KO_TMEM_CTRL	cellular macromolecule metabolic process;cellular metabolic process;cellular nitrogen compound metabolic process;cellular process;cellular response to stimulus;cellular response to stress;detection of stimulus;DNA damage response, detection of DNA damage;DNA metabolic process;DNA repair;macromolecule metabolic process;metabolic process;nitrogen compound metabolic process;nucleic acid metabolic pr…	ATP-dependent polydeoxyribonucleotide 5'-hydroxyl-kinase activity;ATP-dependent polynucleotide kinase activity;binding;catalytic activity;DNA binding;double-stranded DNA binding;hydrolase activity;hydrolase activity, acting on ester bonds;kinase activity;nucleic acid binding;nucleobase-containing compound kinase activity;nucleotide kinase activity;nucleotide phosphatase activity;phosphatase activ…	cell part;cytoplasmic part;intracellular membrane-bounded organelle;intracellular non-membrane-bounded organelle;intracellular organelle;intracellular organelle part;intracellular part;membrane;membrane-bounded organelle;mitochondrion;non-membrane-bounded organelle;nuclear part;nucleolus;nucleoplasm;nucleus;organelle;organelle part		+	Cluster -786	9	9	9	25.1	25.1	25.1	57.186	0	44.383	1396500000	32	3.23396	0.00771321	0.104906	0.983214	-0.199156		-0.847561	2.48331	0.00695425	0.937171		4.07046	4.87033	0	1.13633
26.5643	26.1397	25.7266	26.5146	26.7461	25.4896	26.5093	25.3984	27.3508	27.3119	26.5635	27.3957			+	FGFR3_4KO_TMEM_TMEM	+	FGFR3_4KO_TMEM_CTRL	actin crosslink formation;actin cytoskeleton organization;actin filament bundle assembly;actin filament organization;actin filament-based process;anatomical structure development;biological regulation;cell projection organization;cell surface receptor linked signaling pathway;cellular component assembly;cellular component assembly at cellular level;cellular component organization;cellular compone…	binding;binding, bridging;cytoskeletal adaptor activity;cytoskeletal protein binding;PDZ domain binding;proline-rich region binding;protein binding;protein binding, bridging;protein domain specific binding	actin cytoskeleton;cell body;cell part;cell projection;cell projection part;cytoplasmic membrane-bounded vesicle;cytoplasmic part;cytoplasmic vesicle;cytoskeletal part;cytoskeleton;cytosol;dendritic spine;extracellular membrane-bounded organelle;extracellular organelle;extracellular region part;extracellular vesicular exosome;filopodium;intracellular membrane-bounded organelle;intracellular non-m…	Adherens junction;Regulation of actin cytoskeleton	+	Cluster -786	11	11	11	26.6	26.6	26.6	57.541	0	36.261	2149300000	43	1.54899	0.0477016	0.164727	0.981037	-0.200438		-0.505378	2.09184	0.0170507	0.919183		3.31084	1.51247	0.0426615	1.11962
28.7808	28.0987	27.9208	28.696	27.5705	27.628	26.9488	27.4802	28.4598	29.1255	27.7503	28.7428			+	FGFR3_4KO_TMEM_TMEM			biological regulation;cellular process;cellular response to stimulus;regulation of biological process;regulation of cellular process;response to stimulus;signal transduction;SMAD protein signal transduction	binding;DNA binding;nucleic acid binding;protein binding transcription factor activity;single-stranded DNA binding;structure-specific DNA binding;transcription coactivator activity;transcription cofactor activity;transcription factor binding transcription factor activity	cell part;extracellular membrane-bounded organelle;extracellular organelle;extracellular region part;extracellular vesicular exosome;intracellular membrane-bounded organelle;intracellular non-membrane-bounded organelle;intracellular organelle;intracellular organelle part;intracellular part;macromolecular complex;membrane-bounded organelle;membrane-bounded vesicle;non-membrane-bounded organelle;nu…		+	Cluster -786	4	4	4	34.6	34.6	34.6	14.441	0	21.915	8342600000	68	1.85134	0.0311653	0.00232312	0.993118	-0.967178		-3.65287	0.455478	0.6443	0.145522		0.403263	1.82617	0.0194671	1.1127
25.1717	25.1088	25.7195	25.8126	25.944	25.6506	25.8311	25.6614	27.1096	27.0415	26.534	26.7727			+	FGFR3_4KO_TMEM_TMEM	+	FGFR3_4KO_TMEM_CTRL	2-oxoglutarate metabolic process;acetyl-CoA catabolic process;acetyl-CoA metabolic process;amine catabolic process;amine metabolic process;aspartate family amino acid catabolic process;aspartate family amino acid metabolic process;carboxylic acid catabolic process;carboxylic acid metabolic process;catabolic process;cellular amine metabolic process;cellular amino acid catabolic process;cellular am…	binding;catalytic activity;chaperone binding;dihydrolipoyllysine-residue succinyltransferase activity;heat shock protein binding;protein binding;S-acyltransferase activity;S-succinyltransferase activity;succinyltransferase activity;transferase activity;transferase activity, transferring acyl groups;transferase activity, transferring acyl groups other than amino-acyl groups	cell part;cytoplasmic part;extracellular membrane-bounded organelle;extracellular organelle;extracellular region part;extracellular vesicular exosome;intracellular membrane-bounded organelle;intracellular organelle;intracellular part;macromolecular complex;membrane;membrane-bounded organelle;membrane-bounded vesicle;mitochondrion;nucleus;organelle;oxoglutarate dehydrogenase complex;plasma membran…	Citrate cycle (TCA cycle);Lysine degradation	+	Cluster -786	7	7	7	16.7	16.7	16.7	48.899	0	32.066	1511900000	24	3.95599	0.00502994	1.11337	1	0.318604		1.63082	3.41928	0.0015122	1.41124	+	6.27472	3.47139	0.000312057	1.09264
29.7922	29.4429	28.893	29.8877	29.4948	28.9691	28.9759	29.0151	30.5575	30.3001	29.7356	30.2142			+	FGFR3_4KO_TMEM_TMEM			biological regulation;biosynthetic process;cell cycle process;cell surface receptor linked signaling pathway;cellular biosynthetic process;cellular macromolecule biosynthetic process;cellular macromolecule metabolic process;cellular metabolic process;cellular nitrogen compound metabolic process;cellular process;cellular response to stimulus;G2/M transition of mitotic cell cycle;macromolecule bios…	binding;binding, bridging;mRNA binding;nucleic acid binding;poly(A) RNA binding;poly(U) RNA binding;poly-purine tract binding;poly-pyrimidine tract binding;protein binding;protein binding, bridging;protein complex binding;protein domain specific binding;RNA binding;SH3 domain binding;SH3/SH2 adaptor activity;signaling adaptor activity;single-stranded RNA binding	cell part;cytoplasm;Grb2-Sos complex;intracellular membrane-bounded organelle;intracellular organelle;intracellular organelle part;intracellular part;macromolecular complex;membrane;membrane part;membrane-bounded organelle;nuclear part;nucleoplasm;nucleus;organelle;organelle part;plasma membrane part;protein complex		+	Cluster -786	8	8	8	16.3	16.3	16.3	48.315	0	26.971	17285000000	88	2.21319	0.0202456	0.0414232	0.982381	-0.390241		-1.50935	1.61336	0.0740892	0.697866		2.46608	2.6488	0.00341844	1.08811
26.2875	26.1142	25.4588	26.3356	26.5948	25.7964	26.4296	25.7615	27.4002	27.3712	26.6464	27.4654			+	FGFR3_4KO_TMEM_TMEM	+	FGFR3_4KO_TMEM_CTRL	amine biosynthetic process;amine metabolic process;biosynthetic process;carboxylic acid biosynthetic process;carboxylic acid metabolic process;cellular amine metabolic process;cellular amino acid biosynthetic process;cellular amino acid metabolic process;cellular biosynthetic process;cellular ketone metabolic process;cellular metabolic process;cellular modified amino acid biosynthetic process;cel…	enzyme regulator activity;methionine adenosyltransferase regulator activity	cell part;intracellular part;macromolecular complex;methionine adenosyltransferase complex;protein complex	Cysteine and methionine metabolism	+	Cluster -786	8	8	8	32.5	32.5	32.5	36.236	0	23.082	2089100000	39	2.31814	0.0176959	0.423404	0.816437	0.0965619		0.327461	2.54388	0.00671141	1.17176	+	4.1951	2.01223	0.0120663	1.0752
29.1144	28.5443	27.9272	28.8131	28.2426	28.4929	28.285	28.4533	29.5018	29.5759	28.8481	29.7917			+	FGFR3_4KO_TMEM_TMEM			biological regulation;establishment of localization;establishment of localization in cell;establishment of protein localization;intracellular protein transport;intracellular transport;nuclear export;nuclear transport;nucleocytoplasmic transport;positive regulation of biological process;positive regulation of cellular process;positive regulation of intracellular protein transport;positive regulati…	binding;enzyme binding;GTPase binding;protein binding;Ran GTPase binding;Ras GTPase binding;small GTPase binding	cell part;cytoplasm;extracellular membrane-bounded organelle;extracellular organelle;extracellular region part;extracellular vesicular exosome;intracellular organelle part;intracellular part;membrane;membrane part;membrane-bounded organelle;membrane-bounded vesicle;nuclear membrane;nuclear outer membrane;nuclear part;organelle;organelle membrane;organelle outer membrane;organelle part;outer membr…		+	Cluster -786	3	3	3	24.4	24.4	24.4	14.478	0	4.863	11043000000	33	2.08398	0.0232271	0.0990597	0.980787	-0.231318		-0.889661	1.66762	0.0651906	0.829587		2.55853	2.60826	0.00385034	1.06091
26.1434	25.6568	25.3698	26.0339	25.8337	25.7801	25.6428	25.8571	26.5186	27.2569	26.5181	27.0322			+	FGFR3_4KO_TMEM_TMEM	+	FGFR3_4KO_TMEM_CTRL	establishment of localization;establishment of localization in cell;establishment of protein localization;intracellular protein transport;intracellular transport;protein transport;transport			Endocytosis;Jak-STAT signaling pathway	+	Cluster -786	12	12	11	29.3	29.3	27.4	59.591	0	42.178	1941300000	33	2.94647	0.00968078	0.262113	0.925704	-0.0225892		-0.122831	2.44946	0.00758974	1.03043	+	4.00171	2.80652	0.00199184	1.05302
26.642	26.7742	26.5652	26.7626	26.8326	26.4604	26.8769	26.6897	27.6618	27.7938	27.6913	27.9092			+	FGFR3_4KO_TMEM_TMEM	+	FGFR3_4KO_TMEM_CTRL	actin cytoskeleton organization;actin cytoskeleton reorganization;actin filament-based process;actin-mediated cell contraction;anatomical structure formation involved in morphogenesis;anatomical structure morphogenesis;angiogenesis;biological adhesion;biological regulation;cardiac septum morphogenesis;cell adhesion;cell chemotaxis;cell migration;cell morphogenesis;cell morphogenesis involved in d…	binding;protein binding;protein domain specific binding	actin cytoskeleton;adherens junction;anchoring junction;cell junction;cell part;cell projection;cell-substrate adherens junction;cell-substrate junction;contractile fiber part;cytoplasm;cytoplasmic part;cytoskeleton;focal adhesion;intracellular membrane-bounded organelle;intracellular non-membrane-bounded organelle;intracellular organelle;intracellular part;lamellipodium;macromolecular complex;me…	Focal adhesion	+	Cluster -786	6	6	6	21.2	21.2	21.2	42.321	0	33.303	3394300000	62	5.69309	0.000734694	0.40073	0.833417	0.0288982		0.271813	5.44321	0	1.07805	+	14.3366	4.13753	0	1.04915
26.4351	26.28	25.9243	26.6335	26.2047	25.9157	26.6799	26.0526	27.329	27.6715	26.8768	27.1488			+	FGFR3_4KO_TMEM_TMEM	+	FGFR3_4KO_TMEM_CTRL	biological regulation;cellular macromolecule metabolic process;cellular metabolic process;cellular process;cellular protein metabolic process;circadian regulation of gene expression;circadian rhythm;JUN phosphorylation;macromolecule metabolic process;macromolecule modification;metabolic process;negative regulation of biological process;negative regulation of biosynthetic process;negative regulati…	catalytic activity;JUN kinase activity;kinase activity;MAP kinase activity;molecular transducer activity;phosphotransferase activity, alcohol group as acceptor;protein binding transcription factor activity;protein kinase activity;protein serine/threonine kinase activity;receptor signaling protein activity;receptor signaling protein serine/threonine kinase activity;SAP kinase activity;signal trans…	cell part;chromatin;chromosomal part;cytoplasmic part;cytosol;intracellular membrane-bounded organelle;intracellular organelle;intracellular organelle part;intracellular part;macromolecular complex;membrane;membrane-bounded organelle;nucleus;organelle;organelle part;plasma membrane;protein complex	Neurotrophin signaling pathway	+	Cluster -786	8	7	7	10.8	9.3	9.3	85.797	0	12.723	2450400000	27	2.62073	0.0131856	0.172554	0.978494	-0.104994		-0.468799	2.53937	0.00666667	0.9383		4.18575	2.35446	0.00626703	1.04329
27.8153	27.5884	27.3498	28.0029	28.025	27.5104	27.2799	27.0925	28.7764	28.6134	28.2116	28.4713			+	FGFR3_4KO_TMEM_TMEM	+	FGFR3_4KO_TMEM_CTRL	cellular component assembly;cellular component organization;cellular component organization or biogenesis;cellular macromolecule metabolic process;cellular metabolic process;cellular nitrogen compound metabolic process;cellular process;macromolecular complex assembly;macromolecular complex subunit organization;macromolecule metabolic process;metabolic process;mRNA 3'-end processing;mRNA metabolic…	AU-rich element binding;binding;catalytic activity;hydrolase activity;mRNA binding;nucleic acid binding;RNA binding	cell part;centrosome;cytoplasmic part;cytoskeletal part;intracellular non-membrane-bounded organelle;intracellular organelle;intracellular organelle part;intracellular part;macromolecular complex;microtubule organizing center;mRNA cleavage factor complex;non-membrane-bounded organelle;nuclear body;nuclear part;nucleoplasm part;organelle;organelle part;paraspeckles;protein complex	mRNA surveillance pathway	+	Cluster -786	8	8	8	46.7	46.7	46.7	26.24	0	41.473	6394200000	60	2.55284	0.0140851	0.102957	0.982042	-0.212117		-0.861359	2.67727	0.00464234	0.829102		4.4772	2.35882	0.00631868	1.04122
26.0133	25.987	25.7681	26.5667	26.443	26.1445	26.1202	25.462	27.1957	27.3519	26.3168	27.4529			+	FGFR3_4KO_TMEM_TMEM	+	FGFR3_4KO_TMEM_CTRL					+	Cluster -786	9	9	9	12.5	12.5	12.5	119.46	0	42.925	2059000000	33	1.90546	0.0286667	0.252702	0.940956	-0.0413814		-0.154486	2.03554	0.0200693	0.995517		3.20734	1.68823	0.0292622	1.0369
26.2038	25.8067	25.3029	26.0247	25.9304	25.1236	25.5326	25.0148	26.3896	26.6326	25.9619	26.7506			+	FGFR3_4KO_TMEM_TMEM			cellular component assembly;cellular component assembly at cellular level;cellular component organization;cellular component organization at cellular level;cellular component organization or biogenesis;cellular component organization or biogenesis at cellular level;cellular macromolecular complex assembly;cellular macromolecular complex subunit organization;cellular process;cellular protein compl…	binding;calcium ion binding;cation binding;ion binding;metal ion binding	AP-2 adaptor complex;AP-type membrane coat adaptor complex;cell part;cell projection membrane;cell projection part;cilium membrane;cilium part;clathrin adaptor complex;cytoplasmic part;cytoplasmic vesicle part;intracellular organelle part;intracellular part;macromolecular complex;membrane part;organelle part;plasma membrane part;protein complex		+	Cluster -786	12	12	12	15.8	15.8	15.8	98.793	0	19.785	1424100000	35	1.86902	0.0301585	0.0408251	0.982461	-0.434165		-1.51952	1.50985	0.0922924	0.599149		2.29137	2.04633	0.0113689	1.03331
28.3238	28.3238	28.5888	28.5417	28.4405	28.3853	28.7431	28.2836	29.8405	29.651	29.0297	29.4465			+	FGFR3_4KO_TMEM_TMEM	+	FGFR3_4KO_TMEM_CTRL	anatomical structure development;apical protein localization;asymmetric protein localization;biological regulation;cell development;cell projection assembly;cell projection organization;cellular component assembly;cellular component assembly at cellular level;cellular component organization;cellular component organization at cellular level;cellular component organization or biogenesis;cellular co…		adherens junction;anchoring junction;apical part of cell;cell junction;cell part;cell projection;cell-substrate adherens junction;cell-substrate junction;cytoplasm;cytoskeleton;extracellular membrane-bounded organelle;extracellular organelle;extracellular region part;extracellular space;extracellular vesicular exosome;extrinsic to membrane;filopodium;focal adhesion;intracellular non-membrane-boun…		+	Cluster -786	22	17	17	37	28	28	68.485	0	79.469	11755000000	134	3.60694	0.00620755	0.354973	0.863719	0.0185947		0.153288	3.15528	0.00196154	1.04741	+	5.58599	2.67277	0.00302899	1.02882
32.0996	32.0691	31.6636	32.1516	32.1366	31.5433	32.0579	31.6128	32.9244	32.913	32.3905	33.2276			+	FGFR3_4KO_TMEM_TMEM	+	FGFR3_4KO_TMEM_CTRL	biological regulation;cellular component assembly;cellular component organization;cellular component organization or biogenesis;macromolecular complex assembly;macromolecular complex subunit organization;negative regulation of biological process;negative regulation of blood coagulation;negative regulation of coagulation;negative regulation of multicellular organismal process;positive regulation o…	binding;calcium ion binding;calcium-dependent phospholipid binding;cation binding;hormone binding;ion binding;lipid binding;metal ion binding;peptide binding;peptide hormone binding;phospholipid binding;protein binding;receptor binding;receptor tyrosine kinase binding	adherens junction;anchoring junction;blood microparticle;cell junction;cell part;cell projection;cell-cell contact zone;cell-cell junction;cell-substrate adherens junction;cell-substrate junction;contractile fiber part;cytoplasm;cytoplasmic part;endothelial microparticle;external side of plasma membrane;extracellular membrane-bounded organelle;extracellular organelle;extracellular region part;ext…		+	Cluster -786	24	24	1	71.2	71.2	7.8	35.772	0	323.31	125640000000	273	2.75623	0.0116439	0.105938	0.984593	-0.15831		-0.840348	2.54451	0.00675676	0.867886		4.19642	2.36447	0.00635359	1.0262
26.5669	27.3867	27.7318	26.6048	27.1702	27.7341	27.492	27.621	28.5131	28.7489	28.7289	28.1162			+	FGFR3_4KO_TMEM_TMEM	+	FGFR3_4KO_TMEM_CTRL	2-oxoglutarate metabolic process;alcohol biosynthetic process;alcohol metabolic process;alditol biosynthetic process;alditol metabolic process;amine biosynthetic process;amine catabolic process;amine metabolic process;aspartate biosynthetic process;aspartate catabolic process;aspartate family amino acid biosynthetic process;aspartate family amino acid catabolic process;aspartate family amino acid…	binding;carbon-carbon lyase activity;carboxylic acid binding;carboxy-lyase activity;catalytic activity;cofactor binding;L-aspartate:2-oxoglutarate aminotransferase activity;L-cysteine:2-oxoglutarate aminotransferase activity;L-phenylalanine aminotransferase activity;L-phenylalanine:2-oxoglutarate aminotransferase activity;lyase activity;phosphatidylserine decarboxylase activity;pyridoxal phosphat…	axon part;axon terminus;cell part;cell projection part;cytoplasm;cytoplasmic part;cytosol;extracellular membrane-bounded organelle;extracellular organelle;extracellular region part;extracellular vesicular exosome;intracellular membrane-bounded organelle;intracellular organelle;intracellular part;lysosome;lytic vacuole;membrane-bounded organelle;membrane-bounded vesicle;neuron projection terminus;…	Alanine, aspartate and glutamate metabolism;Arginine and proline metabolism;Cysteine and methionine metabolism;Phenylalanine metabolism;Phenylalanine, tyrosine and tryptophan biosynthesis;Tyrosine metabolism	+	Cluster -786	14	14	14	45.8	45.8	45.8	46.428	0	115.93	7363100000	74	2.75179	0.0116224	0.961048	0.887275	0.431734		1.3733	2.67661	0.0046087	1.4542	+	4.47579	2.7611	0.0025	1.02247
22.3037	23.8784	21.6518	24.3973	20.073	21.4234	25.8492	26.1133	27.7181	28.109	26.4862	28.0137					+	FGFR3_4KO_TMEM_CTRL	anatomical structure development;anatomical structure formation involved in morphogenesis;anatomical structure morphogenesis;biological regulation;biomineral tissue development;biosynthetic process;blood vessel development;bone trabecula formation;cartilage development;cartilage development involved in endochondral bone morphogenesis;cell communication;cell differentiation;cellular component asse…	binding;cation binding;extracellular matrix structural constituent;ion binding;metal ion binding;structural molecule activity	cell part;collagen;collagen type I;cytoplasmic membrane-bounded vesicle;cytoplasmic part;cytoplasmic vesicle;endoplasmic reticulum;extracellular matrix part;extracellular region;extracellular region part;extracellular space;fibrillar collagen;Golgi apparatus;intracellular membrane-bounded organelle;intracellular organelle;intracellular part;membrane-bounded organelle;membrane-bounded vesicle;orga…	Amoebiasis;ECM-receptor interaction;Focal adhesion;Protein digestion and absorption	+	Cluster -786	12	11	10	8.9	8	7	137.95	0	24.492	1262500000	23	1.75885	0.0356193	NaN	1	0		NaN	3.33793	0.00142529	4.52395	+	6.05606	1.42942	0.0507299	4.21705
22.2317	22.4273	21.3616	23.8988	23.8296	22.2655	21.9905	23.1747	27.2628	22.6487	27.8859	27.0108					+	FGFR3_4KO_TMEM_CTRL	amine metabolic process;carboxylic acid metabolic process;cellular amine metabolic process;cellular amino acid metabolic process;cellular ketone metabolic process;cellular macromolecule metabolic process;cellular metabolic process;cellular modified amino acid metabolic process;cellular nitrogen compound metabolic process;cellular process;chlorinated hydrocarbon metabolic process;dichloromethane m…	alkylhalidase activity;antioxidant activity;catalytic activity;glutathione peroxidase activity;glutathione transferase activity;hydrolase activity;hydrolase activity, acting on acid halide bonds;hydrolase activity, acting on acid halide bonds, in C-halide compounds;oxidoreductase activity;oxidoreductase activity, acting on peroxide as acceptor;peroxidase activity;transferase activity;transferase …	cell part;cytoplasmic part;cytosol;intracellular part	Drug metabolism - cytochrome P450;Glutathione metabolism;Metabolism of xenobiotics by cytochrome P450	+	Cluster -786	2	2	2	10.8	10.8	10.8	27.468	0	3.944	1265100000	6	1.7857	0.0341616	NaN	1	0		NaN	1.83196	0.0382105	3.72221	+	2.84305	1.42864	0.0507219	3.38699
22.5633	24.2497	21.9397	21.4657	22.7579	24.9482	20.8459	24.7203	27.4057	27.5943	24.2439	27.4035					+	FGFR3_4KO_TMEM_CTRL	anatomical structure morphogenesis;branching morphogenesis of a tube;developmental process;epithelial tube branching involved in lung morphogenesis;epithelial tube morphogenesis;macromolecule metabolic process;metabolic process;morphogenesis of a branching epithelium;morphogenesis of a branching structure;morphogenesis of an epithelium;multicellular organismal process;primary metabolic process;pr…	catalytic activity;cysteine-type endopeptidase activity;cysteine-type peptidase activity;endopeptidase activity;hydrolase activity;peptidase activity;peptidase activity, acting on L-amino acid peptides	cell part;cytoplasmic part;endoplasmic reticulum;extracellular membrane-bounded organelle;extracellular organelle;extracellular region part;extracellular space;extracellular vesicular exosome;intracellular membrane-bounded organelle;intracellular organelle;intracellular part;lysosome;lytic vacuole;membrane-bounded organelle;membrane-bounded vesicle;organelle;vacuole;vesicle	Lysosome	+	Cluster -786	2	2	2	7.2	7.2	7.2	34.194	0	4.8577	842810000	6	1.89584	0.029012	NaN	1	0		NaN	2.48016	0.00690909	4.10725	+	4.06404	1.42952	0.05079	3.34378
22.8054	23.2318	21.223	22.9119	25.2636	20.6968	25.4831	23.5317	26.8478	26.636	25.7371	26.7614					+	FGFR3_4KO_TMEM_CTRL	cell differentiation;cellular developmental process;cellular process;developmental process;epithelial cell differentiation	actin binding;actin filament binding;binding;binding, bridging;cytoskeletal protein binding;protein binding;protein binding, bridging	cell part;cytoplasm;intracellular part		+	Cluster -786	5	5	5	22.7	22.7	22.7	23.34	0	6.7993	614580000	11	2.03832	0.0246178	NaN	1	0		NaN	3.88201	0.000814815	3.95255	+	7.64013	1.28802	0.067801	2.75179
22.1536	25.0959	21.2663	22.8414	23.7826	25.198	24.1281	23.7825	28.2807	27.6743	23.5031	27.5068					+	FGFR3_4KO_TMEM_CTRL			cell part;chromatin;chromosomal part;intracellular membrane-bounded organelle;intracellular organelle;intracellular organelle part;intracellular part;membrane-bounded organelle;nucleus;organelle;organelle part		+	Cluster -786	2	2	2	39.6	39.6	39.6	10.124	0	18.76	2026800000	5	1.64571	0.0413465	NaN	1	0		NaN	1.84112	0.0374144	3.90191	+	2.85914	1.15699	0.0851971	2.51842
26.5387	25.9229	25.2195	26.325	26.0967	23.3	22.7903	22.686	25.7097	26.4194	25.3659	25.9414									extracellular membrane-bounded organelle;extracellular organelle;extracellular region part;extracellular vesicular exosome;membrane-bounded organelle;membrane-bounded vesicle;organelle;vesicle		+	Cluster -786	6	6	6	31.2	31.2	31.2	24.466	0	12.304	1421500000	17	1.71014	0.0379042	NaN	1	0		NaN	0.190366	1	-0.142403		-0.390324	1.37167	0.0566332	2.14085
23.6023	22.1456	22.1744	23.5902	22.7173	22.8576	23.6498	23.4125	26.2121	25.9723	23.0075	25.4203							anatomical structure development;anatomical structure formation involved in morphogenesis;anatomical structure morphogenesis;biological regulation;biosynthetic process;blood circulation;cell cycle process;cell development;cell projection assembly;cell projection organization;cell volume homeostasis;cellular biosynthetic process;cellular component assembly;cellular component assembly at cellular l…	binding;core promoter proximal region DNA binding;core promoter proximal region sequence-specific DNA binding;DNA binding;nucleic acid binding;nucleic acid binding transcription factor activity;regulatory region DNA binding;regulatory region nucleic acid binding;RNA polymerase II core promoter proximal region sequence-specific DNA binding;RNA polymerase II regulatory region DNA binding;RNA polyme…	cell part;intracellular organelle part;intracellular part;macromolecular complex;nuclear part;nucleoplasm;nucleoplasm part;organelle part;protein complex;transcription factor complex	Cell cycle;TGF-beta signaling pathway	+	Cluster -786	3	3	3	8.3	8.3	8.3	43.94	0	5.7228	359640000	7	1.66901	0.0401216	NaN	1	0		NaN	1.74878	0.0501779	2.27491		2.69812	1.39057	0.0547545	1.99375
25.1594	23.0606	23.2894	20.7632	24.9304	23.6056	25.499	25.2497	27.5419	27.3375	24.7166	27.28					+	FGFR3_4KO_TMEM_CTRL	catabolic process;cellular catabolic process;cellular macromolecule catabolic process;cellular macromolecule metabolic process;cellular metabolic process;cellular nitrogen compound metabolic process;cellular process;deadenylation-dependent decapping of nuclear-transcribed mRNA;histone mRNA catabolic process;histone mRNA metabolic process;macromolecule catabolic process;macromolecule metabolic pro…	binding;nucleic acid binding;RNA binding;RNA cap binding	cell part;cytoplasmic mRNA processing body;cytoplasmic part;intracellular membrane-bounded organelle;intracellular non-membrane-bounded organelle;intracellular organelle;intracellular part;macromolecular complex;membrane-bounded organelle;non-membrane-bounded organelle;nucleus;organelle;ribonucleoprotein complex;RNA granule	RNA degradation	+	Cluster -786	4	4	4	49.6	49.6	49.6	15.221	0	20.287	1156200000	28	1.82639	0.0323404	NaN	1	0		NaN	2.06023	0.0186786	3.65085	+	3.25258	1.27208	0.0701516	1.89781
23.2959	19.6339	19.421	21.1136	24.6744	21.5924	22.7361	23.831	25.4469	25.0748	24.4918	25.3463					+	FGFR3_4KO_TMEM_CTRL	cellular macromolecule metabolic process;cellular metabolic process;cellular process;cellular protein metabolic process;macromolecule metabolic process;macromolecule modification;metabolic process;primary metabolic process;protein metabolic process;protein modification by small protein conjugation;protein modification by small protein conjugation or removal;protein modification process;protein ne…	acid-amino acid ligase activity;adenyl nucleotide binding;adenyl ribonucleotide binding;ATP binding;binding;catalytic activity;ligase activity;ligase activity, forming carbon-nitrogen bonds;NEDD8 ligase activity;nucleotide binding;purine nucleotide binding;purine ribonucleoside triphosphate binding;purine ribonucleotide binding;ribonucleotide binding;small conjugating protein ligase activity	cell part;cytoplasm;intracellular part	Ubiquitin mediated proteolysis	+	Cluster -786	2	2	2	11.4	11.4	11.4	21.08	0	3.5103	289040000	11	2.34047	0.0173084	NaN	1	0		NaN	2.73325	0.0040916	4.22386	+	4.59886	1.43622	0.0500263	1.88146
24.7601	23.5914	22.3274	23.1186	24.1359	24.9299	25.5693	25.2904	28.3732	26.8928	25.529	25.2031					+	FGFR3_4KO_TMEM_CTRL	2'-deoxyribonucleotide metabolic process;catabolic process;cellular catabolic process;cellular metabolic process;cellular nitrogen compound catabolic process;cellular nitrogen compound metabolic process;cellular process;deoxyribonucleotide catabolic process;deoxyribonucleotide metabolic process;heterocycle catabolic process;heterocycle metabolic process;metabolic process;nitrogen compound metabol…	5'-nucleotidase activity;binding;catalytic activity;hydrolase activity;hydrolase activity, acting on ester bonds;nucleotidase activity;nucleotide binding;phosphatase activity;phosphoric ester hydrolase activity;pyrimidine nucleotide binding	cell part;cytoplasmic part;extracellular membrane-bounded organelle;extracellular organelle;extracellular region part;extracellular vesicular exosome;intracellular membrane-bounded organelle;intracellular organelle;intracellular part;membrane-bounded organelle;membrane-bounded vesicle;mitochondrion;nucleus;organelle;vesicle		+	Cluster -786	2	2	2	23.1	23.1	23.1	22.939	0	28.067	1042900000	9	1.98638	0.0259632	NaN	1	0		NaN	2.16503	0.0133069	3.05016	+	3.44735	0.99041	0.11313	1.51818
21.6693	23.2495	22.323	22.407	24.7801	24.4835	26.1766	22.6867	25.7402	26.0538	25.0265	25.9599					+	FGFR3_4KO_TMEM_CTRL	anatomical structure development;anatomical structure morphogenesis;cellular component organization;cellular component organization at cellular level;cellular component organization or biogenesis;cellular component organization or biogenesis at cellular level;cellular process;cellular response to acid;cellular response to amine stimulus;cellular response to amino acid stimulus;cellular response t…	extracellular matrix structural constituent;structural molecule activity	collagen;collagen type V;extracellular matrix part;extracellular region part;fibrillar collagen		+	Cluster -786	5	4	4	4.1	3.3	3.3	145.2	0	11.828	362130000	10	2.57914	0.0137081	NaN	1	0		NaN	4.06144	0.00093617	3.28288	+	8.23153	0.760027	0.167657	1.16337
24.7248	24.2608	24.6679	24.9904	25.9999	24.6318	24.4167	25.556	27.4493	25.8038	26.2624	25.5624					+	FGFR3_4KO_TMEM_CTRL		binding;cation binding;enzyme binding;ion binding;metal ion binding;protein binding	extracellular membrane-bounded organelle;extracellular organelle;extracellular region part;extracellular vesicular exosome;membrane-bounded organelle;membrane-bounded vesicle;organelle;vesicle		+	Cluster -786	4	4	4	22.9	22.9	22.9	42.475	0	17.395	1132800000	15	1.65678	0.0408298	0.867329	0.81203	0.49015		1.21091	2.25092	0.0113155	1.6085	+	3.61059	1.02624	0.107918	1.11835
27.5464	28.0011	27.0765	27.793	26.8219	26.6561	25.232	24.5596	26.6374	26.6923	26.2288	27.7317							alcohol biosynthetic process;alcohol catabolic process;alcohol metabolic process;biosynthetic process;carbohydrate biosynthetic process;carbohydrate catabolic process;carbohydrate metabolic process;catabolic process;cellular biosynthetic process;cellular carbohydrate biosynthetic process;cellular carbohydrate catabolic process;cellular carbohydrate metabolic process;cellular metabolic process;cel…	2,3-bisphosphoglycerate-dependent phosphoglycerate mutase activity;binding;bisphosphoglycerate 2-phosphatase activity;bisphosphoglycerate mutase activity;bisphosphoglycerate phosphatase activity;catalytic activity;cofactor binding;hydrolase activity;hydrolase activity, acting on ester bonds;intramolecular transferase activity;intramolecular transferase activity, phosphotransferases;isomerase acti…	cell part;cytoplasmic part;cytosol;extracellular membrane-bounded organelle;extracellular organelle;extracellular region part;extracellular vesicular exosome;intracellular membrane-bounded organelle;intracellular organelle;intracellular part;membrane-bounded organelle;membrane-bounded vesicle;nucleus;organelle;vesicle	Glycolysis / Gluconeogenesis;Methane metabolism	+	Cluster -786	4	1	1	19.4	7.1	7.1	28.755	0	4.6224	2941700000	14	1.54223	0.0481458	NaN	1	0		NaN	0.0185145	1	-0.781692		-2.0736	0.780964	0.161342	1.00515
30.4637	30.9012	31.4206	31.088	31.039	31.0123	30.7338	31.2486	32.1359	31.8525	32.0469	31.9904			+	FGFR3_4KO_TMEM_TMEM	+	FGFR3_4KO_TMEM_CTRL	actin cytoskeleton organization;actin filament organization;actin filament-based process;actin polymerization or depolymerization;anatomical structure formation involved in morphogenesis;biological regulation;cellular component organization;cellular component organization at cellular level;cellular component organization or biogenesis;cellular component organization or biogenesis at cellular leve…	actin binding;adenyl nucleotide binding;adenyl-nucleotide exchange factor activity;ATPase regulator activity;binding;cytoskeletal protein binding;enzyme regulator activity;lipid binding;nucleoside-triphosphatase regulator activity;nucleotide binding;phosphatidylinositol binding;phosphatidylinositol-4,5-bisphosphate binding;phospholipid binding;protein binding;purine nucleotide binding;receptor bi…	adherens junction;anchoring junction;blood microparticle;cell junction;cell part;cell projection;cell-substrate adherens junction;cell-substrate junction;cytoplasm;cytoskeleton;extracellular membrane-bounded organelle;extracellular organelle;extracellular region part;extracellular vesicular exosome;focal adhesion;intracellular membrane-bounded organelle;intracellular non-membrane-bounded organell…	Regulation of actin cytoskeleton;Shigellosis	+	Cluster -786	9	9	9	67.1	67.1	67.1	14.957	0	37.942	72533000000	135	3.23263	0.00768421	0.364019	0.856193	0.0400748		0.177454	2.90498	0.00271186	1.03806	+	4.98506	3.76042	0	0.997981
25.322	25.1501	24.6924	25.4829	25.6003	25.0677	25.818	25.108	26.199	26.7085	26.0253	26.6435			+	FGFR3_4KO_TMEM_TMEM	+	FGFR3_4KO_TMEM_CTRL	alcohol biosynthetic process;alcohol metabolic process;biosynthetic process;carbohydrate biosynthetic process;carbohydrate metabolic process;cellular biosynthetic process;cellular carbohydrate biosynthetic process;cellular carbohydrate metabolic process;cellular metabolic process;cellular nitrogen compound metabolic process;cellular process;GDP-mannose biosynthetic process;GDP-mannose metabolic p…	catalytic activity;intramolecular transferase activity;intramolecular transferase activity, phosphotransferases;isomerase activity;phosphomannomutase activity	cell body;cell part;cytoplasm;intracellular part;neuronal cell body	Amino sugar and nucleotide sugar metabolism;Fructose and mannose metabolism	+	Cluster -786	6	6	6	27.9	27.9	27.9	29.688	0	12.171	1188600000	24	2.76921	0.0114881	0.717523	0.728136	0.236637		0.940487	2.97993	0.00177391	1.23221	+	5.16007	2.14471	0.00854884	0.995571
26.9952	27.3921	27.8403	26.2689	27.2776	27.4267	28.1309	27.5375	28.4183	28.2427	29.09	28.6005			+	FGFR3_4KO_TMEM_TMEM	+	FGFR3_4KO_TMEM_CTRL	axon guidance;biological regulation;cellular chemical homeostasis;cellular component disassembly;cellular component disassembly at cellular level;cellular component movement;cellular component organization;cellular component organization at cellular level;cellular component organization or biogenesis;cellular component organization or biogenesis at cellular level;cellular homeostasis;cellular ion…	adenyl nucleotide binding;adenyl ribonucleotide binding;ATP binding;ATPase activity;binding;catalytic activity;cytoskeletal protein binding;hydrolase activity;hydrolase activity, acting on acid anhydrides;hydrolase activity, acting on acid anhydrides, in phosphorus-containing anhydrides;microtubule binding;microtubule motor activity;motor activity;nucleoside-triphosphatase activity;nucleotide bin…	cell part;cell projection;cell projection part;ciliary rootlet;cilium part;cytoplasmic membrane-bounded vesicle;cytoplasmic part;cytoplasmic vesicle;cytoskeletal part;endocytic vesicle;intracellular membrane-bounded organelle;intracellular organelle;intracellular organelle part;intracellular part;kinesin complex;macromolecular complex;membrane;membrane-bounded organelle;membrane-bounded vesicle;m…		+	Cluster -786	32	32	25	41	41	31.2	109.53	0	155.49	7280700000	112	2.19611	0.0204655	0.876755	0.828236	0.469041		1.22743	2.37453	0.00863529	1.46371	+	3.85172	2.05026	0.0114421	0.994668
26.8895	26.997	26.3688	27.2146	27.754	26.8736	27.5635	26.9666	28.6488	28.5792	27.3134	28.578					+	FGFR3_4KO_TMEM_CTRL	acylglycerol metabolic process;aerobic respiration;aging;alcohol metabolic process;anatomical structure development;biological regulation;catabolic process;cell differentiation;cellular catabolic process;cellular component assembly;cellular component organization;cellular component organization or biogenesis;cellular developmental process;cellular lipid metabolic process;cellular metabolic proces…	aminoacylase activity;antioxidant activity;binding;catalase activity;catalytic activity;cation binding;coenzyme binding;cofactor binding;heme binding;hydrolase activity;hydrolase activity, acting on carbon-nitrogen (but not peptide) bonds;hydrolase activity, acting on carbon-nitrogen (but not peptide) bonds, in linear amides;ion binding;iron ion binding;metal ion binding;NADP binding;nucleotide b…	adherens junction;anchoring junction;cell junction;cell part;cell-substrate adherens junction;cell-substrate junction;cytoplasmic part;cytosol;endoplasmic reticulum;extracellular membrane-bounded organelle;extracellular organelle;extracellular region part;extracellular space;extracellular vesicular exosome;focal adhesion;Golgi apparatus;intracellular membrane-bounded organelle;intracellular organ…	Amyotrophic lateral sclerosis (ALS);Methane metabolism;Peroxisome;Tryptophan metabolism	+	Cluster -786	15	15	15	34.7	34.7	34.7	59.756	0	68.704	4511800000	75	2.0866	0.0232705	1.03334	0.946085	0.421978		1.49626	2.36163	0.00890698	1.41237	+	3.8262	1.3589	0.0576346	0.990395
28.0596	27.7853	27.3202	28.2533	28.1233	27.6262	27.2961	27.6503	28.8538	28.8978	27.815	29.0715			+	FGFR3_4KO_TMEM_TMEM			amine biosynthetic process;amine metabolic process;aromatic compound biosynthetic process;biosynthetic process;carboxylic acid biosynthetic process;carboxylic acid metabolic process;cellular amine metabolic process;cellular amino acid biosynthetic process;cellular amino acid metabolic process;cellular aromatic compound metabolic process;cellular biosynthetic process;cellular ketone metabolic proc…	binding;catalytic activity;coenzyme binding;cofactor binding;dihydrofolate reductase activity;dihydrofolic acid binding;drug binding;mRNA binding;NADP binding;nucleic acid binding;nucleotide binding;oxidoreductase activity;oxidoreductase activity, acting on the CH-NH group of donors;oxidoreductase activity, acting on the CH-NH group of donors, NAD or NADP as acceptor;RNA binding		Folate biosynthesis;One carbon pool by folate	+	Cluster -786	8	8	8	48.7	48.7	48.7	21.638	0	43.258	7185200000	64	1.55199	0.0474751	0.130768	0.988921	-0.180639		-0.68316	1.51538	0.0914454	0.804909		2.30067	1.60052	0.0353559	0.985548
27.5081	26.9997	26.5475	27.2736	27.7054	26.6424	27.5338	26.555	28.2836	28.0771	27.6062	28.3854			+	FGFR3_4KO_TMEM_TMEM	+	FGFR3_4KO_TMEM_CTRL	apoptosis;biosynthetic process;carboxylic acid biosynthetic process;carboxylic acid metabolic process;cell death;cellular biosynthetic process;cellular ketone metabolic process;cellular lipid metabolic process;cellular macromolecule metabolic process;cellular metabolic process;cellular process;cellular protein metabolic process;'de novo' posttranslational protein folding;'de novo' protein folding…	binding;carboxylic acid binding;catalytic activity;fatty acid binding;lipid binding;lysophosphatidic acid acyltransferase activity;lysophospholipid acyltransferase activity;monocarboxylic acid binding;transferase activity;transferase activity, transferring acyl groups;transferase activity, transferring acyl groups other than amino-acyl groups	cell part;cytoplasmic part;Golgi apparatus part;Golgi membrane;intracellular organelle part;intracellular part;macromolecular complex;membrane;mitochondrial membrane;mitochondrial outer membrane;mitochondrial part;organelle membrane;organelle outer membrane;organelle part;outer membrane;protein complex	Endocytosis	+	Cluster -786	12	12	11	40.3	40.3	38.1	40.787	0	105.61	3879400000	54	1.67908	0.0396023	0.32647	0.887205	0.026927		0.0744076	2.31585	0.00992179	1.00587	+	3.73629	1.53264	0.0408737	0.978938
27.7603	27.872	28.3243	27.7372	27.184	27.7547	28.8062	27.7826	28.8075	28.671	29.1541	28.7863			+	FGFR3_4KO_TMEM_TMEM	+	FGFR3_4KO_TMEM_CTRL	actin cytoskeleton organization;actin filament bundle assembly;actin filament organization;actin filament-based process;anatomical structure development;biological adhesion;biological regulation;cell adhesion;cell development;cell differentiation;cell projection assembly;cell projection organization;cell-cell adhesion;cellular component assembly;cellular component assembly at cellular level;cellu…	actin binding;actin filament binding;binding;cell adhesion molecule binding;cytoskeletal protein binding;protein binding;protein complex binding;protein domain specific binding;structural molecule activity	actin cytoskeleton;actin filament;adherens junction;anchoring junction;apical plasma membrane;basolateral plasma membrane;cell body;cell cortex;cell junction;cell part;cell pole;cell projection;cell projection membrane;cell projection part;cell tip;cell-substrate adherens junction;cell-substrate junction;cytoplasmic part;cytoskeletal part;cytoskeleton;cytosol;extracellular membrane-bounded organe…	Gastric acid secretion;Leukocyte transendothelial migration;Pathogenic Escherichia coli infection;Regulation of actin cytoskeleton	+	Cluster -786	25	17	17	43.9	31.5	31.5	69.287	0	90.382	9571500000	82	1.71541	0.0376541	0.264751	0.92578	-0.0415602		-0.114106	3.08603	0.00192453	0.931271		5.41496	1.47986	0.0451117	0.972831
26.8327	26.9163	26.1439	26.7416	26.7519	26.1459	26.1376	26.0164	27.2938	27.4514	26.8781	27.2852			+	FGFR3_4KO_TMEM_TMEM			anatomical structure development;biological regulation;cellular component organization;cellular component organization at cellular level;cellular component organization or biogenesis;cellular component organization or biogenesis at cellular level;cellular localization;cellular macromolecule localization;cellular macromolecule metabolic process;cellular metabolic process;cellular process;cellular …	acid-amino acid ligase activity;binding;catalytic activity;enzyme binding;ligase activity;ligase activity, forming carbon-nitrogen bonds;protein binding;small conjugating protein ligase activity;SUMO ligase activity;transcription factor binding;ubiquitin protein ligase binding	cell part;cell projection;chromosome;cytoplasm;dendrite;fibrillar center;intracellular membrane-bounded organelle;intracellular non-membrane-bounded organelle;intracellular organelle;intracellular organelle part;intracellular part;membrane;membrane-bounded organelle;neuron projection;non-membrane-bounded organelle;nuclear body;nuclear membrane;nuclear part;nuclear speck;nucleolar part;nucleoplasm…	RNA transport	+	Cluster -786	5	5	5	51.5	51.5	51.5	11.557	0	6.7114	2703700000	30	2.23678	0.0197494	0.0343128	0.981735	-0.395678		-1.64086	1.72623	0.053561	0.568517		2.65916	2.46927	0.00535347	0.964195
24.9921	25.5754	26.0604	25.3522	25.5958	25.9906	24.9012	26.0922	26.4778	26.3885	27.408	26.1519					+	FGFR3_4KO_TMEM_CTRL	aging;ameboidal cell migration;anatomical structure development;anatomical structure formation involved in morphogenesis;anatomical structure morphogenesis;axon ensheathment;biological adhesion;biological regulation;branching involved in ureteric bud morphogenesis;branching morphogenesis of a tube;cell adhesion;cell aging;cell cycle arrest;cell cycle process;cell migration;cell morphogenesis;cell…	adenyl nucleotide binding;adenyl ribonucleotide binding;ATP binding;binding;catalytic activity;integrin binding;kinase activity;molecular transducer activity;nucleotide binding;phosphotransferase activity, alcohol group as acceptor;protein binding;protein complex binding;protein domain specific binding;protein kinase activity;protein serine/threonine kinase activity;purine nucleotide binding;puri…	adherens junction;anchoring junction;axon;axon part;cell body;cell junction;cell part;cell projection;cell projection part;cell-cell junction;cell-substrate adherens junction;cell-substrate junction;contractile fiber part;costamere;cytoplasm;cytoplasmic part;dendritic shaft;focal adhesion;intracellular organelle part;intracellular part;lamellipodium;macromolecular complex;membrane;neuron projecti…	Bacterial invasion of epithelial cells;Endometrial cancer;Focal adhesion;PPAR signaling pathway	+	Cluster -786	7	7	7	19.9	19.9	19.9	51.373	0	16.863	2029300000	38	1.55757	0.0470725	0.466116	0.788605	0.14994		0.427727	1.99343	0.0222407	1.11156	+	3.13076	1.327	0.0615484	0.961619
26.5208	27.1582	27.4298	26.7769	27.0417	27.2596	26.8633	27.2073	28.2214	27.8357	28.2783	27.8107			+	FGFR3_4KO_TMEM_TMEM	+	FGFR3_4KO_TMEM_CTRL	establishment of localization;establishment of localization in cell;establishment of protein localization;intracellular protein transport;intracellular transport;nuclear import;nuclear transport;nucleocytoplasmic transport;protein import;protein import into nucleus;protein targeting;protein transport;transport	protein transporter activity;substrate-specific transporter activity;transporter activity	cell part;cytoplasm;intracellular membrane-bounded organelle;intracellular organelle;intracellular part;membrane-bounded organelle;nucleus;organelle		+	Cluster -786	10	10	6	25.1	25.1	17.7	57.772	0	243.97	5149800000	60	2.96076	0.00970297	0.522144	0.753369	0.12154		0.551801	2.69147	0.00441481	1.06509	+	4.50788	3.08122	0.000990099	0.943553
24.8993	25.823	24.9717	25.4452	25.264	25.0601	24.5913	24.6524	25.7778	25.6659	25.989	25.8966			+	FGFR3_4KO_TMEM_TMEM			cellular component assembly;cellular component organization;cellular component organization or biogenesis;establishment of localization;establishment of localization in cell;establishment of protein localization;establishment of RNA localization;intracellular protein transport;intracellular transport;macromolecular complex assembly;macromolecular complex subunit organization;mRNA transport;nuclea…	nucleocytoplasmic transporter activity;transporter activity	cell part;intracellular organelle part;intracellular part;macromolecular complex;membrane;membrane part;nuclear membrane;nuclear part;nuclear pore;organelle membrane;organelle part;pore complex;protein complex	RNA transport	+	Cluster -786	9	9	9	24.7	24.7	24.7	55.744	0	20.963	1157100000	28	2.08551	0.023264	0.0448549	0.981167	-0.392869		-1.4537	1.57792	0.0772644	0.547501		2.40605	2.74942	0.00246154	0.94037
23.6099	21.8233	22.653	22.2544	23.7243	23.5934	22.4986	24.4243	24.6864	24.9916	23.6583	24.651					+	FGFR3_4KO_TMEM_CTRL	biological regulation;biosynthetic process;cellular biosynthetic process;cellular component organization;cellular component organization at cellular level;cellular component organization or biogenesis;cellular component organization or biogenesis at cellular level;cellular macromolecule biosynthetic process;cellular macromolecule metabolic process;cellular metabolic process;cellular nitrogen comp…	acetyltransferase activity;binding;catalytic activity;cation binding;histone acetyltransferase activity;ion binding;lysine N-acetyltransferase activity;metal ion binding;N-acetyltransferase activity;N-acyltransferase activity;transferase activity;transferase activity, transferring acyl groups;transferase activity, transferring acyl groups other than amino-acyl groups;transition metal ion binding;…	cell part;chromatin remodeling complex;chromosomal part;cytoplasm;H4/H2A histone acetyltransferase complex;histone acetyltransferase complex;intracellular non-membrane-bounded organelle;intracellular organelle;intracellular organelle part;intracellular part;macromolecular complex;non-membrane-bounded organelle;NuA4 histone acetyltransferase complex;nuclear chromosome part;nuclear part;nucleolus;n…		+	Cluster -786	2	2	2	6.4	6.4	6.4	46.924	0	6.8918	237240000	8	1.84525	0.0314409	NaN	1	0		NaN	2.44455	0.007525	1.91167	+	3.9918	0.975369	0.11571	0.936655
30.1675	29.7969	29.651	29.831	29.726	29.7934	29.1799	29.6153	30.6507	30.5345	29.8504	31.0107			+	FGFR3_4KO_TMEM_TMEM			anatomical structure development;biological regulation;biosynthetic process;carbohydrate homeostasis;catabolic process;cellular biosynthetic process;cellular catabolic process;cellular chemical homeostasis;cellular component organization;cellular component organization or biogenesis;cellular glucose homeostasis;cellular homeostasis;cellular macromolecule catabolic process;cellular macromolecule m…	adenyl nucleotide binding;adenyl ribonucleotide binding;ATP binding;binding;catalytic activity;cation binding;cytoskeletal protein binding;deoxyribonuclease activity;DNA binding;enzyme binding;gamma-tubulin binding;GTP binding;guanyl nucleotide binding;guanyl ribonucleotide binding;hydrolase activity;hydrolase activity, acting on ester bonds;intermediate filament binding;ion binding;kinase activi…	cell part;cell projection membrane;cell projection part;centrosome;cytoplasmic part;cytoskeletal part;cytosol;extracellular membrane-bounded organelle;extracellular organelle;extracellular region part;extracellular vesicular exosome;intracellular membrane-bounded organelle;intracellular non-membrane-bounded organelle;intracellular organelle;intracellular organelle part;intracellular part;leading …	Purine metabolism;Pyrimidine metabolism	+	Cluster -786	9	4	4	67.1	33.6	33.6	17.193	0	24.611	27271000000	55	1.94055	0.027234	0.0359286	0.982008	-0.282959		-1.60874	1.60005	0.074725	0.649982		2.44351	1.80844	0.0202993	0.932941
25.4193	25.4998	24.7494	25.0656	25.2462	25.1382	25.5378	24.5178	26.3241	26.4855	25.3044	26.0404			+	FGFR3_4KO_TMEM_TMEM	+	FGFR3_4KO_TMEM_CTRL	cell cycle;cell division;cellular process		cell part;cytoplasm;intracellular part		+	Cluster -786	5	5	5	17.9	17.9	17.9	38.812	0	14.149	1045100000	19	1.56842	0.046631	0.221297	0.959887	-0.0735459		-0.266911	1.76641	0.0479712	0.855029		2.72866	1.4747	0.0460321	0.928575
26.2157	25.3972	25.5034	24.7261	25.4416	25.2282	25.5414	25.1664	26.4391	26.2445	25.9124	26.4168			+	FGFR3_4KO_TMEM_TMEM			biological regulation;establishment of localization;establishment of localization in cell;establishment of protein localization;intracellular protein transport;intracellular transport;negative regulation of biological process;negative regulation of cell activation;negative regulation of cell communication;negative regulation of cell migration;negative regulation of cell motility;negative regulati…	acid-amino acid ligase activity;binding;catalytic activity;cation binding;DNA binding;enzyme regulator activity;GTPase regulator activity;guanyl-nucleotide exchange factor activity;ion binding;ligase activity;ligase activity, forming carbon-nitrogen bonds;metal ion binding;nucleic acid binding;nucleoside-triphosphatase regulator activity;Rab guanyl-nucleotide exchange factor activity;Ras guanyl-n…	cell part;cytoplasmic part;early endosome;endosome;intracellular membrane-bounded organelle;intracellular organelle;intracellular part;membrane-bounded organelle;organelle;vesicle		+	Cluster -786	8	8	8	18.5	18.5	18.5	58.139	0	15.683	1290200000	29	1.72025	0.0374545	0.196169	0.968225	-0.116176		-0.366026	1.58302	0.0769786	0.792623		2.41466	3.03384	0.00120188	0.908799
28.6077	28.0625	28.1952	28.2839	28.2714	28.1716	27.5156	28.6255	29.1466	29.08	28.5306	29.4496			+	FGFR3_4KO_TMEM_TMEM	+	FGFR3_4KO_TMEM_CTRL	macromolecule metabolic process;metabolic process;primary metabolic process;protein metabolic process;proteolysis	binding;calcium ion binding;cation binding;ion binding;metal ion binding;protein binding;protein dimerization activity;protein heterodimerization activity	cell part;cytoplasm;intracellular part;membrane;plasma membrane		+	Cluster -786	8	8	8	52.7	52.7	52.7	25.446	0	96.977	9582200000	65	1.81038	0.0331837	0.156494	0.984606	-0.141315		-0.545436	2.1474	0.0136117	0.764369		3.41426	1.62749	0.0341485	0.905683
29.7606	29.3162	28.7882	29.6744	29.4125	28.8981	29.0702	28.8599	30.2391	30.1954	29.2927	30.1185			+	FGFR3_4KO_TMEM_TMEM					catalytic step 2 spliceosome;cell part;intracellular organelle part;intracellular part;macromolecular complex;nuclear part;nucleoplasm;organelle part;ribonucleoprotein complex;spliceosomal complex;U12-type spliceosomal complex	Spliceosome	+	Cluster -786	26	26	26	36	36	36	98.146	0	97.69	17163000000	176	1.54775	0.0477542	0.0577539	0.979915	-0.324619		-1.27625	1.23376	0.143543	0.576612		1.83145	1.89339	0.0160439	0.901231
33.906	33.6614	33.2635	33.9156	33.411	33.3035	33.2291	33.128	34.2675	34.5175	33.5083	34.2349			+	FGFR3_4KO_TMEM_TMEM			alcohol catabolic process;alcohol metabolic process;carbohydrate catabolic process;carbohydrate metabolic process;catabolic process;cellular carbohydrate catabolic process;cellular carbohydrate metabolic process;cellular metabolic process;cellular process;generation of precursor metabolites and energy;glucose catabolic process;glucose metabolic process;glycolysis;hexose catabolic process;hexose m…	bisphosphoglycerate 2-phosphatase activity;bisphosphoglycerate mutase activity;bisphosphoglycerate phosphatase activity;catalytic activity;hydrolase activity;hydrolase activity, acting on ester bonds;intramolecular transferase activity;intramolecular transferase activity, phosphotransferases;isomerase activity;phosphatase activity;phosphoglycerate mutase activity;phosphoric ester hydrolase activi…	cell part;intracellular membrane-bounded organelle;intracellular organelle;intracellular part;membrane-bounded organelle;nucleus;organelle	Glycolysis / Gluconeogenesis;Methane metabolism	+	Cluster -786	13	13	8	61	61	43.7	28.832	0	323.31	302110000000	302	1.92616	0.0276561	0.0095216	0.986997	-0.41875		-2.55204	1.14087	0.164682	0.445444		1.67678	2.06494	0.0110877	0.864194
29.2337	29.0582	28.5834	29.6518	29.2913	28.7279	29.225	28.5402	29.896	29.8991	29.5707	29.8517			+	FGFR3_4KO_TMEM_TMEM	+	FGFR3_4KO_TMEM_CTRL	amine metabolic process;biological regulation;carboxylic acid metabolic process;cell redox homeostasis;cellular amine metabolic process;cellular amino acid metabolic process;cellular homeostasis;cellular ketone metabolic process;cellular metabolic process;cellular modified amino acid metabolic process;cellular nitrogen compound metabolic process;cellular process;gamete generation;glutathione meta…	amine binding;amino acid binding;antioxidant activity;binding;carboxylic acid binding;catalytic activity;coenzyme binding;cofactor binding;disulfide oxidoreductase activity;flavin adenine dinucleotide binding;glutathione binding;glutathione disulfide oxidoreductase activity;glutathione-disulfide reductase activity;identical protein binding;modified amino acid binding;NADP binding;nucleotide bindi…	cell part;cytoplasmic part;cytosol;external side of plasma membrane;extracellular membrane-bounded organelle;extracellular organelle;extracellular region part;extracellular vesicular exosome;intracellular membrane-bounded organelle;intracellular organelle;intracellular part;membrane part;membrane-bounded organelle;membrane-bounded vesicle;mitochondrion;organelle;plasma membrane part;vesicle	Glutathione metabolism	+	Cluster -786	10	10	10	39.8	39.8	39.8	44.789	0	188.24	14924000000	100	1.80943	0.0331558	0.137604	0.990006	-0.18568		-0.644462	1.84476	0.037145	0.672577		2.86553	2.28153	0.00647423	0.858257
26.2842	26.4029	26.0232	26.6618	26.631	26.0157	26.2707	26.0424	27.117	27.3942	26.5782	27.2528			+	FGFR3_4KO_TMEM_TMEM	+	FGFR3_4KO_TMEM_CTRL	biological regulation;cell cycle;cellular macromolecule metabolic process;cellular metabolic process;cellular process;cellular protein metabolic process;cellular response to stimulus;establishment of localization;establishment of localization in cell;intracellular transport;macromolecule metabolic process;macromolecule modification;metabolic process;nuclear transport;nucleocytoplasmic transport;p…	adenyl nucleotide binding;adenyl ribonucleotide binding;ATP binding;binding;calmodulin-dependent protein kinase activity;catalytic activity;kinase activity;nucleotide binding;phosphotransferase activity, alcohol group as acceptor;protein kinase activity;protein serine/threonine kinase activity;purine nucleotide binding;purine ribonucleoside triphosphate binding;purine ribonucleotide binding;ribon…	cell part;cytoplasm;intracellular membrane-bounded organelle;intracellular organelle;intracellular part;membrane-bounded organelle;nucleus;organelle		+	Cluster -786	9	9	6	27.8	27.8	20.6	41.638	0	17.413	2492100000	45	2.17104	0.0210809	0.159677	0.984495	-0.103058		-0.529745	2.10826	0.0161878	0.742521		3.34126	1.99905	0.0126324	0.845579
27.792	27.8963	27.7025	27.876	27.7944	27.6174	27.7739	27.4024	28.5815	28.4517	28.3623	28.5564			+	FGFR3_4KO_TMEM_TMEM	+	FGFR3_4KO_TMEM_CTRL		aminopeptidase activity;binding;catalytic activity;cation binding;exopeptidase activity;hydrolase activity;ion binding;metal ion binding;metallopeptidase activity;peptidase activity;peptidase activity, acting on L-amino acid peptides;transition metal ion binding;zinc ion binding	blood microparticle;cell part;cytoplasm;extracellular region part;intracellular organelle part;intracellular part;nuclear part;nucleoplasm;organelle part		+	Cluster -786	11	11	11	29.9	29.9	29.9	52.555	0	51.412	6765700000	62	4.75073	0.00204082	0.0323281	0.98198	-0.169665		-1.68246	4.53859	0	0.671271		10.0016	3.724	0	0.840937
24.9376	25.4697	25.6817	25.3742	26.2223	26.0504	25.4845	25.7141	26.0462	26.7958	27.1519	26.7873			+	FGFR3_4KO_TMEM_TMEM	+	FGFR3_4KO_TMEM_CTRL	apoptosis;calcium ion transport;cation transport;cell death;cellular process;death;divalent inorganic cation transport;divalent metal ion transport;establishment of localization;establishment of localization in cell;intracellular transport;ion transport;metal ion transport;mitochondrial calcium ion transport;mitochondrial transport;programmed cell death;transport	anion channel activity;anion transmembrane transporter activity;binding;channel activity;gated channel activity;ion channel activity;ion transmembrane transporter activity;nucleotide binding;passive transmembrane transporter activity;porin activity;protein binding;protein complex binding;substrate-specific channel activity;substrate-specific transmembrane transporter activity;substrate-specific t…	cell part;cytoplasmic part;intracellular organelle part;intracellular part;macromolecular complex;membrane;membrane part;mitochondrial membrane;mitochondrial outer membrane;mitochondrial part;organelle membrane;organelle outer membrane;organelle part;outer membrane;plasma membrane;pore complex;protein complex	Calcium signaling pathway;Huntington's disease;Parkinson's disease	+	Cluster -786	6	6	6	28.6	28.6	28.6	30.755	0	14.789	2177900000	30	2.62691	0.0131476	1.45664	1	0.502024		2.20223	2.79897	0.00329032	1.32951	+	4.74429	1.56257	0.0391385	0.827491
24.3181	24.314	23.527	24.9438	25.271	24.787	24.9055	24.6913	26.1233	26.0498	24.7462	26.0388					+	FGFR3_4KO_TMEM_CTRL	biological regulation;negative regulation of biological process;negative regulation of calcium ion transport;negative regulation of cellular component organization;negative regulation of cellular process;negative regulation of endocytosis;negative regulation of ion transport;negative regulation of transport;positive regulation of biological process;positive regulation of catabolic process;positiv…	binding;calcium channel inhibitor activity;calcium channel regulator activity;channel inhibitor activity;channel regulator activity;ion channel inhibitor activity;lipid binding	cell part;cytoplasm;extracellular membrane-bounded organelle;extracellular organelle;extracellular region part;extracellular vesicular exosome;intracellular organelle part;intracellular part;membrane;membrane-bounded organelle;membrane-bounded vesicle;nuclear part;nucleoplasm;organelle;organelle part;plasma membrane;vesicle		+	Cluster -786	5	5	5	12.3	12.3	12.3	48.598	0	10.245	743110000	12	1.94665	0.0271429	1.34404	1	0.638008		2.01464	2.09781	0.0166729	1.46379	+	3.32189	1.22915	0.0749362	0.825786
26.4134	26.6638	26.7588	26.6232	26.8242	26.7318	26.645	26.8876	27.6138	27.3374	27.7328	27.704			+	FGFR3_4KO_TMEM_TMEM	+	FGFR3_4KO_TMEM_CTRL	amine biosynthetic process;amine metabolic process;apoptotic mitochondrial changes;biological regulation;biosynthetic process;carboxylic acid biosynthetic process;carboxylic acid metabolic process;cellular amine metabolic process;cellular amino acid biosynthetic process;cellular amino acid metabolic process;cellular biosynthetic process;cellular component organization;cellular component organizat…	acid-amino acid ligase activity;binding;catalytic activity;enzyme binding;enzyme regulator activity;glutamate-cysteine ligase activity;glutamate-cysteine ligase catalytic subunit binding;ligase activity;ligase activity, forming carbon-nitrogen bonds;protein binding;protein dimerization activity;protein heterodimerization activity	cell part;cytoplasmic part;glutamate-cysteine ligase complex;intracellular part;macromolecular complex;protein complex	Glutathione metabolism	+	Cluster -786	8	8	8	36.1	36.1	36.1	30.548	0	36.592	3264700000	43	4.92172	0.002	1.18165	1	0.157343		1.74478	4.13104	0.000454545	0.982172		8.47125	3.65582	0.00037931	0.82483
26.3284	26.5115	25.9318	26.7341	26.6415	26.5274	26.7601	26.1703	27.5754	27.3868	26.6682	27.7635			+	FGFR3_4KO_TMEM_TMEM	+	FGFR3_4KO_TMEM_CTRL	biological regulation;catabolic process;cellular catabolic process;cellular macromolecule catabolic process;cellular macromolecule metabolic process;cellular metabolic process;cellular nitrogen compound metabolic process;cellular process;establishment of localization;establishment of RNA localization;macromolecule catabolic process;macromolecule metabolic process;metabolic process;mRNA catabolic …		catalytic step 2 spliceosome;cell part;cytoplasm;exon-exon junction complex;intracellular organelle part;intracellular part;macromolecular complex;nuclear body;nuclear part;nuclear speck;nucleoplasm part;organelle part;protein complex;ribonucleoprotein complex;spliceosomal complex	mRNA surveillance pathway;RNA transport;Spliceosome	+	Cluster -786	8	8	8	54.1	54.1	54.1	17.29	0	11.442	2973600000	40	2.0017	0.0256961	0.592824	0.737309	0.148395		0.698963	2.09193	0.0171296	0.972026		3.311	1.64019	0.0332164	0.823631
27.984	27.7607	27.3242	28.0043	28.0322	27.5275	28.0123	27.3494	28.8109	28.7011	28.0053	28.6916			+	FGFR3_4KO_TMEM_TMEM	+	FGFR3_4KO_TMEM_CTRL	activation of JUN kinase activity;activation of MAPK activity;biological regulation;cell surface receptor linked signaling pathway;cellular macromolecule metabolic process;cellular metabolic process;cellular process;cellular protein metabolic process;cellular response to stimulus;enzyme linked receptor protein signaling pathway;ephrin receptor signaling pathway;macromolecule metabolic process;mac…	binding;binding, bridging;protein binding;protein binding, bridging;protein domain specific binding	actin cytoskeleton;cell part;cytoplasmic part;cytoskeleton;cytosol;extracellular membrane-bounded organelle;extracellular organelle;extracellular region part;extracellular vesicular exosome;intracellular non-membrane-bounded organelle;intracellular organelle;intracellular part;membrane;membrane-bounded organelle;membrane-bounded vesicle;non-membrane-bounded organelle;organelle;plasma membrane;ves…	Bacterial invasion of epithelial cells;Chemokine signaling pathway;Chronic myeloid leukemia;ErbB signaling pathway;Fc gamma R-mediated phagocytosis;Focal adhesion;Insulin signaling pathway;MAPK signaling pathway;Neurotrophin signaling pathway;Pathways in cancer;Regulation of actin cytoskeleton;Renal cell carcinoma;Shigellosis	+	Cluster -786	9	9	9	40.1	40.1	40.1	33.844	0	69.059	6368500000	76	1.88104	0.0295348	0.250417	0.940181	-0.0379577		-0.162301	2.04747	0.019489	0.783889		3.22918	1.7611	0.0241945	0.821847
26.645	27.1003	27.3704	27.5119	27.8808	27.6245	27.5379	27.6325	28.5615	28.7391	27.9588	28.6899			+	FGFR3_4KO_TMEM_TMEM	+	FGFR3_4KO_TMEM_CTRL	2-oxoglutarate metabolic process;acetyl-CoA catabolic process;acetyl-CoA metabolic process;carbohydrate metabolic process;carboxylic acid metabolic process;catabolic process;cellular aldehyde metabolic process;cellular carbohydrate metabolic process;cellular catabolic process;cellular ketone metabolic process;cellular metabolic process;cellular process;coenzyme catabolic process;coenzyme metaboli…	binding;catalytic activity;cation binding;coenzyme binding;cofactor binding;ion binding;isocitrate dehydrogenase (NADP+) activity;isocitrate dehydrogenase activity;magnesium ion binding;metal ion binding;NAD binding;nucleotide binding;oxidoreductase activity;oxidoreductase activity, acting on CH-OH group of donors;oxidoreductase activity, acting on the CH-OH group of donors, NAD or NADP as accept…	cell part;cytoplasmic part;extracellular membrane-bounded organelle;extracellular organelle;extracellular region part;extracellular vesicular exosome;intracellular organelle part;intracellular part;membrane;membrane-bounded organelle;membrane-bounded vesicle;mitochondrial inner membrane;mitochondrial membrane;mitochondrial part;organelle;organelle inner membrane;organelle membrane;organelle part;…	Carbon fixation pathways in prokaryotes;Citrate cycle (TCA cycle);Glutathione metabolism;Peroxisome	+	Cluster -786	14	12	12	30.5	27	27	50.967	0	29.284	5823900000	72	3.16156	0.00819118	1.63506	1	0.512025		2.50297	2.94193	0.00275862	1.33047	+	5.07083	2.24755	0.00656	0.818447
28.3086	27.7015	27.6498	28.5553	28.2019	27.8999	28.0021	27.8041	28.8965	29.0851	28.1093	29.0081			+	FGFR3_4KO_TMEM_TMEM			cellular process;endosome transport;establishment of localization;establishment of localization in cell;establishment of protein localization;intracellular protein transport;intracellular transport;protein transport;retrograde transport, endosome to Golgi;transport;vesicle-mediated transport	binding;cation binding;ion binding;metal ion binding;transition metal ion binding;zinc ion binding	cell part;cytoplasmic part;early endosome;endosomal part;endosome;endosome membrane;intracellular membrane-bounded organelle;intracellular organelle;intracellular organelle part;intracellular part;late endosome;macromolecular complex;membrane;membrane part;membrane-bounded organelle;organelle;organelle membrane;organelle part;protein complex;retromer complex		+	Cluster -786	8	8	8	50	50	50	20.468	0	25.922	7571500000	92	1.53438	0.0484118	0.207537	0.968857	-0.0767832		-0.32003	1.4962	0.0933977	0.720987		2.26847	1.79239	0.022124	0.79777
25.9595	26.1922	26.2852	26.4134	26.349	26.6663	26.1324	26.6531	27.1995	27.1419	26.8775	27.7266			+	FGFR3_4KO_TMEM_TMEM	+	FGFR3_4KO_TMEM_CTRL	biological regulation;body fluid secretion;cellular metabolic process;cellular process;electron transport chain;establishment of localization;generation of precursor metabolites and energy;lactation;metabolic process;multicellular organismal process;multicellular organismal reproductive process;oxidation-reduction process;regulation of biological quality;regulation of body fluid levels;reproducti…	binding;catalytic activity;cation binding;cation transmembrane transporter activity;copper ion binding;cytochrome-c oxidase activity;heme-copper terminal oxidase activity;hydrogen ion transmembrane transporter activity;inorganic cation transmembrane transporter activity;ion binding;ion transmembrane transporter activity;metal ion binding;monovalent inorganic cation transmembrane transporter activ…	cell part;cytoplasmic part;integral to membrane;intracellular organelle part;intracellular part;intrinsic to membrane;macromolecular complex;membrane;membrane part;mitochondrial inner membrane;mitochondrial membrane;mitochondrial part;organelle inner membrane;organelle membrane;organelle part;protein complex;respiratory chain complex IV		+	Cluster -786	5	5	5	26.4	26.4	26.4	25.928	0	36.389	3119900000	37	2.86688	0.0104828	1.02396	0.929426	0.237612		1.48039	2.94131	0.00273504	1.02379	+	5.06938	1.93429	0.015368	0.786177
29.8319	29.7514	29.397	30.15	29.841	29.3227	29.7026	29.4076	30.463	30.5895	29.737	30.5985			+	FGFR3_4KO_TMEM_TMEM			biological regulation;cell redox homeostasis;cellular homeostasis;cellular macromolecule metabolic process;cellular metabolic process;cellular process;cellular protein metabolic process;cellular response to chemical stimulus;cellular response to oxidative stress;cellular response to stimulus;cellular response to stress;glycerol ether metabolic process;homeostatic process;macromolecule metabolic p…	catalytic activity;disulfide oxidoreductase activity;oxidoreductase activity;oxidoreductase activity, acting on a sulfur group of donors;oxidoreductase activity, acting on a sulfur group of donors, disulfide as acceptor;protein disulfide oxidoreductase activity	cell part;cytoplasm;extracellular membrane-bounded organelle;extracellular organelle;extracellular region part;extracellular vesicular exosome;intracellular membrane-bounded organelle;intracellular organelle;intracellular part;macromolecular complex;membrane-bounded organelle;membrane-bounded vesicle;nucleus;organelle;proteasome complex;protein complex;vesicle		+	Cluster -786	16	16	16	58.6	58.6	58.6	32.7	0	121.94	23561000000	184	1.65283	0.0410598	0.0754209	0.983243	-0.214094		-1.08681	1.45136	0.101677	0.564457		2.19342	1.761	0.0241553	0.778552
29.136	29.0077	28.4219	29.2625	29.3482	28.9639	29.7713	28.6838	30.2248	30.2156	29.2016	30.2193					+	FGFR3_4KO_TMEM_CTRL		binding;nucleic acid binding;RNA binding;translation factor activity, nucleic acid binding;translation initiation factor activity		RNA transport	+	Cluster -786	4	4	1	29.2	29.2	9.7	16.46	0	26.498	17052000000	47	1.53716	0.0482374	0.634055	0.7243	0.234796		0.781007	2.03108	0.0202069	1.00832	+	3.1992	1.1703	0.082759	0.77352
22.8288	23.7955	22.4022	22.9563	22.8045	23.7021	24.1154	23.5362	24.632	24.5347	23.5477	24.4959					+	FGFR3_4KO_TMEM_CTRL	biological regulation;cellular component organization;cellular component organization at cellular level;cellular component organization or biogenesis;cellular component organization or biogenesis at cellular level;cellular macromolecule metabolic process;cellular metabolic process;cellular nitrogen compound metabolic process;cellular process;cellular protein metabolic process;cellular response to…	binding;catalytic activity;chromatin binding;methyltransferase activity;protein binding transcription factor activity;transcription cofactor activity;transcription corepressor activity;transcription factor binding transcription factor activity;transferase activity;transferase activity, transferring one-carbon groups	cell part;chromosomal part;cytoplasm;H4/H2A histone acetyltransferase complex;histone acetyltransferase complex;intracellular organelle part;intracellular part;macromolecular complex;NuA4 histone acetyltransferase complex;nuclear part;nucleoplasm part;organelle part;protein complex;replication fork		+	Cluster -786	5	5	5	12.4	12.4	12.4	53.173	0	8.4172	267750000	8	1.61248	0.043822	NaN	1	0		NaN	2.13062	0.0145646	1.30688	+	3.38288	1.06223	0.101177	0.763022
28.2619	28.2276	27.7907	28.8632	28.3432	28.0951	28.3441	27.9048	29.2973	28.9122	28.8489	28.645			+	FGFR3_4KO_TMEM_TMEM			cellular component assembly;cellular component assembly at cellular level;cellular component biogenesis;cellular component biogenesis at cellular level;cellular component organization;cellular component organization at cellular level;cellular component organization or biogenesis;cellular component organization or biogenesis at cellular level;cellular localization;cellular macromolecular complex a…	binding;nucleic acid binding;ribonucleoprotein binding;ribosomal large subunit binding;ribosome binding;RNA binding;translation factor activity, nucleic acid binding;translation initiation factor activity	cell part;cytoplasm;cytoskeletal part;extracellular membrane-bounded organelle;extracellular organelle;extracellular region part;extracellular vesicular exosome;intermediate filament;intracellular non-membrane-bounded organelle;intracellular organelle;intracellular organelle part;intracellular part;lamin filament;macromolecular complex;membrane-bounded organelle;membrane-bounded vesicle;non-membr…	Ribosome biogenesis in eukaryotes	+	Cluster -786	4	4	4	24.8	24.8	24.8	26.727	0	271.6	8924500000	50	1.71374	0.0377237	0.173177	0.978314	-0.114033		-0.465946	1.61588	0.0735847	0.639998		2.47036	2.32071	0.00635733	0.754032
26.561	26.4639	26.6757	26.429	26.8743	26.6088	26.982	26.6092	27.4188	27.4651	27.6233	27.5615			+	FGFR3_4KO_TMEM_TMEM	+	FGFR3_4KO_TMEM_CTRL	actin crosslink formation;actin cytoskeleton organization;actin filament bundle assembly;actin filament organization;actin filament-based process;anatomical structure development;biological regulation;cell development;cellular component assembly;cellular component assembly at cellular level;cellular component organization;cellular component organization at cellular level;cellular component organi…	binding;carbohydrate binding;catalytic activity;chondroitin sulfate binding;glycosaminoglycan binding;hydrolase activity;hydrolase activity, acting on carbon-nitrogen (but not peptide) bonds;pattern binding;polysaccharide binding;protein binding;protein domain specific binding;SH3 domain binding	cell body;cell part;cell projection;cell projection part;cytoplasmic part;cytoskeletal part;cytosol;extracellular region part;extracellular space;filamentous actin;growth cone;intracellular organelle part;intracellular part;lamellipodium;macromolecular complex;organelle part;protein complex;site of polarized growth		+	Cluster -786	18	14	1	40	32.5	1.3	73.898	0	53.711	3503000000	64	5.07747	0.00163158	1.42714	1	0.236169		2.15298	5.32031	0	0.984775		13.6589	3.40789	0.000295302	0.748606
26.8232	26.5572	26.3209	27.0475	27.5659	26.8328	27.6045	26.8902	28.3019	28.1148	27.1172	28.3384					+	FGFR3_4KO_TMEM_CTRL	biological regulation;cellular process;cellular response to stimulus;regulation of biological process;regulation of cellular process;response to stimulus;signal transduction	binding;calcium ion binding;cation binding;ion binding;metal ion binding	extracellular membrane-bounded organelle;extracellular organelle;extracellular region part;extracellular vesicular exosome;membrane-bounded organelle;membrane-bounded vesicle;organelle;vesicle		+	Cluster -786	9	9	4	52.3	52.3	26.4	22.338	0	21.252	4183400000	64	2.02563	0.0249905	1.36173	1	0.536108		2.04404	2.39954	0.00831707	1.28085	+	3.90146	1.08979	0.097339	0.744746
23.9673	24.4989	23.4577	24.3506	25.5525	25.124	25.1096	24.4002	25.902	26.1491	25.2863	25.825					+	FGFR3_4KO_TMEM_CTRL			cell part;chromosomal part;intracellular non-membrane-bounded organelle;intracellular organelle;intracellular organelle part;intracellular part;kinetochore;macromolecular complex;non-membrane-bounded organelle;organelle;organelle part;protein complex	RNA transport	+	Cluster -786	3	3	3	12.2	12.2	12.2	41.806	0	11.485	771140000	14	2.91887	0.00987859	1.88445	1	0.977956		2.93561	3.25411	0.00193548	1.72201	+	5.83686	1.32054	0.0623632	0.744053
30.1943	30.3863	30.6292	30.0537	30.5671	30.8409	30.5388	30.784	31.4598	31.229	31.6158	31.3428			+	FGFR3_4KO_TMEM_TMEM	+	FGFR3_4KO_TMEM_CTRL	cellular macromolecule metabolic process;cellular metabolic process;cellular process;cellular protein metabolic process;chromosome segregation;dephosphorylation;macromolecule metabolic process;macromolecule modification;metabolic process;peptidyl-serine dephosphorylation;phosphate-containing compound metabolic process;phosphorus metabolic process;primary metabolic process;protein dephosphorylatio…	antigen binding;binding;catalytic activity;hydrolase activity;hydrolase activity, acting on ester bonds;phosphatase activity;phosphoprotein phosphatase activity;phosphoric ester hydrolase activity;protein serine/threonine phosphatase activity	cell part;chromosomal part;chromosome, centromeric region;cytoplasmic part;cytosol;extracellular membrane-bounded organelle;extracellular organelle;extracellular region part;extracellular vesicular exosome;intracellular organelle part;intracellular part;macromolecular complex;membrane-bounded organelle;membrane-bounded vesicle;organelle;organelle part;protein complex;protein phosphatase type 2A c…	Cell cycle - yeast;Chagas disease (American trypanosomiasis);Hepatitis C;Long-term depression;Meiosis - yeast;mRNA surveillance pathway;Oocyte meiosis;TGF-beta signaling pathway;Tight junction;Wnt signaling pathway	+	Cluster -786	23	23	19	49.4	49.4	40.6	65.322	0	299.88	51345000000	283	4.15077	0.00430556	1.64005	1	0.36684		2.51147	3.78106	0.000721311	1.09598	+	7.3234	3.19614	0.000791209	0.72914
28.4652	28.5741	28.5534	28.7856	28.8148	28.8711	28.841	28.7613	29.5539	29.5867	29.3868	29.6071			+	FGFR3_4KO_TMEM_TMEM	+	FGFR3_4KO_TMEM_CTRL	anatomical structure development;apoptotic mitochondrial changes;biological regulation;carbohydrate homeostasis;cardiac chamber development;cardiac ventricle development;catabolic process;cell cycle;cellular catabolic process;cellular chemical homeostasis;cellular component assembly;cellular component organization;cellular component organization at cellular level;cellular component organization o…	binding;catalytic activity;cation binding;cytoskeletal protein binding;enzyme binding;hydrolase activity;hydrolase activity, acting on ester bonds;ion binding;ion channel binding;kinase binding;metal ion binding;phosphatase activity;phosphatase binding;phosphoprotein phosphatase activity;phosphoric ester hydrolase activity;protein binding;protein complex binding;protein C-terminus binding;protein…	axon part;cell part;cell projection;cell projection part;chromosomal part;chromosome, centromeric region;cytoplasm;cytoplasmic part;cytoskeletal part;cytosol;extracellular membrane-bounded organelle;extracellular organelle;extracellular region part;extracellular vesicular exosome;intracellular membrane-bounded organelle;intracellular organelle;intracellular organelle part;intracellular part;macro…	Cell cycle - yeast;Chagas disease (American trypanosomiasis);Hepatitis C;Long-term depression;Meiosis - yeast;mRNA surveillance pathway;Oocyte meiosis;TGF-beta signaling pathway;Tight junction;Wnt signaling pathway	+	Cluster -786	6	6	6	24.3	24.3	24.3	35.575	0	52.318	13262000000	52	6.02864	0.000571429	2.01444	1	0.227481		3.16889	4.80319	0	0.939073		11.1235	4.86841	0	0.711592
28.4043	28.648	28.6851	28.4332	28.7608	28.7561	28.9653	28.8474	29.3716	29.4338	29.7015	29.6211			+	FGFR3_4KO_TMEM_TMEM	+	FGFR3_4KO_TMEM_CTRL	actin cytoskeleton organization;actin filament capping;actin filament-based process;anatomical structure development;anatomical structure morphogenesis;barbed-end actin filament capping;biological regulation;cell development;cell morphogenesis;cell projection assembly;cell projection organization;cellular component assembly;cellular component assembly at cellular level;cellular component morphoge…	actin binding;actin filament binding;binding;cytoskeletal protein binding;protein binding	acrosomal vesicle;actin filament;cell body;cell cortex part;cell junction;cell part;cell projection;cell projection part;cell-cell contact zone;cell-cell junction;contractile fiber part;cortical cytoskeleton;cytoplasmic membrane-bounded vesicle;cytoplasmic part;cytoplasmic vesicle;cytoskeletal part;cytoskeleton;dendritic spine;F-actin capping protein complex;intercalated disc;intracellular membra…		+	Cluster -786	10	10	10	32.4	32.4	32.4	33.388	0	91.582	14130000000	80	5.11048	0.00158904	2.09732	1	0.289772		3.32099	4.37055	0.000606061	0.989377		9.34323	3.57792	0.000354839	0.699605
32.4182	32.6344	32.4959	32.6095	32.8941	32.4291	32.82	32.5809	33.2534	33.4962	33.267	33.5053			+	FGFR3_4KO_TMEM_TMEM	+	FGFR3_4KO_TMEM_CTRL	alcohol catabolic process;alcohol metabolic process;carbohydrate catabolic process;carbohydrate metabolic process;catabolic process;cellular carbohydrate catabolic process;cellular carbohydrate metabolic process;cellular component assembly;cellular component organization;cellular component organization or biogenesis;cellular metabolic process;cellular process;generation of precursor metabolites a…	aldehyde-lyase activity;carbon-carbon lyase activity;catalytic activity;fructose-bisphosphate aldolase activity;lyase activity	cell part;contractile fiber part;cytoplasm;cytoplasmic part;intracellular membrane-bounded organelle;intracellular organelle;intracellular part;M band;macromolecular complex;membrane;membrane-bounded organelle;mitochondrion;organelle;organelle part;protein complex;Z disc	Carbon fixation in photosynthetic organisms;Fructose and mannose metabolism;Glycolysis / Gluconeogenesis;Pentose phosphate pathway	+	Cluster -786	20	20	9	63.2	63.2	31.3	39.351	0	323.31	202950000000	476	4.10087	0.00437086	0.85763	0.807338	0.141569		1.19386	4.48563	0	0.840983		9.78973	2.80722	0.002	0.699414
29.541	29.8769	30.1782	29.4836	29.737	29.8572	30.0144	29.8854	30.3868	30.3561	31.114	30.4293			+	FGFR3_4KO_TMEM_TMEM	+	FGFR3_4KO_TMEM_CTRL	amine biosynthetic process;amine metabolic process;anatomical structure development;aspartate family amino acid metabolic process;biological regulation;biosynthetic process;carboxylic acid biosynthetic process;carboxylic acid metabolic process;cell cycle arrest;cell cycle process;cell development;cell projection organization;cellular amine metabolic process;cellular amino acid biosynthetic proces…	binding;catalytic activity;coenzyme binding;cofactor binding;NAD binding;nucleotide binding;oxidoreductase activity;oxidoreductase activity, acting on CH-OH group of donors;oxidoreductase activity, acting on the CH-OH group of donors, NAD or NADP as acceptor;phosphoglycerate dehydrogenase activity	extracellular membrane-bounded organelle;extracellular organelle;extracellular region part;extracellular vesicular exosome;membrane-bounded organelle;membrane-bounded vesicle;organelle;vesicle	Glycine, serine and threonine metabolism;Methane metabolism	+	Cluster -786	15	15	15	38.1	38.1	38.1	56.493	0	167.52	31439000000	139	2.17124	0.0211258	0.547269	0.747779	0.103554		0.605174	2.08664	0.0171927	0.801578		3.30123	1.98114	0.013398	0.698024
28.2333	28.6534	28.3405	28.7888	28.5229	28.0069	28.3546	27.9212	28.7665	28.9407	28.6842	29.1907			+	FGFR3_4KO_TMEM_TMEM			biological regulation;catabolic process;cell cycle phase;cell cycle process;cell division;cellular catabolic process;cellular component organization;cellular component organization at cellular level;cellular component organization or biogenesis;cellular component organization or biogenesis at cellular level;cellular macromolecule catabolic process;cellular macromolecule metabolic process;cellular…	acid-amino acid ligase activity;adenyl nucleotide binding;adenyl ribonucleotide binding;ATP binding;bHLH transcription factor binding;binding;catalytic activity;ligase activity;ligase activity, forming carbon-nitrogen bonds;nucleotide binding;protein binding;protein C-terminus binding;purine nucleotide binding;purine ribonucleoside triphosphate binding;purine ribonucleotide binding;ribonucleotide…	cell part;cell projection;cytoplasm;dendrite;envelope;fibrillar center;intracellular membrane-bounded organelle;intracellular organelle;intracellular organelle part;intracellular part;membrane-bounded organelle;neuron projection;nuclear body;nuclear envelope;nuclear part;nucleolar part;nucleoplasm part;nucleus;organelle;organelle envelope;organelle part;PML body;synapse	RNA transport;Ubiquitin mediated proteolysis	+	Cluster -786	3	3	3	20.5	20.5	20.5	17.347	0	9.0777	9824800000	27	1.88434	0.029431	0.0380655	0.983286	-0.302594		-1.5684	1.50304	0.0923678	0.391534		2.27995	2.06374	0.0111354	0.694128
25.6598	25.9908	25.646	25.4479	25.6	26.3679	25.9908	25.998	26.1701	26.7664	26.3262	27.4284					+	FGFR3_4KO_TMEM_CTRL	anatomical structure development;apoptosis;behavior;biological regulation;cell death;cell differentiation;cellular developmental process;cellular process;cellular response to chemical stimulus;cellular response to organic cyclic compound;cellular response to organic substance;cellular response to stimulus;cognition;death;developmental process;epidermal cell differentiation;epithelial cell differe…	binding;catalytic activity;cysteine-type peptidase activity;cytokine receptor binding;death receptor binding;enzyme activator activity;enzyme binding;enzyme regulator activity;hydrolase activity;lipase activator activity;peptidase activity;peptidase activity, acting on L-amino acid peptides;phospholipase A2 activator activity;phospholipase activator activity;protease binding;protein binding;prote…	cell part;cytoplasm;cytoplasmic part;cytosol;death-inducing signaling complex;intracellular part;macromolecular complex;membrane part;membrane raft;plasma membrane part;protein complex	Alzheimer's disease;Amoebiasis;Amyotrophic lateral sclerosis (ALS);Apoptosis;Colorectal cancer;Epithelial cell signaling in Helicobacter pylori infection;Huntington's disease;ko05152;MAPK signaling pathway;Natural killer cell mediated cytotoxicity;p53 signaling pathway;Parkinson's disease;Pathways in cancer;Toxoplasmosis;Viral myocarditis	+	Cluster -786	6	6	6	24.9	24.9	24.9	31.491	0	28.424	2054000000	19	1.75937	0.0356808	1.07736	1	0.303052		1.57044	2.06002	0.0185956	0.986621		3.25219	1.1064	0.0938929	0.683569
24.8436	24.6334	24.5394	24.4203	25.2533	24.7576	25.3462	24.8711	25.4803	25.6643	25.7732	25.8956			+	FGFR3_4KO_TMEM_TMEM	+	FGFR3_4KO_TMEM_CTRL		binding;GTP binding;guanyl nucleotide binding;guanyl ribonucleotide binding;nucleotide binding;purine nucleotide binding;purine ribonucleoside triphosphate binding;purine ribonucleotide binding;ribonucleotide binding	cell part;cytoplasm;cytoskeleton;intracellular non-membrane-bounded organelle;intracellular organelle;intracellular part;myelin sheath;non-membrane-bounded organelle;organelle		+	Cluster -786	6	4	4	14.2	10.7	10.7	49.856	0	8.7607	958180000	22	3.67509	0.00585366	1.72148	1	0.447869		2.65097	4.1996	0.0005	1.09417	+	8.71324	2.06875	0.0110396	0.646303
35.1637	35.4049	35.2796	35.1778	35.3486	35.3644	35.1587	35.2755	36.0257	35.9	35.74	36.0637			+	FGFR3_4KO_TMEM_TMEM	+	FGFR3_4KO_TMEM_CTRL	anatomical structure development;anatomical structure homeostasis;anatomical structure morphogenesis;ATP-dependent chromatin remodeling;axonogenesis;biological adhesion;biological regulation;cell adhesion;cell part morphogenesis;cell projection morphogenesis;cell projection organization;cell-cell adhesion;cellular component morphogenesis;cellular component organization;cellular component organiza…	adenyl nucleotide binding;adenyl ribonucleotide binding;ATP binding;binding;core promoter proximal region DNA binding;core promoter proximal region sequence-specific DNA binding;DNA binding;enhancer binding;enhancer sequence-specific DNA binding;enzyme binding;kinase binding;nucleic acid binding;nucleotide binding;protein binding;protein kinase binding;purine nucleotide binding;purine ribonucleos…	adherens junction;anchoring junction;axon;blood microparticle;cell cortex part;cell junction;cell part;cell projection;cell-substrate adherens junction;cell-substrate junction;chromatin;chromosomal part;cortical cytoskeleton;cytoplasmic part;cytoskeletal part;cytoskeleton;cytosol;extracellular membrane-bounded organelle;extracellular organelle;extracellular region part;extracellular vesicular exo…	Adherens junction;Arrhythmogenic right ventricular cardiomyopathy (ARVC);Bacterial invasion of epithelial cells;Dilated cardiomyopathy;Focal adhesion;Hypertrophic cardiomyopathy (HCM);Leukocyte transendothelial migration;Pathogenic Escherichia coli infection;Phagosome;Phototransduction - fly;Regulation of actin cytoskeleton;Shigellosis;Tight junction;Vibrio cholerae infection;Viral myocarditis	+	Cluster -786	22	22	9	64	64	39.4	42.086	0	323.31	1199000000000	744	4.52468	0.00264407	0.461163	0.791714	0.030345		0.416376	3.79082	0.000758621	0.675863		7.35354	3.51713	0.000323529	0.645518
29.3688	29.216	29.0936	29.0362	29.0679	29.0607	28.7264	28.8802	29.6928	29.4771	29.4997	29.6471			+	FGFR3_4KO_TMEM_TMEM	+	FGFR3_4KO_TMEM_CTRL	biological regulation;cellular macromolecule metabolic process;cellular metabolic process;cellular nitrogen compound metabolic process;cellular process;macromolecule metabolic process;metabolic process;mRNA metabolic process;mRNA processing;negative regulation of biological process;negative regulation of cellular metabolic process;negative regulation of cellular process;negative regulation of mac…	binding;nucleotide binding	cell part;intracellular organelle part;intracellular part;macromolecular complex;nuclear body;nuclear part;nuclear speck;nucleoplasm part;organelle part;protein complex;Prp19 complex;ribonucleoprotein complex;spliceosomal complex	Spliceosome	+	Cluster -786	12	12	12	45.4	45.4	45.4	53.12	0	69.569	16449000000	113	3.41379	0.0067395	0.0149172	0.986465	-0.244868		-2.22716	2.64244	0.0049078	0.400546		4.40249	3.24049	0.00083237	0.645413
29.5929	29.8927	30.1687	29.7666	29.9908	29.9345	30.1024	30.0363	30.4832	30.4714	31.007	30.6444			+	FGFR3_4KO_TMEM_TMEM	+	FGFR3_4KO_TMEM_CTRL	actin cytoskeleton organization;actin filament capping;actin filament organization;actin filament polymerization;actin filament severing;actin filament-based process;actin nucleation;actin polymerization or depolymerization;aging;anatomical structure development;anatomical structure morphogenesis;apoptosis;barbed-end actin filament capping;biological regulation;cell death;cell development;cell pa…	actin binding;binding;calcium ion binding;cation binding;cytoskeletal protein binding;ion binding;metal ion binding;protein binding	actin cytoskeleton;adherens junction;anchoring junction;blood microparticle;cell junction;cell part;cell projection;cell-substrate adherens junction;cell-substrate junction;cytoplasmic part;cytoskeleton;cytosol;extracellular membrane-bounded organelle;extracellular organelle;extracellular region;extracellular region part;extracellular space;extracellular vesicular exosome;focal adhesion;intracell…	Fc gamma R-mediated phagocytosis;Regulation of actin cytoskeleton	+	Cluster -786	25	25	11	43	43	23.8	80.928	0	263.99	35391000000	189	3.0435	0.00919588	0.902807	0.843967	0.160775		1.27286	2.72245	0.00406061	0.796284		4.57525	2.56436	0.00417219	0.635509
28.7125	29.1621	29.5645	28.5539	29.129	29.4979	29.0992	29.4664	29.5836	29.6192	30.548	29.8881					+	FGFR3_4KO_TMEM_CTRL	biological regulation;cell projection organization;cellular component organization;cellular component organization at cellular level;cellular component organization or biogenesis;cellular component organization or biogenesis at cellular level;cellular membrane organization;cellular process;chemical homeostasis;cholesterol homeostasis;endocytic recycling;endocytosis;endosome transport;establishmen…	adenyl nucleotide binding;adenyl ribonucleotide binding;ATP binding;binding;calcium ion binding;cation binding;GTP binding;guanyl nucleotide binding;guanyl ribonucleotide binding;ion binding;metal ion binding;nucleotide binding;purine nucleotide binding;purine ribonucleoside triphosphate binding;purine ribonucleotide binding;ribonucleotide binding	cell part;cytoplasmic membrane-bounded vesicle;cytoplasmic part;cytoplasmic vesicle;early endosome membrane;endocytic vesicle;endosomal part;endosome membrane;intracellular membrane-bounded organelle;intracellular organelle;intracellular organelle part;intracellular part;lipid particle;membrane;membrane-bounded organelle;membrane-bounded vesicle;organelle;organelle membrane;organelle part;perinuc…	Endocytosis	+	Cluster -786	26	26	16	69.1	69.1	44.6	60.602	0	163.83	23115000000	233	1.60023	0.0443443	0.854938	0.808258	0.299856		1.18912	1.83732	0.0377576	0.911478		2.85245	1.31534	0.0633908	0.611622
26.3852	26.3194	26.0758	26.5275	26.6024	25.903	26.5048	26.1158	27.0147	27.071	26.4337	27.0451			+	FGFR3_4KO_TMEM_TMEM	+	FGFR3_4KO_TMEM_CTRL	anatomical structure development;biological regulation;blastocyst development;developmental process;regulation of biological process;regulation of cell cycle;regulation of cell cycle process;regulation of cellular component organization;regulation of cellular process;regulation of mitosis;regulation of mitotic cell cycle;regulation of nuclear division;regulation of organelle organization	adenyl nucleotide binding;adenyl ribonucleotide binding;ATP binding;binding;catalytic activity;kinase activity;nucleotide binding;phosphotransferase activity, alcohol group as acceptor;protein kinase activity;purine nucleotide binding;purine ribonucleoside triphosphate binding;purine ribonucleotide binding;ribonucleotide binding;transferase activity;transferase activity, transferring phosphorus-c…	cell part;intracellular membrane-bounded organelle;intracellular organelle;intracellular part;membrane-bounded organelle;nucleus;organelle		+	Cluster -786	11	11	6	16.2	16.2	9.3	91.445	0	23.924	2237100000	47	1.62604	0.0425272	0.228534	0.958724	-0.045444		-0.239984	1.99876	0.022211	0.564167		3.14043	1.45866	0.0474738	0.609611
28.29	28.6441	28.6094	28.755	28.7515	28.563	28.3721	28.4505	29.0643	28.8298	29.669	28.8997			+	FGFR3_4KO_TMEM_TMEM			actin filament capping;barbed-end actin filament capping;biological regulation;cellular component organization;cellular component organization or biogenesis;negative regulation of actin filament depolymerization;negative regulation of actin filament polymerization;negative regulation of biological process;negative regulation of cellular component organization;negative regulation of cellular proce…		cell cortex part;cell part;cortical cytoskeleton;cytoplasmic part;cytoskeletal part;cytoskeleton;extracellular membrane-bounded organelle;extracellular organelle;extracellular region part;extracellular vesicular exosome;F-actin capping protein complex;intracellular non-membrane-bounded organelle;intracellular organelle;intracellular organelle part;intracellular part;macromolecular complex;membran…		+	Cluster -786	10	10	8	58.4	58.4	49	32.967	0	134.98	13273000000	75	1.64611	0.0413768	0.209646	0.967355	-0.0403299		-0.311714	1.64043	0.0689772	0.541101		2.51212	1.50473	0.0434227	0.58143
26.2371	26.8441	27.0546	26.9418	27.0038	26.9281	26.9456	27.0514	27.3392	27.6326	27.7934	27.4334			+	FGFR3_4KO_TMEM_TMEM	+	FGFR3_4KO_TMEM_CTRL	acrosome assembly;actin cytoskeleton organization;actin filament-based process;adult behavior;adult locomotory behavior;ameboidal cell migration;anatomical structure development;anatomical structure formation involved in morphogenesis;anatomical structure morphogenesis;axon cargo transport;axonogenesis;behavior;biological regulation;brain development;brain morphogenesis;catabolic process;cell com…	acetyltransferase activity;binding;catalytic activity;dynein binding;dynein intermediate chain binding;platelet-activating factor acetyltransferase activity;protein binding;protein complex binding;transferase activity;transferase activity, transferring acyl groups;transferase activity, transferring acyl groups other than amino-acyl groups	astral microtubule;axon;cell body;cell cortex;cell leading edge;cell part;cell projection;cell projection part;centrosome;chromosomal part;cilium;cytoplasmic microtubule;cytoplasmic part;cytoskeletal part;cytosol;envelope;extracellular membrane-bounded organelle;extracellular organelle;extracellular region part;extracellular vesicular exosome;growth cone;intracellular non-membrane-bounded organel…	Ether lipid metabolism	+	Cluster -786	10	10	10	27.1	27.1	27.1	46.67	0	24.99	3985600000	43	2.41397	0.0160392	0.834042	0.791956	0.212836		1.15217	2.31453	0.00981215	0.780268		3.73372	2.76938	0.00252964	0.567432
27.0136	26.832	26.5232	27.0328	27.4281	26.7239	27.1835	26.6721	27.6804	27.6669	27.0964	27.8102					+	FGFR3_4KO_TMEM_CTRL	cellular metabolic process;cellular process;cofactor metabolic process;heme metabolic process;heme oxidation;heterocycle metabolic process;metabolic process;nitrogen compound metabolic process;oxidation-reduction process;pigment metabolic process;porphyrin-containing compound metabolic process;response to chemical stimulus;response to oxidative stress;response to stimulus;response to stress;tetra…	binding;catalytic activity;cation binding;heme oxygenase (decyclizing) activity;ion binding;metal ion binding;oxidoreductase activity;oxidoreductase activity, acting on paired donors, with incorporation or reduction of molecular oxygen	cell part;cytoplasmic part;endoplasmic reticulum;intracellular membrane-bounded organelle;intracellular organelle;intracellular part;membrane-bounded organelle;organelle	Mineral absorption;Porphyrin and chlorophyll metabolism	+	Cluster -786	8	8	8	34	34	34	35.762	0	29.585	3703800000	59	1.6242	0.0426407	0.591566	0.736627	0.151506		0.696418	2.24563	0.0111958	0.713089		3.60044	1.22494	0.0754269	0.561583
25.8938	26.524	26.746	25.7053	26.3039	26.6014	26.2236	26.4744	26.9768	26.6748	27.2079	26.989			+	FGFR3_4KO_TMEM_TMEM	+	FGFR3_4KO_TMEM_CTRL	apoptosis;apoptosis in response to endoplasmic reticulum stress;biological regulation;calcium ion homeostasis;calcium ion transport;calcium ion transport into cytosol;cation homeostasis;cation transport;cell death;cellular calcium ion homeostasis;cellular cation homeostasis;cellular chemical homeostasis;cellular divalent inorganic cation homeostasis;cellular homeostasis;cellular ion homeostasis;c…	catalytic activity;intramolecular oxidoreductase activity;intramolecular oxidoreductase activity, interconverting keto- and enol-groups;intramolecular oxidoreductase activity, transposing S-S bonds;isomerase activity;oxidoreductase activity;oxidoreductase activity, acting on a sulfur group of donors;oxidoreductase activity, acting on a sulfur group of donors, disulfide as acceptor;protein disulfi…	cell part;cytoplasmic part;endoplasmic reticulum membrane;endoplasmic reticulum part;intracellular organelle part;intracellular part;membrane;membrane part;organelle membrane;organelle part	Protein processing in endoplasmic reticulum;Vibrio cholerae infection	+	Cluster -786	8	8	8	20.9	20.9	20.9	54.018	0	32.213	2834300000	43	1.57709	0.0461157	0.592971	0.737922	0.183549		0.699259	1.77522	0.0473114	0.744863		2.74397	2.17284	0.00766981	0.561314
27.2493	27.9526	27.6865	26.8822	27.5694	27.8932	28.3639	27.6897	28.5272	28.0363	28.7165	28.4309					+	FGFR3_4KO_TMEM_CTRL	cellular component movement;cellular process;microtubule-based movement;microtubule-based process		cell part;cytoplasmic part;endoplasmic reticulum;intracellular membrane-bounded organelle;intracellular organelle;intracellular part;membrane;membrane-bounded organelle;organelle		+	Cluster -786	32	32	32	32.5	32.5	32.5	151.79	0	178.06	7601300000	124	1.80423	0.033411	1.02599	0.936598	0.436419		1.48384	2.22572	0.0120209	0.985078		3.56233	1.28895	0.0678962	0.548659
29.8616	29.4613	29.5884	29.8039	29.9011	29.1965	29.4865	29.3763	30.1588	30.0435	29.8255	30.1157			+	FGFR3_4KO_TMEM_TMEM	+	FGFR3_4KO_TMEM_CTRL	anatomical structure formation involved in morphogenesis;anatomical structure morphogenesis;angiogenesis;anion transport;apoptosis;auditory receptor cell stereocilium organization;biological regulation;branching morphogenesis of a tube;cation homeostasis;cell death;cell differentiation;cell morphogenesis;cell morphogenesis involved in differentiation;cell projection organization;cellular cation h…	anion channel activity;anion transmembrane transporter activity;antioxidant activity;binding;catalytic activity;channel activity;chloride channel activity;D2 dopamine receptor binding;D3 dopamine receptor binding;D4 dopamine receptor binding;dopamine receptor binding;gated channel activity;glutathione peroxidase activity;G-protein-coupled receptor binding;identical protein binding;ion channel act…	actin cytoskeleton;apical part of cell;cell junction;cell part;cell projection;cell surface;cell-cell junction;centrosome;chloride channel complex;cytoplasm;cytoplasmic part;cytoplasmic vesicle membrane;cytoplasmic vesicle part;cytoskeletal part;cytoskeleton;cytosol;endoplasmic reticulum;extracellular membrane-bounded organelle;extracellular organelle;extracellular region part;extracellular vesic…		+	Cluster -786	13	13	13	55.7	55.7	55.7	28.669	0	85.726	21184000000	138	1.71262	0.0377811	0.0771424	0.98242	-0.188663		-1.07066	1.91921	0.0281606	0.357113		2.99739	1.76982	0.0234137	0.545776
28.8908	29.096	29.0011	29.1493	28.7286	29.0928	29.2079	29.0325	29.5497	29.6454	29.4089	29.5468			+	FGFR3_4KO_TMEM_TMEM	+	FGFR3_4KO_TMEM_CTRL	amine biosynthetic process;amine metabolic process;biosynthetic process;carboxylic acid biosynthetic process;carboxylic acid metabolic process;cellular amine metabolic process;cellular amino acid biosynthetic process;cellular amino acid metabolic process;cellular biosynthetic process;cellular component assembly;cellular component organization;cellular component organization or biogenesis;cellular…	adenyl nucleotide binding;adenyl ribonucleotide binding;ADP binding;amine binding;amino acid binding;ATP binding;binding;carboxylic acid binding;catalytic activity;cation binding;identical protein binding;ion binding;magnesium ion binding;metal ion binding;methionine adenosyltransferase activity;nucleotide binding;protein binding;protein dimerization activity;protein homodimerization activity;pur…	cell part;cytoplasmic part;cytosol;intracellular organelle part;intracellular part;macromolecular complex;methionine adenosyltransferase complex;nuclear matrix;nuclear part;organelle part;protein complex	Cysteine and methionine metabolism	+	Cluster -786	11	11	11	30.1	30.1	30.1	43.674	0	75.489	15586000000	101	3.00024	0.00936455	0.250812	0.940664	-0.0188327		-0.160947	3.58174	0.000628571	0.503377		6.72965	2.43715	0.00521176	0.52221
27.9783	27.8248	27.8795	28.0086	28.1384	28.0092	28.3941	28.0002	28.5922	28.8178	28.5397	28.6498			+	FGFR3_4KO_TMEM_TMEM	+	FGFR3_4KO_TMEM_CTRL	actin filament capping;barbed-end actin filament capping;biological regulation;cellular component organization;cellular component organization or biogenesis;negative regulation of actin filament depolymerization;negative regulation of actin filament polymerization;negative regulation of biological process;negative regulation of cellular component organization;negative regulation of cellular proce…		cell cortex part;cell junction;cell part;cell-cell junction;cortical cytoskeleton;cytoplasmic part;cytoskeletal part;cytoskeleton;F-actin capping protein complex;intracellular non-membrane-bounded organelle;intracellular organelle;intracellular organelle part;intracellular part;macromolecular complex;membrane;non-membrane-bounded organelle;organelle;organelle part;protein complex;WASH complex		+	Cluster -786	9	7	7	53.1	43.7	43.7	32.909	0	47.18	9070200000	80	3.99066	0.00490244	1.3955	1	0.212682		2.10024	4.4972	0	0.727063		9.83565	2.47028	0.00540244	0.51438
27.9062	27.6776	27.4105	27.7636	27.79	27.2413	27.7691	27.3826	28.2203	28.0246	27.8883	28.0819			+	FGFR3_4KO_TMEM_TMEM	+	FGFR3_4KO_TMEM_CTRL	cell cycle process;cellular component organization;cellular component organization at cellular level;cellular component organization or biogenesis;cellular component organization or biogenesis at cellular level;cellular macromolecule metabolic process;cellular metabolic process;cellular nitrogen compound metabolic process;cellular process;chromosome condensation;chromosome organization;DNA confor…		cell part;chromosomal part;condensin complex;cytoplasm;intracellular organelle part;intracellular part;macromolecular complex;membrane;organelle part;protein complex		+	Cluster -786	16	16	16	30.7	30.7	30.7	82.134	0	77.749	5773600000	66	1.64357	0.041433	0.107319	0.983128	-0.143749		-0.830795	1.87377	0.0327843	0.364272		2.9167	1.78114	0.0226316	0.508021
25.8899	25.8664	26.5497	26.3009	26.8204	26.4646	26.4619	26.6367	27.1272	27.302	26.8355	27.0714			+	FGFR3_4KO_TMEM_TMEM	+	FGFR3_4KO_TMEM_CTRL	biological regulation;cell redox homeostasis;cellular homeostasis;cellular process;homeostatic process;regulation of biological process;regulation of biological quality;regulation of cellular process		cell part;centrosome;cytoplasm;cytoplasmic part;cytoskeletal part;intracellular membrane-bounded organelle;intracellular non-membrane-bounded organelle;intracellular organelle;intracellular organelle part;intracellular part;membrane-bounded organelle;microtubule organizing center;midbody;non-membrane-bounded organelle;nucleus;organelle;organelle part		+	Cluster -786	4	4	4	18.1	18.1	18.1	26.288	0	10.427	2623400000	37	2.84469	0.0107539	1.56261	1	0.444171		2.38018	2.84939	0.00300826	0.932266		4.85785	2.04437	0.0113206	0.488095
29.3342	28.7832	28.6584	28.8925	29.403	28.8394	29.0517	28.8222	29.7314	29.5235	29.2973	29.4929			+	FGFR3_4KO_TMEM_TMEM	+	FGFR3_4KO_TMEM_CTRL	biological regulation;cellular macromolecule metabolic process;cellular metabolic process;cellular process;cellular protein metabolic process;macromolecule metabolic process;metabolic process;posttranscriptional regulation of gene expression;primary metabolic process;protein folding;protein metabolic process;protein stabilization;regulation of biological process;regulation of biological quality;r…	binding;chaperone binding;enzyme binding;heat shock protein binding;kinase binding;mitogen-activated protein kinase kinase kinase binding;protein binding;protein C-terminus binding;protein kinase B binding;protein kinase binding;unfolded protein binding	cell part;cell projection membrane;cell projection part;cytoplasm;cytoplasmic part;cytosol;extracellular membrane-bounded organelle;extracellular organelle;extracellular region part;extracellular vesicular exosome;intracellular part;leading edge membrane;macromolecular complex;membrane part;membrane-bounded organelle;membrane-bounded vesicle;organelle;plasma membrane part;protein complex;ruffle m…		+	Cluster -786	13	13	13	32	32	32	44.182	0	160.97	14049000000	95	1.70361	0.0383428	0.526337	0.750795	0.11199		0.560798	2.17091	0.0129447	0.59419		3.45841	1.60931	0.0353125	0.482199
27.6222	27.5816	28.2634	27.3871	28.3429	28.4265	27.9568	28.5052	28.6699	28.5694	29.1136	28.7269			+	FGFR3_4KO_TMEM_TMEM	+	FGFR3_4KO_TMEM_CTRL		binding;catalytic activity;coenzyme binding;cofactor binding;electron carrier activity;flavin adenine dinucleotide binding;oxidoreductase activity	cell part;cytoplasmic part;extracellular membrane-bounded organelle;extracellular organelle;extracellular region part;extracellular vesicular exosome;intracellular organelle lumen;intracellular organelle part;intracellular part;membrane-bounded organelle;membrane-bounded vesicle;membrane-enclosed lumen;mitochondrial matrix;mitochondrial part;organelle;organelle lumen;organelle part;vesicle		+	Cluster -786	12	12	12	50.5	50.5	50.5	34.951	0	42.003	10271000000	62	2.64337	0.0129188	1.70996	1	0.594279		2.63112	2.78128	0.003264	1.05636	+	4.70487	1.45729	0.047747	0.462085
29.1547	29.2974	29.453	29.1728	29.3481	29.3162	29.3187	29.3655	30.0146	29.4849	30.0233	29.6527			+	FGFR3_4KO_TMEM_TMEM	+	FGFR3_4KO_TMEM_CTRL	anatomical structure development;biological regulation;C21-steroid hormone catabolic process;C21-steroid hormone metabolic process;catabolic process;cellular hormone metabolic process;cellular metabolic process;cellular process;cellular response to stimulus;corticosteroid receptor signaling pathway;developmental process;establishment of localization;establishment of localization in cell;establish…	channel regulator activity;sodium channel regulator activity	cell part;cytoplasm;extracellular membrane-bounded organelle;extracellular organelle;extracellular region part;extracellular vesicular exosome;intracellular part;membrane;membrane-bounded organelle;membrane-bounded vesicle;organelle;plasma membrane;vesicle	Cell cycle;Neurotrophin signaling pathway;Oocyte meiosis	+	Cluster -786	13	9	9	47.2	36.2	36.2	28.211	0	306.5	21293000000	89	2.37028	0.0168496	0.73201	0.730128	0.0676408		0.967415	2.17806	0.0128081	0.524384		3.47189	1.83069	0.0192431	0.456743
30.5711	30.6022	30.7914	31.1481	30.9516	30.7218	30.8219	30.7527	31.068	31.3882	31.2923	31.2946			+	FGFR3_4KO_TMEM_TMEM	+	FGFR3_4KO_TMEM_CTRL	biological regulation;cellular component assembly;cellular component organization;cellular component organization or biogenesis;cellular process;cytoplasmic sequestering of protein;establishment of localization;establishment of localization in cell;establishment of protein localization;intracellular protein transport;intracellular transport;macromolecular complex assembly;macromolecular complex s…	binding;protein binding;protein binding transcription factor activity;protein complex binding;protein C-terminus binding;transcription cofactor activity;transcription corepressor activity;transcription factor binding transcription factor activity	adherens junction;anchoring junction;cell junction;cell part;cell-substrate adherens junction;cell-substrate junction;cytoplasm;cytoplasmic membrane-bounded vesicle;cytoplasmic part;cytoplasmic vesicle;cytosol;extracellular membrane-bounded organelle;extracellular organelle;extracellular region part;extracellular vesicular exosome;focal adhesion;intracellular membrane-bounded organelle;intracellu…	Cell cycle;Neurotrophin signaling pathway;Oocyte meiosis	+	Cluster -786	16	11	9	69.5	53.7	47.2	28.054	0	236.54	51596000000	120	2.11428	0.0225	0.387265	0.841214	0.0337877		0.237855	2.05258	0.0190973	0.482554		3.23853	2.72785	0.00240602	0.448766
29.3267	29.2702	29.0267	29.1429	29.3445	29.3681	29.3363	29.3004	29.8669	29.7404	29.628	29.8607			+	FGFR3_4KO_TMEM_TMEM	+	FGFR3_4KO_TMEM_CTRL	catabolic process;cellular catabolic process;cellular macromolecule catabolic process;cellular macromolecule metabolic process;cellular metabolic process;cellular process;macromolecule catabolic process;macromolecule metabolic process;metabolic process;modification-dependent macromolecule catabolic process;modification-dependent protein catabolic process;primary metabolic process;proteasomal prot…	catalytic activity;endopeptidase activity;hydrolase activity;peptidase activity;peptidase activity, acting on L-amino acid peptides;threonine-type endopeptidase activity;threonine-type peptidase activity	cell part;cytoplasm;extracellular membrane-bounded organelle;extracellular organelle;extracellular region part;extracellular vesicular exosome;intracellular membrane-bounded organelle;intracellular organelle;intracellular part;macromolecular complex;membrane-bounded organelle;membrane-bounded vesicle;nucleus;organelle;proteasome core complex;proteasome core complex, alpha-subunit complex;protein …	Proteasome	+	Cluster -786	14	14	14	50.2	50.2	50.2	28.419	0	36.963	18578000000	91	4.23651	0.00382353	1.41114	1	0.14573		2.12631	3.547	0.00172222	0.582404		6.63026	3.52885	0.000325926	0.436673
27.9019	28.0568	28.0583	27.8771	28.417	28.1589	28.2453	28.2036	28.6896	28.6447	28.5942	28.7833			+	FGFR3_4KO_TMEM_TMEM	+	FGFR3_4KO_TMEM_CTRL	anatomical structure development;anatomical structure morphogenesis;biological regulation;catabolic process;cellular catabolic process;cellular macromolecule catabolic process;cellular macromolecule metabolic process;cellular metabolic process;cellular process;cellular protein metabolic process;developmental process;forebrain morphogenesis;lateral ventricle development;macromolecule catabolic pro…	catalytic activity;cysteine-type peptidase activity;endopeptidase inhibitor activity;endopeptidase regulator activity;enzyme inhibitor activity;enzyme regulator activity;exopeptidase activity;hydrolase activity;omega peptidase activity;peptidase activity;peptidase activity, acting on L-amino acid peptides;peptidase inhibitor activity;peptidase regulator activity;small conjugating protein-specific…	cell part;chromatin remodeling complex;chromosomal part;cytoplasmic part;cytosolic part;cytosolic proteasome complex;DNA helicase complex;Ino80 complex;intracellular organelle part;intracellular part;macromolecular complex;nuclear chromosome part;nuclear part;organelle part;proteasome complex;protein complex		+	Cluster -786	15	15	1	56.8	56.8	8	37.097	0	52.828	8785500000	111	4.96298	0.002	2.343	1	0.282664		3.78949	4.80908	0	0.704415		11.1497	3.04917	0.00123077	0.421751
29.7772	30.1258	29.9326	29.7732	30.4634	30.1255	30.2474	30.0049	31.0236	30.5096	30.5751	30.2672					+	FGFR3_4KO_TMEM_CTRL	catabolic process;cellular catabolic process;cellular macromolecule catabolic process;cellular macromolecule metabolic process;cellular metabolic process;cellular process;macromolecule catabolic process;macromolecule metabolic process;metabolic process;modification-dependent macromolecule catabolic process;modification-dependent protein catabolic process;multi-organism process;primary metabolic p…	catalytic activity;endopeptidase activity;hydrolase activity;peptidase activity;peptidase activity, acting on L-amino acid peptides;threonine-type endopeptidase activity;threonine-type peptidase activity	cell part;cytoplasm;cytoplasmic mRNA processing body;cytoplasmic part;extracellular membrane-bounded organelle;extracellular organelle;extracellular region part;extracellular vesicular exosome;intracellular membrane-bounded organelle;intracellular non-membrane-bounded organelle;intracellular organelle;intracellular part;macromolecular complex;membrane-bounded organelle;membrane-bounded vesicle;no…	Proteasome	+	Cluster -786	10	10	10	52.1	52.1	52.1	25.926	0	202.01	31349000000	135	2.10302	0.0227232	1.57339	1	0.308121		2.39839	2.38692	0.00864286	0.691672		3.87631	1.07374	0.0988604	0.383551
27.2621	27.1546	26.9082	27.0222	26.9009	26.6147	27.0604	26.8784	27.4285	27.1371	27.1417	27.2657			+	FGFR3_4KO_TMEM_TMEM			cellular macromolecule metabolic process;cellular metabolic process;cellular nitrogen compound metabolic process;cellular process;macromolecule metabolic process;metabolic process;nitrogen compound metabolic process;nucleic acid metabolic process;nucleobase-containing compound metabolic process;primary metabolic process;RNA metabolic process;RNA processing	binding;nucleic acid binding;nucleotide binding;RNA binding		Spliceosome	+	Cluster -786	16	16	16	22.7	22.7	22.7	118.23	0	32.79	3578300000	57	1.5982	0.0445621	0.025272	0.983751	-0.223154		-1.85464	1.04514	0.196795	0.156472		1.5162	1.78559	0.0223008	0.379626
27.4206	27.4959	27.9856	27.1913	27.7801	27.7916	27.4225	27.7004	28.1524	27.8539	28.107	28.0671			+	FGFR3_4KO_TMEM_TMEM	+	FGFR3_4KO_TMEM_CTRL	catabolic process;cellular catabolic process;cellular macromolecule catabolic process;cellular macromolecule metabolic process;cellular metabolic process;cellular process;macromolecule catabolic process;macromolecule metabolic process;metabolic process;modification-dependent macromolecule catabolic process;modification-dependent protein catabolic process;primary metabolic process;proteasomal prot…	catalytic activity;endopeptidase activity;hydrolase activity;peptidase activity;peptidase activity, acting on L-amino acid peptides;threonine-type endopeptidase activity;threonine-type peptidase activity	cell part;cytoplasm;intracellular membrane-bounded organelle;intracellular organelle;intracellular part;macromolecular complex;membrane-bounded organelle;nucleus;organelle;proteasome core complex;protein complex	Proteasome	+	Cluster -786	5	5	5	31.2	31.2	31.2	22.965	0	82.193	6279000000	64	1.55039	0.0475491	0.643381	0.720515	0.150285		0.799237	1.8661	0.0335504	0.521761		2.90314	1.85048	0.018461	0.371476
29.868	29.8064	29.803	29.8598	29.5503	29.6535	29.6988	29.8232	30.1268	30.0572	30.1334	29.8748			+	FGFR3_4KO_TMEM_TMEM	+	FGFR3_4KO_TMEM_CTRL					+	Cluster -786	23	23	21	41.2	41.2	39.8	75.085	0	140.58	25888000000	206	2.79217	0.0112705	0.009093	0.987332	-0.152837		-2.5859	2.1461	0.0137005	0.21381		3.41181	2.35722	0.00630137	0.366647
26.0889	25.9806	25.9537	26.313	26.1464	25.9142	25.8416	25.9129	26.282	26.3074	26.4804	26.1738			+	FGFR3_4KO_TMEM_TMEM			biological regulation;cellular macromolecule metabolic process;cellular metabolic process;cellular process;cellular protein metabolic process;macromolecule metabolic process;macromolecule modification;metabolic process;negative regulation of apoptosis;negative regulation of biological process;negative regulation of biosynthetic process;negative regulation of cell death;negative regulation of cell…	acetylcholine receptor regulator activity;CAAX-protein geranylgeranyltransferase activity;catalytic activity;prenyltransferase activity;protein farnesyltransferase activity;protein geranylgeranyltransferase activity;protein prenyltransferase activity;Rab geranylgeranyltransferase activity;receptor regulator activity;transferase activity;transferase activity, transferring alkyl or aryl (other than…	CAAX-protein geranylgeranyltransferase complex;cell part;cytoplasm;cytoplasmic part;cytoskeletal part;intracellular organelle part;intracellular part;macromolecular complex;microtubule associated complex;organelle part;protein complex;protein farnesyltransferase complex		+	Cluster -786	5	5	5	15.9	15.9	15.9	44.037	0	22.436	1843400000	28	1.74312	0.0363586	0.0610603	0.979366	-0.130245		-1.23695	1.45052	0.101609	0.226846		2.19202	2.09076	0.0100403	0.357091
30.6763	30.3455	30.3125	30.6004	30.634	30.4064	30.5324	30.4577	31.053	30.8007	30.5661	30.9822			+	FGFR3_4KO_TMEM_TMEM			anatomical structure development;biological regulation;blastocyst development;catabolic process;cellular catabolic process;cellular macromolecule catabolic process;cellular macromolecule metabolic process;cellular metabolic process;cellular process;developmental process;ER-associated protein catabolic process;macromolecule catabolic process;macromolecule metabolic process;metabolic process;modifi…	adenyl nucleotide binding;adenyl ribonucleotide binding;ATP binding;binding;catalytic activity;hydrolase activity;nucleotide binding;protein binding;purine nucleotide binding;purine ribonucleoside triphosphate binding;purine ribonucleotide binding;ribonucleotide binding;TBP-class protein binding;transcription factor binding	cell part;cytoplasm;cytoplasmic mRNA processing body;cytoplasmic part;cytosolic part;cytosolic proteasome complex;intracellular membrane-bounded organelle;intracellular non-membrane-bounded organelle;intracellular organelle;intracellular organelle part;intracellular part;macromolecular complex;membrane;membrane-bounded organelle;non-membrane-bounded organelle;nuclear part;nuclear proteasome compl…	Proteasome	+	Cluster -786	24	24	24	63.1	63.1	63.1	49.16	0	323.31	39327000000	251	1.58238	0.0456442	0.384785	0.842573	0.0239544		0.231522	1.68567	0.0615782	0.366838		2.58941	1.54743	0.039817	0.342884
29.2548	29.6223	29.4326	29.4039	29.6794	29.5887	29.5032	29.7452	30.0461	30.0368	29.5342	30.196					+	FGFR3_4KO_TMEM_CTRL	2-oxoglutarate metabolic process;acetyl-CoA catabolic process;acetyl-CoA metabolic process;amine metabolic process;anatomical structure development;carbohydrate metabolic process;carboxylic acid metabolic process;catabolic process;cellular aldehyde metabolic process;cellular amine metabolic process;cellular amino acid metabolic process;cellular carbohydrate metabolic process;cellular catabolic pr…	binding;catalytic activity;cation binding;coenzyme binding;cofactor binding;ion binding;isocitrate dehydrogenase (NADP+) activity;isocitrate dehydrogenase activity;magnesium ion binding;metal ion binding;NAD binding;NADP binding;nucleotide binding;oxidoreductase activity;oxidoreductase activity, acting on CH-OH group of donors;oxidoreductase activity, acting on the CH-OH group of donors, NAD or N…	cell part;cytoplasmic part;cytosol;extracellular membrane-bounded organelle;extracellular organelle;extracellular region part;extracellular vesicular exosome;intracellular membrane-bounded organelle;intracellular organelle;intracellular part;membrane-bounded organelle;membrane-bounded vesicle;microbody;mitochondrion;organelle;peroxisome;vesicle	Carbon fixation pathways in prokaryotes;Citrate cycle (TCA cycle);Glutathione metabolism;Peroxisome	+	Cluster -786	19	19	17	53.1	53.1	49.3	46.734	0	87.62	20585000000	127	1.86288	0.0304255	1.44286	1	0.200737		2.17922	2.04331	0.0195633	0.524853		3.22155	1.09919	0.0955103	0.324115
26.9322	26.9682	26.9212	26.3237	27.3351	26.8819	26.8585	27.0779	27.464	27.3247	27.237	27.3138					+	FGFR3_4KO_TMEM_CTRL	cellular macromolecule metabolic process;cellular metabolic process;cellular nitrogen compound metabolic process;cellular process;macromolecule metabolic process;metabolic process;mRNA metabolic process;mRNA processing;nitrogen compound metabolic process;nuclear mRNA splicing, via spliceosome;nucleic acid metabolic process;nucleobase-containing compound metabolic process;primary metabolic process…	binding;nucleic acid binding;RNA binding;snRNA binding;U4 snRNA binding;U6 snRNA binding	Cajal body;cell part;intracellular organelle part;intracellular part;macromolecular complex;nuclear body;nuclear part;nucleoplasm part;organelle part;ribonucleoprotein complex;small nuclear ribonucleoprotein complex;U4/U6 snRNP;U4/U6 x U5 tri-snRNP complex	Spliceosome	+	Cluster -786	11	11	11	28.8	28.8	28.8	58.342	0	29.001	3715600000	53	1.63777	0.0418847	0.933963	0.858915	0.252013		1.32676	2.13691	0.0140192	0.54854		3.39464	1.31341	0.0634443	0.296527
28.2478	28.519	28.5215	28.0696	28.766	28.7057	28.8972	28.7651	28.839	28.9637	29.3021	29.205					+	FGFR3_4KO_TMEM_CTRL		adenyl nucleotide binding;adenyl ribonucleotide binding;ATP binding;binding;catalytic activity;helicase activity;hydrolase activity;hydrolase activity, acting on acid anhydrides;hydrolase activity, acting on acid anhydrides, in phosphorus-containing anhydrides;nucleic acid binding;nucleoside-triphosphatase activity;nucleotide binding;purine nucleotide binding;purine ribonucleoside triphosphate bi…			+	Cluster -786	23	18	18	37.4	29.5	29.5	72.459	0	110.62	12283000000	166	3.00226	0.00938255	2.33457	1	0.444045		3.77294	2.82568	0.00314754	0.737987		4.80424	1.377	0.056387	0.293941
27.2109	27.3415	27.609	27.2543	27.6065	27.5736	28.2975	27.5673	28.0208	28.0042	27.8781	27.9063					+	FGFR3_4KO_TMEM_CTRL					+	Cluster -786	13	13	13	27.4	27.4	27.4	63.53	0	42.615	5527300000	90	1.79853	0.0336629	1.35728	1	0.407328		2.03664	3.404	0.00145882	0.598451		6.23319	0.474742	0.310896	0.191123
29.0788	29.1201	29.0471	29.1598	29.1844	29.1342	29.2362	29.0868	29.3314	29.279	29.4035	29.3382			+	FGFR3_4KO_TMEM_TMEM	+	FGFR3_4KO_TMEM_CTRL	biological regulation;cellular component assembly;cellular component assembly at cellular level;cellular component organization;cellular component organization at cellular level;cellular component organization or biogenesis;cellular component organization or biogenesis at cellular level;cellular macromolecular complex assembly;cellular macromolecular complex subunit organization;cellular process;…	binding;nucleic acid binding;RNA binding;translation factor activity, nucleic acid binding;translation initiation factor activity	cell part;cytoplasmic part;eukaryotic 43S preinitiation complex;eukaryotic 48S preinitiation complex;eukaryotic translation initiation factor 3 complex;eukaryotic translation initiation factor 3 complex, eIF3m;extracellular membrane-bounded organelle;extracellular organelle;extracellular region part;extracellular vesicular exosome;intracellular part;macromolecular complex;membrane-bounded organel…	RNA transport	+	Cluster -786	12	12	12	50.8	50.8	50.8	36.46	0	107.45	16932000000	156	3.30363	0.00728682	1.01072	0.923858	0.0589857		1.45796	3.5669	0.0011831	0.236625		6.68704	2.30567	0.00661053	0.177639
29.9557	29.9492	30.2925	30.4942	30.4281	30.6442	30.4053	30.5095	30.5444	30.5009	30.8531	30.5937					+	FGFR3_4KO_TMEM_CTRL	anatomical structure formation involved in morphogenesis;angiogenesis;ATP biosynthetic process;ATP hydrolysis coupled proton transport;ATP metabolic process;ATP synthesis coupled proton transport;biological regulation;biosynthetic process;cation homeostasis;cation transport;cell differentiation;cellular biosynthetic process;cellular cation homeostasis;cellular chemical homeostasis;cellular compon…	active transmembrane transporter activity;adenyl nucleotide binding;adenyl ribonucleotide binding;ATP binding;ATPase activity;ATPase activity, coupled;ATPase activity, coupled to movement of substances;ATPase activity, coupled to transmembrane movement of ions;ATPase activity, coupled to transmembrane movement of substances;binding;calcium ion binding;cargo receptor activity;catalytic activity;ca…	cell part;cell surface;cytoplasmic part;extracellular membrane-bounded organelle;extracellular organelle;extracellular region part;extracellular vesicular exosome;intracellular membrane-bounded organelle;intracellular non-membrane-bounded organelle;intracellular organelle;intracellular organelle part;intracellular part;macromolecular complex;membrane;membrane part;membrane-bounded organelle;membr…	Alzheimer's disease;Huntington's disease;Oxidative phosphorylation;Parkinson's disease	+	Cluster -786	29	29	29	73.2	73.2	73.2	56.344	0	323.31	40987000000	260	1.65196	0.0410625	1.48217	1	0.323845		2.24497	1.8629	0.0336923	0.450133		2.8975	0.62896	0.219408	0.126288
26.9325	26.901	26.695	26.936	27.5647	27.3309	27.3711	27.1926	27.6517	27.3603	27.2712	27.6639					+	FGFR3_4KO_TMEM_CTRL		binding;catalytic activity;cation binding;hydrolase activity;hydrolase activity, acting on ester bonds;ion binding;magnesium ion binding;metal ion binding;phosphatase activity;phosphoprotein phosphatase activity;phosphoric ester hydrolase activity;protein tyrosine phosphatase activity		Glyoxylate and dicarboxylate metabolism	+	Cluster -786	9	9	9	43.6	43.6	43.6	34.6	0	31.733	4136300000	50	3.03881	0.00930137	2.99481	1	0.498727		5.1953	3.06387	0.00188889	0.620667		5.361	0.429348	0.350225	0.12194
24.6422	25.0047	25.4255	24.9147	25.4974	25.7587	25.7994	25.99	25.4196	25.4908	26.3389	25.8598					+	FGFR3_4KO_TMEM_CTRL	metabolic process;oxidation-reduction process	electron carrier activity	cell part;cytoplasmic part;extracellular membrane-bounded organelle;extracellular organelle;extracellular region part;extracellular vesicular exosome;intracellular organelle lumen;intracellular organelle part;intracellular part;membrane-bounded organelle;membrane-bounded vesicle;membrane-enclosed lumen;mitochondrial matrix;mitochondrial part;organelle;organelle lumen;organelle part;vesicle		+	Cluster -786	6	6	6	23.9	23.9	23.9	27.687	0	10.374	1416300000	27	1.89555	0.0289897	2.44564	1	0.764557		3.994	1.88402	0.0314488	0.780438		2.93483	0.0231729	0.951778	0.0158806
24.2907	24.3585	24.2399	22.4823	20.9031	24.2686	22.7345	21.8555	25.481	26.2656	24.3523	24.3236								aminoacyl-tRNA editing activity;carboxylic ester hydrolase activity;catalytic activity;hydrolase activity;hydrolase activity, acting on ester bonds			+	Cluster -786	2	2	2	15.4	15.4	15.4	18.781	0	3.0932	582540000	13	1.59448	0.0447782	NaN	1	0		NaN	NaN	1	0		NaN	NaN	1	0
27.1769	27.1906	25.9566	27.5464	22.5491	22.6336	23.3258	22.753	26.873	25.2914	23.9392	25.6821							activation of MAPK activity;anatomical structure formation involved in morphogenesis;angiogenesis;biological regulation;cell maturation;cell migration;cell motility;cell proliferation;cell surface receptor linked signaling pathway;cellular component movement;cellular developmental process;cellular macromolecule metabolic process;cellular metabolic process;cellular process;cellular protein metabol…	binding;collagen binding;molecular transducer activity;protein binding;signal transducer activity	adherens junction;anchoring junction;apical plasma membrane;cell junction;cell part;cell projection membrane;cell projection part;cell-substrate adherens junction;cell-substrate junction;extracellular membrane-bounded organelle;extracellular organelle;extracellular region part;extracellular vesicular exosome;focal adhesion;integral to membrane;integral to plasma membrane;intrinsic to membrane;int…		+	Cluster -786	7	7	7	4.6	4.6	4.6	252.01	0	30.288	1065700000	18	3.71423	0.00555224	NaN	1	0		NaN	NaN	1	0		NaN	NaN	1	0
30.8732	30.9966	31.1794	30.9146	31.2618	31.3449	31.2287	31.1274	31.1383	31.0545	31.182	31.2823							cellular component assembly;cellular component assembly at cellular level;cellular component organization;cellular component organization at cellular level;cellular component organization or biogenesis;cellular component organization or biogenesis at cellular level;cellular macromolecular complex assembly;cellular macromolecular complex subunit organization;cellular process;macromolecular complex…	structural constituent of ribosome;structural molecule activity	cell part;cytosolic small ribosomal subunit;intracellular non-membrane-bounded organelle;intracellular organelle;intracellular organelle part;intracellular part;macromolecular complex;non-membrane-bounded organelle;nuclear part;nucleolus;organelle;organelle part;ribonucleoprotein complex;small ribosomal subunit	Ribosome	+	Cluster -786	11	10	10	63	58.8	58.8	18.916	0	95.966	56598000000	232	1.56794	0.0466168	1.95887	1	0.249747		3.06841	1.39207	0.113654	0.173336		2.09454	0.542761	0.265777	-0.0764112
22.4297	23.0974	24.4607	22.1619	24.474	24.4797	25.1379	24.7622	24.4619	22.9331	24.0418	23.7126							activation of protein kinase activity;biological adhesion;biological regulation;cell adhesion;cell cycle;cell-cell adhesion;cellular macromolecule metabolic process;cellular metabolic process;cellular process;cellular protein metabolic process;cellular response to stimulus;cellular response to stress;homotypic cell-cell adhesion;intracellular protein kinase cascade;intracellular signal transducti…	adenyl nucleotide binding;adenyl ribonucleotide binding;ATP binding;binding;catalytic activity;identical protein binding;kinase activity;nucleotide binding;phosphotransferase activity, alcohol group as acceptor;protein binding;protein dimerization activity;protein homodimerization activity;protein kinase activity;protein serine/threonine kinase activity;purine nucleotide binding;purine ribonucleo…	cell part;cytoplasm;extracellular membrane-bounded organelle;extracellular organelle;extracellular region part;extracellular vesicular exosome;intracellular part;membrane;membrane-bounded organelle;membrane-bounded vesicle;organelle;plasma membrane;vesicle		+	Cluster -786	7	6	6	6.8	5.9	5.9	113.25	0	7.8809	438370000	7	1.53731	0.0482687	1.98823	1	1.67605		3.12135	NaN	1	0		NaN	1.37748	0.0563243	-0.926114
28.6912	28.5741	28.4297	29.1548	29.1216	28.4082	28.7398	28.2911	27.6055	27.7746	27.23	27.9099			+	FGFR3_4KO_TMEM_TMEM			alcohol biosynthetic process;alcohol metabolic process;biosynthetic process;carbohydrate biosynthetic process;carbohydrate metabolic process;cellular biosynthetic process;cellular carbohydrate biosynthetic process;cellular carbohydrate metabolic process;cellular metabolic process;cellular nitrogen compound metabolic process;cellular process;GDP-mannose biosynthetic process;GDP-mannose metabolic p…	catalytic activity;intramolecular transferase activity;intramolecular transferase activity, phosphotransferases;isomerase activity;phosphomannomutase activity	cell body;cell part;cytoplasm;extracellular membrane-bounded organelle;extracellular organelle;extracellular region part;extracellular vesicular exosome;intracellular part;membrane-bounded organelle;membrane-bounded vesicle;neuronal cell body;organelle;vesicle	Amino sugar and nucleotide sugar metabolism;Fructose and mannose metabolism	+	Cluster -783	11	11	11	39.3	39.3	39.3	27.708	0	26.866	8763000000	61	2.71545	0.0120468	0.213541	0.966654	-0.0722575		-0.296527	0.00051587	1	-1.08243		-5.03257	2.27024	0.00652041	-1.01017
25.9852	26.1322	25.1699	25.9893	26.142	25.1668	25.8381	25.368	25.2685	24.5188	24.6824	23.969			+	FGFR3_4KO_TMEM_TMEM			biological regulation;cytokine production;multicellular organismal process;positive regulation of biological process;positive regulation of biosynthetic process;positive regulation of cellular biosynthetic process;positive regulation of cellular metabolic process;positive regulation of cellular process;positive regulation of gene expression;positive regulation of macromolecule biosynthetic proces…		cell part;cytoplasm;intracellular membrane-bounded organelle;intracellular organelle;intracellular part;membrane-bounded organelle;nucleus;organelle		+	Cluster -783	5	5	5	20	20	20	45.429	0	33.303	928160000	24	1.92117	0.0279091	0.143734	0.989316	-0.190397		-0.611134	NaN	1	0		NaN	1.58301	0.0371597	-1.01905
30.3223	30.126	29.0776	29.9007	29.7291	29.058	29.4562	28.7833	28.433	28.5565	27.3371	28.6192			+	FGFR3_4KO_TMEM_TMEM			biological regulation;cellular component organization;cellular component organization or biogenesis;cellular membrane organization;cellular process;membrane organization;nuclear envelope organization;nuclear envelope reassembly;regulation of biological process;regulation of biosynthetic process;regulation of cellular biosynthetic process;regulation of cellular macromolecule biosynthetic process;r…	binding;DNA binding;lamin binding;nucleic acid binding;protein binding	cell part;chromatin;chromosomal part;integral to membrane;intracellular organelle part;intracellular part;intrinsic to membrane;membrane;membrane part;nuclear inner membrane;nuclear membrane;nuclear part;organelle inner membrane;organelle membrane;organelle part		+	Cluster -783	17	17	17	49.8	49.8	49.8	50.277	0	108.22	15014000000	118	2.22934	0.0198407	0.0297145	0.981384	-0.600016		-1.74135	0.00159537	1	-1.62016		-3.97398	1.49143	0.0448354	-1.02014
29.6019	29.6278	29.4277	29.7509	29.75	29.4852	29.5547	29.2837	28.8437	28.3831	28.0046	28.7304			+	FGFR3_4KO_TMEM_TMEM			cellular macromolecule metabolic process;cellular metabolic process;cellular nitrogen compound metabolic process;cellular process;cellular protein metabolic process;macromolecule metabolic process;macromolecule modification;metabolic process;mRNA metabolic process;mRNA modification;nitrogen compound metabolic process;nucleic acid metabolic process;nucleobase-containing compound metabolic process;…		cell part;cytoplasmic part;endoplasmic reticulum chaperone complex;endoplasmic reticulum lumen;endoplasmic reticulum part;intracellular membrane-bounded organelle;intracellular organelle;intracellular organelle lumen;intracellular organelle part;intracellular part;macromolecular complex;membrane;membrane-bounded organelle;membrane-enclosed lumen;nucleus;organelle;organelle lumen;organelle part;pr…	Protein processing in endoplasmic reticulum	+	Cluster -783	12	12	12	48.9	48.9	48.9	40.495	0	99.898	16660000000	119	3.55282	0.00641096	0.125359	0.989604	-0.0836854		-0.715031	0.000316975	1	-1.11165		-5.54028	2.54094	0.00485993	-1.02797
27.8959	28.1374	28.3662	27.4406	27.9653	28.3565	27.9468	28.0779	26.9663	26.932	27.307	27.0093			+	FGFR3_4KO_TMEM_TMEM			biological regulation;cellular component assembly;cellular component organization;cellular component organization or biogenesis;macromolecular complex assembly;macromolecular complex subunit organization;protein complex assembly;protein complex subunit organization;protein heterooligomerization;protein oligomerization;regulation of biological process;regulation of catalytic activity;regulation of…	adenyl nucleotide binding;adenyl ribonucleotide binding;AMP binding;binding;cAMP binding;cAMP-dependent protein kinase regulator activity;cyclic nucleotide binding;enzyme binding;enzyme regulator activity;identical protein binding;kinase binding;kinase regulator activity;nucleotide binding;protein binding;protein dimerization activity;protein domain specific binding;protein homodimerization activ…	cAMP-dependent protein kinase complex;cell part;cytoplasm;cytoplasmic part;intracellular part;macromolecular complex;membrane part;perinuclear region of cytoplasm;plasma membrane part;protein complex;T-tubule	Apoptosis;Insulin signaling pathway	+	Cluster -783	13	13	11	45.1	45.1	38.4	45.48	0	127.36	6592400000	93	3.07063	0.00901742	0.533928	0.74892	0.126579		0.576991	0.00123646	1	-0.906367		-4.19997	3.71767	0	-1.03295
27.7721	27.4742	27.2324	28.2204	28.5914	28.0372	28.7099	27.9963	27.6302	27.4228	26.657	27.4593			+	FGFR3_4KO_TMEM_TMEM			anatomical structure development;biological regulation;catabolic process;cell differentiation;cellular catabolic process;cellular chemical homeostasis;cellular component organization;cellular component organization at cellular level;cellular component organization or biogenesis;cellular component organization or biogenesis at cellular level;cellular developmental process;cellular homeostasis;cell…	antioxidant activity;caspase inhibitor activity;caspase regulator activity;catalytic activity;cysteine-type endopeptidase inhibitor activity;endopeptidase inhibitor activity;endopeptidase regulator activity;enzyme inhibitor activity;enzyme regulator activity;oxidoreductase activity;oxidoreductase activity, acting on paired donors, with incorporation or reduction of molecular oxygen;oxidoreductase…	cell part;cytoplasmic part;cytosolic part;early endosome;endosome;extracellular membrane-bounded organelle;extracellular organelle;extracellular region part;extracellular vesicular exosome;IkappaB kinase complex;intracellular membrane-bounded organelle;intracellular organelle;intracellular part;macromolecular complex;membrane-bounded organelle;membrane-bounded vesicle;mitochondrion;organelle;prot…		+	Cluster -783	6	6	6	24.1	24.1	24.1	28.299	0	14.643	5491500000	49	1.76301	0.0354859	1.53778	1	0.658901		2.33832	0.0591041	1	-0.382466		-1.25995	1.97467	0.0138554	-1.04137
26.4575	26.3004	26.3441	25.3365	25.8573	25.7184	26.5411	25.9013	24.9462	24.6956	25.6422	24.504			+	FGFR3_4KO_TMEM_TMEM			cellular process;establishment of localization;establishment of localization in cell;establishment of protein localization;protein secretion;protein transport;secretion;secretion by cell;transport;vesicle-mediated transport	binding;cation binding;enzyme activator activity;enzyme regulator activity;GTPase activator activity;GTPase regulator activity;ion binding;metal ion binding;nucleoside-triphosphatase regulator activity;transition metal ion binding;zinc ion binding	cell part;cytoplasmic part;cytosol;Golgi apparatus;Golgi apparatus part;Golgi membrane;intracellular membrane-bounded organelle;intracellular organelle;intracellular organelle part;intracellular part;membrane;membrane-bounded organelle;organelle;organelle membrane;organelle part	Endocytosis	+	Cluster -783	9	9	8	22.5	22.5	20.6	57.67	0	21.318	1560100000	39	1.93551	0.0272535	0.204847	0.968788	-0.105113		-0.330734	0.00389683	1	-1.16261		-3.23201	1.85145	0.0184938	-1.0575
26.4143	26.416	25.7569	25.6971	26.0594	26.5621	26.2787	26.4375	24.9375	25.4915	25.615	25.0495			+	FGFR3_4KO_TMEM_TMEM			anatomical structure development;anatomical structure formation involved in morphogenesis;anatomical structure morphogenesis;apoptosis;apoptosis involved in morphogenesis;astrocyte cell migration;asymmetric protein localization;auditory receptor cell stereocilium organization;biological adhesion;biological regulation;cell adhesion;cell death;cell migration;cell motility;cell projection organizati…		adherens junction;anchoring junction;basolateral plasma membrane;cell junction;cell leading edge;cell part;cell-cell adherens junction;cell-cell junction;cytoplasm;cytoplasmic part;extracellular membrane-bounded organelle;extracellular organelle;extracellular region part;extracellular vesicular exosome;intracellular organelle part;intracellular part;macromolecular complex;membrane;membrane part;m…		+	Cluster -783	12	12	10	11.8	11.8	10.4	179.85	0	42.331	1865600000	29	2.49656	0.0147282	0.83953	0.798558	0.263367		1.1619	0.00470242	1	-0.797683		-3.0845	2.7667	0.0025098	-1.06105
27.1732	27.5413	27.6806	27.4895	26.5252	26.9138	26.3756	27.0864	25.4178	25.3946	26.2173	25.5482			+	FGFR3_4KO_TMEM_TMEM			biological regulation;positive regulation of biological process;positive regulation of cell differentiation;positive regulation of cellular process;positive regulation of developmental process;positive regulation of erythrocyte differentiation;positive regulation of myeloid cell differentiation;regulation of biological process;regulation of cell differentiation;regulation of cellular component or…	binding;cation binding;ion binding;metal ion binding;transition metal ion binding;zinc ion binding	cell part;cytoplasm;intracellular part	Endocytosis	+	Cluster -783	6	6	5	13.9	13.9	12	47.661	0	17.475	3144800000	28	4.14909	0.00427586	0.00198728	0.993595	-0.745897		-3.78461	3.73712e-05	1	-1.82665		-8.24455	2.26471	0.00662626	-1.08076
28.3714	28.2884	28.013	28.1154	28.4246	28.2519	28.5813	28.2445	27.5777	27.3765	26.7852	27.4106			+	FGFR3_4KO_TMEM_TMEM			biosynthetic process;cellular biosynthetic process;cellular macromolecule biosynthetic process;cellular macromolecule metabolic process;cellular metabolic process;cellular nitrogen compound metabolic process;cellular process;macromolecule biosynthetic process;macromolecule metabolic process;metabolic process;nitrogen compound metabolic process;nucleic acid metabolic process;nucleobase-containing …	binding;catalytic activity;DNA binding;DNA-directed RNA polymerase activity;nucleic acid binding;nucleotidyltransferase activity;RNA polymerase activity;transferase activity;transferase activity, transferring phosphorus-containing groups	cell part;DNA-directed RNA polymerase complex;DNA-directed RNA polymerase I complex;DNA-directed RNA polymerase III complex;intracellular organelle part;intracellular part;macromolecular complex;nuclear DNA-directed RNA polymerase complex;nuclear part;nucleolar part;nucleoplasm part;organelle part;protein complex;RNA polymerase complex	Cytosolic DNA-sensing pathway;Purine metabolism;Pyrimidine metabolism;RNA polymerase	+	Cluster -783	11	11	11	50	50	50	39.017	0	68.098	6730000000	68	3.59041	0.00620561	1.07319	1	0.178522		1.56344	0.00068207	1	-0.909546		-4.75621	2.90077	0.00165812	-1.08807
28.1089	28.0354	28.621	27.77	28.5279	28.3163	28.4879	28.6053	27.2963	27.4006	27.6472	27.1489			+	FGFR3_4KO_TMEM_TMEM			cellular component assembly;cellular component assembly at cellular level;cellular component organization;cellular component organization at cellular level;cellular component organization or biogenesis;cellular component organization or biogenesis at cellular level;cellular macromolecular complex assembly;cellular macromolecular complex subunit organization;cellular process;cellular protein compl…	binding;catalytic activity;GTP binding;GTPase activity;guanyl nucleotide binding;guanyl ribonucleotide binding;hydrolase activity;hydrolase activity, acting on acid anhydrides;hydrolase activity, acting on acid anhydrides, in phosphorus-containing anhydrides;nucleoside-triphosphatase activity;nucleotide binding;purine nucleotide binding;purine ribonucleoside triphosphate binding;purine ribonucleo…	cell part;cytoplasm;cytoskeletal part;extracellular membrane-bounded organelle;extracellular organelle;extracellular region part;extracellular vesicular exosome;intracellular organelle part;intracellular part;macromolecular complex;membrane-bounded organelle;membrane-bounded vesicle;microtubule;organelle;organelle part;protein complex;vesicle	Gap junction;Pathogenic Escherichia coli infection;Phagosome	+	Cluster -783	19	3	3	42.9	7.6	7.6	49.924	0	18.365	7972500000	46	3.37909	0.00691358	1.2527	1	0.350514		1.86291	0.00224413	1	-0.760584		-3.68185	4.01903	0	-1.1111
27.6038	27.8997	28.199	27.5818	28.1675	28.3192	27.8221	28.1219	26.4357	26.959	27.5256	27.0091			+	FGFR3_4KO_TMEM_TMEM			biological regulation;cellular process;cellular response to stimulus;establishment of localization;establishment of localization in cell;establishment of protein localization;intracellular protein transport;intracellular signal transduction;intracellular transport;metabolic process;protein transport;Rab protein signal transduction;Ras protein signal transduction;regulation of biological process;r…	binding;catalytic activity;GTP binding;GTPase activity;guanyl nucleotide binding;guanyl ribonucleotide binding;hydrolase activity;hydrolase activity, acting on acid anhydrides;hydrolase activity, acting on acid anhydrides, in phosphorus-containing anhydrides;nucleoside-triphosphatase activity;nucleotide binding;purine nucleotide binding;purine ribonucleoside triphosphate binding;purine ribonucleo…	cell part;cytoplasmic membrane-bounded vesicle;cytoplasmic part;cytoplasmic vesicle;early endosome;endocytic vesicle;endosome;intracellular membrane-bounded organelle;intracellular organelle;intracellular part;membrane;membrane-bounded organelle;membrane-bounded vesicle;organelle;plasma membrane;vesicle	Amoebiasis;Endocytosis;ko05152;Phagosome;Vasopressin-regulated water reabsorption	+	Cluster -783	9	9	6	59.3	59.3	44.4	23.425	0	65.954	7006900000	70	2.60659	0.0133846	1.09694	1	0.286638		1.60331	0.0043042	1	-0.838693		-3.15363	2.42242	0.00529446	-1.12533
29.8823	29.9595	29.8243	29.5847	30.0639	29.81	29.9962	29.8128	28.5958	28.6646	29.1013	28.7444			+	FGFR3_4KO_TMEM_TMEM			cell cycle;cell division;cellular process	binding;GTP binding;guanyl nucleotide binding;guanyl ribonucleotide binding;nucleotide binding;purine nucleotide binding;purine ribonucleoside triphosphate binding;purine ribonucleotide binding;ribonucleotide binding	cell part;cytoplasm;cytoskeleton;intracellular non-membrane-bounded organelle;intracellular organelle;intracellular part;non-membrane-bounded organelle;organelle		+	Cluster -783	26	26	2	47.2	47.2	3.4	63.791	0	122.05	21632000000	179	4.91884	0.00197753	0.773549	0.753007	0.108044		1.04359	6.39765e-05	1	-1.03618		-7.48119	3.92927	0	-1.14422
27.354	26.9018	26.4866	27.1842	27.5639	26.7102	27.2758	26.835	26.326	26.1195	25.1718	26.1662			+	FGFR3_4KO_TMEM_TMEM			biological regulation;negative regulation of biological process;negative regulation of biosynthetic process;negative regulation of cellular biosynthetic process;negative regulation of cellular macromolecule biosynthetic process;negative regulation of cellular metabolic process;negative regulation of cellular process;negative regulation of gene expression;negative regulation of macromolecule biosy…	binding;cation binding;ion binding;metal ion binding;protein binding transcription factor activity;transcription cofactor activity;transcription corepressor activity;transcription factor binding transcription factor activity;transition metal ion binding;zinc ion binding	cell part;extracellular matrix;extracellular region part;extracellular space;intracellular membrane-bounded organelle;intracellular organelle;intracellular part;membrane-bounded organelle;nucleus;organelle		+	Cluster -783	12	12	12	43	43	43	41.085	0	30.728	2811000000	49	2.05766	0.0240313	0.462034	0.791205	0.114535		0.418377	0.00403231	1	-1.0358		-3.20498	1.89597	0.0157431	-1.15033
34.9607	34.8422	34.2932	35.1246	35.0447	34.337	35.0829	34.3833	33.7435	33.7271	32.8935	33.8736			+	FGFR3_4KO_TMEM_TMEM			4-hydroxyproline metabolic process;amine metabolic process;biological regulation;carboxylic acid metabolic process;cell redox homeostasis;cellular amine metabolic process;cellular amino acid metabolic process;cellular homeostasis;cellular ketone metabolic process;cellular macromolecule metabolic process;cellular metabolic process;cellular modified amino acid metabolic process;cellular nitrogen co…	binding;catalytic activity;enzyme binding;intramolecular oxidoreductase activity;intramolecular oxidoreductase activity, interconverting keto- and enol-groups;intramolecular oxidoreductase activity, transposing S-S bonds;isomerase activity;oxidoreductase activity;oxidoreductase activity, acting on paired donors, with incorporation or reduction of molecular oxygen;oxidoreductase activity, acting o…	adherens junction;anchoring junction;cell junction;cell part;cell-substrate adherens junction;cell-substrate junction;cytoplasmic membrane-bounded vesicle;cytoplasmic part;cytoplasmic vesicle;endoplasmic reticulum;endoplasmic reticulum lumen;endoplasmic reticulum part;endoplasmic reticulum-Golgi intermediate compartment;extracellular membrane-bounded organelle;extracellular organelle;extracellula…	Protein processing in endoplasmic reticulum	+	Cluster -783	37	37	37	61.3	61.3	61.3	56.951	0	323.31	567900000000	836	2.49448	0.0146837	0.201834	0.968932	-0.0931931		-0.34285	0.00107314	1	-1.24573		-4.32866	2.04968	0.0114176	-1.15254
31.0996	30.7357	29.8539	30.9245	30.7992	30.0056	30.6781	29.9309	29.4674	29.5178	28.4096	29.3744			+	FGFR3_4KO_TMEM_TMEM			biological regulation;cell cycle phase;cell cycle process;cellular component organization;cellular component organization at cellular level;cellular component organization or biogenesis;cellular component organization or biogenesis at cellular level;cellular macromolecule metabolic process;cellular metabolic process;cellular process;cellular protein metabolic process;cellular response to stimulus…	14-3-3 protein binding;binding;catalytic activity;enzyme inhibitor activity;enzyme regulator activity;hydrolase activity;hydrolase activity, acting on ester bonds;phosphatase activity;phosphatase regulator activity;phosphoprotein phosphatase activity;phosphoric ester hydrolase activity;protein binding	actin cytoskeleton;adherens junction;anchoring junction;cell junction;cell part;cell-substrate adherens junction;cell-substrate junction;centrosome;chromosomal part;contractile fiber;cytoplasm;cytoplasmic part;cytoskeletal part;cytoskeleton;cytosol;focal adhesion;intracellular non-membrane-bounded organelle;intracellular organelle;intracellular organelle part;intracellular part;kinetochore;macrom…	Focal adhesion;Long-term potentiation;Regulation of actin cytoskeleton;Vascular smooth muscle contraction	+	Cluster -783	36	36	35	37.1	37.1	35.7	115.27	0	229.86	28393000000	249	2.16495	0.0212824	0.105672	0.982793	-0.299967		-0.842206	0.00188316	1	-1.46112		-3.83056	1.8186	0.019589	-1.16115
25.8059	26.5899	26.7173	25.5731	26.0467	26.6192	26.4648	26.8673	25.3459	25.2077	25.3326	25.4658			+	FGFR3_4KO_TMEM_TMEM					cell part;cytoplasm;intracellular part		+	Cluster -783	9	9	9	20.7	20.7	20.7	54.208	0	25.544	2071900000	33	2.22281	0.0199648	0.743459	0.737458	0.327933		0.988559	0.00605398	1	-0.83353		-2.8902	3.18152	0.00108696	-1.16146
34.4075	34.6716	34.699	34.5246	34.2381	34.3278	34.2616	34.2121	33.0466	33.0138	33.1586	33.1672			+	FGFR3_4KO_TMEM_TMEM			anatomical structure development;biosynthetic process;cell development;cellular component organization;cellular component organization at cellular level;cellular component organization or biogenesis;cellular component organization or biogenesis at cellular level;cellular developmental process;cellular process;chondrocyte development;chondrocyte development involved in endochondral bone morphogene…		cell part;cytoplasmic part;endoplasmic reticulum;endoplasmic reticulum-Golgi intermediate compartment;extracellular membrane-bounded organelle;extracellular organelle;extracellular region part;extracellular space;extracellular vesicular exosome;intracellular membrane-bounded organelle;intracellular organelle;intracellular part;membrane-bounded organelle;membrane-bounded vesicle;organelle;vesicle		+	Cluster -783	21	21	1	62.1	62.1	3.6	46.561	0	323.31	491910000000	535	8.03501	0	0.00102701	0.996051	-0.315748		-4.36904	3.0771e-07	1	-1.47911		-18.9011	6.5901	0	-1.16336
27.3828	27.001	27.6988	26.6061	27.295	27.4399	27.401	27.4825	26.2766	25.3072	26.9418	26.4282			+	FGFR3_4KO_TMEM_TMEM			biological regulation;biosynthetic process;cellular biosynthetic process;cellular metabolic process;cellular nitrogen compound biosynthetic process;cellular nitrogen compound metabolic process;cellular process;metabolic process;negative regulation of catalytic activity;negative regulation of kinase activity;negative regulation of molecular function;negative regulation of transferase activity;nitr…	binding;catalytic activity;cation binding;diphosphotransferase activity;enzyme binding;enzyme regulator activity;ion binding;kinase binding;magnesium ion binding;metal ion binding;protein binding;ribose phosphate diphosphokinase activity;transferase activity;transferase activity, transferring phosphorus-containing groups	macromolecular complex;protein complex;ribose phosphate diphosphokinase complex		+	Cluster -783	10	8	8	35.8	30.4	30.4	42.502	0	92.57	4111300000	44	1.75771	0.0356449	0.732736	0.729612	0.232431		0.968758	0.014495	1	-0.933705		-2.24768	1.83424	0.0190995	-1.16614
27.6691	27.4592	26.9559	27.6715	27.7744	27.3422	27.6337	27.2792	26.7323	26.8054	26.2182	25.5977			+	FGFR3_4KO_TMEM_TMEM			biological regulation;cellular process;cellular response to stimulus;establishment of localization;establishment of localization in cell;establishment of protein localization;intracellular protein transport;intracellular transport;negative regulation of biological process;negative regulation of cell cycle;negative regulation of cell cycle process;negative regulation of cellular component organiza…		cell part;extracellular membrane-bounded organelle;extracellular organelle;extracellular region part;extracellular vesicular exosome;intracellular;membrane-bounded organelle;membrane-bounded vesicle;organelle;vesicle		+	Cluster -783	10	10	10	27.1	27.1	27.1	57.946	0	49.317	3701000000	54	2.38301	0.0166635	0.425681	0.816663	0.0684566		0.33295	0.00326474	1	-1.10051		-3.37346	2.0756	0.010708	-1.16897
25.5733	25.2057	24.8773	25.6203	25.5835	24.9682	25.5608	24.7728	23.573	24.7793	23.8481	23.9765			+	FGFR3_4KO_TMEM_TMEM			biological regulation;cellular component organization;cellular component organization at cellular level;cellular component organization or biogenesis;cellular component organization or biogenesis at cellular level;cellular process;cytoskeleton organization;maintenance of location;maintenance of location in cell;maintenance of protein location;maintenance of protein location in cell;microtubule an…		cell part;cytoplasm;cytoplasmic part;cytoskeletal part;intracellular organelle part;intracellular part;microtubule organizing center;organelle part		+	Cluster -783	6	6	6	26.8	26.8	26.8	43.011	0	24.305	729720000	21	2.38985	0.0165411	0.197083	0.966647	-0.0978179		-0.362254	NaN	1	0		NaN	1.91991	0.0155833	-1.17712
30.5842	30.1136	29.5432	30.6214	30.4799	29.6178	29.868	29.6071	29.1385	29.0146	27.7726	28.8928			+	FGFR3_4KO_TMEM_TMEM			biological regulation;cell cycle arrest;cell cycle process;cellular macromolecule metabolic process;cellular metabolic process;cellular process;cellular protein metabolic process;dephosphorylation;macromolecule metabolic process;macromolecule modification;metabolic process;negative regulation of biological process;negative regulation of cell cycle;negative regulation of cellular process;peptidyl-…	binding;catalytic activity;cation binding;hydrolase activity;hydrolase activity, acting on ester bonds;ion binding;metal ion binding;phosphatase activity;phosphoprotein phosphatase activity;phosphoric ester hydrolase activity;protein serine/threonine phosphatase activity	cell part;cytoplasm;intracellular organelle part;intracellular part;nuclear part;nucleoplasm;organelle part		+	Cluster -783	16	16	16	34.7	34.7	34.7	58.715	0	136.24	20563000000	136	2.18863	0.0206266	0.0859643	0.980998	-0.322404		-0.992756	0.00207755	1	-1.51098		-3.7469	1.712	0.0279378	-1.18858
28.5028	27.753	26.5643	28.3545	27.8717	26.8028	27.4418	26.7457	26.7112	26.1723	25.0904	26.0966			+	FGFR3_4KO_TMEM_TMEM					cell part;cytoplasmic part;endoplasmic reticulum;intracellular membrane-bounded organelle;intracellular organelle;intracellular part;membrane-bounded organelle;organelle		+	Cluster -783	8	8	8	32.5	32.5	32.5	30.532	0	40.558	3707400000	43	1.73937	0.0364246	0.0720955	0.980319	-0.578147		-1.11902	0.00406866	1	-1.77604		-3.1979	1.48926	0.04467	-1.19789
27.6065	27.112	26.3335	27.3606	27.3519	26.293	27.2699	26.5754	25.9406	25.4827	25.4921	25.6928			+	FGFR3_4KO_TMEM_TMEM			cellular process;establishment of localization;establishment of localization in cell;establishment of protein localization;establishment of protein localization in Golgi;establishment of protein localization to organelle;Golgi vesicle transport;intracellular protein transport;intracellular transport;intra-Golgi vesicle-mediated transport;protein targeting;protein targeting to Golgi;protein transp…		cell part;cytoplasmic part;Golgi apparatus;intracellular membrane-bounded organelle;intracellular organelle;intracellular part;membrane;membrane-bounded organelle;organelle;plasma membrane		+	Cluster -783	13	13	13	20.6	20.6	20.6	87.747	0	40.776	2505000000	45	2.50931	0.0146114	0.14425	0.990265	-0.230597		-0.608382	0.00058747	1	-1.45111		-4.90268	2.30978	0.0066455	-1.22051
28.7924	28.8785	28.0868	29.2158	28.9538	28.5113	28.7916	28.2679	27.4541	27.7892	26.6019	27.7674			+	FGFR3_4KO_TMEM_TMEM			abscission;ATP metabolic process;biological regulation;cell cycle;cell differentiation;cell division;cell proliferation;cellular component organization;cellular component organization at cellular level;cellular component organization or biogenesis;cellular component organization or biogenesis at cellular level;cellular developmental process;cellular metabolic process;cellular nitrogen compound me…	adenyl nucleotide binding;adenyl ribonucleotide binding;ATP binding;ATPase activity;ATPase activity, coupled;binding;catalytic activity;cation binding;enzyme binding;GTPase binding;hydrolase activity;hydrolase activity, acting on acid anhydrides;hydrolase activity, acting on acid anhydrides, in phosphorus-containing anhydrides;ion binding;magnesium ion binding;metal ion binding;microtubule-severi…	cell part;chromosome;cytoplasm;cytoplasmic part;early endosome;endosomal part;endosome;endosome membrane;extracellular membrane-bounded organelle;extracellular organelle;extracellular region part;extracellular vesicular exosome;intracellular membrane-bounded organelle;intracellular non-membrane-bounded organelle;intracellular organelle;intracellular organelle part;intracellular part;late endosome…	Endocytosis	+	Cluster -783	16	11	11	37.8	29.4	29.4	56.113	0	63.44	8326600000	72	2.36592	0.0168836	0.188414	0.969114	-0.11222		-0.398626	0.00227916	1	-1.34022		-3.66886	2.0873	0.0102054	-1.228
27.5671	27.3904	26.3398	27.6749	27.7086	26.9695	27.5689	26.8534	26.3976	26.5849	24.9183	26.2451			+	FGFR3_4KO_TMEM_TMEM			biological regulation;cellular component assembly;cellular component assembly at cellular level;cellular component organization;cellular component organization at cellular level;cellular component organization or biogenesis;cellular component organization or biogenesis at cellular level;cellular macromolecular complex assembly;cellular macromolecular complex subunit organization;cellular process;…	binding;cation binding;channel activity;DNA binding;enzyme binding;GTPase binding;ion binding;metal ion binding;nucleic acid binding;nucleocytoplasmic transporter activity;passive transmembrane transporter activity;porin activity;protein anchor;protein binding;Ran GTPase binding;Ras GTPase binding;small GTPase binding;structural constituent of nuclear pore;structural molecule activity;transition …	cell part;cytoplasm;inclusion body;intracellular non-membrane-bounded organelle;intracellular organelle;intracellular organelle part;intracellular part;macromolecular complex;membrane;membrane part;non-membrane-bounded organelle;nuclear inclusion body;nuclear lamina;nuclear membrane;nuclear part;nuclear periphery;nuclear pore;nucleolus;organelle;organelle membrane;organelle part;pore complex;prot…	RNA transport	+	Cluster -783	19	19	19	17.6	17.6	17.6	152.83	0	45.212	2900100000	71	1.51686	0.0497201	0.330499	0.885423	0.0320611		0.0858267	0.0105931	1	-1.20657		-2.47404	1.53349	0.0409235	-1.23863
26.7945	27.5268	27.8921	26.7356	26.775	27.6225	27.2457	27.4941	25.7021	25.7138	26.8779	25.8355			+	FGFR3_4KO_TMEM_TMEM			biological regulation;cellular component assembly;cellular component organization;cellular component organization at cellular level;cellular component organization or biogenesis;cellular component organization or biogenesis at cellular level;cellular macromolecule metabolic process;cellular metabolic process;cellular process;cellular protein metabolic process;cellular response to cadmium ion;cell…	binding;catalytic activity;cation binding;cytoskeletal protein binding;G-protein alpha-subunit binding;heat shock protein binding;hydrolase activity;hydrolase activity, acting on ester bonds;ion binding;metal ion binding;microtubule binding;molecular transducer activity;nucleic acid binding;phosphatase activity;phosphoprotein phosphatase activity;phosphoric ester hydrolase activity;protein bindin…	cell body;cell part;cell periphery;cell projection;cytoplasm;cytoplasmic part;cytosol;intracellular membrane-bounded organelle;intracellular organelle;intracellular organelle part;intracellular part;membrane;membrane-bounded organelle;neuron projection;neuronal cell body;nuclear part;nucleoplasm;nucleus;organelle;organelle part;perikaryon	MAPK signaling pathway	+	Cluster -783	10	10	10	27.9	27.9	27.9	56.916	0	69.435	4210500000	33	1.95468	0.0271207	0.349661	0.8697	0.047102		0.138912	0.00518674	1	-1.20491		-3.00859	1.98961	0.0128798	-1.25201
30.148	29.7867	28.9082	30.2087	29.7647	28.8179	29.6383	28.5485	28.0731	28.3697	26.9715	28.3418			+	FGFR3_4KO_TMEM_TMEM			cell projection organization;cellular component organization;cellular component organization at cellular level;cellular component organization or biogenesis;cellular component organization or biogenesis at cellular level;cellular process;neuron projection development	binding;calcium ion binding;cation binding;ion binding;metal ion binding	cell part;cytoplasmic part;extracellular membrane-bounded organelle;extracellular organelle;extracellular region part;extracellular vesicular exosome;intracellular organelle part;intracellular part;membrane;membrane part;membrane raft;membrane-bounded organelle;membrane-bounded vesicle;mitochondrial inner membrane;mitochondrial membrane;mitochondrial part;organelle;organelle inner membrane;organe…		+	Cluster -783	10	10	10	43.5	43.5	43.5	26.759	0	36.246	13740000000	122	2.15496	0.0215307	0.0523742	0.979855	-0.57056		-1.34506	0.00138951	1	-1.82391		-4.09563	1.51356	0.0425891	-1.25335
26.9374	26.9512	27.155	27.3224	27.445	27.3344	26.7548	27.2859	26.0516	25.652	25.853	26.2495			+	FGFR3_4KO_TMEM_TMEM			anatomical structure morphogenesis;biological regulation;cellular macromolecule metabolic process;cellular metabolic process;cellular nitrogen compound metabolic process;cellular process;cellular protein metabolic process;cellular response to chemical stimulus;cellular response to dsRNA;cellular response to organic substance;cellular response to oxidative stress;cellular response to stimulus;cell…	binding;catalytic activity;enzyme binding;kinase activity;kinase binding;nucleic acid binding;protein binding;protein kinase binding;RNA binding;transferase activity;transferase activity, transferring phosphorus-containing groups	cell part;cytoplasm;cytoplasmic part;intracellular organelle part;intracellular part;membrane;nuclear part;nucleoplasm;organelle part;perinuclear region of cytoplasm		+	Cluster -783	7	7	7	31	31	31	34.385	0	34.941	3288600000	49	3.96374	0.00501205	0.561226	0.74698	0.113517		0.634295	7.75961e-05	1	-1.13999		-7.22202	3.11142	0.00102564	-1.2535
29.7757	30.7553	31.1933	29.8248	30.4844	31.1589	30.4093	31.2734	29.3125	29.3295	30.2803	29.3886			+	FGFR3_4KO_TMEM_TMEM			alcohol catabolic process;alcohol metabolic process;carbohydrate catabolic process;carbohydrate metabolic process;catabolic process;cellular aldehyde metabolic process;cellular carbohydrate catabolic process;cellular carbohydrate metabolic process;cellular metabolic process;cellular nitrogen compound metabolic process;cellular process;coenzyme metabolic process;cofactor metabolic process;fructose…	binding;carbohydrate binding;catalytic activity;monosaccharide binding;sedoheptulose-7-phosphate:D-glyceraldehyde-3-phosphate glyceronetransferase activity;sugar binding;transferase activity;transferase activity, transferring aldehyde or ketonic groups	cell part;cytoplasmic part;cytosol;intracellular membrane-bounded organelle;intracellular organelle;intracellular part;membrane-bounded organelle;organelle	Pentose phosphate pathway	+	Cluster -783	16	16	16	38.3	38.3	38.3	37.46	0	36.935	43121000000	116	1.52376	0.0492292	0.786973	0.758738	0.444248		1.06791	0.0230746	1	-0.809548		-1.91845	2.08044	0.0103822	-1.2538
33.8216	33.2252	32.7182	33.5543	33.216	33.0118	32.7616	32.8947	31.9518	32.0425	30.8302	31.9988			+	FGFR3_4KO_TMEM_TMEM			cell proliferation;cellular component assembly;cellular component assembly at cellular level;cellular component organization;cellular component organization at cellular level;cellular component organization or biogenesis;cellular component organization or biogenesis at cellular level;cellular macromolecular complex assembly;cellular macromolecular complex subunit organization;cellular process;cel…	binding;enzyme binding;kinase binding;protein binding	cell part;cell projection;cytoplasm;cytoplasmic membrane-bounded vesicle;cytoplasmic part;cytoplasmic vesicle;intracellular membrane-bounded organelle;intracellular organelle;intracellular part;melanosome;membrane;membrane-bounded organelle;membrane-bounded vesicle;neuron projection;nucleus;organelle;pigment granule;vesicle		+	Cluster -783	10	8	8	29.9	27.1	27.1	45.373	0	181.05	195100000000	194	2.80838	0.0109847	0.0484565	0.981599	-0.358805		-1.39961	0.00109504	1	-1.62401		-4.31016	2.20117	0.00714563	-1.2652
27.4496	26.8328	26.1537	26.1948	26.267	25.8399	26.7173	25.8923	24.6524	24.5682	25.7817	24.6115			+	FGFR3_4KO_TMEM_TMEM							+	Cluster -783	12	12	12	10.9	10.9	10.9	151.43	0	28.936	1923500000	39	2.43703	0.0158	0.0556527	0.980665	-0.478624		-1.30236	NaN	1	0		NaN	1.93206	0.0153385	-1.27565
28.9839	29.4568	29.442	28.8137	29.4657	29.4994	29.501	29.4783	28.2792	28.1006	28.4067	28.0507			+	FGFR3_4KO_TMEM_TMEM			ATP hydrolysis coupled proton transport;biological regulation;cation transport;cellular process;energy coupled proton transport, against electrochemical gradient;establishment of localization;hydrogen transport;ion transmembrane transport;ion transport;monovalent inorganic cation transport;positive regulation of biological process;positive regulation of cell communication;positive regulation of c…	active transmembrane transporter activity;ATPase activity;ATPase activity, coupled;ATPase activity, coupled to movement of substances;ATPase activity, coupled to transmembrane movement of ions;ATPase activity, coupled to transmembrane movement of ions, phosphorylative mechanism;ATPase activity, coupled to transmembrane movement of substances;catalytic activity;cation transmembrane transporter act…	apical part of cell;cell part;cytoplasm;cytoplasmic part;cytoplasmic vesicle;extracellular membrane-bounded organelle;extracellular organelle;extracellular region part;extracellular vesicular exosome;intracellular organelle;intracellular organelle part;intracellular part;lysosomal membrane;macromolecular complex;membrane;membrane part;membrane-bounded organelle;membrane-bounded vesicle;organelle;…	Collecting duct acid secretion;Epithelial cell signaling in Helicobacter pylori infection;Oxidative phosphorylation;Phagosome;Rheumatoid arthritis;Vibrio cholerae infection	+	Cluster -783	21	21	21	61.8	61.8	61.8	43.9	0	181.62	16423000000	114	4.47502	0.00297521	1.28376	1	0.311985		1.9145	0.000399896	1	-0.964809		-5.29378	5.33678	0	-1.27679
27.5077	27.0109	26.4489	27.6616	28.0992	27.0914	27.1518	26.8602	26.007	26.0476	25.6803	26.2469			+	FGFR3_4KO_TMEM_TMEM			2'-deoxyribonucleotide biosynthetic process;2'-deoxyribonucleotide metabolic process;alcohol metabolic process;ATP metabolic process;biosynthetic process;carbohydrate metabolic process;cellular biosynthetic process;cellular carbohydrate metabolic process;cellular metabolic process;cellular nitrogen compound biosynthetic process;cellular nitrogen compound metabolic process;cellular process;dATP me…	catalytic activity;guanylate kinase activity;kinase activity;nucleobase-containing compound kinase activity;nucleotide kinase activity;phosphotransferase activity, phosphate group as acceptor;transferase activity;transferase activity, transferring phosphorus-containing groups	cell part;cytoplasmic part;cytosol;intracellular part	Purine metabolism	+	Cluster -783	7	7	7	41.6	41.6	41.6	24.052	0	20.003	3102600000	30	2.20331	0.0203463	0.441386	0.807496	0.143353		0.370351	0.00173976	1	-1.16185		-3.89871	2.33334	0.00642588	-1.3052
27.7514	27.9063	27.6229	27.6525	28.0809	27.7646	27.8099	27.8339	26.8651	26.4131	26.4086	26.5268			+	FGFR3_4KO_TMEM_TMEM			biological regulation;calcium ion homeostasis;cation homeostasis;cell differentiation;cellular developmental process;cellular process;cellular response to biotic stimulus;cellular response to stimulus;cellular response to stress;chemical homeostasis;developmental process;divalent inorganic cation homeostasis;ER overload response;ER-nucleus signaling pathway;homeostatic process;ion homeostasis;met…	binding;calcium ion binding;cation binding;ion binding;metal ion binding	cell part;cytoplasmic part;endoplasmic reticulum;integral to membrane;intracellular membrane-bounded organelle;intracellular organelle;intracellular part;intrinsic to membrane;membrane part;membrane-bounded organelle;organelle		+	Cluster -783	12	12	12	29.2	29.2	29.2	55.732	0	37.013	4973200000	59	5.64234	0.000769231	1.00959	0.909535	0.139062		1.45604	1.74679e-05	1	-1.17985		-9.43865	4.29637	0	-1.31892
33.4194	32.9308	32.4553	32.7509	32.5508	32.3359	33.0114	32.3245	31.266	31.3093	31.1469	31.1654			+	FGFR3_4KO_TMEM_TMEM			cell differentiation;cellular developmental process;cellular process;developmental process;establishment of localization;establishment of protein localization;osteoblast differentiation;protein transport;transport		cell part;cytoplasmic part;endoplasmic reticulum part;integral to endoplasmic reticulum membrane;integral to membrane;integral to organelle membrane;intracellular organelle part;intracellular part;intrinsic to endoplasmic reticulum membrane;intrinsic to membrane;intrinsic to organelle membrane;membrane part;organelle part		+	Cluster -783	72	72	72	49.1	49.1	49.1	157.5	0	323.31	136990000000	577	4.20748	0.00397122	0.0565123	0.981059	-0.333426		-1.29157	4.13149e-05	1	-1.66716		-8.09729	3.71224	0	-1.33373
28.4469	28.6642	28.9872	28.0698	28.6528	29.1499	28.6607	29.4042	27.4324	27.1505	28.5661	27.3481			+	FGFR3_4KO_TMEM_TMEM			2'-deoxyribonucleotide biosynthetic process;2'-deoxyribonucleotide metabolic process;adenosine metabolic process;AMP biosynthetic process;AMP metabolic process;AMP salvage;biological regulation;biosynthetic process;cell proliferation;cellular biosynthetic process;cellular metabolic compound salvage;cellular metabolic process;cellular nitrogen compound biosynthetic process;cellular nitrogen compou…	adenosine kinase activity;adenyl nucleotide binding;adenyl ribonucleotide binding;ATP binding;binding;catalytic activity;cation binding;ion binding;kinase activity;metal ion binding;nucleobase-containing compound kinase activity;nucleoside kinase activity;nucleotide binding;phosphotransferase activity, alcohol group as acceptor;purine nucleotide binding;purine ribonucleoside triphosphate binding;…	cell part;cytoplasm;cytoplasmic part;cytosol;intracellular membrane-bounded organelle;intracellular organelle;intracellular organelle part;intracellular part;membrane-bounded organelle;nuclear part;nucleoplasm;nucleus;organelle;organelle part	Purine metabolism	+	Cluster -783	13	13	13	43.8	43.8	43.8	40.132	0	269.6	11493000000	81	2.01579	0.0252151	1.08596	1	0.424846		1.58488	0.0107947	1	-0.917751		-2.46031	1.9599	0.0144286	-1.3426
27.7808	28.5801	29.0405	27.9618	28.614	28.7866	28.4859	28.9977	27.1419	26.8751	28.1731	27.2592			+	FGFR3_4KO_TMEM_TMEM					cell part;cytoplasmic part;endoplasmic reticulum;endoplasmic reticulum part;integral to membrane;intracellular membrane-bounded organelle;intracellular organelle;intracellular organelle part;intracellular part;intrinsic to membrane;macromolecular complex;membrane part;membrane-bounded organelle;organelle;organelle part;protein complex;Sec61 translocon complex;translocon complex	Protein processing in endoplasmic reticulum	+	Cluster -783	5	5	5	36.4	36.4	36.4	18.979	0	37.543	9847000000	52	2.05839	0.0240392	0.876799	0.830252	0.380247		1.22751	0.0113735	1	-0.978467		-2.42236	2.37967	0.00620728	-1.35871
27.6296	27.0645	26.5506	26.6976	26.7086	26.4779	27.0632	26.532	26.5227	24.6218	25.4546	24.7415			+	FGFR3_4KO_TMEM_TMEM			biological regulation;cellular macromolecule metabolic process;cellular metabolic process;cellular nitrogen compound metabolic process;cellular process;cellular response to abiotic stimulus;cellular response to ionizing radiation;cellular response to radiation;cellular response to stimulus;cellular response to stress;cellular response to X-ray;DNA metabolic process;DNA repair;macromolecule metabo…	binding;damaged DNA binding;DNA binding;nucleic acid binding;protein binding transcription factor activity;RNA polymerase II transcription cofactor activity;RNA polymerase II transcription factor binding transcription factor activity;sequence-specific DNA binding;telomeric DNA binding;transcription cofactor activity;transcription factor binding transcription factor activity	cell part;chromosomal part;chromosome, telomeric region;cytoplasm;intracellular membrane-bounded organelle;intracellular non-membrane-bounded organelle;intracellular organelle;intracellular organelle part;intracellular part;kinetochore;macromolecular complex;membrane-bounded organelle;non-membrane-bounded organelle;nuclear part;nucleoplasm;nucleus;organelle;organelle part;protein complex;replicat…		+	Cluster -783	12	12	12	8.9	8.9	8.9	212.86	0	39.237	2438700000	37	2.11299	0.0225194	0.0785157	0.981399	-0.290151		-1.05801	NaN	1	0		NaN	1.61014	0.0352432	-1.3603
27.9872	28.5607	29.0876	27.7638	28.3901	29.127	28.7044	29.0569	27.1706	26.9184	28.3913	27.3382			+	FGFR3_4KO_TMEM_TMEM					cell part;cell projection;cilium;extracellular membrane-bounded organelle;extracellular organelle;extracellular region part;extracellular vesicular exosome;intracellular;membrane-bounded organelle;membrane-bounded vesicle;organelle;vesicle		+	Cluster -783	13	13	13	50	50	50	36.776	0	89.368	11154000000	113	1.74332	0.0364589	0.958731	0.883641	0.469769		1.36933	0.0195613	1	-0.89521		-2.03473	2.01124	0.0120413	-1.36498
29.2469	29.442	28.7742	29.7246	29.6007	28.7663	29.4139	28.6893	27.9939	28.0548	26.883	28.0694			+	FGFR3_4KO_TMEM_TMEM					cell part;cytoplasmic part;endoplasmic reticulum;endoplasmic reticulum membrane;endoplasmic reticulum part;integral to membrane;intracellular membrane-bounded organelle;intracellular organelle;intracellular organelle part;intracellular part;intrinsic to membrane;membrane;membrane part;membrane-bounded organelle;organelle;organelle membrane;organelle part		+	Cluster -783	19	19	15	54.4	54.4	45.6	42.36	0	83.557	12012000000	114	2.56132	0.0140054	0.147661	0.987358	-0.179389		-0.590408	0.000997944	1	-1.54669		-4.39554	1.99881	0.0126066	-1.3673
28.371	27.8967	27.7033	28.162	27.9845	27.6202	28.2008	27.9311	27.4101	26.3953	26.2863	26.1339			+	FGFR3_4KO_TMEM_TMEM			amine biosynthetic process;amine catabolic process;amine metabolic process;biological regulation;biosynthetic process;carbohydrate homeostasis;carboxylic acid biosynthetic process;carboxylic acid metabolic process;catabolic process;cellular amine metabolic process;cellular amino acid biosynthetic process;cellular amino acid metabolic process;cellular biogenic amine catabolic process;cellular biog…	catalytic activity;deoxyhypusine synthase activity;transferase activity;transferase activity, transferring alkyl or aryl (other than methyl) groups			+	Cluster -783	9	9	9	37.7	37.7	37.7	40.705	0	64.602	5603200000	76	3.06363	0.00901038	0.16104	0.982887	-0.0990729		-0.523107	0.000846106	1	-1.47685		-4.5498	2.33865	0.00647826	-1.37777
28.4042	28.6323	28.412	28.7002	28.946	28.5507	28.903	28.5483	26.9959	27.0353	28.1799	27.2047			+	FGFR3_4KO_TMEM_TMEM			biological regulation;establishment of localization;establishment of localization in cell;establishment of protein localization;intracellular protein transport;intracellular transport;protein transport;regulation of actin cytoskeleton organization;regulation of actin filament-based process;regulation of actin nucleation;regulation of Arp2/3 complex-mediated actin nucleation;regulation of biologic…	binding;lipid binding;phosphatidylinositol binding;phosphatidylinositol-4-phosphate binding;phospholipid binding	cell part;cytoplasm;cytoplasmic part;cytosol;Golgi apparatus part;Golgi membrane;intracellular organelle part;intracellular part;membrane;organelle membrane;organelle part;trans-Golgi network membrane		+	Cluster -783	14	14	14	56.8	56.8	56.8	41.432	0	140.7	8923600000	99	3.10797	0.00871174	1.04059	0.962743	0.199821		1.50852	0.00139461	1	-1.18323		-4.09238	2.44155	0.00522714	-1.38305
30.0413	30.1055	29.1648	30.4432	31.0229	30.1142	30.7123	30.0941	29.2498	29.3494	28.4972	29.2943			+	FGFR3_4KO_TMEM_TMEM			amine metabolic process;arginine metabolic process;biological regulation;carboxylic acid metabolic process;cellular amine metabolic process;cellular amino acid metabolic process;cellular ketone metabolic process;cellular metabolic process;cellular modified amino acid metabolic process;cellular nitrogen compound metabolic process;cellular process;citrulline metabolic process;glutamine family amino…	amine binding;amino acid binding;binding;carboxylic acid binding;catalytic activity;cation binding;dimethylargininase activity;hydrolase activity;hydrolase activity, acting on carbon-nitrogen (but not peptide) bonds;hydrolase activity, acting on carbon-nitrogen (but not peptide) bonds, in linear amidines;ion binding;metal ion binding	cell part;cytoplasmic part;extracellular membrane-bounded organelle;extracellular organelle;extracellular region part;extracellular vesicular exosome;intracellular membrane-bounded organelle;intracellular organelle;intracellular part;membrane-bounded organelle;membrane-bounded vesicle;mitochondrion;organelle;vesicle		+	Cluster -783	15	15	14	52.6	52.6	49.8	31.426	0	70.807	25559000000	116	2.11243	0.0225143	1.05681	0.983117	0.547191		1.53586	0.0104737	1	-0.841043		-2.4823	2.40991	0.00561383	-1.38823
[truncated: 2,571 more rows]
[truncated: 6 more columns]

## Sheet: Original matrix
CTRL_01	CTRL_02	CTRL_03	CTRL_04	TMEM_01	TMEM_02	TMEM_03	TMEM_04	FGFR3_4KO_TMEM_01	FGFR3_4KO_TMEM_02	FGFR3_4KO_TMEM_03	FGFR3_4KO_TMEM_04	Peptides	Razor + unique peptides	Unique peptides	Sequence coverage [%]	Unique + razor sequence coverage [%]	Unique sequence coverage [%]	Mol. weight [kDa]	Q-value	Score	Intensity	MS/MS count	Protein IDs	Majority protein IDs	Protein names	Gene names
[truncated: 4,732 more rows]
