# Supplementary material for: FGF Signaling Promotes Lysosome Biogenesis in Chondrocytes via the Mannose Phosphate Receptor Pathway
Source: Traffic. 2025 Aug 1;26(7-9):e70013. doi: 10.1111/tra.70013 (PMC12314853; doi:10.1111/tra.70013)
Supplement: Supplementary file 3 — Table S2. [file TRA-26-e70013-s001.xlsx]

## Sheet: DW
Annotation Cluster 1	Enrichment Score: 3.901487838218948
Category	Term	Count	Genes	FDR
GOTERM_CC_FAT	GO:0005773~vacuole	32	STX17, HEXB, HEXA, VPS4A, BCL10, GNS, SGSH, DPP7, GGA3, LAMP1, CTSL, RAB23, LAMP2, AGA, PIP4K2C, GUSB, CTSD, B2M, ATP6V1C1, SPAG9, CTSA, GAA, M6PR, NAGA, ANXA11, EPDR1, GGH, RAB10, GLB1, PLIN3, MAN2B1, ADA	0.00681654
GOTERM_CC_FAT	GO:0000323~lytic vacuole	27	HEXB, HEXA, VPS4A, BCL10, GNS, SGSH, DPP7, GGA3, LAMP1, CTSL, LAMP2, AGA, GUSB, CTSD, B2M, SPAG9, CTSA, GAA, M6PR, NAGA, ANXA11, EPDR1, GGH, RAB10, GLB1, MAN2B1, ADA	0.0112886
GOTERM_CC_FAT	GO:0005764~lysosome	27	HEXB, HEXA, VPS4A, BCL10, GNS, SGSH, DPP7, GGA3, LAMP1, CTSL, LAMP2, AGA, GUSB, CTSD, B2M, SPAG9, CTSA, GAA, M6PR, NAGA, ANXA11, EPDR1, GGH, RAB10, GLB1, MAN2B1, ADA	0.0112886
Annotation Cluster 2	Enrichment Score: 3.0992900683418108
Category	Term	Count	Genes	FDR
GOTERM_CC_FAT	GO:0062023~collagen-containing extracellular matrix	18	COL27A1, COL11A1, COL11A2, LOXL3, PLOD2, PLOD1, NID2, HAPLN1, ACAN, DLG1, COL2A1, CHADL, GPC1, COL6A2, MGP, MATN1, COL9A3, COL9A2	0.0112886
GOTERM_CC_FAT	GO:0005581~collagen trimer	9	COL27A1, COL2A1, COL11A1, COL6A2, COL11A2, COL9A1, COL9A3, PLOD1, COL9A2	0.0121117
GOTERM_CC_FAT	GO:0031012~extracellular matrix	20	COL27A1, COL11A1, COL11A2, LOXL3, PLOD2, PLOD1, NID2, HAPLN1, VASN, ACAN, DLG1, COL2A1, CHADL, GPC1, COL6A2, MGP, MATN1, ALPL, COL9A3, COL9A2	0.083537
GOTERM_CC_FAT	GO:0030312~external encapsulating structure	20	COL27A1, COL11A1, COL11A2, LOXL3, PLOD2, PLOD1, NID2, HAPLN1, VASN, ACAN, DLG1, COL2A1, CHADL, GPC1, COL6A2, MGP, MATN1, ALPL, COL9A3, COL9A2	0.0838919
Annotation Cluster 3	Enrichment Score: 2.751584478304894
Category	Term	Count	Genes	FDR
GOTERM_CC_FAT	GO:0012506~vesicle membrane	38	RAB5C, TMED10, STX17, GOSR2, TEX101, VPS4A, STON1, RAB21, GGA3, GPNMB, LAMP1, RAB23, BSG, LAMP2, NCK2, ANXA8, DNM1L, CTSD, B2M, YKT6, ATP6V1C1, SCYL1, USP8, SEC16A, ANXA5, ASPSCR1, ANXA11, SNF8, SCAMP1, IGF2R, RAB10, SNX18, DLG1, EHD3, NECAP1, TRIP11, MFGE8, VPS25	0.0131946
GOTERM_CC_FAT	GO:0098588~bounding membrane of organelle	60	CCDC47, STON1, CISD2, PLOD2, PLOD1, GCC1, SMPD3, GOLGA3, UFL1, LAMP1, BSG, LAMP2, ARFIP1, ANXA8, DNM1L, CTSD, B2M, SCYL1, USP8, COG8, SSR4, ACSL1, GAA, ANXA5, SCAMP1, ARFGAP3, ARFGAP2, STIM1, ACOX1, MFGE8, VPS25, RAB5C, TMED10, STX17, GOSR2, TEX101, VPS4A, ASAP1, RAB21, GGA3, GPNMB, CHST11, RAB23, LMAN2, YKT6, ATP6V1C1, CYB5B, SPAG9, CTSA, SEC16A, M6PR, SNF8, IGF2R, RAB10, DLG1, SNX18, EHD3, NECA…	0.0320182
GOTERM_CC_FAT	GO:0030659~cytoplasmic vesicle membrane	35	RAB5C, TMED10, STX17, GOSR2, TEX101, VPS4A, STON1, RAB21, GGA3, GPNMB, LAMP1, RAB23, BSG, LAMP2, ANXA8, DNM1L, CTSD, B2M, YKT6, ATP6V1C1, SCYL1, USP8, SEC16A, ANXA5, SNF8, SCAMP1, IGF2R, RAB10, SNX18, DLG1, EHD3, NECAP1, TRIP11, MFGE8, VPS25	0.0467733
GOTERM_CC_FAT	GO:0010008~endosome membrane	20	USP8, RAB5C, GOSR2, VPS4A, SNF8, SCAMP1, IGF2R, RAB10, RAB21, SNX18, EHD3, GGA3, GPNMB, LAMP1, RAB23, LAMP2, ANXA8, VPS25, CTSD, B2M	0.0930053
GOTERM_CC_FAT	GO:0005768~endosome	33	RAB5C, FKBP15, GOSR2, VPS4A, RAB21, PRDX3, GGA3, GPNMB, LAMP1, CTSL, RAB23, GPC1, BSG, LAMP2, ANXA8, NAE1, PAK3, CTSD, B2M, YKT6, DYNC1I1, FDPS, ARSA, USP8, M6PR, SNF8, SCAMP1, IGF2R, RAB10, SNX18, EHD3, GNAS, VPS25	0.191066
Annotation Cluster 4	Enrichment Score: 2.1827672304205623
Category	Term	Count	Genes	FDR
GOTERM_CC_FAT	GO:0030667~secretory granule membrane	10	USP8, TMED10, RAB5C, LAMP2, ANXA5, TEX101, BSG, TRIP11, SCAMP1, MFGE8	0.0172875
GOTERM_CC_FAT	GO:0002080~acrosomal membrane	5	USP8, TEX101, BSG, TRIP11, MFGE8	0.108891
GOTERM_CC_FAT	GO:0030141~secretory granule	20	ARSA, USP8, TMED10, RAB5C, HEXB, ANXA5, TEX101, HEXA, ANXA11, SCAMP1, ECRG4, RAB10, LAMP1, CTSL, LAMP2, BSG, CTNNA1, TRIP11, MFGE8, TUBA8	0.142823
GOTERM_CC_FAT	GO:0099503~secretory vesicle	26	RAB5C, TMED10, HEXB, TEX101, HEXA, STON1, LAMP1, CTSL, LMAN2, BSG, LAMP2, CTNNA1, DNM1L, ATP6V1C1, ARSA, USP8, ANXA5, ANXA11, SCAMP1, ECRG4, RAB10, DLG1, GNAS, TRIP11, MFGE8, TUBA8	0.295138
GOTERM_CC_FAT	GO:0001669~acrosomal vesicle	9	ARSA, USP8, HEXB, TEX101, BSG, CTNNA1, TRIP11, MFGE8, TUBA8	0.406085
Annotation Cluster 5	Enrichment Score: 2.058841353658278
Category	Term	Count	Genes	FDR
GOTERM_CC_FAT	GO:0005783~endoplasmic reticulum	64	FKBP10, MCFD2, POGLUT1, CCDC47, RTCB, CISD2, PLOD2, PLOD1, NENF, UFL1, POFUT2, BSG, NCK2, PIP4K2C, PTGDS, DNM1L, B2M, COLGALT1, SIL1, PANX3, FADS1, IKBIP, SSR4, S100A1, ACSL1, P3H4, TSN, SUMF2, CKAP4, MINPP1, RCN1, STIM1, PPA1, TMX1, DNAJB11, FKBP9, KPNB1, CANT1, TMED10, STX17, ATL3, GOSR2, UBA5, RRBP1, HSPA13, RTN4, HSP90B1, RAB21, PGRMC2, LMAN2, SERPINH1, S100A13, RRS1, PSMF1, AGA, YKT6, SEC16A…	0.0199019
GOTERM_CC_FAT	GO:0031984~organelle subcompartment	49	CCDC47, RTCB, CISD2, PLOD2, PLOD1, SMPD3, UFL1, POFUT2, AKR7A2, CCDC91, BSG, LAMP2, ARFIP1, B2M, PANX3, FADS1, IKBIP, SSR4, ACSL1, VRK1, SCAMP1, STIM1, PPA1, TMX1, AKAP9, KPNB1, CANT1, TMED10, STX17, ATL3, GOSR2, UBA5, RRBP1, ASAP1, RTN4, HSP90B1, RAB21, GGA3, LMAN2, SEC16A, M6PR, IGF2R, RAB10, DLG1, NPLOC4, GGCX, CPD, GNAS, BET1	0.0493922

## Sheet: UP
Annotation Cluster 1	Enrichment Score: 10.251069138935494
Category	Term	Count	Genes	FDR
GOTERM_CC_FAT	GO:0032432~actin filament bundle	18	TPM4, TPM3, ACTN1, PXN, TPM1, LPP, MYL12B, PDLIM1, LIMA1, PALLD, CALD1, CFL1, ZYX, PLS3, PDLIM5, PDLIM4, MYL9, VCL	6.16074e-11
GOTERM_CC_FAT	GO:0005884~actin filament	18	TPM4, TPM3, ACTN1, TPM2, TPM1, CNN3, PDLIM1, LIMA1, PAK1, PALLD, CALD1, SPECC1L, COTL1, PLS3, PDLIM5, PDLIM4, VCL, DBN1	7.28827e-10
GOTERM_CC_FAT	GO:0001725~stress fiber	16	TPM4, TPM3, ACTN1, PXN, TPM1, LPP, MYL12B, PDLIM1, LIMA1, PALLD, CALD1, ZYX, PDLIM5, PDLIM4, MYL9, VCL	7.28827e-10
GOTERM_CC_FAT	GO:0097517~contractile actin filament bundle	16	TPM4, TPM3, ACTN1, PXN, TPM1, LPP, MYL12B, PDLIM1, LIMA1, PALLD, CALD1, ZYX, PDLIM5, PDLIM4, MYL9, VCL	7.28827e-10
GOTERM_CC_FAT	GO:0030018~Z disc	18	ACTN1, ANXA5, AHNAK2, HSPB1, PARVA, SRI, MYL12B, PDLIM1, PAK1, CSRP1, BIN1, PALLD, DNAJB4, FLNC, PDLIM5, PDLIM4, MYL9, VCL	7.28827e-10
GOTERM_CC_FAT	GO:0099080~supramolecular complex	54	GTF2B, HSPB1, TUBB6, TUBB5, CSRP1, DPYSL2, STMN1, COTL1, PLS3, TPM4, TPM3, ACTN1, TPM2, TPM1, ANXA5, CLIP2, CARHSP1, CFDP1, BIN1, PALLD, MAP1B, MAP1A, SPECC1L, MYL9, VCL, DBN1, AK1, SRI, KLC1, NDRG1, CNN3, MYL12B, PDLIM1, LIMA1, PAK1, CALD1, DNAJB4, LMNA, G3BP2, IGF2BP1, MAP6, IGF2BP2, FLNC, PDLIM5, PDLIM4, CBX5, AHNAK2, PARVA, BAIAP2, LSM4, LSM2, VIM, NES, FBN1	1.48489e-09
GOTERM_CC_FAT	GO:0042641~actomyosin	16	TPM4, TPM3, ACTN1, PXN, TPM1, LPP, MYL12B, PDLIM1, LIMA1, PALLD, CALD1, ZYX, PDLIM5, PDLIM4, MYL9, VCL	1.75176e-09
GOTERM_CC_FAT	GO:0099512~supramolecular fiber	45	AK1, HSPB1, SRI, KLC1, NDRG1, CNN3, MYL12B, PDLIM1, LIMA1, TUBB6, PAK1, TUBB5, CSRP1, CALD1, DPYSL2, DNAJB4, STMN1, LMNA, COTL1, MAP6, PLS3, FLNC, PDLIM5, PDLIM4, TPM4, TPM3, ACTN1, TPM2, ANXA5, TPM1, AHNAK2, PARVA, BAIAP2, CLIP2, BIN1, PALLD, MAP1B, MAP1A, SPECC1L, VIM, NES, MYL9, VCL, DBN1, FBN1	1.84356e-09
GOTERM_CC_FAT	GO:0099081~supramolecular polymer	45	AK1, HSPB1, SRI, KLC1, NDRG1, CNN3, MYL12B, PDLIM1, LIMA1, TUBB6, PAK1, TUBB5, CSRP1, CALD1, DPYSL2, DNAJB4, STMN1, LMNA, COTL1, MAP6, PLS3, FLNC, PDLIM5, PDLIM4, TPM4, TPM3, ACTN1, TPM2, ANXA5, TPM1, AHNAK2, PARVA, BAIAP2, CLIP2, BIN1, PALLD, MAP1B, MAP1A, SPECC1L, VIM, NES, MYL9, VCL, DBN1, FBN1	2.05717e-09
GOTERM_CC_FAT	GO:0031674~I band	18	ACTN1, ANXA5, AHNAK2, HSPB1, PARVA, SRI, MYL12B, PDLIM1, PAK1, CSRP1, BIN1, PALLD, DNAJB4, FLNC, PDLIM5, PDLIM4, MYL9, VCL	2.81583e-09
GOTERM_CC_FAT	GO:0015629~actin cytoskeleton	31	PXN, LPP, CCDC102A, CNN3, MYL12B, PDLIM1, LIMA1, PAK1, CALD1, CFL1, COTL1, PLS3, SNX9, FILIP1L, PDLIM5, PDLIM4, TPM4, TPM3, ACTN1, TPM2, RDX, TPM1, PARVA, BAIAP2, PALLD, SPECC1L, ZYX, TAGLN2, MYL9, VCL, DBN1	7.15819e-09
GOTERM_CC_FAT	GO:0030016~myofibril	21	ACTN1, ANXA5, AHNAK2, TPM1, AK1, HSPB1, PARVA, SRI, MYL12B, PDLIM1, PAK1, CSRP1, BIN1, PALLD, CALD1, DNAJB4, FLNC, PDLIM5, PDLIM4, MYL9, VCL	1.70359e-08
GOTERM_CC_FAT	GO:0043292~contractile muscle fiber	21	ACTN1, ANXA5, AHNAK2, TPM1, AK1, HSPB1, PARVA, SRI, MYL12B, PDLIM1, PAK1, CSRP1, BIN1, PALLD, CALD1, DNAJB4, FLNC, PDLIM5, PDLIM4, MYL9, VCL	3.54621e-08
GOTERM_CC_FAT	GO:0030017~sarcomere	19	ACTN1, ANXA5, AHNAK2, AK1, HSPB1, PARVA, SRI, MYL12B, PDLIM1, PAK1, CSRP1, BIN1, PALLD, DNAJB4, FLNC, PDLIM5, PDLIM4, MYL9, VCL	7.84794e-08
GOTERM_CC_FAT	GO:0099513~polymeric cytoskeletal fiber	34	AK1, KLC1, NDRG1, CNN3, PDLIM1, LIMA1, TUBB6, PAK1, TUBB5, CALD1, DPYSL2, STMN1, LMNA, COTL1, MAP6, PLS3, PDLIM5, PDLIM4, TPM4, TPM3, ACTN1, TPM2, TPM1, BAIAP2, CLIP2, BIN1, PALLD, MAP1B, MAP1A, SPECC1L, VIM, NES, VCL, DBN1	4.04627e-07
Annotation Cluster 2	Enrichment Score: 6.320890165367909
Category	Term	Count	Genes	FDR
GOTERM_CC_FAT	GO:0030027~lamellipodium	18	VASP, ITGB1, ACTN1, RDX, PXN, PARVA, BAIAP2, PAK1, SH3BP1, PALLD, ABI1, CFL1, IGF2BP1, WASF2, PDLIM4, DBN1, ARPIN, CD44	1.74582e-07
GOTERM_CC_FAT	GO:0031252~cell leading edge	25	ITGB1, PXN, ATN1, EPS8, LIMA1, PAK1, SH3BP1, CFL1, IGF2BP1, SH3BGRL3, WASF2, PDLIM4, ARPIN, VASP, ACTN1, RDX, TPM1, PARVA, BAIAP2, PALLD, ABI1, S100A6, VIM, DBN1, CD44	8.2941e-07
GOTERM_CC_FAT	GO:0030175~filopodium	11	VASP, ITGB1, PALLD, ABI1, RDX, CFL1, IGF2BP1, MSN, BAIAP2, UBE2K, DBN1	9.535e-05
GOTERM_CC_FAT	GO:0098858~actin-based cell projection	14	VASP, ITGB1, RDX, MSN, BAIAP2, EPS8, PALLD, ABI1, CFL1, IGF2BP1, PLS3, UBE2K, DBN1, CD44	0.00118283
Annotation Cluster 3	Enrichment Score: 6.2928500186168135
Category	Term	Count	Genes	FDR
GOTERM_CC_FAT	GO:0005925~focal adhesion	16	VASP, ITGB1, ACTN1, CAV1, RDX, PXN, MSN, PARVA, LPP, LIMA1, PAK1, PALLD, CFL1, ZYX, RSU1, VCL	2.69241e-06
GOTERM_CC_FAT	GO:0030055~cell-substrate junction	16	VASP, ITGB1, ACTN1, CAV1, RDX, PXN, MSN, PARVA, LPP, LIMA1, PAK1, PALLD, CFL1, ZYX, RSU1, VCL	6.23112e-06
GOTERM_CC_FAT	GO:0070161~anchoring junction	28	ITGB1, PXN, ATN1, LPP, NDRG1, YBX3, PDLIM1, LIMA1, PAK1, SH3BP1, CFL1, TNKS1BP1, RSU1, PDLIM5, WASF2, PDLIM4, VASP, ACTN1, CAV1, RDX, ANXA5, MSN, PARVA, PALLD, SPECC1L, ZYX, VCL, DBN1	0.000106125
Annotation Cluster 4	Enrichment Score: 4.469134891467883
Category	Term	Count	Genes	FDR
GOTERM_CC_FAT	GO:0070161~anchoring junction	28	ITGB1, PXN, ATN1, LPP, NDRG1, YBX3, PDLIM1, LIMA1, PAK1, SH3BP1, CFL1, TNKS1BP1, RSU1, PDLIM5, WASF2, PDLIM4, VASP, ACTN1, CAV1, RDX, ANXA5, MSN, PARVA, PALLD, SPECC1L, ZYX, VCL, DBN1	0.000106125
GOTERM_CC_FAT	GO:0005912~adherens junction	12	PDLIM1, ITGB1, SH3BP1, ACTN1, RDX, ZYX, MSN, TNKS1BP1, PDLIM5, PDLIM4, NDRG1, VCL	0.000500602
GOTERM_CC_FAT	GO:0005911~cell-cell junction	20	ITGB1, ACTN1, RDX, ANXA5, PXN, MSN, NDRG1, YBX3, PDLIM1, PAK1, SH3BP1, SPECC1L, CFL1, ZYX, TNKS1BP1, PDLIM5, WASF2, PDLIM4, VCL, DBN1	0.00396662
Annotation Cluster 5	Enrichment Score: 4.398777396591909
Category	Term	Count	Genes	FDR
GOTERM_CC_FAT	GO:0005938~cell cortex	20	TPM4, TPM3, ACTN1, CAV1, RDX, PXN, ENO1, FNBP1L, MYL12B, EPS8, CLIP2, SH3BP1, CALD1, CFL1, COTL1, TRIP10, SNX9, MYL9, VCL, DBN1	2.01085e-05
GOTERM_CC_FAT	GO:0030863~cortical cytoskeleton	10	TPM4, TPM3, CALD1, ACTN1, RDX, CFL1, COTL1, SNX9, DBN1, VCL	0.00212134
GOTERM_CC_FAT	GO:0030864~cortical actin cytoskeleton	8	CALD1, ACTN1, RDX, CFL1, COTL1, SNX9, DBN1, VCL	0.00627353
Annotation Cluster 6	Enrichment Score: 2.7424224451658215
Category	Term	Count	Genes	FDR
GOTERM_CC_FAT	GO:0030425~dendrite	27	ITGB1, UBXN1, HSPB1, SRI, GPHN, CNN3, RBM3, DNAJB1, PAK1, CALD1, DPYSL2, NCS1, CFL1, IGF2BP1, MAP6, HOMER3, CKB, PDLIM4, ANXA3, ACTN1, ANXA5, BAIAP2, CLIP2, BIN1, MAP1B, MAP1A, DBN1	0.00212134
GOTERM_CC_FAT	GO:0097447~dendritic tree	27	ITGB1, UBXN1, HSPB1, SRI, GPHN, CNN3, RBM3, DNAJB1, PAK1, CALD1, DPYSL2, NCS1, CFL1, IGF2BP1, MAP6, HOMER3, CKB, PDLIM4, ANXA3, ACTN1, ANXA5, BAIAP2, CLIP2, BIN1, MAP1B, MAP1A, DBN1	0.00212134
GOTERM_CC_FAT	GO:0030427~site of polarized growth	13	TPM3, ENO1, KLC1, EPS8, PAK1, PALLD, DPYSL2, MAP1B, ABI1, CFL1, COTL1, IGF2BP1, DBN1	0.0021609
GOTERM_CC_FAT	GO:0043197~dendritic spine	13	ITGB1, ACTN1, SRI, BAIAP2, GPHN, CNN3, DNAJB1, CALD1, MAP1B, CFL1, IGF2BP1, PDLIM4, DBN1	0.00264473
GOTERM_CC_FAT	GO:0044309~neuron spine	13	ITGB1, ACTN1, SRI, BAIAP2, GPHN, CNN3, DNAJB1, CALD1, MAP1B, CFL1, IGF2BP1, PDLIM4, DBN1	0.00296069
GOTERM_CC_FAT	GO:0030054~cell junction	59	ITGB1, ATN1, HSPB1, ENO1, YBX3, GPHN, EPS8, DPYSL2, SUMO3, C1QBP, NCS1, NAMPT, CFL1, TNKS1BP1, PLS3, HOMER3, KCMF1, TPD52, SH3GLB2, ACTN1, ANXA5, BIN1, PALLD, MAP1B, MAP1A, SPECC1L, VCL, CD44, DBN1, PXN, SRI, LPP, NDRG1, CNN3, PDLIM1, DNAJB1, LIMA1, PAK1, SH3BP1, CALD1, IGF2BP1, SNX9, RSU1, PDLIM5, EPS15, WASF2, PDLIM4, VASP, MARCKSL1, GOT1, CAV1, RDX, MSN, PARVA, BAIAP2, NUDT9, FUBP1, ABI1, ZYX	0.00330609
GOTERM_CC_FAT	GO:0043005~neuron projection	41	ITGB1, UBXN1, HSPB1, ENO1, SRI, KLC1, GPHN, CNN3, EPS8, RBM3, DNAJB1, PAK1, CALD1, DPYSL2, NCS1, STMN1, CFL1, IGF2BP1, MAP6, PLS3, HOMER3, CKB, PDLIM4, LYAR, GOT1, ANXA3, TPM3, ACTN1, RDX, ANXA5, BAIAP2, CLIP2, CREB1, BIN1, PALLD, MAP1B, MAP1A, ABI1, HMBS, VIM, DBN1	0.00428545
GOTERM_CC_FAT	GO:0030426~growth cone	12	EPS8, PAK1, TPM3, PALLD, MAP1B, DPYSL2, ABI1, CFL1, IGF2BP1, ENO1, KLC1, DBN1	0.00545146
GOTERM_CC_FAT	GO:0150034~distal axon	17	GOT1, TPM3, ANXA5, ENO1, SRI, KLC1, EPS8, PAK1, BIN1, PALLD, DPYSL2, MAP1B, NCS1, ABI1, CFL1, IGF2BP1, DBN1	0.00774715
GOTERM_CC_FAT	GO:0098978~glutamatergic synapse	26	ITGB1, CNN3, EPS8, DNAJB1, PAK1, CALD1, DPYSL2, SUMO3, C1QBP, NCS1, CFL1, HOMER3, PDLIM5, EPS15, PDLIM4, VASP, TPD52, SH3GLB2, ACTN1, BAIAP2, BIN1, MAP1B, MAP1A, ABI1, DBN1, CD44	0.0118491
GOTERM_CC_FAT	GO:0098794~postsynapse	28	ITGB1, HSPB1, SRI, GPHN, CNN3, EPS8, DNAJB1, PAK1, CALD1, DPYSL2, SUMO3, NCS1, CFL1, IGF2BP1, HOMER3, PDLIM5, EPS15, PDLIM4, VASP, SH3GLB2, ACTN1, BAIAP2, BIN1, MAP1B, MAP1A, ABI1, DBN1, CD44	0.0253016
GOTERM_CC_FAT	GO:0036477~somatodendritic compartment	30	ITGB1, UBXN1, HSPB1, SRI, KLC1, GPHN, CNN3, RBM3, PCMT1, DNAJB1, PAK1, CALD1, DPYSL2, NCS1, CFL1, IGF2BP1, MAP6, HOMER3, CKB, PDLIM4, ANXA3, ACTN1, ANXA5, BAIAP2, CLIP2, BIN1, PALLD, MAP1B, MAP1A, DBN1	0.0262404
GOTERM_CC_FAT	GO:0030424~axon	24	GOT1, ANXA3, TPM3, ANXA5, HSPB1, ENO1, SRI, KLC1, EPS8, PAK1, CREB1, BIN1, PALLD, DPYSL2, MAP1B, MAP1A, NCS1, HMBS, ABI1, CFL1, IGF2BP1, MAP6, VIM, DBN1	0.0269658
GOTERM_CC_FAT	GO:0032279~asymmetric synapse	17	ITGB1, HSPB1, BAIAP2, GPHN, EPS8, DNAJB1, PAK1, DPYSL2, MAP1B, MAP1A, NCS1, ABI1, CFL1, HOMER3, PDLIM5, PDLIM4, DBN1	0.0269658
GOTERM_CC_FAT	GO:0014069~postsynaptic density	16	HSPB1, BAIAP2, GPHN, EPS8, DNAJB1, PAK1, DPYSL2, MAP1B, MAP1A, NCS1, ABI1, CFL1, HOMER3, PDLIM5, PDLIM4, DBN1	0.040118
GOTERM_CC_FAT	GO:0098984~neuron to neuron synapse	17	ITGB1, HSPB1, BAIAP2, GPHN, EPS8, DNAJB1, PAK1, DPYSL2, MAP1B, MAP1A, NCS1, ABI1, CFL1, HOMER3, PDLIM5, PDLIM4, DBN1	0.0533055
GOTERM_CC_FAT	GO:0099572~postsynaptic specialization	16	HSPB1, BAIAP2, GPHN, EPS8, DNAJB1, PAK1, DPYSL2, MAP1B, MAP1A, NCS1, ABI1, CFL1, HOMER3, PDLIM5, PDLIM4, DBN1	0.0805972
GOTERM_CC_FAT	GO:0044297~cell body	22	UBXN1, ANXA3, ANXA5, HSPB1, KLC1, BAIAP2, GPHN, CNN3, PCMT1, DNAJB1, TUBB5, PALLD, CALD1, DPYSL2, MAP1B, MAP1A, CFL1, IGF2BP1, CKB, VIM, DBN1, HSPA1A	0.103
GOTERM_CC_FAT	GO:0045202~synapse	41	ITGB1, HSPB1, ENO1, SRI, YBX3, GPHN, CNN3, EPS8, DNAJB1, PAK1, CALD1, DPYSL2, SUMO3, C1QBP, NCS1, CFL1, IGF2BP1, PLS3, HOMER3, SNX9, PDLIM5, WASF2, EPS15, PDLIM4, VASP, KCMF1, TPD52, SH3GLB2, MARCKSL1, GOT1, ACTN1, ANXA5, BAIAP2, BIN1, PALLD, MAP1B, FUBP1, MAP1A, ABI1, DBN1, CD44	0.12811
GOTERM_CC_FAT	GO:0043025~neuronal cell body	19	UBXN1, ANXA3, ANXA5, HSPB1, KLC1, BAIAP2, GPHN, CNN3, PCMT1, DNAJB1, PALLD, CALD1, DPYSL2, MAP1B, MAP1A, CFL1, IGF2BP1, CKB, DBN1	0.199869
GOTERM_CC_FAT	GO:0097060~synaptic membrane	9	ITGB1, MARCKSL1, CFL1, HSPB1, ENO1, BAIAP2, PDLIM4, DBN1, GPHN	0.892532
Annotation Cluster 7	Enrichment Score: 2.4112196995042994
Category	Term	Count	Genes	FDR
GOTERM_CC_FAT	GO:0001726~ruffle	13	ITGB1, ACTN1, RDX, TPM1, BAIAP2, EPS8, LIMA1, PAK1, PALLD, CFL1, S100A6, SH3BGRL3, WASF2	0.000229306
GOTERM_CC_FAT	GO:0032587~ruffle membrane	6	EPS8, ITGB1, PAK1, TPM1, CFL1, SH3BGRL3	0.0805972
GOTERM_CC_FAT	GO:0031253~cell projection membrane	11	EPS8, ITGB1, LIMA1, PCMT1, PAK1, TPM1, CFL1, MSN, SH3BGRL3, EPS15, CD44	0.213457
GOTERM_CC_FAT	GO:0031256~leading edge membrane	7	EPS8, ITGB1, PAK1, TPM1, CFL1, SH3BGRL3, CD44	0.284251
Annotation Cluster 8	Enrichment Score: 1.9445564329995642
Category	Term	Count	Genes	FDR
GOTERM_CC_FAT	GO:0099522~cytosolic region	6	DNAJB1, MARCKSL1, SUMO3, NCS1, BAIAP2, DBN1	0.0441184
GOTERM_CC_FAT	GO:0099524~postsynaptic cytosol	5	DNAJB1, SUMO3, NCS1, BAIAP2, DBN1	0.0602374
GOTERM_CC_FAT	GO:0099523~presynaptic cytosol	4	MARCKSL1, SUMO3, NCS1, BAIAP2	0.228781
Annotation Cluster 9	Enrichment Score: 1.6579721094636035
Category	Term	Count	Genes	FDR
GOTERM_CC_FAT	GO:0005684~U2-type spliceosomal complex	8	SF3B4, SF3B5, LSM8, PPIL1, SNW1, CCDC12, LSM4, LSM2	0.011014
GOTERM_CC_FAT	GO:0005681~spliceosomal complex	11	SF3B4, RBM3, SF3B5, LGALS3, LSM8, PPIL1, SNW1, CCDC12, LSM4, SMNDC1, LSM2	0.0253016
GOTERM_CC_FAT	GO:0071011~precatalytic spliceosome	6	SF3B4, SF3B5, LSM8, LSM4, SMNDC1, LSM2	0.0456742
GOTERM_CC_FAT	GO:0120115~Lsm2-8 complex	3	LSM8, LSM4, LSM2	0.0539806
GOTERM_CC_FAT	GO:0071005~U2-type precatalytic spliceosome	5	SF3B4, SF3B5, LSM8, LSM4, LSM2	0.0670003
GOTERM_CC_FAT	GO:0005688~U6 snRNP	3	LSM8, LSM4, LSM2	0.0757621
