# Supplementary material for: FGF Signaling Promotes Lysosome Biogenesis in Chondrocytes via the Mannose Phosphate Receptor Pathway
Source: Traffic. 2025 Aug 1;26(7-9):e70013. doi: 10.1111/tra.70013 (PMC12314853; doi:10.1111/tra.70013)
Supplement: Supplementary file 4 — Table S3. [file TRA-26-e70013-s002.xlsx]

## Sheet: Analysis
CTRL_01	CTRL_02	CTRL_03	CTRL_04	TMEM_01	TMEM_02	TMEM_03	TMEM_04	FGFR3_4KO_TMEM_01	FGFR3_4KO_TMEM_02	FGFR3_4KO_TMEM_03	FGFR3_4KO_TMEM_04	Student's T-test Significant TMEM_CTRL	Student's T-test significant	Student's T-test Significant FGFR3_4KO_TMEM_CTRL	Student's T-test significant_	Student's T-test Significant FGFR3_4KO_TMEM_TMEM	Student's T-test significant__	GOBP name	GOMF name	GOCC name	KEGG name	Cluster	ANOVA Significant	-Log ANOVA p value	ANOVA q-value	Peptides	Razor + unique peptides	Unique peptides	Sequence coverage [%]	Unique + razor sequence coverage [%]	Unique sequence coverage [%]	Mol. weight [kDa]	Q-value	Score	Intensity	MS/MS count	-Log Student's T-test p-value TMEM_CTRL	Student's T-test q-value TMEM_CTRL	Student's T-test Difference TMEM_CTRL	Significantly regulated TMEM_CTRL	Student's T-test Test statistic TMEM_CTRL	-Log Student's T-test p-value FGFR3_4KO_TMEM_CTRL	Student's T-test q-value FGFR3_4KO_TMEM_CTRL	Student's T-test Difference FGFR3_4KO_TMEM_CTRL	Significantly regulated FGFR3_4KO_TMEM_CTRL	Student's T-test Test statistic FGFR3_4KO_TMEM_CTRL	-Log Student's T-test p-value FGFR3_4KO_TMEM_TMEM	Student's T-test q-value FGFR3_4KO_TMEM_TMEM	Student's T-test Difference FGFR3_4KO_TMEM_TMEM
23.5772	21.1963	21.0652	21.1064	24.7153	23.8761	24.1891	21.7474	26.2711	28.7337	27.6181	29.1339	+	TMEM_CTRL	+	FGFR3_4KO_TMEM_CTRL	+	FGFR3_4KO_TMEM_TMEM	cellular macromolecule metabolic process;cellular metabolic process;cellular process;cellular protein metabolic process;chromosome segregation;dephosphorylation;macromolecule metabolic process;macromolecule modification;metabolic process;peptidyl-serine dephosphorylation;phosphate-containing compound metabolic process;phosphorus metabolic process;primary metabolic process;protein dephosphorylatio…	antigen binding;binding;catalytic activity;hydrolase activity;hydrolase activity, acting on ester bonds;phosphatase activity;phosphoprotein phosphatase activity;phosphoric ester hydrolase activity;protein serine/threonine phosphatase activity	cell part;chromosomal part;chromosome, centromeric region;cytoplasmic part;cytosol;extracellular membrane-bounded organelle;extracellular organelle;extracellular region part;extracellular vesicular exosome;intracellular organelle part;intracellular part;macromolecular complex;membrane-bounded organelle;membrane-bounded vesicle;organelle;organelle part;protein complex;protein phosphatase type 2A c…	Cell cycle - yeast;Chagas disease (American trypanosomiasis);Hepatitis C;Long-term depression;Meiosis - yeast;mRNA surveillance pathway;Oocyte meiosis;TGF-beta signaling pathway;Tight junction;Wnt signaling pathway	Cluster -560	+	3.67275	0.000578947	21	21	17	43.3	43.3	33.3	65.322	0	323.31	6020300000	104	1.40553	0.0301474	1.89571	+	2.11696	3.66811	0	6.20293	+	6.98195	2.48213	0.00631111	4.30722
19.9872	19.4174	20.4328	21.0671	22.8389	21.6789	21.9297	21.0824	22.8302	26.47	24.1876	26.7773	+	TMEM_CTRL	+	FGFR3_4KO_TMEM_CTRL	+	FGFR3_4KO_TMEM_TMEM	cellular macromolecule metabolic process;cellular metabolic process;cellular process;cellular protein metabolic process;macromolecule metabolic process;metabolic process;primary metabolic process;protein folding;protein metabolic process	adenyl nucleotide binding;adenyl ribonucleotide binding;ATP binding;binding;nucleotide binding;purine nucleotide binding;purine ribonucleoside triphosphate binding;purine ribonucleotide binding;ribonucleotide binding	cell part;chaperonin-containing T-complex;cytoplasmic part;cytosolic part;intracellular part;macromolecular complex;protein complex		Cluster -560	+	2.95065	0.00224113	14	14	14	31.4	31.4	31.4	60.646	0	147.04	1233800000	33	2.0753	0.00363006	1.65637	+	3.2803	2.82996	0.000689655	4.84015	+	4.81388	1.70231	0.0154008	3.18378
22.0793	20.9249	23.3748	22.3578	23.6056	22.7358	24.0967	22.7804	24.723	26.8553	26.6566	27.3633	+	TMEM_CTRL	+	FGFR3_4KO_TMEM_CTRL	+	FGFR3_4KO_TMEM_TMEM					Cluster -560	+	2.25883	0.00643946	25	25	25	23.7	23.7	23.7	571.85	0	323.31	2086300000	59	1.2501	0.0455394	1.12041	+	1.85859	3.11926	0.000688172	4.21536	+	5.49654	2.45277	0.00591667	3.09495
24.1903	21.053	22.0599	20.8396	24.4894	23.4543	23.3042	23.156	24.7753	27.4002	25.8661	27.765	+	TMEM_CTRL	+	FGFR3_4KO_TMEM_CTRL	+	FGFR3_4KO_TMEM_TMEM	cellular macromolecule metabolic process;cellular metabolic process;cellular process;cellular protein metabolic process;macromolecule metabolic process;metabolic process;primary metabolic process;protein folding;protein metabolic process	adenyl nucleotide binding;adenyl ribonucleotide binding;ATP binding;binding;nucleotide binding;purine nucleotide binding;purine ribonucleoside triphosphate binding;purine ribonucleotide binding;ribonucleotide binding	cell part;chaperonin-containing T-complex;cytoplasm;cytoplasmic part;cytosolic part;intracellular part;macromolecular complex;protein complex		Cluster -560	+	2.65088	0.00339665	15	15	15	35.8	35.8	35.8	58.017	0	323.31	2617200000	54	1.27561	0.0428738	1.56527	+	1.90097	2.58119	0.000533333	4.41595	+	4.27294	2.03016	0.00757396	2.85068
19.4908	22.2774	20.2013	22.1746	24.1483	23.9042	24.612	21.8505	25.1757	26.8721	26.6439	26.9448	+	TMEM_CTRL	+	FGFR3_4KO_TMEM_CTRL	+	FGFR3_4KO_TMEM_TMEM	anatomical structure development;autophagy;biological regulation;catabolic process;cell differentiation;cellular catabolic process;cellular developmental process;cellular metabolic process;cellular process;cellular response to abiotic stimulus;cellular response to chemical stimulus;cellular response to endogenous stimulus;cellular response to external stimulus;cellular response to hormone stimulu…	binding;catalytic activity;cysteine-type endopeptidase activity;cysteine-type peptidase activity;endopeptidase activity;hydrolase activity;kininogen binding;peptidase activity;peptidase activity, acting on L-amino acid peptides;peptide binding;protein binding;protein complex binding;protein self-association	apical plasma membrane;cell part;cell surface;cytoplasm;cytoplasmic membrane-bounded vesicle;cytoplasmic part;cytoplasmic vesicle;external side of plasma membrane;extracellular membrane-bounded organelle;extracellular organelle;extracellular region;extracellular region part;extracellular space;extracellular vesicular exosome;intracellular membrane-bounded organelle;intracellular non-membrane-boun…	Antigen processing and presentation;Lysosome	Cluster -564	+	3.37749	0.00118367	3	3	3	11.5	11.5	11.5	37.544	0	165.6	1697600000	18	1.79904	0.0104	2.59271	+	2.78544	3.52958	0	5.37312	+	6.58084	2.0283	0.00752941	2.78041
19.4941	20.0608	20.5535	23.0165	24.8729	25.0571	22.881	23.6815	27.5387	27.3503	24.7324	27.0358	+	TMEM_CTRL	+	FGFR3_4KO_TMEM_CTRL	+	FGFR3_4KO_TMEM_TMEM	cellular component assembly;cellular component assembly at cellular level;cellular component organization;cellular component organization at cellular level;cellular component organization or biogenesis;cellular component organization or biogenesis at cellular level;cellular macromolecular complex assembly;cellular macromolecular complex subunit organization;cellular membrane organization;cellular…	binding;clathrin binding;protein binding;protein complex binding;protein transporter activity;substrate-specific transporter activity;transporter activity	AP-type membrane coat adaptor complex;cell part;clathrin adaptor complex;clathrin coat;coated pit;cytoplasmic part;Golgi apparatus part;intracellular organelle part;intracellular part;macromolecular complex;membrane;membrane coat;membrane part;organelle part;plasma membrane;protein complex;trans-Golgi network	Endocrine and other factor-regulated calcium reabsorption;Endocytosis;Huntington's disease	Cluster -564	+	3.32914	0.00123077	25	25	16	35.4	35.4	25.9	104.55	0	323.31	2529400000	70	2.24042	0.00237908	3.34193	+	3.59045	3.24135	0.000780488	5.88309	+	5.80401	1.65294	0.0168397	2.54116
22.1807	21.2472	19.9232	22.3185	24.6665	22.7606	22.6339	22.0529	23.4381	26.9925	24.1667	27.1389	+	TMEM_CTRL	+	FGFR3_4KO_TMEM_CTRL	+	FGFR3_4KO_TMEM_TMEM	biological regulation;biosynthetic process;catabolic process;cellular biosynthetic process;cellular catabolic process;cellular macromolecule biosynthetic process;cellular macromolecule catabolic process;cellular macromolecule metabolic process;cellular metabolic process;cellular nitrogen compound metabolic process;cellular process;cellular response to stimulus;cellular response to stress;DNA meta…	adenyl nucleotide binding;adenyl ribonucleotide binding;ATP binding;ATPase activity;ATPase activity, coupled;ATP-dependent helicase activity;ATP-dependent RNA helicase activity;binding;catalytic activity;cation binding;chromatin binding;DNA binding;helicase activity;hydrolase activity;hydrolase activity, acting on acid anhydrides;hydrolase activity, acting on acid anhydrides, in phosphorus-contai…	cell part;chromatin;chromosomal part;cytoplasm;exon-exon junction complex;intracellular organelle part;intracellular part;macromolecular complex;nuclear part;nucleoplasm;organelle part;protein complex	mRNA surveillance pathway;RNA transport	Cluster -560	+	1.99277	0.0092242	32	32	32	37.3	37.3	37.3	122.64	0	323.31	1660200000	59	1.35651	0.0351478	1.61108	+	2.03536	2.26817	0.00196791	4.01663	+	3.64378	1.13451	0.0499431	2.40555
20.4088	18.9912	22.3333	20.623	24.3863	23.479	23.2684	22.0142	24.3829	25.5116	26.3282	25.922	+	TMEM_CTRL	+	FGFR3_4KO_TMEM_CTRL	+	FGFR3_4KO_TMEM_TMEM	biological regulation;biosynthetic process;cell cycle process;cell surface receptor linked signaling pathway;cellular biosynthetic process;cellular macromolecule biosynthetic process;cellular macromolecule metabolic process;cellular metabolic process;cellular nitrogen compound metabolic process;cellular process;cellular response to stimulus;G2/M transition of mitotic cell cycle;macromolecule bios…	binding;binding, bridging;mRNA binding;nucleic acid binding;poly(A) RNA binding;poly(U) RNA binding;poly-purine tract binding;poly-pyrimidine tract binding;protein binding;protein binding, bridging;protein complex binding;protein domain specific binding;RNA binding;SH3 domain binding;SH3/SH2 adaptor activity;signaling adaptor activity;single-stranded RNA binding	cell part;cytoplasm;Grb2-Sos complex;intracellular membrane-bounded organelle;intracellular organelle;intracellular organelle part;intracellular part;macromolecular complex;membrane;membrane part;membrane-bounded organelle;nuclear part;nucleoplasm;nucleus;organelle;organelle part;plasma membrane part;protein complex		Cluster -564	+	3.37718	0.00117172	5	5	5	14.2	14.2	14.2	48.315	0	58.879	1117800000	27	2.03512	0.00366292	2.69791	+	3.20659	3.37743	0	4.94711	+	6.16148	1.88877	0.00954	2.2492
20.6689	21.8701	19.3108	20.7039	24.4958	24.5097	24.6904	22.0225	26.9783	26.0732	25.0424	26.1174	+	TMEM_CTRL	+	FGFR3_4KO_TMEM_CTRL	+	FGFR3_4KO_TMEM_TMEM	biological regulation;cellular process;chromosome segregation;establishment of localization;positive regulation of biological process;positive regulation of cell proliferation;positive regulation of cellular process;regulation of biological process;regulation of cell proliferation;regulation of cellular process;transmembrane transport;transport	transporter activity	cell part;cytoplasmic part;cytoskeletal part;integral to membrane;intracellular organelle part;intracellular part;intrinsic to membrane;macromolecular complex;membrane;membrane part;mitochondrial inner membrane;mitochondrial membrane;mitochondrial part;MMXD complex;organelle inner membrane;organelle membrane;organelle part;protein complex	Calcium signaling pathway;Huntington's disease;Parkinson's disease	Cluster -564	+	3.78348	0.000597015	12	5	5	37.2	14.4	14.4	32.901	0	32.186	1440000000	21	2.4445	0.0016	3.29116	+	3.99169	4.06735	0	5.41441	+	8.25167	1.52348	0.0209467	2.12325
21.7323	21.6015	21.8094	23.5289	25.9307	24.8013	24.7085	25.1014	25.8568	27.9172	26.5769	28.454	+	TMEM_CTRL	+	FGFR3_4KO_TMEM_CTRL	+	FGFR3_4KO_TMEM_TMEM	biological regulation;cellular macromolecule metabolic process;cellular metabolic process;cellular nitrogen compound metabolic process;cellular process;macromolecule metabolic process;metabolic process;mRNA metabolic process;mRNA processing;negative regulation of biological process;negative regulation of cell differentiation;negative regulation of cellular metabolic process;negative regulation of…	binding;catalytic activity;DNA binding;endonuclease activity;hydrolase activity;hydrolase activity, acting on ester bonds;nuclease activity;nucleic acid binding;nucleotide binding;RNA binding;single-stranded DNA binding;structure-specific DNA binding	cell part;intracellular membrane-bounded organelle;intracellular organelle;intracellular part;membrane-bounded organelle;nucleus;organelle		Cluster -564	+	3.97698	0.000714286	14	14	12	49.4	49.4	46.2	56.935	0	323.31	4335200000	57	3.14463	0	2.96743	+	5.55944	3.57165	0	5.03316	+	6.70067	1.69531	0.0160323	2.06574
20.1024	20.8975	22.831	22.2114	25.1926	24.3317	23.8142	23.9556	24.866	26.7946	26.2698	27.0047	+	TMEM_CTRL	+	FGFR3_4KO_TMEM_CTRL	+	FGFR3_4KO_TMEM_TMEM	biological regulation;carbon catabolite regulation of transcription;cell communication;cellular process;cellular response to chemical stimulus;cellular response to external stimulus;cellular response to extracellular stimulus;cellular response to nutrient;cellular response to nutrient levels;cellular response to stimulus;establishment of localization;establishment of localization in cell;establis…	protein transporter activity;substrate-specific transporter activity;transporter activity	cell part;cytoplasm;intracellular membrane-bounded organelle;intracellular organelle;intracellular part;membrane-bounded organelle;nucleus;organelle		Cluster -564	+	3.59634	0.000722892	13	13	13	34.8	34.8	34.8	57.836	0	323.31	1947000000	41	2.4811	0.00126984	2.81296	+	4.06596	3.32624	0.000864865	4.72322	+	6.02512	1.80523	0.0115434	1.91027
24.7218	21.4476	21.7837	20.7438	26.4207	26.3038	25.8812	24.7653	28.326	28.0794	26.7496	27.856	+	TMEM_CTRL	+	FGFR3_4KO_TMEM_CTRL	+	FGFR3_4KO_TMEM_TMEM	activation of protein kinase activity;activation of protein kinase C activity by G-protein coupled receptor protein signaling pathway;aging;alcohol metabolic process;anatomical structure morphogenesis;aorta morphogenesis;apoptotic cell clearance;artery morphogenesis;biological regulation;blood vessel morphogenesis;cell proliferation;cell surface receptor linked signaling pathway;cellular componen…	binding;calcium ion binding;cation binding;enzyme binding;ion binding;metal ion binding;protease binding;protein binding	adherens junction;anchoring junction;cell body;cell junction;cell part;cell projection;cell-substrate adherens junction;cell-substrate junction;clathrin-coated vesicle;coated vesicle;cytoplasmic membrane-bounded vesicle;cytoplasmic part;cytoplasmic vesicle;dendrite;endosome;focal adhesion;integral to membrane;integral to plasma membrane;intracellular membrane-bounded organelle;intracellular non-m…	Alzheimer's disease;Malaria	Cluster -564	+	3.56414	0.000752941	46	46	46	13	13	13	504.88	0	323.31	4769000000	162	2.37098	0.00210219	3.66852	+	3.84468	3.28474	0.000842105	5.57852	+	5.91627	2.0071	0.00765517	1.91
20.4577	20.1439	20.9743	21.9563	22.6689	22.6268	23.1875	20.9932	24.5883	24.5219	24.4655	23.1195	+	TMEM_CTRL	+	FGFR3_4KO_TMEM_CTRL	+	FGFR3_4KO_TMEM_TMEM	response to chemical stimulus;response to endogenous stimulus;response to glucagon stimulus;response to hormone stimulus;response to organic substance;response to peptide hormone stimulus;response to stimulus	binding;cation binding;electron carrier activity;heme binding;ion binding;iron ion binding;metal ion binding;tetrapyrrole binding;transition metal ion binding	cell part;cytoplasmic part;intracellular membrane-bounded organelle;intracellular organelle;intracellular organelle part;intracellular part;membrane;membrane-bounded organelle;mitochondrial inner membrane;mitochondrial membrane;mitochondrial part;mitochondrion;nucleus;organelle;organelle inner membrane;organelle membrane;organelle part		Cluster -564	+	2.96694	0.00217143	4	4	4	13.5	13.5	13.5	35.434	0	26.892	358820000	14	1.57342	0.0178889	1.48605	+	2.39843	3.39291	0	3.29075	+	6.20319	1.64606	0.0171559	1.8047
24.3509	22.4659	21.7525	20.1176	27.0205	26.9548	26.9694	25.7545	29.0201	28.5958	27.9366	28.3493	+	TMEM_CTRL	+	FGFR3_4KO_TMEM_CTRL	+	FGFR3_4KO_TMEM_TMEM	anatomical structure development;ATP hydrolysis coupled proton transport;brain development;cation transport;cellular process;developmental process;energy coupled proton transport, against electrochemical gradient;establishment of localization;hydrogen transport;ion transmembrane transport;ion transport;monovalent inorganic cation transport;organ development;proton transport;transmembrane transpor…	active transmembrane transporter activity;ATPase activity;ATPase activity, coupled;ATPase activity, coupled to movement of substances;ATPase activity, coupled to transmembrane movement of ions;ATPase activity, coupled to transmembrane movement of ions, phosphorylative mechanism;ATPase activity, coupled to transmembrane movement of substances;binding;catalytic activity;cation transmembrane transpo…	apical plasma membrane;axon part;axon terminus;cell part;cell projection;cell projection part;centrosome;clathrin-coated vesicle;coated vesicle;cytoplasmic membrane-bounded vesicle;cytoplasmic part;cytoplasmic vesicle;cytoskeletal part;early endosome;endosome;extracellular membrane-bounded organelle;extracellular organelle;extracellular region part;extracellular vesicular exosome;intracellular me…	Collecting duct acid secretion;Epithelial cell signaling in Helicobacter pylori infection;ko05152;Lysosome;Oxidative phosphorylation;Phagosome;Rheumatoid arthritis;Vibrio cholerae infection	Cluster -564	+	4.22369	0.00047619	9	9	9	37.9	37.9	37.9	40.301	0	323.31	7303500000	66	2.8441	0.000391304	4.50307	+	4.84585	3.66016	0	6.30369	+	6.9584	2.48542	0.00638202	1.80062
20.5116	20.5641	22.3528	22.2142	23.3408	22.4111	22.7168	24.2052	23.9276	25.4346	25.0164	25.4608	+	TMEM_CTRL	+	FGFR3_4KO_TMEM_CTRL	+	FGFR3_4KO_TMEM_TMEM	cellular macromolecule metabolic process;cellular metabolic process;cellular nitrogen compound metabolic process;cellular process;establishment of localization;establishment of localization in cell;establishment of RNA localization;intracellular transport;macromolecule metabolic process;metabolic process;mRNA metabolic process;mRNA processing;mRNA transport;nitrogen compound metabolic process;nuc…	binding;DNA binding;nucleic acid binding;nucleotide binding;RNA binding;single-stranded DNA binding;structure-specific DNA binding	cell part;cytoplasm;intracellular organelle part;intracellular part;macromolecular complex;nuclear part;nucleoplasm;organelle part;ribonucleoprotein complex;spliceosomal complex	Spliceosome	Cluster -564	+	3.0998	0.00173228	9	9	8	34.8	34.8	34.8	33.619	0	121.09	749810000	34	1.77271	0.0114579	1.7578	+	2.73959	3.21254	0.000744186	3.54915	+	5.73037	1.81305	0.0116498	1.79135
17.7178	22.2149	20.0759	23.2578	27.4297	27.4541	27.0179	25.7742	28.1561	28.6907	28.7865	28.6677	+	TMEM_CTRL	+	FGFR3_4KO_TMEM_CTRL	+	FGFR3_4KO_TMEM_TMEM	biological regulation;posttranscriptional regulation of gene expression;protein stabilization;regulation of biological process;regulation of biological quality;regulation of gene expression;regulation of macromolecule metabolic process;regulation of metabolic process;regulation of protein stability		cell part;cytoplasmic part;endosomal part;endosome;endosome membrane;integral to membrane;intracellular membrane-bounded organelle;intracellular organelle;intracellular organelle part;intracellular part;intrinsic to membrane;lysosomal membrane;lysosome;lytic vacuole;membrane;membrane part;membrane-bounded organelle;organelle;organelle membrane;organelle part;plasma membrane;vacuolar membrane;vacu…		Cluster -564	+	3.96891	0.000689655	6	6	6	10.5	10.5	10.5	45.155	0	45.277	7300400000	37	2.79469	0.000375	6.10234	+	4.73474	3.42173	0	7.75864	+	6.28138	2.12288	0.00684211	1.6563
21.7062	22.2559	23.0281	20.9772	25.1776	24.4616	23.8997	25.098	26.9963	26.6175	25.5228	26.0502	+	TMEM_CTRL	+	FGFR3_4KO_TMEM_CTRL	+	FGFR3_4KO_TMEM_TMEM	anatomical structure development;biological regulation;cardiac cell development;cardiac muscle cell development;cell development;cellular component organization;cellular component organization at cellular level;cellular component organization or biogenesis;cellular component organization or biogenesis at cellular level;cellular developmental process;cellular localization;cellular macromolecule lo…	structural molecule activity	cell part;cytoplasmic part;cytoskeletal part;envelope;intermediate filament;intracellular membrane-bounded organelle;intracellular organelle;intracellular organelle part;intracellular part;lamin filament;macromolecular complex;membrane-bounded organelle;nuclear envelope;nuclear lamina;nuclear matrix;nuclear part;nucleoplasm;nucleus;organelle;organelle envelope;organelle part;perinuclear region of…	Arrhythmogenic right ventricular cardiomyopathy (ARVC);Dilated cardiomyopathy;Hypertrophic cardiomyopathy (HCM)	Cluster -564	+	4.34548	0.000555556	26	26	25	43	43	41.8	74.311	0	258.55	1716500000	62	2.93817	0.000413793	2.66733	+	5.06205	3.9815	0	4.30481	+	7.96341	2.00478	0.00761143	1.63748
24.128	20.8979	23.6396	24.6221	26.3093	26.6497	25.708	25.5463	28.03	27.4535	27.4981	27.6353	+	TMEM_CTRL	+	FGFR3_4KO_TMEM_CTRL	+	FGFR3_4KO_TMEM_TMEM	apoptosis;calcium ion transport;cation transport;cell death;cellular process;death;divalent inorganic cation transport;divalent metal ion transport;establishment of localization;establishment of localization in cell;intracellular transport;ion transport;metal ion transport;mitochondrial calcium ion transport;mitochondrial transport;programmed cell death;transport	anion channel activity;anion transmembrane transporter activity;binding;channel activity;gated channel activity;ion channel activity;ion transmembrane transporter activity;nucleotide binding;passive transmembrane transporter activity;porin activity;protein binding;protein complex binding;substrate-specific channel activity;substrate-specific transmembrane transporter activity;substrate-specific t…	cell part;cytoplasmic part;intracellular organelle part;intracellular part;macromolecular complex;membrane;membrane part;mitochondrial membrane;mitochondrial outer membrane;mitochondrial part;organelle membrane;organelle outer membrane;organelle part;outer membrane;plasma membrane;pore complex;protein complex	Calcium signaling pathway;Huntington's disease;Parkinson's disease	Cluster -564	+	3.19122	0.00150427	11	11	11	51.9	51.9	51.9	30.755	0	309.22	4629700000	89	1.99526	0.0043027	2.73141	+	3.13408	2.97163	0.000784314	4.33229	+	5.14048	2.8339	0.00307143	1.60088
19.2401	21.7625	19.0299	21.7668	22.482	22.8948	22.9273	21.8341	24.431	24.4449	23.4578	24.0077	+	TMEM_CTRL	+	FGFR3_4KO_TMEM_CTRL	+	FGFR3_4KO_TMEM_TMEM	establishment of localization;lipid transport;organic substance transport;transport	binding;cation binding;ion binding;lipid binding;metal ion binding;phospholipid binding	cell part;cytoplasmic part;endoplasmic reticulum part;integral to endoplasmic reticulum membrane;integral to membrane;integral to organelle membrane;intracellular organelle part;intracellular part;intrinsic to endoplasmic reticulum membrane;intrinsic to membrane;intrinsic to organelle membrane;membrane;membrane part;organelle membrane contact site;organelle part;plasma membrane		Cluster -564	+	2.79686	0.0027	11	11	11	12.5	12.5	12.5	121.16	0	120.65	381840000	25	1.69184	0.013533	2.08471	+	2.60001	2.72119	0.000615385	3.63551	+	4.57248	2.38606	0.00622222	1.5508
24.0833	20.1549	24.038	21.2166	25.8765	25.9667	25.4312	25.9538	27.2101	27.6598	26.5299	28.0096	+	TMEM_CTRL	+	FGFR3_4KO_TMEM_CTRL	+	FGFR3_4KO_TMEM_TMEM	actin crosslink formation;actin cytoskeleton organization;actin cytoskeleton reorganization;actin filament organization;actin filament-based process;anatomical structure formation involved in morphogenesis;anatomical structure morphogenesis;biological adhesion;biological regulation;biosynthetic process;cAMP-mediated signaling;cell adhesion;cell cycle process;cell morphogenesis;cell morphogenesis …	binding;G-protein-coupled receptor binding;molecular transducer activity;mu-type opioid receptor binding;opioid receptor binding;protein binding;protein complex binding;receptor binding;signal transducer activity;SMAD binding	actin cytoskeleton;actin filament;adherens junction;anchoring junction;cell body;cell cortex part;cell junction;cell part;cell projection part;cell-substrate adherens junction;cell-substrate junction;chromosomal part;cortical cytoskeleton;cytoplasmic part;cytoskeletal part;cytoskeleton;cytosol;dendritic shaft;extracellular membrane-bounded organelle;extracellular organelle;extracellular region pa…	Focal adhesion;MAPK signaling pathway	Cluster -564	+	3.10031	0.00174603	44	44	39	24.4	24.4	22.3	280.49	0	323.31	4257600000	109	2.14666	0.00285366	3.43386	+	3.41287	2.80213	0.000666667	4.97915	+	4.75136	2.38583	0.00616514	1.54529
21.3686	22.6366	18.6691	21.7505	24.4434	24.8326	25.1156	26.2964	27.5508	27.1368	25.6868	26.3477	+	TMEM_CTRL	+	FGFR3_4KO_TMEM_CTRL	+	FGFR3_4KO_TMEM_TMEM	ATP biosynthetic process;ATP hydrolysis coupled proton transport;ATP metabolic process;ATP synthesis coupled proton transport;biological regulation;biosynthetic process;cation homeostasis;cation transport;cellular biosynthetic process;cellular cation homeostasis;cellular chemical homeostasis;cellular component assembly;cellular component assembly at cellular level;cellular component organization;…	active transmembrane transporter activity;ATPase activity;ATPase activity, coupled;ATPase activity, coupled to movement of substances;ATPase activity, coupled to transmembrane movement of ions;ATPase activity, coupled to transmembrane movement of substances;ATPase binding;binding;catalytic activity;cation transmembrane transporter activity;cation-transporting ATPase activity;enzyme binding;hydrog…	apical plasma membrane;cell part;cytoplasmic part;integral to membrane;intracellular membrane-bounded organelle;intracellular organelle;intracellular organelle part;intracellular part;intrinsic to membrane;lysosomal membrane;macromolecular complex;membrane;membrane part;membrane-bounded organelle;mitochondrion;organelle;organelle membrane;organelle part;plasma membrane;plasma membrane part;protei…	Collecting duct acid secretion;Epithelial cell signaling in Helicobacter pylori infection;ko05152;Lysosome;Oxidative phosphorylation;Phagosome;Rheumatoid arthritis;Vibrio cholerae infection	Cluster -564	+	3.57175	0.000761905	12	12	12	22.4	22.4	22.4	93.209	0	323.31	2435200000	55	2.59879	0.00104505	4.06582	+	4.30993	3.2661	0.000820513	5.57432	+	5.86783	1.40259	0.0272358	1.50851
21.2444	23.6461	23.2915	19.4759	23.7829	24.2344	23.054	24.5824	25.6497	25.4008	24.7541	25.8064	+	TMEM_CTRL	+	FGFR3_4KO_TMEM_CTRL	+	FGFR3_4KO_TMEM_TMEM	amine metabolic process;betaine metabolic process;biological regulation;carboxylic acid metabolic process;carnitine metabolic process;catabolic process;cellular amine metabolic process;cellular amino acid metabolic process;cellular aromatic compound metabolic process;cellular catabolic process;cellular ketone metabolic process;cellular lipid metabolic process;cellular macromolecule metabolic proc…	binding;catalytic activity;cation binding;coenzyme binding;cofactor binding;cytochrome-b5 reductase activity;dioxygenase activity;electron carrier activity;enzyme binding;flavin adenine dinucleotide binding;FMN binding;hydrolase activity;ion binding;iron ion binding;iron-cytochrome-c reductase activity;metal ion binding;monooxygenase activity;NADP binding;NADPH-hemoprotein reductase activity;nitr…	cell part;cytoplasmic part;cytosol;endoplasmic reticulum membrane;endoplasmic reticulum part;intracellular membrane-bounded organelle;intracellular organelle;intracellular organelle part;intracellular part;membrane;membrane part;membrane-bounded organelle;mitochondrion;organelle;organelle membrane;organelle part		Cluster -564	+	2.04748	0.00879087	9	9	9	14.7	14.7	14.7	76.962	0	163.5	948790000	34	1.30576	0.0401053	1.99895	+	1.95104	2.19175	0.00181281	3.48827	+	3.49778	1.99293	0.00748315	1.48932
20.1422	18.7133	19.5665	20.966	24.4484	23.8674	23.9489	24.0682	24.4056	26.3453	25.4212	26.0806	+	TMEM_CTRL	+	FGFR3_4KO_TMEM_CTRL	+	FGFR3_4KO_TMEM_TMEM	binding of sperm to zona pellucida;cell recognition;cell-cell recognition;cellular component assembly;cellular component assembly at cellular level;cellular component organization;cellular component organization at cellular level;cellular component organization or biogenesis;cellular component organization or biogenesis at cellular level;cellular macromolecule metabolic process;cellular metabolic…	adenyl nucleotide binding;adenyl ribonucleotide binding;ATP binding;binding;nucleotide binding;purine nucleotide binding;purine ribonucleoside triphosphate binding;purine ribonucleotide binding;ribonucleotide binding	aggresome;cell body;cell part;centrosome;chaperonin-containing T-complex;cytoplasmic part;cytoskeletal part;cytoskeleton;cytosolic part;extracellular membrane-bounded organelle;extracellular organelle;extracellular region part;extracellular vesicular exosome;inclusion body;intermediate filament cytoskeleton;intracellular non-membrane-bounded organelle;intracellular organelle;intracellular organel…		Cluster -564	+	5.25251	0	17	17	17	34.5	34.5	34.5	59.588	0	145.16	1243500000	41	4.17202	0	4.23621	+	8.61516	4.25321	0	5.71616	+	8.90666	1.77606	0.0133392	1.47995
20.1423	20.9907	21.9394	20.7027	23.8604	23.4863	23.3917	21.7346	24.4119	24.4005	24.8601	24.6714	+	TMEM_CTRL	+	FGFR3_4KO_TMEM_CTRL	+	FGFR3_4KO_TMEM_TMEM	biological regulation;positive regulation of biological process;positive regulation of biosynthetic process;positive regulation of cellular biosynthetic process;positive regulation of cellular metabolic process;positive regulation of cellular process;positive regulation of gene expression;positive regulation of macromolecule biosynthetic process;positive regulation of macromolecule metabolic proc…	binding;DNA binding;ligand-dependent nuclear receptor activity;ligand-dependent nuclear receptor transcription coactivator activity;molecular transducer activity;nucleic acid binding;protein binding transcription factor activity;receptor activity;regulatory region DNA binding;regulatory region nucleic acid binding;signal transducer activity;signaling receptor activity;transcription coactivator ac…	cell part;cytoplasmic part;cytosol;integral to membrane;intracellular membrane-bounded organelle;intracellular organelle;intracellular organelle part;intracellular part;intrinsic to membrane;lysosomal membrane;lysosome;lytic vacuole;membrane;membrane part;membrane-bounded organelle;nucleus;organelle;organelle membrane;organelle part;vacuolar membrane;vacuolar part;vacuole		Cluster -564	+	3.78833	0.000606061	4	4	4	12.6	12.6	12.6	43.871	0	69.867	486800000	17	2.24724	0.0024106	2.17447	+	3.60352	4.35869	0	3.64222	+	9.29825	1.63439	0.0173731	1.46774
22.7233	20.4922	21.892	18.8752	23.637	23.7239	23.938	24.0251	24.8969	25.7068	24.764	25.7836	+	TMEM_CTRL	+	FGFR3_4KO_TMEM_CTRL	+	FGFR3_4KO_TMEM_TMEM	apoptosis;biological regulation;cell cycle;cell death;cellular process;cytokinetic cell separation;cytokinetic process;death;establishment of localization;establishment of protein localization;programmed cell death;protein transport;regulation of biological process;regulation of cell cycle;regulation of cell cycle process;regulation of cellular component organization;regulation of cellular proces…	binding;protein binding;protein domain specific binding;SH3 domain binding	adherens junction;anchoring junction;cell junction;cell part;cell-substrate adherens junction;cell-substrate junction;cytoplasm;cytoplasmic membrane-bounded vesicle;cytoplasmic part;cytoplasmic vesicle;cytoskeletal part;cytosol;endoplasmic reticulum exit site;endoplasmic reticulum part;extracellular membrane-bounded organelle;extracellular organelle;extracellular region part;extracellular vesicul…	Endocytosis	Cluster -564	+	3.15247	0.00162712	15	15	15	19.1	19.1	19.1	95.881	0	233.07	935880000	31	2.10876	0.0028538	2.83534	+	3.3422	2.84726	0.000695652	4.29215	+	4.85301	2.69002	0.00323529	1.4568
19.212	23.6802	23.1711	20.655	23.8396	23.334	23.0693	24.3209	24.9953	25.3124	24.3793	25.5266	+	TMEM_CTRL	+	FGFR3_4KO_TMEM_CTRL	+	FGFR3_4KO_TMEM_TMEM					Cluster -564	+	0.836201	0.0956326	11	11	10	19.1	19.1	18	75.085	0	83.171	825240000	28	1.21332	0.0486767	1.96141	+	1.79748	1.98244	0.00283004	3.37386	+	3.11089	2.03942	0.00775758	1.41246
24.6099	23.5557	22.4756	23.9964	25.8143	24.8125	24.9498	24.3943	25.2901	27.2408	25.9771	27.0745	+	TMEM_CTRL	+	FGFR3_4KO_TMEM_CTRL	+	FGFR3_4KO_TMEM_TMEM	biological regulation;cellular macromolecule metabolic process;cellular metabolic process;cellular nitrogen compound metabolic process;cellular process;cellular response to stimulus;chordate embryonic development;circadian rhythm;developmental process;embryo development;embryo development ending in birth or egg hatching;in utero embryonic development;induction of apoptosis;induction of apoptosis …	adenyl nucleotide binding;adenyl ribonucleotide binding;ATP binding;ATPase activity;ATPase activity, coupled;ATP-dependent helicase activity;ATP-dependent RNA helicase activity;binding;calcium-dependent protein binding;calmodulin binding;catalytic activity;enzyme binding;helicase activity;hydrolase activity;hydrolase activity, acting on acid anhydrides;hydrolase activity, acting on acid anhydride…	catalytic step 2 spliceosome;cell part;cytoplasm;extracellular membrane-bounded organelle;extracellular organelle;extracellular region part;extracellular vesicular exosome;intracellular non-membrane-bounded organelle;intracellular organelle;intracellular organelle part;intracellular part;macromolecular complex;membrane;membrane-bounded organelle;membrane-bounded vesicle;non-membrane-bounded organ…	Spliceosome	Cluster -560	+	2.43023	0.00494472	19	18	14	32.7	30.9	24.4	69.238	0	192.62	2319800000	67	1.6157	0.0165	1.33333	+	2.47005	2.56459	0.000522876	2.73625	+	4.23821	1.36002	0.0293219	1.40292
23.7455	24.4354	22.0782	19.8509	25.6848	24.8191	24.5735	25.0438	25.2639	27.2	25.9023	27.2523	+	TMEM_CTRL	+	FGFR3_4KO_TMEM_CTRL	+	FGFR3_4KO_TMEM_TMEM	establishment of localization;establishment of localization in cell;establishment of protein localization;intracellular protein transport;intracellular transport;nuclear import;nuclear transport;nucleocytoplasmic transport;protein import;protein import into nucleus;protein targeting;protein transport;ribosomal protein import into nucleus;transport	binding;cytoskeletal protein binding;kinesin binding;protein binding;protein complex binding;protein transporter activity;substrate-specific transporter activity;transporter activity	cell part;cytoplasm;cytoplasmic part;endoplasmic reticulum part;endoplasmic reticulum tubular network;extracellular membrane-bounded organelle;extracellular organelle;extracellular region part;extracellular vesicular exosome;intracellular organelle part;intracellular part;macromolecular complex;membrane;membrane part;membrane-bounded organelle;membrane-bounded vesicle;nuclear membrane;nuclear par…	RNA transport	Cluster -564	+	2.09616	0.00823529	21	21	21	30.6	30.6	30.6	97.183	0	323.31	2404300000	78	1.56778	0.0178898	2.50281	+	2.38891	2.15211	0.00219905	3.87714	+	3.42309	1.34039	0.0303437	1.37433
19.2113	21.344	19.7003	21.7355	22.3953	22.5144	22.6058	20.6508	23.5381	23.6608	23.2977	23.0638	+	TMEM_CTRL	+	FGFR3_4KO_TMEM_CTRL	+	FGFR3_4KO_TMEM_TMEM	carbohydrate metabolic process;cellular carbohydrate metabolic process;cellular macromolecule metabolic process;cellular metabolic process;cellular process;cellular protein metabolic process;co-translational protein modification;glycosylation;macromolecule glycosylation;macromolecule metabolic process;macromolecule modification;metabolic process;peptidyl-amino acid modification;peptidyl-asparagin…	catalytic activity;dolichyl-diphosphooligosaccharide-protein glycotransferase activity;oligosaccharyl transferase activity;transferase activity;transferase activity, transferring glycosyl groups;transferase activity, transferring hexosyl groups	cell part;cytoplasmic part;endoplasmic reticulum part;intracellular organelle part;intracellular part;macromolecular complex;membrane part;oligosaccharyltransferase complex;organelle part;protein complex	N-Glycan biosynthesis;Protein processing in endoplasmic reticulum;Various types of N-glycan biosynthesis	Cluster -564	+	2.32116	0.00614218	4	4	4	4.8	4.8	4.8	80.597	0	24.95	219340000	8	1.33603	0.0373333	1.54381	+	2.00132	2.7326	0.000634921	2.89232	+	4.59744	1.49829	0.0230162	1.34851
29.6225	29.3432	31.7736	30.4031	31.7517	31.6123	30.8222	31.2055	32.6266	32.3985	33.1457	32.5781	+	TMEM_CTRL	+	FGFR3_4KO_TMEM_CTRL	+	FGFR3_4KO_TMEM_TMEM	aging;anatomical structure development;anatomical structure morphogenesis;anterograde axon cargo transport;apoptosis;astrocyte development;astrocyte differentiation;axon cargo transport;axon regeneration;axon transport of mitochondrion;axonogenesis;Bergmann glial cell differentiation;biological regulation;brain development;cell death;cell development;cell differentiation;cell part morphogenesis;c…	binding;binding, bridging;double-stranded RNA binding;enzyme binding;integrin binding;kinase binding;nucleic acid binding;phosphatase binding;phospholipase binding;protein binding;protein binding, bridging;protein complex binding;protein dimerization activity;protein domain specific binding;protein heterodimerization activity;protein kinase binding;protein phosphatase 2A binding;protein phosphata…	adherens junction;anchoring junction;axon;axon part;cell body;cell junction;cell leading edge;cell part;cell projection;cell projection part;cell-cell adherens junction;cell-cell junction;cell-substrate adherens junction;cell-substrate junction;C-fiber;cilium part;contractile fiber part;cytoplasm;cytoplasmic part;cytoskeletal part;cytoskeleton;cytosol;cytosolic part;extracellular membrane-bounded…	Amyotrophic lateral sclerosis (ALS);Arrhythmogenic right ventricular cardiomyopathy (ARVC);Dilated cardiomyopathy;Hypertrophic cardiomyopathy (HCM)	Cluster -564	+	2.52313	0.00442328	47	47	45	80.7	80.7	77.5	53.7	0	323.31	141770000000	791	1.22727	0.0467195	1.06231	+	1.82066	2.56149	0.000519481	2.40159	+	4.23175	2.63882	0.00309859	1.33928
26.0233	24.2445	26.4461	26.0356	27.1139	27.2362	27.0346	26.6089	27.3214	28.6442	28.6689	28.7112	+	TMEM_CTRL	+	FGFR3_4KO_TMEM_CTRL	+	FGFR3_4KO_TMEM_TMEM	anatomical structure development;binding of sperm to zona pellucida;biological regulation;biosynthetic process;cell cycle phase;cell cycle process;cell development;cell recognition;cell-cell recognition;cellular biosynthetic process;cellular component disassembly;cellular component disassembly at cellular level;cellular component organization;cellular component organization at cellular level;cell…	adenyl nucleotide binding;adenyl ribonucleotide binding;ADP binding;ATP binding;ATPase activity;ATPase activity, coupled;binding;catalytic activity;glycolipid binding;hydrolase activity;hydrolase activity, acting on acid anhydrides;hydrolase activity, acting on acid anhydrides, in phosphorus-containing anhydrides;lipid binding;nucleoside-triphosphatase activity;nucleotide binding;protein binding;…	axon part;blood microparticle;cell body;cell part;cell projection;cell projection part;cell surface;chromosomal part;clathrin-coated vesicle;coated vesicle;cytoplasm;cytoplasmic membrane-bounded vesicle;cytoplasmic part;cytoplasmic vesicle;cytosol;extracellular membrane-bounded organelle;extracellular organelle;extracellular region part;extracellular vesicular exosome;germ cell nucleus;intracellu…	Antigen processing and presentation;Endocytosis;MAPK signaling pathway;Measles;Protein processing in endoplasmic reticulum;Spliceosome;Toxoplasmosis	Cluster -564	+	2.76969	0.00282927	24	21	21	43.2	37.9	37.9	70.87	0	323.31	7886800000	186	1.67634	0.0140262	1.31103	+	2.57343	2.66095	0.00057554	2.64903	+	4.44211	1.97844	0.00752174	1.338
20.5978	23.3697	24.0026	25.4652	27.9299	28.1005	27.6238	27.8232	30.3053	29.0057	27.8206	29.5221	+	TMEM_CTRL	+	FGFR3_4KO_TMEM_CTRL	+	FGFR3_4KO_TMEM_TMEM	aging;anatomical structure development;apoptotic mitochondrial changes;biological regulation;cellular component organization;cellular component organization at cellular level;cellular component organization or biogenesis;cellular component organization or biogenesis at cellular level;cellular process;developmental process;establishment of localization;heart development;liver development;mitochond…	binding;enzyme binding;protein binding;transporter activity	cell part;cytoplasmic part;integral to membrane;intracellular membrane-bounded organelle;intracellular organelle;intracellular organelle part;intracellular part;intrinsic to membrane;membrane;membrane part;membrane-bounded organelle;mitochondrial inner membrane;mitochondrial membrane;mitochondrial outer membrane;mitochondrial part;mitochondrion;nucleus;organelle;organelle inner membrane;organelle…	Calcium signaling pathway;Huntington's disease;Parkinson's disease	Cluster -564	+	3.39641	0.00108333	12	12	5	39.9	39.9	17.1	32.904	0	86.697	10271000000	80	2.64262	0.00108411	4.51051	+	4.40288	2.94119	0.000754717	5.8046	+	5.0691	1.29595	0.0341522	1.29409
21.9604	21.7945	24.0002	20.5075	24.8186	24.8299	24.3648	25.5144	26.3409	25.9276	26.3498	26.0076	+	TMEM_CTRL	+	FGFR3_4KO_TMEM_CTRL	+	FGFR3_4KO_TMEM_TMEM	actin cytoskeleton organization;actin filament-based process;actomyosin structure organization;anatomical structure homeostasis;anatomical structure morphogenesis;associative learning;axon extension;behavior;biological adhesion;biological regulation;blood vessel endothelial cell migration;calcium ion homeostasis;calcium-independent cell-matrix adhesion;cardiac cell differentiation;cardiac muscle …	actin binding;actinin binding;alpha-actinin binding;binding;cation binding;collagen binding;cytoskeletal protein binding;enzyme binding;extracellular matrix binding;fibronectin binding;glycoprotein binding;integrin binding;ion binding;kinase binding;laminin binding;metal ion binding;peptide binding;protease binding;protein binding;protein complex binding;protein dimerization activity;protein doma…	acrosomal vesicle;adherens junction;alpha10-beta1 integrin complex;alpha11-beta1 integrin complex;alpha1-beta1 integrin complex;alpha2-beta1 integrin complex;alpha3-beta1 integrin complex;alpha7-beta1 integrin complex;alpha9-beta1 integrin complex;anchoring junction;basement membrane;cell junction;cell part;cell projection;cell projection membrane;cell projection part;cell surface;cell-cell conta…	Arrhythmogenic right ventricular cardiomyopathy (ARVC);Axon guidance;Bacterial invasion of epithelial cells;Cell adhesion molecules (CAMs);Dilated cardiomyopathy;ECM-receptor interaction;Focal adhesion;Hypertrophic cardiomyopathy (HCM);Leishmaniasis;Leukocyte transendothelial migration;Pathogenic Escherichia coli infection;Pathways in cancer;Phagosome;Regulation of actin cytoskeleton;Shigellosis;…	Cluster -564	+	3.48691	0.000782609	9	9	9	14.8	14.8	14.8	88.344	0	228.26	1576200000	57	2.30042	0.00213699	2.81628	+	3.70624	3.1614	0.000719101	4.09085	+	5.6013	2.5562	0.00498765	1.27456
23.266	21.0397	23.7699	22.9204	26.6414	25.7756	26.2103	26.2599	27.2256	27.3219	27.4164	27.5543	+	TMEM_CTRL	+	FGFR3_4KO_TMEM_CTRL	+	FGFR3_4KO_TMEM_TMEM	astral microtubule organization;biological regulation;cation transport;cell cycle process;cell projection organization;cellular component assembly;cellular component assembly at cellular level;cellular component organization;cellular component organization at cellular level;cellular component organization or biogenesis;cellular component organization or biogenesis at cellular level;cellular local…	binding;catalytic activity;GDP binding;GTP binding;GTPase activity;guanyl nucleotide binding;guanyl ribonucleotide binding;hydrolase activity;hydrolase activity, acting on acid anhydrides;hydrolase activity, acting on acid anhydrides, in phosphorus-containing anhydrides;nucleoside-triphosphatase activity;nucleotide binding;purine nucleotide binding;purine ribonucleoside triphosphate binding;purin…	axon;cell division site part;cell junction;cell part;cell projection;clathrin coated vesicle membrane;clathrin-coated vesicle;cleavage furrow;coated vesicle;coated vesicle membrane;cytoplasmic membrane-bounded vesicle;cytoplasmic part;cytoplasmic vesicle;cytoplasmic vesicle membrane;cytoplasmic vesicle part;cytoskeletal part;endocytic vesicle;endocytic vesicle membrane;endosomal part;endosome;end…	Endocrine and other factor-regulated calcium reabsorption;Endocytosis;Pancreatic secretion;Vasopressin-regulated water reabsorption	Cluster -564	+	4.66703	0.000615385	14	14	14	66.1	66.1	66.1	24.488	0	321.66	3608600000	77	3.15544	0	3.47278	+	5.58641	3.90631	0	4.63055	+	7.71805	3.04441	0.00133333	1.15776
22.222	19.7536	21.3834	20.6987	23.1517	22.3492	23.2836	22.5874	23.2035	24.1181	24.4487	24.1518	+	TMEM_CTRL	+	FGFR3_4KO_TMEM_CTRL	+	FGFR3_4KO_TMEM_TMEM	biological regulation;negative regulation of biological process;negative regulation of cellular process;negative regulation of ion transmembrane transport;negative regulation of ion transport;negative regulation of transmembrane transport;negative regulation of transport;regulation of biological process;regulation of cellular process;regulation of ion transmembrane transport;regulation of ion tra…	14-3-3 protein binding;binding;ion channel binding;protein binding;protein C-terminus binding;protein N-terminus binding	cell part;cytoplasm;intracellular part;macromolecular complex;protein complex	Cell cycle;Neurotrophin signaling pathway;Oocyte meiosis	Cluster -564	+	3.05275	0.00173134	7	4	4	36.3	25.7	25.7	27.778	0	204.02	320550000	20	2.03961	0.00368362	1.82853	+	3.21478	2.92905	0.000747664	2.96611	+	5.04081	1.75798	0.0138435	1.13759
24.5774	22.1889	25.2565	21.4937	25.7239	25.7808	25.1722	24.9504	26.4272	26.2811	26.4266	26.5192	+	TMEM_CTRL	+	FGFR3_4KO_TMEM_CTRL	+	FGFR3_4KO_TMEM_TMEM	actin filament capping;barbed-end actin filament capping;biological regulation;cellular component organization;cellular component organization or biogenesis;negative regulation of actin filament depolymerization;negative regulation of actin filament polymerization;negative regulation of biological process;negative regulation of cellular component organization;negative regulation of cellular proce…		cell cortex part;cell part;cortical cytoskeleton;cytoplasmic part;cytoskeletal part;cytoskeleton;extracellular membrane-bounded organelle;extracellular organelle;extracellular region part;extracellular vesicular exosome;F-actin capping protein complex;intracellular non-membrane-bounded organelle;intracellular organelle;intracellular organelle part;intracellular part;macromolecular complex;membran…		Cluster -564	+	2.03038	0.00901493	10	10	8	58.4	58.4	49	32.967	0	323.31	2068600000	66	1.43996	0.0268613	2.02769	+	2.17437	2.10248	0.00225778	3.0344	+	3.33054	2.51281	0.00616471	1.00671
20.8684	22.0574	20.3044	21.8238	23.5512	24.1031	23.3905	24.8108	23.4529	22.8644	22.9722	22.422	+	TMEM_CTRL	+	FGFR3_4KO_TMEM_CTRL	+	FGFR3_4KO_TMEM_TMEM		binding;carbohydrate binding			Cluster -564	+	3.11146	0.00170968	9	9	9	10.7	10.7	10.7	133.44	0	67.413	260520000	17	2.99013	0	2.7004	+	5.18419	2.24805	0.00193684	1.66437	+	3.60508	1.44603	0.025118	-1.03603
19.8899	19.6275	20.1656	22.438	27.1729	26.3287	25.6464	26.7183	24.7344	25.38	25.2628	26.3064	+	TMEM_CTRL	+	FGFR3_4KO_TMEM_CTRL	+	FGFR3_4KO_TMEM_TMEM	biological regulation;calcium ion homeostasis;calcium-mediated signaling;calcium-mediated signaling using intracellular calcium source;cation homeostasis;cellular calcium ion homeostasis;cellular cation homeostasis;cellular chemical homeostasis;cellular divalent inorganic cation homeostasis;cellular homeostasis;cellular ion homeostasis;cellular localization;cellular macromolecule localization;cel…		cell part;clathrin-coated vesicle;coated vesicle;cytoplasmic membrane-bounded vesicle;cytoplasmic part;cytoplasmic vesicle;endoplasmic reticulum membrane;endoplasmic reticulum part;Golgi apparatus part;Golgi cisterna membrane;Golgi membrane;integral to membrane;integral to plasma membrane;intracellular membrane-bounded organelle;intracellular organelle;intracellular organelle part;intracellular p…	Protein processing in endoplasmic reticulum	Cluster -564	+	4.80078	0.000190476	9	9	9	35.5	35.5	35.5	27.911	0	69.094	2008000000	24	4.0594	0	5.93631	+	8.22461	3.59253	0	4.89063	+	6.76077	1.19885	0.0439188	-1.04568
21.3326	20.3496	23.3943	20.1372	25.6416	25.7108	25.3672	26.0832	25.806	24.5109	23.8357	24.3987	+	TMEM_CTRL	+	FGFR3_4KO_TMEM_CTRL	+	FGFR3_4KO_TMEM_TMEM	biological regulation;cellular process;maintenance of location;maintenance of location in cell;maintenance of protein location;maintenance of protein location in cell;negative regulation of catalytic activity;negative regulation of hydrolase activity;negative regulation of molecular function;negative regulation of myosin-light-chain-phosphatase activity;negative regulation of phosphatase activity…		actin filament bundle;actomyosin;adherens junction;anchoring junction;cell junction;cell part;cell-substrate adherens junction;cell-substrate junction;cytoplasm;cytoskeletal part;focal adhesion;intracellular organelle part;intracellular part;organelle part;stress fiber		Cluster -564	+	3.39697	0.00109474	25	25	25	29	29	29	117.01	0	271.68	1141800000	72	3.23883	0	4.39727	+	5.79754	2.40417	0.000891566	3.33439	+	3.91071	1.27664	0.0360322	-1.06288
18.9338	19.7555	23.9336	21.1774	25.7039	25.8653	25.0476	26.1893	24.412	24.4165	23.8004	25.2813	+	TMEM_CTRL	+	FGFR3_4KO_TMEM_CTRL	+	FGFR3_4KO_TMEM_TMEM	biological regulation;cellular component organization;cellular component organization at cellular level;cellular component organization or biogenesis;cellular component organization or biogenesis at cellular level;cellular membrane fusion;cellular membrane organization;cellular process;ER to Golgi vesicle-mediated transport;establishment of localization;establishment of localization in cell;estab…	binding;protein binding;SNAP receptor activity;SNARE binding;syntaxin binding	cell part;cytoplasmic membrane-bounded vesicle;cytoplasmic part;cytoplasmic vesicle;endoplasmic reticulum membrane;endoplasmic reticulum part;endoplasmic reticulum-Golgi intermediate compartment membrane;Golgi apparatus part;Golgi membrane;integral to membrane;intracellular membrane-bounded organelle;intracellular organelle;intracellular organelle part;intracellular part;intrinsic to membrane;mac…	Phagosome;SNARE interactions in vesicular transport	Cluster -564	+	2.70739	0.00311628	8	8	8	47	47	47	24.74	0	224.3	1184700000	46	2.56084	0.0012069	4.75142	+	4.23038	1.97525	0.00303502	3.52742	+	3.09791	1.70629	0.0152358	-1.224
20.1582	22.6903	21.9866	19.6109	24.7013	25.5834	23.5058	24.9415	24.1104	23.678	22.5872	23.3791	+	TMEM_CTRL	+	FGFR3_4KO_TMEM_CTRL	+	FGFR3_4KO_TMEM_TMEM	cellular component organization;cellular component organization at cellular level;cellular component organization or biogenesis;cellular component organization or biogenesis at cellular level;cellular membrane organization;cellular process;cristae formation;inner mitochondrial membrane organization;membrane organization;mitochondrial membrane organization;mitochondrion organization;organelle orga…	binding;cation binding;ion binding;metal ion binding	cell part;cytoplasmic part;integral to membrane;intracellular organelle part;intracellular part;intrinsic to membrane;membrane;membrane part;mitochondrial inner membrane;mitochondrial membrane;mitochondrial part;organelle inner membrane;organelle membrane;organelle part		Cluster -564	+	2.53061	0.00434043	13	13	13	23.8	23.8	23.8	83.059	0	93.445	570280000	22	2.54561	0.00116667	3.57149	+	4.19869	1.87196	0.00448746	2.32715	+	2.91349	1.21623	0.0423529	-1.24434
20.2197	22.8707	24.3942	24.8609	27.9365	28.3748	27.0339	27.8935	26.9001	26.6633	25.3388	27.1987	+	TMEM_CTRL	+	FGFR3_4KO_TMEM_CTRL	+	FGFR3_4KO_TMEM_TMEM	anatomical structure development;anatomical structure morphogenesis;biological regulation;biosynthetic process;branching involved in mammary gland duct morphogenesis;branching morphogenesis of a tube;cellular biosynthetic process;cellular macromolecule biosynthetic process;cellular macromolecule metabolic process;cellular metabolic process;cellular nitrogen compound metabolic process;cellular pro…		cell part;cytoplasmic part;extracellular membrane-bounded organelle;extracellular organelle;extracellular region part;extracellular vesicular exosome;intracellular membrane-bounded organelle;intracellular organelle;intracellular organelle part;intracellular part;macromolecular complex;membrane;membrane-bounded organelle;membrane-bounded vesicle;mitochondrial inner membrane;mitochondrial membrane;…		Cluster -564	+	2.69237	0.00326012	15	15	15	55.2	55.2	55.2	33.168	0	246.42	4902500000	90	2.62356	0.00106422	4.72331	+	4.36231	1.95477	0.00322433	3.43885	+	3.06105	1.38143	0.0278251	-1.28446
22.0342	21.7463	23.013	21.9282	24.6598	24.3633	24.0362	24.898	22.9034	23.4021	23.1924	23.2607	+	TMEM_CTRL	+	FGFR3_4KO_TMEM_CTRL	+	FGFR3_4KO_TMEM_TMEM	biosynthetic process;establishment of localization;lipid biosynthetic process;lipid metabolic process;metabolic process;primary metabolic process;steroid biosynthetic process;steroid metabolic process;transport	binding;carboxylic acid binding;coenzyme binding;cofactor binding;fatty acid binding;fatty-acyl-CoA binding;lipid binding;monocarboxylic acid binding	cell part;cytoplasmic part;Golgi apparatus;Golgi apparatus part;Golgi membrane;integral to membrane;intracellular membrane-bounded organelle;intracellular organelle;intracellular organelle part;intracellular part;intrinsic to membrane;membrane;membrane part;membrane-bounded organelle;mitochondrion;organelle;organelle membrane;organelle part		Cluster -564	+	4.08091	0.000384615	4	4	4	9.7	9.7	9.7	60.319	0	54.356	455880000	20	3.60572	0	2.30889	+	6.79896	2.105	0.00226786	1.00921	+	3.33521	3.04368	0.00130435	-1.29968
20.3689	24.6634	20.6992	22.7943	27.0266	26.804	27.1096	26.7473	26.3321	25.3136	25.3183	25.1469	+	TMEM_CTRL	+	FGFR3_4KO_TMEM_CTRL	+	FGFR3_4KO_TMEM_TMEM	anatomical structure development;autophagic cell death;cell communication;cell death;cell-cell signaling;cellular component organization;cellular component organization at cellular level;cellular component organization or biogenesis;cellular component organization or biogenesis at cellular level;cellular metabolic process;cellular process;death;dephosphorylation;developmental process;lysosome org…	acid phosphatase activity;binding;catalytic activity;hydrolase activity;hydrolase activity, acting on ester bonds;phosphatase activity;phosphoprotein binding;phosphoprotein phosphatase activity;phosphoric ester hydrolase activity;phosphotyrosine binding;protein binding;protein phosphorylated amino acid binding	cell part;cell projection;cytoplasmic part;cytoplasmic vesicle;extracellular membrane-bounded organelle;extracellular organelle;extracellular region part;extracellular vesicular exosome;integral to membrane;intracellular membrane-bounded organelle;intracellular organelle;intracellular organelle lumen;intracellular organelle part;intracellular part;intrinsic to membrane;lysosomal lumen;lysosomal m…	Riboflavin metabolism	Cluster -564	+	3.04167	0.00183704	8	8	8	23.2	23.2	23.2	48.404	0	141.32	2207000000	29	2.81081	0.000382979	4.79042	+	4.77081	2.07348	0.00232035	3.39629	+	3.27694	2.56582	0.0044557	-1.39413
22.621	22.1023	25.2211	21.3029	27.311	27.0101	27.1747	26.2063	26.158	24.8361	25.886	25.1353	+	TMEM_CTRL	+	FGFR3_4KO_TMEM_CTRL	+	FGFR3_4KO_TMEM_TMEM		binding;carbohydrate binding;carbohydrate transmembrane transporter activity;hexose transmembrane transporter activity;mannose binding;mannose transmembrane transporter activity;monosaccharide binding;monosaccharide transmembrane transporter activity;substrate-specific transmembrane transporter activity;substrate-specific transporter activity;sugar binding;sugar transmembrane transporter activity…	cell part;cytoplasmic part;integral to membrane;intracellular organelle part;intracellular part;intrinsic to membrane;lysosomal membrane;membrane;membrane part;organelle membrane;organelle part;vacuolar membrane;vacuolar part	Lysosome;Phagosome	Cluster -564	+	2.86058	0.00237908	4	4	4	16.9	16.9	16.9	31.095	0	210.59	2274000000	40	2.76047	0.000363636	4.1137	+	4.65876	1.91081	0.00389818	2.69202	+	2.98242	1.9347	0.00821053	-1.42167
19.8322	18.031	20.2638	22.1842	25.139	25.5178	24.335	25.1621	22.0609	24.2167	23.2811	24.4455	+	TMEM_CTRL	+	FGFR3_4KO_TMEM_CTRL	+	FGFR3_4KO_TMEM_TMEM	amine catabolic process;amine metabolic process;anion transport;carboxylic acid catabolic process;carboxylic acid metabolic process;catabolic process;cellular amine metabolic process;cellular amino acid catabolic process;cellular amino acid metabolic process;cellular catabolic process;cellular ketone metabolic process;cellular macromolecule catabolic process;cellular macromolecule metabolic proce…	active transmembrane transporter activity;anion transmembrane transporter activity;ATPase activity;ATPase activity, coupled;ATPase activity, coupled to movement of substances;ATPase activity, coupled to transmembrane movement of ions;ATPase activity, coupled to transmembrane movement of ions, phosphorylative mechanism;ATPase activity, coupled to transmembrane movement of substances;catalytic acti…	cell part;cytoplasmic part;extracellular membrane-bounded organelle;extracellular organelle;extracellular region part;extracellular vesicular exosome;intracellular membrane-bounded organelle;intracellular organelle;intracellular organelle part;intracellular part;lysosome;lytic vacuole;macromolecular complex;membrane;membrane-bounded organelle;membrane-bounded vesicle;organelle;organelle membrane;…		Cluster -564	+	3.13319	0.00176667	9	9	9	25.6	25.6	25.6	56.287	0	70.411	622570000	31	3.15439	0	4.96069	+	5.58378	2.13358	0.00215814	3.42323	+	3.38841	1.37647	0.0283246	-1.53746
20.0431	22.7086	20.9191	22.4765	25.8461	25.7002	25.5046	25.9529	24.0077	24.4388	23.394	23.8699	+	TMEM_CTRL	+	FGFR3_4KO_TMEM_CTRL	+	FGFR3_4KO_TMEM_TMEM	catabolic process;cellular catabolic process;cellular macromolecule catabolic process;cellular macromolecule metabolic process;cellular metabolic process;cellular process;ER-associated protein catabolic process;macromolecule catabolic process;macromolecule metabolic process;metabolic process;modification-dependent macromolecule catabolic process;modification-dependent protein catabolic process;pr…		cell part;cytoplasmic part;endoplasmic reticulum membrane;endoplasmic reticulum part;extracellular membrane-bounded organelle;extracellular organelle;extracellular region part;extracellular vesicular exosome;integral to membrane;intracellular organelle part;intracellular part;intrinsic to membrane;macromolecular complex;membrane;membrane part;membrane-bounded organelle;membrane-bounded vesicle;or…		Cluster -564	+	3.92532	0.000666667	13	13	10	50.4	50.4	41.3	37.71	0	138.58	1021000000	41	3.51517	0	4.21414	+	6.5402	2.22231	0.00183085	2.3908	+	3.55583	3.60681	0.00222222	-1.82334
21.1109	20.6241	21.3963	22.8137	24.2289	24.4981	24.0039	25.465	21.9221	23.5522	21.8398	23.4788	+	TMEM_CTRL	+	FGFR3_4KO_TMEM_CTRL	+	FGFR3_4KO_TMEM_TMEM	macromolecule metabolic process;membrane protein proteolysis;metabolic process;primary metabolic process;protein metabolic process;proteolysis	aspartic endopeptidase activity, intramembrane cleaving;aspartic-type endopeptidase activity;aspartic-type peptidase activity;catalytic activity;endopeptidase activity;hydrolase activity;peptidase activity;peptidase activity, acting on L-amino acid peptides	cell part;cell surface;cytoplasmic part;endoplasmic reticulum;endoplasmic reticulum part;integral to cytosolic side of endoplasmic reticulum membrane;integral to endoplasmic reticulum membrane;integral to lumenal side of endoplasmic reticulum membrane;integral to membrane;integral to organelle membrane;intracellular membrane-bounded organelle;intracellular organelle;intracellular organelle part;i…		Cluster -564	+	2.65749	0.00334091	7	7	7	21.2	21.2	21.2	41.775	0	137.59	480880000	37	3.0698	0	3.06274	+	5.37539	1.22573	0.0339455	1.21195	+	1.8181	1.75161	0.0141379	-1.85079
23.2291	24.433	23.218	20.3311	30.0781	29.8442	29.4355	28.2561	27.228	27.2504	27.8716	27.6907	+	TMEM_CTRL	+	FGFR3_4KO_TMEM_CTRL	+	FGFR3_4KO_TMEM_TMEM	biological adhesion;cell adhesion;cellular process;establishment of localization;establishment of localization in cell;establishment of protein localization;establishment of protein localization to organelle;establishment of protein localization to vacuole;intracellular protein transport;intracellular transport;lysosomal transport;protein targeting;protein targeting to lysosome;protein targeting …	receptor activity	adherens junction;anchoring junction;cell junction;cell part;cell-substrate adherens junction;cell-substrate junction;cytoplasmic part;extracellular membrane-bounded organelle;extracellular organelle;extracellular region part;extracellular vesicular exosome;focal adhesion;integral to membrane;intracellular organelle lumen;intracellular organelle part;intracellular part;intrinsic to membrane;lysos…	Lysosome	Cluster -564	+	4.31741	0.0005	14	14	14	32.4	32.4	32.4	54.09	0	323.31	12278000000	103	3.629	0	6.60069	+	6.86679	3.04272	0.000659794	4.70738	+	5.30986	2.31494	0.00589474	-1.89331
21.8084	20.2167	23.7653	25.2165	30.2446	28.9945	27.8955	30.3094	28.0938	27.294	26.2125	27.1882	+	TMEM_CTRL	+	FGFR3_4KO_TMEM_CTRL	+	FGFR3_4KO_TMEM_TMEM	anatomical structure development;biological regulation;brain development;cellular component assembly;cellular component assembly at cellular level;cellular component organization;cellular component organization at cellular level;cellular component organization or biogenesis;cellular component organization or biogenesis at cellular level;cellular macromolecular complex assembly;cellular macromolec…	binding;DNA binding;nucleic acid binding	cell part;chromosomal part;chromosome;extracellular membrane-bounded organelle;extracellular organelle;extracellular region part;extracellular vesicular exosome;intracellular membrane-bounded organelle;intracellular non-membrane-bounded organelle;intracellular organelle;intracellular organelle part;intracellular part;macromolecular complex;membrane;membrane-bounded organelle;membrane-bounded vesi…	Systemic lupus erythematosus	Cluster -564	+	3.33331	0.0012549	3	3	3	16.9	16.9	16.9	15.37	0	17.936	12914000000	30	3.05527	0	6.60925	+	5.34018	2.36139	0.00099422	4.44535	+	3.82572	1.6905	0.0159679	-2.1639
20.5504	20.4148	21.7304	20.6695	25.6728	25.4296	25.6809	25.9281	23.6956	24.1645	20.9477	24.6056	+	TMEM_CTRL	+	FGFR3_4KO_TMEM_CTRL	+	FGFR3_4KO_TMEM_TMEM	activation of caspase activity;aggresome assembly;biological regulation;biosynthetic process;carbohydrate metabolic process;catabolic process;cellular biosynthetic process;cellular carbohydrate metabolic process;cellular catabolic process;cellular component assembly;cellular component assembly at cellular level;cellular component organization;cellular component organization at cellular level;cell…	adenyl nucleotide binding;adenyl ribonucleotide binding;ADP binding;ATP binding;ATPase activity;binding;catalytic activity;enzyme activator activity;enzyme regulator activity;hydrolase activity;hydrolase activity, acting on acid anhydrides;hydrolase activity, acting on acid anhydrides, in phosphorus-containing anhydrides;identical protein binding;lipid binding;nucleoside-triphosphatase activity;n…	cell part;chromosomal part;cytoplasmic part;cytoplasmic ubiquitin ligase complex;cytosol;endoplasmic reticulum;endoplasmic reticulum part;ER ubiquitin ligase complex;extracellular membrane-bounded organelle;extracellular organelle;extracellular region part;extracellular vesicular exosome;Hrd1p ubiquitin ligase complex;intracellular membrane-bounded organelle;intracellular organelle;intracellular …	Protein processing in endoplasmic reticulum	Cluster -564	+	3.50525	0.000747253	19	19	19	26.3	26.3	26.3	89.348	0	206.26	898860000	49	5.59643	0	4.83658	+	15.2263	1.84523	0.00513684	2.51208	+	2.86636	1.50787	0.0223268	-2.3245
22.8155	21.7043	19.6418	20.4417	27.2984	26.9999	27.1097	27.0866	25.6885	24.9815	23.5139	24.6275	+	TMEM_CTRL	+	FGFR3_4KO_TMEM_CTRL	+	FGFR3_4KO_TMEM_TMEM		binding;carbohydrate binding;mannose binding;monosaccharide binding;sugar binding;transporter activity	adherens junction;anchoring junction;cell junction;cell part;cell surface;cell-substrate adherens junction;cell-substrate junction;clathrin-coated vesicle;coated vesicle;cytoplasmic membrane-bounded vesicle;cytoplasmic part;cytoplasmic vesicle;endocytic vesicle;endosome;extracellular membrane-bounded organelle;extracellular organelle;extracellular region part;extracellular vesicular exosome;focal…		Cluster -564	+	4.42491	0.000484848	21	21	21	9.4	9.4	9.4	273.59	0	228.86	2200200000	92	4.14348	0	5.97285	+	8.51471	2.57711	0.000529801	3.55205	+	4.26438	2.73215	0.00349206	-2.4208
23.4741	24.019	22.0423	22.4122	28.7571	27.8798	27.5358	27.8053	28.0894	25.8649	22.6627	25.3792	+	TMEM_CTRL	+	FGFR3_4KO_TMEM_CTRL	+	FGFR3_4KO_TMEM_TMEM	actin cytoskeleton organization;actin filament-based movement;actin filament-based process;actomyosin structure organization;adult heart development;anatomical structure development;anatomical structure formation involved in morphogenesis;axon guidance;biological adhesion;biological regulation;brain development;cardiac cell development;cardiac muscle cell development;cardiac myofibril assembly;ce…	actin-dependent ATPase activity;adenyl nucleotide binding;adenyl ribonucleotide binding;ADP binding;ATP binding;ATPase activity;ATPase activity, coupled;binding;catalytic activity;hydrolase activity;hydrolase activity, acting on acid anhydrides;hydrolase activity, acting on acid anhydrides, in phosphorus-containing anhydrides;microfilament motor activity;motor activity;nucleoside-triphosphatase a…	actin filament bundle;actomyosin;axon;cell body;cell cortex;cell division site part;cell part;cell projection;cell projection part;cleavage furrow;cytoplasmic part;cytoskeletal part;dendritic spine;extracellular membrane-bounded organelle;extracellular organelle;extracellular region part;extracellular vesicular exosome;growth cone;intracellular membrane-bounded organelle;intracellular non-membran…	Tight junction;Viral myocarditis	Cluster -564	+	2.58063	0.00410929	69	58	54	41.6	36	34.4	229	0	323.31	4822600000	202	4.39981	0	5.00758	+	9.45501	1.38607	0.0209333	2.51215	+	2.08454	1.14146	0.048381	-2.49543
19.1657	20.7389	23.8796	19.1406	26.3713	26.2283	25.9176	24.8078	24.2315	23.3108	22.3601	23.2964	+	TMEM_CTRL	+	FGFR3_4KO_TMEM_CTRL	+	FGFR3_4KO_TMEM_TMEM	cellular process;cellular response to chemical stimulus;cellular response to cytokine stimulus;cellular response to interleukin-2;cellular response to organic substance;cellular response to stimulus;macromolecule metabolic process;metabolic process;primary metabolic process;protein metabolic process;proteolysis;response to chemical stimulus;response to cytokine stimulus;response to interleukin-2;…	binding;carboxypeptidase activity;catalytic activity;cation binding;enzyme binding;exopeptidase activity;hydrolase activity;ion binding;metal ion binding;metallocarboxypeptidase activity;metalloexopeptidase activity;metallopeptidase activity;peptidase activity;peptidase activity, acting on L-amino acid peptides;phosphatase binding;protein binding;protein complex binding;protein phosphatase 2A bin…	cell part;cytoplasmic part;extracellular membrane-bounded organelle;extracellular organelle;extracellular region part;extracellular vesicular exosome;Golgi apparatus part;integral to membrane;intracellular membrane-bounded organelle;intracellular organelle;intracellular organelle part;intracellular part;intrinsic to membrane;membrane;membrane part;membrane-bounded organelle;membrane-bounded vesic…		Cluster -564	+	2.64287	0.00340331	18	18	18	16.3	16.3	16.3	152.63	0	240.83	954450000	57	2.62383	0.00107407	5.10003	+	4.36289	1.44385	0.017072	2.56849	+	2.18087	2.54944	0.00492683	-2.53154
21.0364	16.7084	21.9166	20.7143	25.7171	25.5946	25.4583	25.7272	23.6849	23.5175	21.3648	23.0234	+	TMEM_CTRL	+	FGFR3_4KO_TMEM_CTRL	+	FGFR3_4KO_TMEM_TMEM	actin filament-based movement;actin filament-based process;biological regulation;cellular component movement;cellular component organization;cellular component organization or biogenesis;cellular localization;cellular macromolecule localization;cellular membrane organization;cellular process;cellular protein localization;cellular response to chemical stimulus;cellular response to endogenous stimu…	adenyl nucleotide binding;adenyl ribonucleotide binding;ATP binding;ATP-dependent protein binding;binding;calcium-dependent protein binding;catalytic activity;enzyme binding;glutamate receptor binding;GTPase binding;hydrolase activity;hydrolase activity, acting on acid anhydrides;hydrolase activity, acting on acid anhydrides, in phosphorus-containing anhydrides;ionotropic glutamate receptor bindi…	actomyosin, myosin complex part;apical cortex;axon;cell body;cell cortex part;cell part;cell projection;cell projection part;clathrin-coated vesicle;coated vesicle;cytoplasmic membrane-bounded vesicle;cytoplasmic part;cytoplasmic vesicle;cytoskeletal part;dendritic spine;extracellular membrane-bounded organelle;extracellular organelle;extracellular region part;extracellular vesicular exosome;insu…		Cluster -564	+	2.77714	0.00274847	24	24	24	16	16	16	210.85	0	269.74	772060000	62	2.81219	0.000387097	5.53038	+	4.7739	1.45745	0.0165514	2.80371	+	2.20359	2.65751	0.00314286	-2.72666
24.7844	18.7309	21.2701	19.8621	27.2949	26.8884	26.3934	26.8772	24.4437	24.3782	22.4077	24.3905	+	TMEM_CTRL	+	FGFR3_4KO_TMEM_CTRL	+	FGFR3_4KO_TMEM_TMEM	acylglycerol metabolic process;adiponectin-mediated signaling pathway;biological regulation;biosynthetic process;carboxylic acid metabolic process;carboxylic acid transport;catabolic process;cell surface receptor linked signaling pathway;cellular biosynthetic process;cellular catabolic process;cellular ketone metabolic process;cellular lipid metabolic process;cellular metabolic process;cellular p…	acetate-CoA ligase activity;acid-thiol ligase activity;adenyl nucleotide binding;adenyl ribonucleotide binding;ATP binding;binding;catalytic activity;CoA-ligase activity;fatty acid ligase activity;ligase activity;ligase activity, forming carbon-sulfur bonds;long-chain fatty acid-CoA ligase activity;nucleotide binding;purine nucleotide binding;purine ribonucleoside triphosphate binding;purine ribo…	cell part;cytoplasmic part;endoplasmic reticulum;endoplasmic reticulum membrane;endoplasmic reticulum part;integral to membrane;intracellular membrane-bounded organelle;intracellular non-membrane-bounded organelle;intracellular organelle;intracellular organelle part;intracellular part;intrinsic to membrane;membrane;membrane part;membrane-bounded organelle;microbody;microbody membrane;microbody pa…	Adipocytokine signaling pathway;Fatty acid metabolism;Peroxisome;PPAR signaling pathway	Cluster -564	+	2.5545	0.00421739	19	19	19	27.9	27.9	27.9	78.178	0	179.08	1929200000	62	2.592	0.00103571	5.70163	+	4.29563	1.3057	0.0261867	2.74317	+	1.95094	2.84315	0.00312727	-2.95846
21.4621	20.7532	20.3481	20.3298	30.0675	29.9954	29.1067	28.8023	26.0735	25.7896	22.5029	26.1837	+	TMEM_CTRL	+	FGFR3_4KO_TMEM_CTRL	+	FGFR3_4KO_TMEM_TMEM	alcohol biosynthetic process;alcohol metabolic process;amine metabolic process;anatomical structure morphogenesis;biological regulation;biosynthetic process;carbohydrate metabolic process;catabolic process;cellular biosynthetic process;cellular catabolic process;cellular lipid catabolic process;cellular lipid metabolic process;cellular metabolic process;cellular nitrogen compound biosynthetic pro…	catalytic activity;ceramidase activity;glucosylceramidase activity;hydrolase activity;hydrolase activity, acting on carbon-nitrogen (but not peptide) bonds;hydrolase activity, acting on carbon-nitrogen (but not peptide) bonds, in linear amides;hydrolase activity, acting on glycosyl bonds;hydrolase activity, hydrolyzing O-glycosyl compounds	cell part;cytoplasmic part;extracellular membrane-bounded organelle;extracellular organelle;extracellular region part;extracellular vesicular exosome;intracellular organelle lumen;intracellular organelle part;intracellular part;lysosomal lumen;lysosomal membrane;membrane;membrane-bounded organelle;membrane-bounded vesicle;membrane-enclosed lumen;organelle;organelle lumen;organelle membrane;organe…	Lysosome;Other glycan degradation;Sphingolipid metabolism	Cluster -564	+	5.22706	0.000307692	17	17	17	46.8	46.8	46.8	57.491	0	323.31	10951000000	123	6.44627	0	8.76964	+	21.2116	2.82053	0.000683761	4.41412	+	4.79264	2.45372	0.00597895	-4.35552
23.5445	17.8597	24.6159	21.2959	30.7896	30.6179	30.6827	30.948	25.1601	24.4319	24.5267	24.5768	+	TMEM_CTRL	+	FGFR3_4KO_TMEM_CTRL	+	FGFR3_4KO_TMEM_TMEM	anatomical structure formation involved in morphogenesis;angiogenesis;biological adhesion;biological regulation;cell adhesion;cell recognition;cellular component organization;cellular component organization or biogenesis;cellular membrane organization;cellular process;developmental process;fertilization;membrane invagination;membrane organization;phagocytosis, engulfment;phagocytosis, recognition…	binding;lipid binding;phosphatidylethanolamine binding;phosphatidylserine binding;phospholipid binding	cell part;external side of plasma membrane;extracellular matrix;extracellular membrane-bounded organelle;extracellular organelle;extracellular region;extracellular region part;extracellular space;extracellular vesicular exosome;extrinsic to membrane;extrinsic to plasma membrane;membrane;membrane part;membrane-bounded organelle;membrane-bounded vesicle;organelle;plasma membrane part;vesicle		Cluster -564	+	3.84052	0.000615385	18	18	18	42.9	42.9	42.9	53.1	0	323.31	21918000000	192	3.30706	0	8.93056	+	5.97463	1.2714	0.0290458	2.84489	+	1.89397	7.35204	0	-6.08567
20.5195	19.5976	19.7486	20.8995	28.6279	28.9821	28.6687	27.7808	24.079	22.9923	20.4809	22.1132	+	TMEM_CTRL	+	FGFR3_4KO_TMEM_CTRL	+	FGFR3_4KO_TMEM_TMEM	anatomical structure development;biosynthetic process;brain development;cellular biosynthetic process;cellular metabolic process;cellular nitrogen compound biosynthetic process;cellular nitrogen compound metabolic process;cellular process;cofactor biosynthetic process;cofactor metabolic process;developmental process;epidermis development;establishment of localization;heterocycle biosynthetic proc…	active transmembrane transporter activity;adenyl nucleotide binding;adenyl ribonucleotide binding;ATP binding;ATPase activity;ATPase activity, coupled;ATPase activity, coupled to movement of substances;ATPase activity, coupled to transmembrane movement of substances;binding;catalytic activity;cation binding;cofactor transporter activity;efflux transmembrane transporter activity;heme binding;heme …	cell part;cytoplasmic part;endoplasmic reticulum;endosome;extracellular membrane-bounded organelle;extracellular organelle;extracellular region part;extracellular vesicular exosome;Golgi apparatus;integral to membrane;integral to mitochondrial membrane;integral to mitochondrial outer membrane;integral to organelle membrane;intracellular membrane-bounded organelle;intracellular organelle;intracell…	ABC transporters	Cluster -564	+	5.61823	0	21	21	21	33.7	33.7	33.7	93.304	0	323.31	5014700000	109	6.37613	0	8.3236	+	20.6416	1.75548	0.00640752	2.22506	+	2.70971	3.56834	0.00206897	-6.09854
19.9904	20.9039	25.0956	20.2926	26.1569	26.2004	26.1766	22.3857	27.7498	28.459	26.3156	27.1215	+	TMEM_CTRL	+	FGFR3_4KO_TMEM_CTRL			biological adhesion;biological regulation;cell adhesion;cellular process;establishment of localization;establishment of protein localization;establishment of protein localization in membrane;establishment of protein localization in plasma membrane;negative regulation of biological process;negative regulation of gene expression;negative regulation of macromolecule metabolic process;negative regula…	binding;enzyme binding;glutamate receptor binding;ionotropic glutamate receptor binding;protease binding;protein binding;receptor binding	acrosomal membrane;adherens junction;anchoring junction;caveola;cell junction;cell part;cell-substrate adherens junction;cell-substrate junction;cytoplasmic membrane-bounded vesicle;cytoplasmic part;cytoplasmic vesicle;cytoplasmic vesicle membrane;cytoplasmic vesicle part;endocytic vesicle;endosome;extracellular membrane-bounded organelle;extracellular organelle;extracellular region part;extracel…	Insulin signaling pathway	Cluster -564	+	2.33398	0.00595169	19	19	19	51.2	51.2	51.2	47.037	0	207.96	3972000000	47	1.57714	0.0179438	3.65929	+	2.40472	2.72569	0.000625	5.84086	+	4.58233	1.07839	0.0558218	2.18157
21.2083	22.6826	20.3396	22.6317	24.8099	24.7861	25.0216	20.748	25.9743	25.9008	25.7584	26.0307	+	TMEM_CTRL	+	FGFR3_4KO_TMEM_CTRL			anatomical structure development;apical protein localization;asymmetric protein localization;biological regulation;brain development;cell communication;cell differentiation;cell-cell signaling;cellular component disassembly;cellular component disassembly at cellular level;cellular component organization;cellular component organization at cellular level;cellular component organization or biogenesi…	binding;protein binding;SNARE binding;soluble NSF attachment protein activity;syntaxin binding	axon part;cell part;cell projection part;cytoplasmic part;extracellular membrane-bounded organelle;extracellular organelle;extracellular region part;extracellular vesicular exosome;intracellular organelle part;intracellular part;macromolecular complex;membrane;membrane part;membrane-bounded organelle;membrane-bounded vesicle;organelle;organelle membrane;organelle part;protein complex;SNARE comple…		Cluster -564	+	2.21474	0.00682251	12	12	12	53.9	53.9	53.9	33.192	0	189.07	1276400000	58	1.2155	0.0486667	2.12585	+	1.8011	3.77536	0	4.20049	+	7.30585	1.03788	0.063316	2.07465
22.6918	18.053	19.7274	20.713	26.983	26.888	26.6039	19.5024	27.3146	26.7079	26.7568	26.4872	+	TMEM_CTRL	+	FGFR3_4KO_TMEM_CTRL				carboxypeptidase activity;catalytic activity;exopeptidase activity;hydrolase activity;peptidase activity;peptidase activity, acting on L-amino acid peptides;serine hydrolase activity;serine-type carboxypeptidase activity;serine-type exopeptidase activity;serine-type peptidase activity	cell part;cytoplasmic part;intracellular membrane-bounded organelle;intracellular organelle;intracellular part;membrane-bounded organelle;mitochondrion;organelle	Lysosome;Renin-angiotensin system	Cluster -564	+	1.97234	0.00962544	4	4	4	9.9	9.9	9.9	51.215	0	48.82	2889600000	39	1.49499	0.0229624	4.69801	+	2.26644	3.54354	0	6.52034	+	6.62041	0.443178	0.346382	1.82233
19.8873	22.2276	18.6398	18.971	26.541	26.1962	25.2075	24.0874	25.7431	27.5989	26.9757	28.0781	+	TMEM_CTRL	+	FGFR3_4KO_TMEM_CTRL			biological regulation;catabolic process;cell maturation;cellular catabolic process;cellular developmental process;cellular macromolecule catabolic process;cellular macromolecule metabolic process;cellular metabolic process;cellular nitrogen compound metabolic process;cellular process;cellular process involved in reproduction;developmental maturation;developmental process;developmental process inv…	binding;mRNA binding;nucleic acid binding;nucleotide binding;poly(A) RNA binding;poly(U) RNA binding;poly-purine tract binding;poly-pyrimidine tract binding;RNA binding;single-stranded RNA binding	adherens junction;anchoring junction;catalytic step 2 spliceosome;cell junction;cell part;cell-substrate adherens junction;cell-substrate junction;cytoplasm;cytoplasmic part;extracellular membrane-bounded organelle;extracellular organelle;extracellular region part;extracellular vesicular exosome;focal adhesion;intracellular non-membrane-bounded organelle;intracellular organelle;intracellular orga…	mRNA surveillance pathway;RNA degradation;RNA transport	Cluster -564	+	4.24467	0.000487805	19	19	13	42.6	42.6	30.3	70.7	0	323.31	3841700000	76	3.19782	0	5.57663	+	5.693	3.8413	0	7.16754	+	7.51105	1.1107	0.0524495	1.59091
19.4841	19.1061	21.5089	22.4992	24.5198	24.3413	24.3422	22.7542	23.4873	26.5415	25.8765	26.236	+	TMEM_CTRL	+	FGFR3_4KO_TMEM_CTRL			cellular localization;cellular macromolecule localization;cellular process;cellular protein localization;establishment of localization;localization;localization within membrane;macromolecule localization;protein insertion into ER membrane;protein insertion into membrane;protein localization;protein localization to organelle;transport	adenyl nucleotide binding;adenyl ribonucleotide binding;ATP binding;ATPase activity;binding;catalytic activity;cation binding;hydrolase activity;hydrolase activity, acting on acid anhydrides;hydrolase activity, acting on acid anhydrides, in phosphorus-containing anhydrides;ion binding;metal ion binding;nucleoside-triphosphatase activity;nucleotide binding;purine nucleotide binding;purine ribonucl…	cell part;cytoplasmic part;endoplasmic reticulum;extracellular membrane-bounded organelle;extracellular organelle;extracellular region part;extracellular vesicular exosome;intracellular membrane-bounded organelle;intracellular non-membrane-bounded organelle;intracellular organelle;intracellular organelle part;intracellular part;membrane-bounded organelle;membrane-bounded vesicle;non-membrane-boun…		Cluster -564	+	2.78753	0.00270807	9	9	9	37.1	37.1	37.1	38.822	0	161.64	1310800000	37	2.28007	0.00209396	3.33984	+	3.66678	2.72013	0.000610687	4.88576	+	4.57018	0.979399	0.0717787	1.54592
22.5201	20.7454	21.5656	22.1798	23.8654	22.5238	23.3045	22.7673	23.1855	26.3698	22.4466	26.3732	+	TMEM_CTRL	+	FGFR3_4KO_TMEM_CTRL			binding of sperm to zona pellucida;cell recognition;cell-cell recognition;cellular macromolecule metabolic process;cellular metabolic process;cellular process;cellular process involved in reproduction;cellular protein metabolic process;macromolecule metabolic process;metabolic process;primary metabolic process;protein folding;protein metabolic process;reproductive process;sperm-egg recognition	adenyl nucleotide binding;adenyl ribonucleotide binding;ATP binding;binding;nucleotide binding;purine nucleotide binding;purine ribonucleoside triphosphate binding;purine ribonucleotide binding;ribonucleotide binding	cell body;cell part;chaperonin-containing T-complex;cytoplasmic part;cytoskeletal part;cytosolic part;extracellular membrane-bounded organelle;extracellular organelle;extracellular region part;extracellular vesicular exosome;intracellular membrane-bounded organelle;intracellular organelle;intracellular organelle part;intracellular part;macromolecular complex;membrane-bounded organelle;membrane-bo…		Cluster -560	+	1.37603	0.0286595	14	14	14	31.1	31.1	31.1	59.658	0	138.63	1065300000	38	1.79377	0.0105849	1.36255	+	2.77626	1.67076	0.00890962	2.84108	+	2.56389	0.657895	0.188276	1.47853
18.9168	20.9717	19.6858	22.3757	23.7531	22.3034	22.4982	23.2189	20.725	26.1928	23.3115	26.9627	+	TMEM_CTRL	+	FGFR3_4KO_TMEM_CTRL			cellular component movement;cellular process;cytoskeleton-dependent intracellular transport;establishment of Golgi localization;establishment of localization;establishment of localization in cell;establishment of organelle localization;establishment of protein localization;intracellular protein transport;intracellular transport;microtubule-based movement;microtubule-based process;microtubule-base…	structural molecule activity	cell part;COPI vesicle coat;cytoplasmic part;cytoplasmic vesicle part;cytosol;Golgi apparatus part;Golgi membrane;intracellular organelle part;intracellular part;macromolecular complex;membrane;membrane coat;membrane part;organelle membrane;organelle part;protein complex;vesicle coat		Cluster -564	+	1.26808	0.0353175	19	19	17	30.4	30.4	28.1	97.613	0	276.44	1209400000	40	1.89937	0.00663265	2.45587	+	2.96208	1.54938	0.0126685	3.81047	+	2.35786	0.407872	0.380617	1.35459
19.8407	23.4233	19.3542	21.3101	25.024	25.0227	24.6777	20.6053	25.377	25.2004	25.3225	24.7945	+	TMEM_CTRL	+	FGFR3_4KO_TMEM_CTRL			4-hydroxyproline metabolic process;amine metabolic process;carboxylic acid metabolic process;cellular amine metabolic process;cellular amino acid metabolic process;cellular component organization;cellular component organization at cellular level;cellular component organization or biogenesis;cellular component organization or biogenesis at cellular level;cellular ketone metabolic process;cellular …	binding;carboxylic acid binding;catalytic activity;cation binding;dioxygenase activity;ion binding;iron ion binding;L-ascorbic acid binding;metal ion binding;oxidoreductase activity;oxidoreductase activity, acting on paired donors, with incorporation or reduction of molecular oxygen;oxidoreductase activity, acting on paired donors, with incorporation or reduction of molecular oxygen, 2-oxoglutara…	cell part;cytoplasmic part;endoplasmic reticulum lumen;endoplasmic reticulum part;intracellular membrane-bounded organelle;intracellular organelle;intracellular organelle lumen;intracellular organelle part;intracellular part;macromolecular complex;membrane;membrane-bounded organelle;membrane-enclosed lumen;mitochondrion;organelle;organelle lumen;organelle part;procollagen-proline 4-dioxygenase co…	Arginine and proline metabolism	Cluster -564	+	1.80252	0.0131018	8	8	8	21.2	21.2	21.2	60.897	0	323.31	915450000	45	1.34494	0.0362055	2.85036	+	2.01612	2.70636	0.000606061	4.19152	+	4.54018	0.579502	0.237431	1.34116
21.5966	22.4815	20.7326	21.884	27.3779	27.6133	27.0354	22.0622	27.1639	27.5925	27.7553	26.793	+	TMEM_CTRL	+	FGFR3_4KO_TMEM_CTRL			biological regulation;cellular localization;cellular macromolecule localization;cellular process;cellular protein localization;cellular response to acid;cellular response to amine stimulus;cellular response to amino acid stimulus;cellular response to chemical stimulus;cellular response to endogenous stimulus;cellular response to organic nitrogen;cellular response to organic substance;cellular res…	enzyme regulator activity;GTPase regulator activity;guanyl-nucleotide exchange factor activity;nucleoside-triphosphatase regulator activity	adherens junction;anchoring junction;cell junction;cell part;cell-substrate adherens junction;cell-substrate junction;cytoplasmic part;endosomal part;extracellular membrane-bounded organelle;extracellular organelle;extracellular region part;extracellular vesicular exosome;focal adhesion;intracellular organelle part;intracellular part;macromolecular complex;membrane part;membrane-bounded organelle…	MAPK signaling pathway	Cluster -564	+	2.71739	0.00306433	6	6	6	55.6	55.6	55.6	13.58	0	64.675	4026900000	24	2.01179	0.00386813	4.34854	+	3.16408	5.26078	0	5.65252	+	13.3416	0.432895	0.357766	1.30398
20.8092	21.6833	21.5009	21.0051	24.5933	24.402	24.5681	22.1274	25.8266	24.5367	25.473	25.017	+	TMEM_CTRL	+	FGFR3_4KO_TMEM_CTRL			aging;ATP hydrolysis coupled proton transport;biological regulation;cation homeostasis;cation transport;cell death;cellular process;chemical homeostasis;death;developmental process;energy coupled proton transport, against electrochemical gradient;establishment of localization;establishment of organelle localization;homeostatic process;hydrogen transport;ion homeostasis;ion transmembrane transport…	active transmembrane transporter activity;adenyl nucleotide binding;adenyl ribonucleotide binding;ATP binding;ATPase activity;ATPase activity, coupled;ATPase activity, coupled to movement of substances;ATPase activity, coupled to transmembrane movement of ions;ATPase activity, coupled to transmembrane movement of substances;binding;catalytic activity;cation transmembrane transporter activity;cati…	cell part;cytoplasmic part;extracellular membrane-bounded organelle;extracellular organelle;extracellular region part;extracellular vesicular exosome;integral to membrane;intracellular organelle part;intracellular part;intrinsic to membrane;macromolecular complex;membrane;membrane part;membrane-bounded organelle;membrane-bounded vesicle;organelle;organelle membrane;organelle part;protein complex;…	Epithelial cell signaling in Helicobacter pylori infection;ko05152;Lysosome;Oxidative phosphorylation;Phagosome;Rheumatoid arthritis;Vibrio cholerae infection	Cluster -564	+	3.70929	0.000547945	6	6	6	13.6	13.6	13.6	51.103	0	34.648	785320000	16	2.55391	0.00117647	2.67311	+	4.21595	4.86966	0	3.96373	+	11.4229	1.00383	0.0686667	1.29062
23.3057	21.1201	21.215	19.3792	24.9068	23.6012	24.0494	23.5633	24.3532	25.9832	24.2523	26.3389	+	TMEM_CTRL	+	FGFR3_4KO_TMEM_CTRL			binding of sperm to zona pellucida;cell recognition;cell-cell recognition;cellular macromolecule metabolic process;cellular metabolic process;cellular process;cellular process involved in reproduction;cellular protein metabolic process;chaperone mediated protein folding requiring cofactor;chaperone-mediated protein folding;'de novo' posttranslational protein folding;'de novo' protein folding;macr…	adenyl nucleotide binding;adenyl ribonucleotide binding;ATP binding;binding;nucleotide binding;protein binding;purine nucleotide binding;purine ribonucleoside triphosphate binding;purine ribonucleotide binding;ribonucleotide binding;unfolded protein binding	cell body;cell part;centrosome;chaperonin-containing T-complex;cytoplasmic membrane-bounded vesicle;cytoplasmic part;cytoplasmic vesicle;cytoskeletal part;cytosolic part;extracellular membrane-bounded organelle;extracellular organelle;extracellular region part;extracellular vesicular exosome;intracellular membrane-bounded organelle;intracellular non-membrane-bounded organelle;intracellular organe…		Cluster -564	+	2.54429	0.0042139	13	13	13	31.2	31.2	31.2	58.099	0	157.59	1188100000	36	2.04234	0.00358857	2.77517	+	3.21977	2.49996	0.00075	3.97693	+	4.10453	0.9871	0.070824	1.20176
21.2335	18.9722	23.1396	19.747	23.814	23.481	24.1571	22.198	23.8337	25.1708	23.8041	25.022	+	TMEM_CTRL	+	FGFR3_4KO_TMEM_CTRL			biosynthetic process;cellular biosynthetic process;cellular macromolecule biosynthetic process;cellular macromolecule metabolic process;cellular metabolic process;cellular process;cellular protein metabolic process;macromolecule biosynthetic process;macromolecule metabolic process;metabolic process;primary metabolic process;protein metabolic process;translation	structural constituent of ribosome;structural molecule activity	cell part;cytoplasmic part;intracellular non-membrane-bounded organelle;intracellular organelle;intracellular part;macromolecular complex;non-membrane-bounded organelle;organelle;ribonucleoprotein complex;ribosome	Ribosome	Cluster -564	+	2.19105	0.00718298	7	7	7	19.8	19.8	19.8	33.545	0	85.333	607360000	24	1.69573	0.0135822	2.63944	+	2.60668	2.30918	0.00155932	3.68459	+	3.7233	0.942613	0.0802698	1.04515
21.8804	17.3281	21.0723	22.6963	23.1478	23.5148	23.2144	22.1196	24.488	23.9415	23.9043	23.6466	+	TMEM_CTRL	+	FGFR3_4KO_TMEM_CTRL	+	FGFR3_4KO_TMEM_TMEM	acetyl-CoA biosynthetic process;acetyl-CoA biosynthetic process from pyruvate;acetyl-CoA catabolic process;acetyl-CoA metabolic process;alcohol catabolic process;alcohol metabolic process;biosynthetic process;carbohydrate catabolic process;carbohydrate metabolic process;carboxylic acid metabolic process;catabolic process;cellular biosynthetic process;cellular carbohydrate catabolic process;cellul…	catalytic activity;oxidoreductase activity;oxidoreductase activity, acting on the aldehyde or oxo group of donors;oxidoreductase activity, acting on the aldehyde or oxo group of donors, disulfide as acceptor;pyruvate dehydrogenase (acetyl-transferring) activity;pyruvate dehydrogenase activity	cell part;cytoplasmic part;intracellular membrane-bounded organelle;intracellular organelle;intracellular organelle part;intracellular part;macromolecular complex;membrane-bounded organelle;mitochondrial part;mitochondrial pyruvate dehydrogenase complex;mitochondrion;organelle;organelle part;protein complex;pyruvate dehydrogenase complex		Cluster -564	+	1.5485	0.0197191	7	7	7	18	18	18	43.113	0	49.034	349780000	19	1.23997	0.0461548	2.25486	+	1.84177	1.75624	0.00636478	3.25081	+	2.71102	1.52494	0.0211582	0.995943
20.623	18.8148	20.5365	21.6515	24.334	24.6598	23.5954	20.9865	25.5392	24.7223	23.133	24.0981	+	TMEM_CTRL	+	FGFR3_4KO_TMEM_CTRL			biological regulation;carboxylic acid catabolic process;carboxylic acid metabolic process;catabolic process;cell differentiation;cellular catabolic process;cellular developmental process;cellular ketone metabolic process;cellular lipid catabolic process;cellular lipid metabolic process;cellular metabolic process;cellular process;developmental process;epithelial cell differentiation;fatty acid bet…	acyl-CoA dehydrogenase activity;binding;carboxylic acid binding;catalytic activity;coenzyme binding;cofactor binding;fatty acid binding;fatty-acyl-CoA binding;flavin adenine dinucleotide binding;lipid binding;long-chain-acyl-CoA dehydrogenase activity;monocarboxylic acid binding;oxidoreductase activity;oxidoreductase activity, acting on the CH-CH group of donors;very long-chain-acyl-CoA dehydroge…	cell part;cytoplasmic part;intracellular membrane-bounded organelle;intracellular non-membrane-bounded organelle;intracellular organelle;intracellular organelle part;intracellular part;membrane;membrane-bounded organelle;mitochondrial inner membrane;mitochondrial membrane;mitochondrial nucleoid;mitochondrial part;mitochondrion;non-membrane-bounded organelle;nuclear part;nucleoid;nucleolus;organel…	Fatty acid metabolism	Cluster -564	+	2.26987	0.00631963	9	9	9	19.2	19.2	19.2	70.821	0	240.1	1075500000	23	1.88168	0.00696	2.98748	+	2.93069	2.95695	0.000769231	3.9667	+	5.10598	0.450767	0.339409	0.979216
21.4886	22.6863	23.0592	21.6485	25.7673	25.1055	26.1854	24.5697	26.945	26.4966	26.6204	25.4827	+	TMEM_CTRL	+	FGFR3_4KO_TMEM_CTRL			biological regulation;cellular component organization;cellular component organization or biogenesis;cellular process;cellular response to acid;cellular response to amine stimulus;cellular response to amino acid stimulus;cellular response to chemical stimulus;cellular response to endogenous stimulus;cellular response to organic nitrogen;cellular response to organic substance;cellular response to s…	enzyme regulator activity;GTPase regulator activity;guanyl-nucleotide exchange factor activity;nucleoside-triphosphatase regulator activity	cell part;cytoplasmic part;cytosol;endosomal part;intracellular membrane-bounded organelle;intracellular organelle;intracellular organelle part;intracellular part;lysosome;lytic vacuole;macromolecular complex;membrane part;membrane-bounded organelle;organelle;organelle part;protein complex;Ragulator complex;vacuole		Cluster -564	+	4.38349	0.000571429	2	2	2	19.2	19.2	19.2	16.39	0	133.62	1979300000	29	3.34171	0	3.18635	+	6.06609	4.09913	0	4.16556	+	8.36059	1.06757	0.0568615	0.979214
21.9653	21.5723	26.8606	23.7323	27.8591	27.6002	26.6958	25.4362	28.5151	27.5725	27.0101	28.2885	+	TMEM_CTRL	+	FGFR3_4KO_TMEM_CTRL			actin cytoskeleton organization;actin filament bundle assembly;actin filament organization;actin filament-based process;biological regulation;cell junction assembly;cell junction organization;cell-cell junction assembly;cell-cell junction organization;cellular component assembly;cellular component assembly at cellular level;cellular component organization;cellular component organization at cellul…	binding;calcium ion binding;cation binding;ion binding;ligand-dependent nuclear receptor transcription coactivator activity;metal ion binding;nucleoside binding;protein binding;protein binding transcription factor activity;protein complex binding;protein N-terminus binding;transcription coactivator activity;transcription cofactor activity;transcription factor binding transcription factor activity	actin filament bundle;actomyosin;adherens junction;anchoring junction;cell cortex part;cell junction;cell part;cell projection;cell-cell junction;cell-substrate adherens junction;cell-substrate junction;contractile fiber part;cortical cytoskeleton;cytoplasm;cytoplasmic part;cytoskeletal part;cytoskeleton;cytosol;extracellular membrane-bounded organelle;extracellular organelle;extracellular region…	Adherens junction;Amoebiasis;Arrhythmogenic right ventricular cardiomyopathy (ARVC);Focal adhesion;Leukocyte transendothelial migration;Regulation of actin cytoskeleton;Systemic lupus erythematosus;Tight junction	Cluster -564	+	2.03526	0.00891386	38	38	26	55.3	55.3	40.6	102.97	0	323.31	6405900000	183	1.65869	0.0145064	3.36517	+	2.54326	2.16304	0.0022201	4.31392	+	3.44361	0.715671	0.16237	0.94875
23.6125	22.8834	23.989	23.861	24.9627	25.2326	24.9448	23.226	24.4524	25.8946	25.1942	26.3634	+	TMEM_CTRL	+	FGFR3_4KO_TMEM_CTRL			cellular component biogenesis;cellular component biogenesis at cellular level;cellular component organization or biogenesis;cellular component organization or biogenesis at cellular level;cellular process;ribonucleoprotein complex biogenesis;ribosome biogenesis		cell part;cytoplasm;cytoplasmic part;intracellular membrane-bounded organelle;intracellular non-membrane-bounded organelle;intracellular organelle;intracellular part;macromolecular complex;membrane-bounded organelle;non-membrane-bounded organelle;nucleus;organelle;ribonucleoprotein complex;ribosome	Ribosome	Cluster -560	+	1.65653	0.0166	10	10	10	39.1	39.1	39.1	34.215	0	144.96	1407500000	30	1.29017	0.0414771	1.00507	+	1.92514	2.39713	0.00087574	1.88967	+	3.89664	0.689946	0.174239	0.884596
23.2748	21.0454	22.9638	23.5957	29.8579	29.9549	28.5282	28.8786	30.9389	30.732	28.1642	30.6096	+	TMEM_CTRL	+	FGFR3_4KO_TMEM_CTRL					cell part;cytoskeleton;intracellular non-membrane-bounded organelle;intracellular organelle;intracellular part;non-membrane-bounded organelle;organelle		Cluster -564	+	0.555505	0.198502	196	196	1	48.8	48.8	0.5	516.69	0	323.31	31949000000	764	4.48053	0	6.58495	+	9.76954	4.14267	0	7.39124	+	8.51186	0.495587	0.303866	0.806295
19.7881	20.1818	23.5399	22.4727	23.6018	23.2083	23.7898	23.6896	24.2247	24.913	23.7112	24.5722	+	TMEM_CTRL	+	FGFR3_4KO_TMEM_CTRL	+	FGFR3_4KO_TMEM_TMEM	biosynthetic process;cellular biosynthetic process;cellular macromolecule biosynthetic process;cellular macromolecule metabolic process;cellular metabolic process;cellular process;cellular protein metabolic process;macromolecule biosynthetic process;macromolecule metabolic process;metabolic process;primary metabolic process;protein metabolic process;translation	binding;nucleic acid binding;RNA binding;rRNA binding;structural constituent of ribosome;structural molecule activity	cell part;intracellular organelle part;intracellular part;large ribosomal subunit;macromolecular complex;organelle part;ribonucleoprotein complex	Ribosome	Cluster -564	+	1.88514	0.0112233	4	4	4	16.3	16.3	16.3	28.156	0	29.967	516070000	19	1.50211	0.0225909	2.07675	+	2.27838	1.94728	0.00341353	2.85966	+	3.0476	1.46818	0.0236835	0.782908
21.5105	18.9815	21.0469	19.2689	23.3826	23.3795	23.4633	23.6616	24.1302	24.066	24.1261	24.6172	+	TMEM_CTRL	+	FGFR3_4KO_TMEM_CTRL	+	FGFR3_4KO_TMEM_TMEM	actin cytoskeleton organization;actin filament-based process;biological regulation;cell chemotaxis;cell migration;cell motility;cellular component movement;cellular component organization;cellular component organization at cellular level;cellular component organization or biogenesis;cellular component organization or biogenesis at cellular level;cellular process;cellular response to chemical stim…	binding;catalytic activity;GTP binding;GTPase activity;guanyl nucleotide binding;guanyl ribonucleotide binding;hydrolase activity;hydrolase activity, acting on acid anhydrides;hydrolase activity, acting on acid anhydrides, in phosphorus-containing anhydrides;nucleoside-triphosphatase activity;nucleotide binding;purine nucleotide binding;purine ribonucleoside triphosphate binding;purine ribonucleo…	adherens junction;anchoring junction;cell junction;cell part;cell-substrate adherens junction;cell-substrate junction;extracellular membrane-bounded organelle;extracellular organelle;extracellular region part;extracellular vesicular exosome;focal adhesion;intracellular;membrane;membrane-bounded organelle;membrane-bounded vesicle;organelle;vesicle	Bacterial invasion of epithelial cells;Shigellosis	Cluster -564	+	4.13365	0.000416667	6	6	6	41.6	41.6	41.6	20.622	0	94.209	464370000	15	2.97532	0	3.26979	+	5.14918	3.41313	0	4.03296	+	6.25797	2.73221	0.00354839	0.763167
22.9529	20.9819	17.9866	21.0574	23.324	23.2235	23.2198	23.3481	24.1684	23.4885	24.3185	24.1646	+	TMEM_CTRL	+	FGFR3_4KO_TMEM_CTRL	+	FGFR3_4KO_TMEM_TMEM	actin cytoskeleton organization;actin filament branching;actin filament bundle assembly;actin filament organization;actin filament-based process;adherens junction organization;anatomical structure development;anatomical structure formation involved in morphogenesis;anatomical structure morphogenesis;angiogenesis;biological adhesion;biological regulation;canonical Wnt receptor signaling pathway;ca…	binding;catalytic activity;enzyme binding;GTP binding;GTPase activity;guanyl nucleotide binding;guanyl ribonucleotide binding;hydrolase activity;hydrolase activity, acting on acid anhydrides;hydrolase activity, acting on acid anhydrides, in phosphorus-containing anhydrides;kinase binding;mitogen-activated protein kinase kinase kinase binding;nucleoside-triphosphatase activity;nucleotide binding;p…	adherens junction;anchoring junction;apical part of cell;cell body;cell junction;cell part;cell projection;cell-cell junction;cell-substrate adherens junction;cell-substrate junction;cytoplasmic membrane-bounded vesicle;cytoplasmic part;cytoplasmic vesicle;cytoskeletal part;cytosol;extracellular membrane-bounded organelle;extracellular organelle;extracellular region part;extracellular vesicular e…	Adherens junction;Axon guidance;Bacterial invasion of epithelial cells;Chemokine signaling pathway;Endocytosis;Epithelial cell signaling in Helicobacter pylori infection;Fc gamma R-mediated phagocytosis;Focal adhesion;GnRH signaling pathway;Leukocyte transendothelial migration;MAPK signaling pathway;MAPK signaling pathway - yeast;Neurotrophin signaling pathway;Pancreatic cancer;Pathogenic Escheri…	Cluster -564	+	2.02521	0.00905185	5	5	5	25.7	25.7	25.7	21.258	0	44.385	398370000	16	1.61458	0.0164315	2.53419	+	2.46816	2.00683	0.00255285	3.29031	+	3.15506	2.15166	0.00648951	0.756126
26.0155	24.6495	24.9465	20.7585	27.7767	27.2101	27.2289	26.8163	27.9893	27.8313	27.9192	28.1418	+	TMEM_CTRL	+	FGFR3_4KO_TMEM_CTRL	+	FGFR3_4KO_TMEM_TMEM	anatomical structure homeostasis;biological regulation;bone resorption;catabolic process;cation homeostasis;cellular catabolic process;cellular cation homeostasis;cellular chemical homeostasis;cellular component organization;cellular component organization at cellular level;cellular component organization or biogenesis;cellular component organization or biogenesis at cellular level;cellular homeo…	binding;catalytic activity;enzyme binding;GDP binding;GTP binding;GTPase activity;GTPase binding;guanyl nucleotide binding;guanyl ribonucleotide binding;hydrolase activity;hydrolase activity, acting on acid anhydrides;hydrolase activity, acting on acid anhydrides, in phosphorus-containing anhydrides;nucleoside-triphosphatase activity;nucleotide binding;protein binding;purine nucleotide binding;pu…	axon part;cell part;cell projection part;cytoplasmic membrane-bounded vesicle;cytoplasmic part;cytoplasmic vesicle;cytoplasmic vesicle membrane;cytoplasmic vesicle part;endocytic vesicle;endocytic vesicle membrane;endosome;extracellular membrane-bounded organelle;extracellular organelle;extracellular region part;extracellular vesicular exosome;Golgi apparatus;intracellular membrane-bounded organe…	Amoebiasis;Endocytosis;ko05152;Phagosome	Cluster -564	+	2.19982	0.00701724	12	12	12	63.8	63.8	63.8	23.504	0	323.31	6523500000	111	1.75816	0.011963	3.16548	+	2.71436	2.12287	0.00221198	3.87792	+	3.36844	1.85241	0.0102136	0.712444
22.4029	21.7205	20.4905	21.8784	24.3133	24.1891	24.1448	23.8023	26.0873	24.9152	23.7626	24.452	+	TMEM_CTRL	+	FGFR3_4KO_TMEM_CTRL			establishment of localization;establishment of protein localization;protein transport;response to chemical stimulus;response to external stimulus;response to extracellular stimulus;response to nutrient;response to nutrient levels;response to retinoic acid;response to stimulus;response to vitamin;response to vitamin A;transport		cell part;cytoplasmic part;extracellular membrane-bounded organelle;extracellular organelle;extracellular region part;extracellular vesicular exosome;Golgi apparatus part;Golgi membrane;integral to membrane;intracellular organelle part;intracellular part;intrinsic to membrane;membrane;membrane part;membrane-bounded organelle;membrane-bounded vesicle;organelle;organelle membrane;organelle part;ves…		Cluster -564	+	3.33155	0.00124272	5	5	5	20.9	20.9	20.9	38.497	0	290.98	723610000	28	3.29301	0	2.48931	+	5.93785	2.91689	0.000733945	3.18122	+	5.0126	0.664667	0.186377	0.691905
20.6864	21.1706	23.5513	21.9995	25.6353	25.3073	24.1293	24.9842	24.4037	26.1442	25.5667	26.6053	+	TMEM_CTRL	+	FGFR3_4KO_TMEM_CTRL			cellular macromolecule metabolic process;cellular metabolic process;cellular nitrogen compound metabolic process;cellular process;macromolecule metabolic process;metabolic process;mRNA metabolic process;mRNA processing;nitrogen compound metabolic process;nuclear mRNA splicing, via spliceosome;nucleic acid metabolic process;nucleobase-containing compound metabolic process;primary metabolic process…	antigen binding;binding;nucleic acid binding;nucleotide binding;RNA binding	cell part;intracellular organelle part;intracellular part;macromolecular complex;nuclear matrix;nuclear part;organelle part;ribonucleoprotein complex;spliceosomal complex	Spliceosome	Cluster -564	+	3.08399	0.00167939	20	20	20	32	32	32	73.721	0	142.46	1694900000	53	2.67685	0.00111538	3.16205	+	4.47629	2.85018	0.000701754	3.82799	+	4.85964	0.536259	0.270518	0.665946
21.2376	21.8251	25.0008	23.9354	25.0483	24.7624	24.5719	24.3526	25.5356	25.0743	25.4695	25.1972	+	TMEM_CTRL	+	FGFR3_4KO_TMEM_CTRL	+	FGFR3_4KO_TMEM_TMEM	2-oxoglutarate metabolic process;acetyl-CoA catabolic process;acetyl-CoA metabolic process;carboxylic acid metabolic process;catabolic process;cellular catabolic process;cellular ketone metabolic process;cellular metabolic process;cellular nitrogen compound metabolic process;cellular process;coenzyme catabolic process;coenzyme metabolic process;cofactor catabolic process;cofactor metabolic proces…	binding;catalytic activity;cation binding;coenzyme binding;cofactor binding;ion binding;isocitrate dehydrogenase (NAD+) activity;isocitrate dehydrogenase activity;magnesium ion binding;metal ion binding;NAD binding;nucleotide binding;oxidoreductase activity;oxidoreductase activity, acting on CH-OH group of donors;oxidoreductase activity, acting on the CH-OH group of donors, NAD or NADP as acceptor	cell part;cytoplasmic part;intracellular membrane-bounded organelle;intracellular organelle;intracellular organelle part;intracellular part;isocitrate dehydrogenase complex (NAD+);macromolecular complex;membrane-bounded organelle;mitochondrial isocitrate dehydrogenase complex (NAD+);mitochondrial part;mitochondrial tricarboxylic acid cycle enzyme complex;mitochondrion;nucleus;organelle;organelle …	Citrate cycle (TCA cycle)	Cluster -564	+	1.51976	0.0209216	8	8	8	25.1	25.1	25.1	41.176	0	93.478	1035800000	39	1.26318	0.0442058	1.68407	+	1.88032	1.69511	0.00816716	2.31945	+	2.60562	1.86881	0.00958824	0.635382
24.0057	17.7334	21.1665	22.9022	24.9255	24.891	24.6148	25.586	25.8484	25.5899	25.79	25.3127	+	TMEM_CTRL	+	FGFR3_4KO_TMEM_CTRL	+	FGFR3_4KO_TMEM_TMEM	catabolic process;lipid catabolic process;lipid metabolic process;metabolic process;primary metabolic process	catalytic activity;hydrolase activity	cell part;cytoplasmic part;extracellular membrane-bounded organelle;extracellular organelle;extracellular region part;extracellular vesicular exosome;intracellular organelle lumen;intracellular organelle part;intracellular part;lysosomal lumen;membrane-bounded organelle;membrane-bounded vesicle;membrane-enclosed lumen;organelle;organelle lumen;organelle part;vacuolar lumen;vacuolar part;vesicle		Cluster -564	+	1.97876	0.00953191	9	9	9	16.9	16.9	16.9	65.455	0	103.8	1164700000	35	1.67055	0.0144348	3.55236	+	2.56354	1.94357	0.00340075	4.18329	+	3.04095	1.41494	0.0269818	0.63093
20.6895	19.2835	19.8401	21.816	24.7556	23.6257	23.4082	22.7495	23.8523	24.4938	24.0643	24.6389	+	TMEM_CTRL	+	FGFR3_4KO_TMEM_CTRL			biosynthetic process;cellular biosynthetic process;cellular macromolecule biosynthetic process;cellular macromolecule metabolic process;cellular metabolic process;cellular process;cellular protein metabolic process;macromolecule biosynthetic process;macromolecule metabolic process;metabolic process;primary metabolic process;protein metabolic process;translation	binding;nucleic acid binding;RNA binding;structural constituent of ribosome;structural molecule activity	adherens junction;anchoring junction;cell junction;cell part;cell-substrate adherens junction;cell-substrate junction;cytoplasmic part;cytosolic large ribosomal subunit;extracellular membrane-bounded organelle;extracellular organelle;extracellular region part;extracellular vesicular exosome;focal adhesion;intracellular membrane-bounded organelle;intracellular non-membrane-bounded organelle;intrac…	Ribosome	Cluster -564	+	3.67965	0.000533333	7	7	7	31.3	31.3	31.3	24.831	0	73.963	573090000	12	2.76393	0.000367347	3.22746	+	4.6664	3.54851	0	3.85505	+	6.63455	0.661942	0.186966	0.627592
19.4749	21.7575	22.2796	22.1996	24.1949	24.148	24.7754	25.0601	24.8465	25.1439	25.7185	24.8743	+	TMEM_CTRL	+	FGFR3_4KO_TMEM_CTRL			alcohol biosynthetic process;alcohol catabolic process;alcohol metabolic process;biosynthetic process;carbohydrate biosynthetic process;carbohydrate catabolic process;carbohydrate metabolic process;catabolic process;cellular biosynthetic process;cellular carbohydrate biosynthetic process;cellular carbohydrate catabolic process;cellular carbohydrate metabolic process;cellular metabolic process;cel…	catalytic activity;intramolecular oxidoreductase activity;intramolecular oxidoreductase activity, interconverting aldoses and ketoses;isomerase activity;triose-phosphate isomerase activity	cell part;cytoplasmic part;cytosol;intracellular membrane-bounded organelle;intracellular organelle;intracellular part;membrane-bounded organelle;nucleus;organelle	Carbon fixation in photosynthetic organisms;Fructose and mannose metabolism;Glycolysis / Gluconeogenesis;Inositol phosphate metabolism	Cluster -564	+	3.5118	0.000755556	6	6	6	36	36	36	27.414	0	93.929	818550000	26	2.67247	0.00110476	3.11671	+	4.46686	3.07092	0.000666667	3.71793	+	5.37813	1.03117	0.0642328	0.601217
24.9659	24.3158	24.0671	22.2707	25.82	25.0774	25.4341	25.0073	25.1258	26.58	25.8899	26.143	+	TMEM_CTRL	+	FGFR3_4KO_TMEM_CTRL			apoptosis;biological regulation;cardiac muscle cell apoptosis;cell death;cell migration;cell motility;cellular component assembly;cellular component assembly at cellular level;cellular component movement;cellular component organization;cellular component organization at cellular level;cellular component organization or biogenesis;cellular component organization or biogenesis at cellular level;cel…	adenyl deoxyribonucleotide binding;adenyl nucleotide binding;adenyl ribonucleotide binding;ATP binding;ATPase activity;binding;catalytic activity;CTP binding;dATP binding;deoxyribonucleotide binding;enzyme binding;enzyme regulator activity;GDP-dissociation inhibitor binding;GTP binding;guanyl nucleotide binding;guanyl ribonucleotide binding;hydrolase activity;hydrolase activity, acting on acid an…	apical plasma membrane;basolateral plasma membrane;brush border membrane;cell body;cell part;cell projection;cell projection membrane;cell projection part;cell surface;cytoplasm;cytoplasmic membrane-bounded vesicle;cytoplasmic part;cytoplasmic vesicle;cytosol;extracellular matrix;extracellular membrane-bounded organelle;extracellular organelle;extracellular region part;extracellular vesicular exo…	Antigen processing and presentation;NOD-like receptor signaling pathway;Pathways in cancer;Plant-pathogen interaction;Progesterone-mediated oocyte maturation;Prostate cancer;Protein processing in endoplasmic reticulum	Cluster -564	+	1.84785	0.0121375	24	15	15	34.4	22.6	22.6	84.814	0	279.72	1872800000	57	1.5498	0.019625	1.42985	+	2.35858	1.98265	0.00284127	2.02981	+	3.11126	0.840242	0.112007	0.599957
20.5484	21.8995	20.994	19.3726	25.746	26.0038	25.2883	25.0304	27.4397	26.3512	24.6976	25.9633	+	TMEM_CTRL	+	FGFR3_4KO_TMEM_CTRL			acetyl-CoA catabolic process;acetyl-CoA metabolic process;carboxylic acid metabolic process;catabolic process;cellular catabolic process;cellular ketone metabolic process;cellular metabolic process;cellular process;citrate metabolic process;coenzyme catabolic process;coenzyme metabolic process;cofactor catabolic process;cofactor metabolic process;isocitrate metabolic process;metabolic process;org…	3 iron, 4 sulfur cluster binding;4 iron, 4 sulfur cluster binding;aconitate hydratase activity;binding;carbon-oxygen lyase activity;catalytic activity;cation binding;hydro-lyase activity;ion binding;iron ion binding;iron-sulfur cluster binding;lyase activity;metal cluster binding;metal ion binding;transition metal ion binding	cell part;cytoplasmic part;intracellular membrane-bounded organelle;intracellular organelle;intracellular part;membrane-bounded organelle;mitochondrion;nucleus;organelle	Carbon fixation pathways in prokaryotes;Citrate cycle (TCA cycle);Glyoxylate and dicarboxylate metabolism	Cluster -564	+	4.5201	0.000533333	19	19	19	33.1	33.1	33.1	85.432	0	323.31	1975500000	76	4.12662	0	4.81348	+	8.45582	3.67634	0	5.40929	+	7.00637	0.438655	0.351414	0.595812
21.3016	22.0795	21.2286	22.2603	25.7029	25.8842	25.5386	25.4165	26.9761	26.5098	25.1377	26.2047	+	TMEM_CTRL	+	FGFR3_4KO_TMEM_CTRL			acid secretion;adult behavior;adult locomotory behavior;associative learning;ATP hydrolysis coupled proton transport;behavior;biological regulation;calcium ion homeostasis;calcium-mediated signaling;cardiac muscle contraction;cation homeostasis;cation transport;cell motility;cell surface receptor linked signaling pathway;cellular calcium ion homeostasis;cellular cation homeostasis;cellular chemic…	active transmembrane transporter activity;adenyl nucleotide binding;adenyl ribonucleotide binding;ADP binding;alkali metal ion binding;ankyrin binding;ATP binding;ATPase activity;ATPase activity, coupled;ATPase activity, coupled to movement of substances;ATPase activity, coupled to transmembrane movement of ions;ATPase activity, coupled to transmembrane movement of ions, phosphorylative mechanism…	apical plasma membrane;axon;basolateral plasma membrane;caveola;cell junction;cell part;cell projection;cell projection part;cell-cell contact zone;cell-cell junction;cytoplasmic membrane-bounded vesicle;cytoplasmic part;cytoplasmic vesicle;dendritic spine;dendritic spine head;dendritic spine neck;endoplasmic reticulum;endosome;extracellular membrane-bounded organelle;extracellular organelle;extr…	Aldosterone-regulated sodium reabsorption;Bile secretion;Carbohydrate digestion and absorption;Cardiac muscle contraction;Endocrine and other factor-regulated calcium reabsorption;Gastric acid secretion;Mineral absorption;Oxidative phosphorylation;Pancreatic secretion;Protein digestion and absorption;Proximal tubule bicarbonate reclamation;Salivary secretion	Cluster -564	+	5.66355	0	20	20	20	24.8	24.8	24.8	113.05	0	296.87	2056300000	95	5.35403	0	3.91806	+	13.8417	4.41876	0	4.48956	+	9.52802	0.685962	0.176	0.5715
21.3405	21.4478	26.7123	26.8178	27.6328	27.606	26.5633	27.9861	28.54	28.3944	27.2811	27.8185	+	TMEM_CTRL	+	FGFR3_4KO_TMEM_CTRL			acetyl-CoA catabolic process;acetyl-CoA metabolic process;carbohydrate metabolic process;carboxylic acid metabolic process;catabolic process;cellular catabolic process;cellular ketone metabolic process;cellular macromolecule metabolic process;cellular metabolic process;cellular nitrogen compound metabolic process;cellular process;cellular protein metabolic process;coenzyme catabolic process;coenz…	binding;catalytic activity;L-malate dehydrogenase activity;malate dehydrogenase (NADP+) activity;malate dehydrogenase activity;oxidoreductase activity;oxidoreductase activity, acting on CH-OH group of donors;oxidoreductase activity, acting on the CH-OH group of donors, NAD or NADP as acceptor;protein binding;protein self-association	cell part;cytoplasmic part;extracellular membrane-bounded organelle;extracellular organelle;extracellular region part;extracellular vesicular exosome;intracellular membrane-bounded organelle;intracellular organelle;intracellular organelle lumen;intracellular organelle part;intracellular part;membrane;membrane-bounded organelle;membrane-bounded vesicle;membrane-enclosed lumen;mitochondrial inner m…	Carbon fixation in photosynthetic organisms;Citrate cycle (TCA cycle);Glyoxylate and dicarboxylate metabolism;Pyruvate metabolism	Cluster -564	+	1.51025	0.0213302	13	13	13	46.4	46.4	46.4	35.683	0	323.31	7282400000	104	1.41346	0.0294134	3.36749	+	2.13017	1.62798	0.00997167	3.92892	+	2.49092	0.636665	0.201775	0.56143
23.9478	20.5108	21.5244	22.714	23.6529	23.7249	24.541	22.73	23.84	24.4111	23.8595	24.7074	+	TMEM_CTRL	+	FGFR3_4KO_TMEM_CTRL			biosynthetic process;cellular biosynthetic process;cellular macromolecule biosynthetic process;cellular macromolecule metabolic process;cellular metabolic process;cellular process;cellular protein metabolic process;macromolecule biosynthetic process;macromolecule metabolic process;metabolic process;primary metabolic process;protein metabolic process;translation	structural constituent of ribosome;structural molecule activity	cell part;cytoplasmic part;cytosolic large ribosomal subunit;intracellular non-membrane-bounded organelle;intracellular organelle;intracellular organelle part;intracellular part;large ribosomal subunit;macromolecular complex;non-membrane-bounded organelle;organelle;organelle part;ribonucleoprotein complex;ribosome	Ribosome	Cluster -564	+	1.35695	0.0298351	7	7	7	33.2	33.2	33.2	24.202	0	90.456	561000000	20	1.21016	0.0491205	1.48797	+	1.79221	1.70687	0.00795166	2.03024	+	2.62581	0.599303	0.226466	0.542274
19.5534	22.6301	20.3652	19.5616	27.5613	27.4792	27.8041	27.1333	28.3183	27.8684	28.4613	27.4419	+	TMEM_CTRL	+	FGFR3_4KO_TMEM_CTRL			biological regulation;cell growth;cellular component organization;cellular component organization at cellular level;cellular component organization or biogenesis;cellular component organization or biogenesis at cellular level;cellular localization;cellular macromolecule localization;cellular process;cellular protein localization;cellular response to acid;cellular response to amine stimulus;cellul…	enzyme regulator activity;GTPase regulator activity;guanyl-nucleotide exchange factor activity;nucleoside-triphosphatase regulator activity	cell part;cytoplasmic part;endosomal part;endosome membrane;extracellular membrane-bounded organelle;extracellular organelle;extracellular region part;extracellular vesicular exosome;Golgi apparatus;intracellular membrane-bounded organelle;intracellular organelle;intracellular organelle part;intracellular part;late endosome membrane;lysosomal membrane;lysosome;lytic vacuole;macromolecular complex…		Cluster -564	+	5.89716	0	9	9	9	80.7	80.7	80.7	17.721	0	323.31	5862900000	93	4.39139	0	6.96688	+	9.42272	4.49684	0	7.49488	+	9.83425	1.0094	0.0687932	0.528004
20.3613	20.4639	21.9964	21.4938	24.0081	23.8412	23.2897	23.1464	25.8978	25.2232	20.2875	24.7808	+	TMEM_CTRL	+	FGFR3_4KO_TMEM_CTRL			cellular process;establishment of localization;establishment of localization in cell;establishment of protein localization;intracellular protein transport;intracellular transport;protein transport;transport;vesicle-mediated transport	binding;protein binding;protein complex binding;protein C-terminus binding;protein transporter activity;substrate-specific transporter activity;transporter activity	apical plasma membrane;AP-type membrane coat adaptor complex;basolateral plasma membrane;cell part;clathrin adaptor complex;cytoplasmic part;intracellular part;macromolecular complex;membrane part;plasma membrane part;protein complex	Endocrine and other factor-regulated calcium reabsorption;Endocytosis;Huntington's disease	Cluster -564	+	1.283	0.034344	19	13	13	22.2	15.5	15.5	107.67	0	175.29	697020000	28	3.13605	0	2.49252	+	5.53813	1.46934	0.0161316	2.96847	+	2.22348	0.139625	0.732675	0.475956
21.6954	18.7997	24.5708	23.6033	26.2769	26.0984	25.9864	25.5983	26.5842	26.3391	26.7717	26.1532	+	TMEM_CTRL	+	FGFR3_4KO_TMEM_CTRL	+	FGFR3_4KO_TMEM_TMEM	autophagic vacuole fusion;biological regulation;body fluid secretion;cellular component assembly;cellular component assembly at cellular level;cellular component organization;cellular component organization at cellular level;cellular component organization or biogenesis;cellular component organization or biogenesis at cellular level;cellular macromolecular complex assembly;cellular macromolecular…	binding;channel inhibitor activity;channel regulator activity;chloride channel inhibitor activity;chloride channel regulator activity;ion channel inhibitor activity;protein binding;SNAP receptor activity;SNARE binding;syntaxin binding	azurophil granule membrane;cell part;cell surface;cytoplasmic part;cytoplasmic vesicle membrane;cytoplasmic vesicle part;cytosol;endosomal part;endosome;endosome membrane;extracellular membrane-bounded organelle;extracellular organelle;extracellular region part;extracellular vesicular exosome;integral to membrane;intracellular membrane-bounded organelle;intracellular organelle;intracellular organ…	SNARE interactions in vesicular transport	Cluster -564	+	2.29329	0.00629108	5	5	5	41.4	41.4	41.4	11.189	0	36.152	2121100000	55	1.91356	0.00649485	3.8227	+	2.98732	2.11751	0.00220183	4.29475	+	3.35846	1.26643	0.037632	0.472049
19.6547	21.5417	25.2926	24.9385	25.3575	25.8135	25.0488	25.364	26.5046	25.707	25.5822	25.6089	+	TMEM_CTRL	+	FGFR3_4KO_TMEM_CTRL				binding;catalytic activity;coenzyme binding;cofactor binding;electron carrier activity;flavin adenine dinucleotide binding;oxidoreductase activity	cell part;cytoplasmic part;extracellular membrane-bounded organelle;extracellular organelle;extracellular region part;extracellular vesicular exosome;intracellular organelle lumen;intracellular organelle part;intracellular part;membrane-bounded organelle;membrane-bounded vesicle;membrane-enclosed lumen;mitochondrial matrix;mitochondrial part;organelle;organelle lumen;organelle part;vesicle		Cluster -564	+	1.25479	0.0361493	11	11	11	48	48	48	34.951	0	133.26	1670400000	46	1.24634	0.0461509	2.53905	+	1.85234	1.43769	0.0173366	2.99379	+	2.17059	0.843553	0.111449	0.454741
25.384	19.6491	17.9644	21.8366	25.8811	25.0305	25.1792	24.9593	24.7867	25.956	25.6262	26.4975	+	TMEM_CTRL	+	FGFR3_4KO_TMEM_CTRL			binding of sperm to zona pellucida;cell recognition;cell-cell recognition;cellular component assembly;cellular component assembly at cellular level;cellular component organization;cellular component organization at cellular level;cellular component organization or biogenesis;cellular component organization or biogenesis at cellular level;cellular macromolecular complex assembly;cellular macromole…	adenyl nucleotide binding;adenyl ribonucleotide binding;ATP binding;binding;nucleotide binding;purine nucleotide binding;purine ribonucleoside triphosphate binding;purine ribonucleotide binding;ribonucleotide binding	cell body;cell part;chaperonin-containing T-complex;cytoplasmic part;cytoskeletal part;cytosolic part;extracellular membrane-bounded organelle;extracellular organelle;extracellular region part;extracellular vesicular exosome;intracellular organelle part;intracellular part;macromolecular complex;membrane-bounded organelle;membrane-bounded vesicle;microtubule;organelle;organelle part;protein comple…		Cluster -564	+	1.79057	0.0132938	15	15	15	35.9	35.9	35.9	57.458	0	203.54	1604800000	48	1.63879	0.0150717	4.05398	+	2.50932	1.77678	0.00597419	4.50806	+	2.74667	0.499225	0.301095	0.454075
22.9441	21.6159	19.6782	22.862	24.8691	23.827	23.3576	24.7613	24.376	24.8839	24.6094	24.7402	+	TMEM_CTRL	+	FGFR3_4KO_TMEM_CTRL			biological regulation;cellular process;cellular response to stimulus;cellular response to stress;positive regulation of biological process;positive regulation of cellular process;positive regulation of hormone secretion;positive regulation of insulin secretion;positive regulation of peptide hormone secretion;positive regulation of peptide secretion;positive regulation of secretion;positive regula…	binding;nucleic acid binding;nucleotide binding;RNA binding	cell part;chromosomal part;cytoplasm;interchromatin granule;intracellular membrane-bounded organelle;intracellular organelle;intracellular organelle part;intracellular part;membrane-bounded organelle;nuclear body;nuclear chromosome part;nuclear part;nuclear speck;nucleoplasm part;nucleus;organelle;organelle part;perichromatin fibrils		Cluster -564	+	2.27213	0.00637788	8	8	8	33	33	33	32.147	0	104.08	725620000	25	1.84838	0.00849261	2.42868	+	2.87191	2.31678	0.00157714	2.87737	+	3.73812	0.545684	0.26168	0.44869
21.2525	20.7479	20.7455	23.5127	22.6757	22.7084	23.4548	23.2564	23.0813	23.9582	22.9371	23.8586	+	TMEM_CTRL	+	FGFR3_4KO_TMEM_CTRL			biosynthetic process;cellular biosynthetic process;cellular macromolecule biosynthetic process;cellular macromolecule metabolic process;cellular metabolic process;cellular process;cellular protein metabolic process;macromolecule biosynthetic process;macromolecule metabolic process;metabolic process;primary metabolic process;protein metabolic process;translation	structural constituent of ribosome;structural molecule activity	cell part;cytoplasmic part;cytosolic large ribosomal subunit;intracellular non-membrane-bounded organelle;intracellular organelle;intracellular organelle part;intracellular part;large ribosomal subunit;macromolecular complex;membrane;non-membrane-bounded organelle;organelle;organelle part;ribonucleoprotein complex;ribosome	Ribosome	Cluster -564	+	1.54869	0.0197573	3	3	3	14.8	14.8	14.8	20.732	0	19.185	320320000	14	1.40668	0.0300704	1.45917	+	2.11887	1.7306	0.0069969	1.89416	+	2.6667	0.634609	0.202475	0.434994
22.6463	21.5142	23.8246	20.9201	25.1574	25.1883	24.3786	23.8834	25.7645	25.18	23.8731	25.4208	+	TMEM_CTRL	+	FGFR3_4KO_TMEM_CTRL			activation of MAPKK activity;activation of protein kinase activity;adenosine receptor signaling pathway;aging;anatomical structure development;behavior;biological regulation;calcium ion homeostasis;cAMP-mediated signaling;cation homeostasis;cell cycle;cell development;cell division;cell projection organization;cell proliferation;cell surface receptor linked signaling pathway;cellular calcium ion …	binding;catalytic activity;cation binding;corticotropin-releasing hormone receptor 1 binding;corticotropin-releasing hormone receptor binding;GDP binding;G-protein beta/gamma-subunit complex binding;G-protein coupled photoreceptor activity;G-protein coupled receptor activity;G-protein-coupled receptor binding;GTP binding;GTPase activating protein binding;GTPase activity;guanyl nucleotide binding;…	acrosomal vesicle;apical plasma membrane;axoneme;cell body;cell part;cell projection;cell projection part;centrosome;cilium;cytoplasm;cytoplasmic membrane-bounded vesicle;cytoplasmic part;cytoplasmic vesicle;cytoskeletal part;cytosol;extracellular membrane-bounded organelle;extracellular organelle;extracellular region part;extracellular vesicular exosome;extrinsic to internal side of plasma membr…	Axon guidance;Chagas disease (American trypanosomiasis);Chemokine signaling pathway;Gap junction;Gastric acid secretion;Leukocyte transendothelial migration;Long-term depression;Melanogenesis;Phototransduction;Progesterone-mediated oocyte maturation;Tight junction;Toxoplasmosis	Cluster -564	+	2.32638	0.00607619	9	9	5	33.5	33.5	20.6	40.499	0	144.81	1048100000	35	2.1331	0.00292216	2.42563	+	3.38751	2.30298	0.0018022	2.83327	+	3.71122	0.333695	0.462834	0.407643
22.4511	20.1979	28.5574	27.813	28.6022	28.8288	28.214	28.699	29.454	28.6508	29.0644	28.6754	+	TMEM_CTRL	+	FGFR3_4KO_TMEM_CTRL			cellular macromolecule metabolic process;cellular metabolic process;cellular process;cellular protein metabolic process;cellular response to chemical stimulus;cellular response to cytokine stimulus;cellular response to interleukin-1;cellular response to organic substance;cellular response to stimulus;macromolecule metabolic process;metabolic process;primary metabolic process;protein folding;prote…	adenyl nucleotide binding;adenyl ribonucleotide binding;ATP binding;binding;fibroblast growth factor binding;growth factor binding;heat shock protein binding;nucleotide binding;protein binding;purine nucleotide binding;purine ribonucleoside triphosphate binding;purine ribonucleotide binding;ribonucleotide binding	cell part;cytoplasmic part;intracellular membrane-bounded organelle;intracellular non-membrane-bounded organelle;intracellular organelle;intracellular organelle part;intracellular part;membrane-bounded organelle;mitochondrion;non-membrane-bounded organelle;nuclear part;nucleolus;organelle;organelle part	ko05152;RNA degradation	Cluster -564	+	1.21062	0.0397414	27	27	27	45.7	45.7	45.7	73.744	0	323.31	13675000000	246	1.26002	0.044869	3.83113	+	1.87507	1.36781	0.021972	4.20628	+	2.05415	0.807071	0.124153	0.375144
23.8471	25.7321	27.1305	27.2322	29.2256	29.1273	27.7042	27.5699	29.5445	28.6043	27.9152	29.0074	+	TMEM_CTRL	+	FGFR3_4KO_TMEM_CTRL			ATP biosynthetic process;ATP hydrolysis coupled proton transport;ATP metabolic process;ATP synthesis coupled proton transport;biosynthetic process;cation transport;cellular biosynthetic process;cellular metabolic process;cellular nitrogen compound biosynthetic process;cellular nitrogen compound metabolic process;cellular process;energy coupled proton transport, against electrochemical gradient;en…	active transmembrane transporter activity;adenyl nucleotide binding;adenyl ribonucleotide binding;ADP binding;ATP binding;ATPase activity;ATPase activity, coupled;ATPase activity, coupled to movement of substances;ATPase activity, coupled to transmembrane movement of ions;ATPase activity, coupled to transmembrane movement of substances;binding;catalytic activity;cation transmembrane transporter a…	cell part;cytoplasmic part;intracellular membrane-bounded organelle;intracellular organelle;intracellular organelle part;intracellular part;macromolecular complex;membrane;membrane part;membrane-bounded organelle;mitochondrial inner membrane;mitochondrial membrane;mitochondrial membrane part;mitochondrial part;mitochondrial proton-transporting ATP synthase complex;mitochondrial proton-transportin…	Alzheimer's disease;Huntington's disease;Oxidative phosphorylation;Parkinson's disease	Cluster -564	+	1.8828	0.0112516	22	22	10	46.3	46.3	19.5	59.753	0	323.31	13416000000	187	1.73117	0.0124384	2.4213	+	2.66768	2.04671	0.00247699	2.78236	+	3.22779	0.263832	0.549773	0.361065
25.578	25.2479	24.6192	25.8637	27.9654	28.0366	27.9746	27.3206	28.5566	28.4949	27.5036	28.0702	+	TMEM_CTRL	+	FGFR3_4KO_TMEM_CTRL			biosynthetic process;catabolic process;cellular biosynthetic process;cellular catabolic process;cellular macromolecule biosynthetic process;cellular macromolecule catabolic process;cellular macromolecule metabolic process;cellular metabolic process;cellular process;cellular protein metabolic process;macromolecule biosynthetic process;macromolecule catabolic process;macromolecule metabolic process…	binding;cation binding;ion binding;metal ion binding;structural constituent of ribosome;structural molecule activity	cell part;cytoplasm;cytoplasmic part;cytosolic large ribosomal subunit;cytosolic small ribosomal subunit;extracellular membrane-bounded organelle;extracellular organelle;extracellular region part;extracellular vesicular exosome;intracellular membrane-bounded organelle;intracellular non-membrane-bounded organelle;intracellular organelle;intracellular organelle part;intracellular part;large ribosom…	Parkinson's disease;PPAR signaling pathway;Ribosome	Cluster -564	+	4.69133	0.00064	5	5	5	33.3	33.3	33.3	17.951	0	133.05	8190600000	104	3.96164	0	2.49711	+	7.89797	3.94089	0	2.82915	+	7.83008	0.516477	0.286311	0.332044
21.5916	19.2123	23.4084	20.9737	28.0673	28.0559	27.7646	26.8501	28.2451	28.4116	27.1179	28.2502	+	TMEM_CTRL	+	FGFR3_4KO_TMEM_CTRL			cell cycle phase;cell cycle process;cellular component organization;cellular component organization at cellular level;cellular component organization or biogenesis;cellular component organization or biogenesis at cellular level;cellular membrane organization;cellular process;endocytosis;establishment of localization;establishment of localization in cell;establishment of protein localization;Golgi…	ankyrin binding;binding;cytoskeletal protein binding;heat shock protein binding;peptide binding;protein binding;protein C-terminus binding;structural molecule activity	axon part;cell part;cell projection part;clathrin coat;clathrin coat of coated pit;clathrin coat of trans-Golgi network vesicle;clathrin coated vesicle membrane;clathrin vesicle coat;clathrin-coated endocytic vesicle membrane;coated vesicle membrane;cytoplasmic membrane-bounded vesicle;cytoplasmic part;cytoplasmic vesicle;cytoplasmic vesicle membrane;cytoplasmic vesicle part;cytoskeletal part;end…	Bacterial invasion of epithelial cells;Endocrine and other factor-regulated calcium reabsorption;Endocytosis;Huntington's disease;Lysosome	Cluster -564	+	4.75029	0.000347826	48	48	48	38.1	38.1	38.1	191.56	0	323.31	7763400000	197	3.67548	0	6.38799	+	7.00383	3.78198	0	6.7097	+	7.32624	0.330981	0.464966	0.321705
21.8698	18.0894	19.9373	21.3582	24.0542	23.8965	23.2252	21.1774	23.6249	23.1833	23.0873	23.7271	+	TMEM_CTRL	+	FGFR3_4KO_TMEM_CTRL			biosynthetic process;metabolic process	amine-lyase activity;arylesterase activity;carbon-nitrogen lyase activity;carboxylic ester hydrolase activity;catalytic activity;hydrolase activity;hydrolase activity, acting on ester bonds;lyase activity;strictosidine synthase activity	cell part;cell surface;extracellular membrane-bounded organelle;extracellular organelle;extracellular region part;extracellular vesicular exosome;integral to membrane;intrinsic to membrane;membrane;membrane part;membrane-bounded organelle;membrane-bounded vesicle;organelle;vesicle		Cluster -564	+	1.89321	0.0111082	7	7	7	18.1	18.1	18.1	46.446	0	54.074	337050000	21	1.68129	0.0139298	2.77462	+	2.58192	2.23996	0.00190674	3.09198	+	3.58956	0.182136	0.667499	0.317362
22.6698	20.7781	24.8887	19.731	24.6675	24.859	24.6038	25.6078	25.5035	24.8685	25.6152	24.9893	+	TMEM_CTRL	+	FGFR3_4KO_TMEM_CTRL			activation of immune response;alpha-beta T cell activation;antigen receptor-mediated signaling pathway;ATP biosynthetic process;ATP metabolic process;ATP synthesis coupled proton transport;biological regulation;biosynthetic process;calcium ion homeostasis;calcium ion transport;cation homeostasis;cation transport;CD4-positive, alpha-beta T cell activation;cell activation;cell surface receptor link…		actin cytoskeleton;cell part;cytoplasmic part;cytoskeleton;extrinsic to membrane;extrinsic to plasma membrane;immunological synapse;intracellular non-membrane-bounded organelle;intracellular organelle;intracellular organelle part;intracellular part;macromolecular complex;membrane;membrane part;membrane raft;membrane-enclosed lumen;mitochondrial inner membrane;mitochondrial intermembrane space;mit…		Cluster -564	+	1.82072	0.0128049	9	9	9	37.7	37.7	37.7	38.413	0	185.96	1053800000	39	1.6456	0.0150169	2.9176	+	2.52093	1.81223	0.00553846	3.2272	+	2.80848	0.474001	0.32	0.309591
20.3232	21.4734	20.9079	20.1093	22.0488	22.1334	21.553	22.0237	22.395	22.0905	22.3075	22.1757	+	TMEM_CTRL	+	FGFR3_4KO_TMEM_CTRL			actin cytoskeleton organization;actin filament-based process;aging;anatomical structure morphogenesis;apoptosis;associative learning;behavior;behavioral interaction between organisms;biological regulation;branching morphogenesis of a tube;cell aging;cell cycle arrest;cell cycle checkpoint;cell cycle process;cell death;cell differentiation;cell proliferation;cellular component assembly;cellular co…	binding;GTP binding;guanyl nucleotide binding;guanyl ribonucleotide binding;nucleotide binding;purine nucleotide binding;purine ribonucleoside triphosphate binding;purine ribonucleotide binding;ribonucleotide binding	cell part;cytoplasmic part;extracellular membrane-bounded organelle;extracellular organelle;extracellular region part;extracellular vesicular exosome;Golgi apparatus;Golgi apparatus part;Golgi membrane;intracellular membrane-bounded organelle;intracellular organelle;intracellular organelle part;intracellular part;membrane;membrane-bounded organelle;membrane-bounded vesicle;organelle;organelle mem…	Acute myeloid leukemia;Axon guidance;B cell receptor signaling pathway;Bladder cancer;Chemokine signaling pathway;Chronic myeloid leukemia;Endocytosis;Endometrial cancer;ErbB signaling pathway;Fc epsilon RI signaling pathway;Focal adhesion;Gap junction;Glioma;GnRH signaling pathway;Hepatitis C;Insulin signaling pathway;Long-term depression;Long-term potentiation;MAPK signaling pathway;Melanogenes…	Cluster -564	+	3.07212	0.00171429	3	3	3	17.5	17.5	17.5	21.298	0	20.98	108760000	9	2.29826	0.00212245	1.23629	+	3.70205	2.86445	0.000714286	1.53877	+	4.89209	1.0646	0.0572982	0.302479
25.9269	23.6643	25.1762	19.7743	26.5789	25.9837	25.9728	26.6092	26.9479	26.5728	25.8471	26.9728	+	TMEM_CTRL	+	FGFR3_4KO_TMEM_CTRL			anatomical structure morphogenesis;autophagic vacuole assembly;autophagy;biological adhesion;biological regulation;cargo loading into COPII-coated vesicle;cargo loading into vesicle;catabolic process;cell adhesion;cell migration;cell morphogenesis;cell morphogenesis involved in differentiation;cell motility;cell-substrate adhesion;cellular catabolic process;cellular component assembly;cellular co…	binding;catalytic activity;GTP binding;GTPase activity;guanyl nucleotide binding;guanyl ribonucleotide binding;hydrolase activity;hydrolase activity, acting on acid anhydrides;hydrolase activity, acting on acid anhydrides, in phosphorus-containing anhydrides;nucleoside-triphosphatase activity;nucleotide binding;purine nucleotide binding;purine ribonucleoside triphosphate binding;purine ribonucleo…	cell body;cell part;cytoplasmic membrane-bounded vesicle;cytoplasmic part;cytoplasmic vesicle;cytosol;early endosome;endoplasmic reticulum membrane;endoplasmic reticulum part;endosome;extracellular membrane-bounded organelle;extracellular organelle;extracellular region part;extracellular vesicular exosome;Golgi apparatus part;Golgi membrane;intracellular membrane-bounded organelle;intracellular o…		Cluster -564	+	1.24232	0.0369845	11	11	5	65.9	65.9	36.1	22.677	0	193.15	3148500000	58	1.28602	0.0419544	2.65073	+	1.91826	1.40382	0.0198654	2.94973	+	2.11411	0.417826	0.368844	0.298995
20.7207	20.0464	18.8611	19.4351	25.3905	25.63	25.264	25.9276	26.3727	25.6073	25.4062	25.8783	+	TMEM_CTRL	+	FGFR3_4KO_TMEM_CTRL			biological regulation;cellular component organization;cellular component organization at cellular level;cellular component organization or biogenesis;cellular component organization or biogenesis at cellular level;cellular membrane fusion;cellular membrane organization;cellular process;cholesterol efflux;cholesterol transport;establishment of localization;establishment of localization in cell;est…	binding;protein binding;SNAP receptor activity;SNARE binding	BLOC complex;BLOC-1 complex;cell part;cytoplasmic membrane-bounded vesicle;cytoplasmic part;cytoplasmic vesicle;cytosolic part;endocytic vesicle;endomembrane system;endosomal part;endosome membrane;extracellular membrane-bounded organelle;extracellular organelle;extracellular region part;extracellular vesicular exosome;Golgi apparatus part;Golgi membrane;integral to membrane;intracellular membran…	Phagosome	Cluster -564	+	6.98426	0	8	8	8	39.6	39.6	39.6	32.483	0	285.3	1569200000	29	5.3083	0	5.78718	+	13.5943	5.27316	0	6.05028	+	13.407	0.465577	0.326333	0.263095
25.7918	25.7777	26.1706	25.7278	27.5093	26.831	26.4006	27.7259	26.8574	27.6689	26.7847	28.1866	+	TMEM_CTRL	+	FGFR3_4KO_TMEM_CTRL			biological regulation;biosynthetic process;cellular biosynthetic process;cellular macromolecule biosynthetic process;cellular macromolecule metabolic process;cellular metabolic process;cellular process;cellular protein metabolic process;macromolecule biosynthetic process;macromolecule metabolic process;metabolic process;posttranscriptional regulation of gene expression;primary metabolic process;p…	binding;mRNA binding;nucleic acid binding;RNA binding;structural constituent of ribosome;structural molecule activity	adherens junction;anchoring junction;cell junction;cell part;cell-substrate adherens junction;cell-substrate junction;cytosolic small ribosomal subunit;extracellular membrane-bounded organelle;extracellular organelle;extracellular region part;extracellular vesicular exosome;focal adhesion;intracellular organelle part;intracellular part;macromolecular complex;membrane;membrane-bounded organelle;me…	Ribosome	Cluster -564	+	2.14411	0.00780328	4	4	4	22.5	22.5	22.5	22.906	0	148.94	5474600000	41	2.38882	0.00173529	1.24973	+	3.88011	2.58592	0.000547945	1.50744	+	4.28285	0.228093	0.595301	0.257706
20.1827	22.2682	18.7914	21.5493	23.6162	24.0509	23.8568	24.5362	24.0427	24.1877	24.7209	23.9554	+	TMEM_CTRL	+	FGFR3_4KO_TMEM_CTRL			establishment of localization;establishment of localization in cell;establishment of protein localization;intracellular protein transport;intracellular transport;protein transport;transport		cell part;cytoplasmic part;cytosol;early endosome;endosome;extracellular membrane-bounded organelle;extracellular organelle;extracellular region part;extracellular vesicular exosome;intracellular membrane-bounded organelle;intracellular organelle;intracellular part;membrane;membrane-bounded organelle;membrane-bounded vesicle;organelle;vesicle		Cluster -564	+	3.13194	0.00175207	6	6	6	20.5	20.5	20.5	54.088	0	92.398	520490000	25	2.53782	0.00114754	3.31711	+	4.18254	2.67872	0.000588235	3.52876	+	4.48033	0.350235	0.441835	0.211653
20.7878	21.289	19.0386	21.9558	25.5495	24.9102	24.2034	26.315	24.278	26.6714	25.0653	25.7541	+	TMEM_CTRL	+	FGFR3_4KO_TMEM_CTRL			biological regulation;cell cycle phase;cell cycle process;cell division;cellular component organization;cellular component organization at cellular level;cellular component organization or biogenesis;cellular component organization or biogenesis at cellular level;cellular process;cellular response to stimulus;chromosome segregation;intracellular signal transduction;mitosis;nuclear division;organe…	binding;GDP binding;GTP binding;guanyl nucleotide binding;guanyl ribonucleotide binding;nucleotide binding;purine nucleotide binding;purine ribonucleoside triphosphate binding;purine ribonucleotide binding;ribonucleotide binding	cell part;cytoplasmic part;cytoskeletal part;endosomal part;endosome membrane;extracellular membrane-bounded organelle;extracellular organelle;extracellular region part;extracellular vesicular exosome;intracellular organelle part;intracellular part;late endosome membrane;lysosomal membrane;membrane;membrane-bounded organelle;membrane-bounded vesicle;midbody;organelle;organelle membrane;organelle …		Cluster -564	+	3.6502	0.000564103	8	8	2	46.8	46.8	13.4	21.539	0	218.53	1650100000	31	3.24627	0	4.47675	+	5.81665	3.24198	0.000790123	4.67443	+	5.80563	0.107402	0.791465	0.197673
21.9232	20.768	22.6092	21.3942	25.9527	26.1915	25.3818	25.7369	26.6276	25.8805	25.9071	25.606	+	TMEM_CTRL	+	FGFR3_4KO_TMEM_CTRL				binding;catalytic activity;GTP binding;GTPase activity;guanyl nucleotide binding;guanyl ribonucleotide binding;hydrolase activity;hydrolase activity, acting on acid anhydrides;hydrolase activity, acting on acid anhydrides, in phosphorus-containing anhydrides;nucleic acid binding;nucleoside-triphosphatase activity;nucleotide binding;purine nucleotide binding;purine ribonucleoside triphosphate bind…	cell part;cytoplasmic part;extracellular membrane-bounded organelle;extracellular organelle;extracellular region part;extracellular vesicular exosome;intracellular non-membrane-bounded organelle;intracellular organelle;intracellular organelle part;intracellular part;membrane;membrane-bounded organelle;membrane-bounded vesicle;mitochondrial nucleoid;mitochondrial part;non-membrane-bounded organell…	Plant-pathogen interaction	Cluster -564	+	5.68704	0	13	13	13	32.7	32.7	32.7	49.522	0	246.07	1729700000	60	4.46166	0	4.1421	+	9.69518	4.45533	0	4.33167	+	9.67034	0.283582	0.529228	0.189572
22.0343	18.2178	20.4251	21.1698	25.8676	25.9796	25.2722	24.0097	25.7084	25.3034	24.8678	25.9482	+	TMEM_CTRL	+	FGFR3_4KO_TMEM_CTRL			aging;carbohydrate metabolic process;cellular carbohydrate metabolic process;cellular macromolecule metabolic process;cellular metabolic process;cellular process;cellular protein metabolic process;developmental process;glycosylation;macromolecule glycosylation;macromolecule metabolic process;macromolecule modification;metabolic process;primary metabolic process;protein glycosylation;protein metab…	binding;catalytic activity;ribonucleoprotein binding;ribosome binding;transferase activity;transferase activity, transferring glycosyl groups	autophagic vacuole membrane;cell part;cytoplasmic part;endoplasmic reticulum;endoplasmic reticulum part;integral to membrane;intracellular membrane-bounded organelle;intracellular organelle;intracellular organelle part;intracellular part;intrinsic to membrane;macromolecular complex;membrane;membrane part;membrane-bounded organelle;nucleus;oligosaccharyltransferase complex;organelle;organelle memb…	N-Glycan biosynthesis;Protein processing in endoplasmic reticulum;Various types of N-glycan biosynthesis	Cluster -564	+	3.73884	0.000555556	16	16	16	37.8	37.8	37.8	69.122	0	323.31	1394900000	54	2.9813	0	4.82052	+	5.16329	3.2674	0.000831169	4.99522	+	5.87122	0.128602	0.753822	0.174709
17.883	20.6306	19.95	21.309	24.6963	24.5142	24.628	25.2567	24.3104	25.1702	24.6425	25.576	+	TMEM_CTRL	+	FGFR3_4KO_TMEM_CTRL			biosynthetic process;cellular biosynthetic process;cellular macromolecule biosynthetic process;cellular macromolecule metabolic process;cellular metabolic process;cellular process;cellular protein metabolic process;macromolecule biosynthetic process;macromolecule metabolic process;metabolic process;primary metabolic process;protein metabolic process;translation	structural constituent of ribosome;structural molecule activity	adherens junction;anchoring junction;cell junction;cell part;cell-substrate adherens junction;cell-substrate junction;cytoplasmic part;cytosolic large ribosomal subunit;extracellular membrane-bounded organelle;extracellular organelle;extracellular region part;extracellular vesicular exosome;focal adhesion;intracellular non-membrane-bounded organelle;intracellular organelle;intracellular organelle…	Ribosome	Cluster -564	+	4.33301	0.000540541	4	4	4	27.3	27.3	27.3	16.321	0	29.992	965310000	19	3.45255	0	4.83064	+	6.36585	3.4254	0	4.98162	+	6.29141	0.181219	0.667655	0.150982
25.8517	25.0202	24.6403	25.5864	27.2515	26.766	26.9318	27.9785	27.3689	27.5699	26.9162	27.5926	+	TMEM_CTRL	+	FGFR3_4KO_TMEM_CTRL			apical protein localization;asymmetric protein localization;biological regulation;body fluid secretion;cell surface receptor linked signaling pathway;cellular component assembly;cellular component assembly at cellular level;cellular component organization;cellular component organization at cellular level;cellular component organization or biogenesis;cellular component organization or biogenesis a…	binding;catalytic activity;GDP binding;glycoprotein binding;GTP binding;GTPase activity;guanyl nucleotide binding;guanyl ribonucleotide binding;hydrolase activity;hydrolase activity, acting on acid anhydrides;hydrolase activity, acting on acid anhydrides, in phosphorus-containing anhydrides;nucleoside-triphosphatase activity;nucleotide binding;protein binding;purine nucleotide binding;purine ribo…	apical plasma membrane;cell part;clathrin-coated vesicle;coated vesicle;cytoplasmic membrane-bounded vesicle;cytoplasmic part;cytoplasmic vesicle;cytoplasmic vesicle membrane;cytoplasmic vesicle part;cytosol;early endosome;early endosome membrane;endocytic vesicle;endocytic vesicle membrane;endoplasmic reticulum;endosomal part;endosome;endosome membrane;extracellular membrane-bounded organelle;ex…		Cluster -564	+	3.60222	0.000731707	11	11	11	63.7	63.7	63.7	23.897	0	218.62	4565000000	76	2.95758	0.000418605	1.9573	+	5.10745	3.54369	0	2.08724	+	6.62085	0.160807	0.696005	0.129943
19.7017	19.6757	24.8343	24.2875	25.9585	25.8294	25.0502	25.9052	25.2727	26.0287	25.8258	26.1306	+	TMEM_CTRL	+	FGFR3_4KO_TMEM_CTRL			actin cytoskeleton organization;actin filament capping;actin filament-based process;anatomical structure development;anatomical structure morphogenesis;barbed-end actin filament capping;biological regulation;cell development;cell morphogenesis;cell projection assembly;cell projection organization;cellular component assembly;cellular component assembly at cellular level;cellular component morphoge…	actin binding;actin filament binding;binding;cytoskeletal protein binding;protein binding	acrosomal vesicle;actin filament;cell body;cell cortex part;cell junction;cell part;cell projection;cell projection part;cell-cell contact zone;cell-cell junction;contractile fiber part;cortical cytoskeleton;cytoplasmic membrane-bounded vesicle;cytoplasmic part;cytoplasmic vesicle;cytoskeletal part;cytoskeleton;dendritic spine;F-actin capping protein complex;intercalated disc;intracellular membra…		Cluster -564	+	1.71934	0.0148889	8	8	8	25.7	25.7	25.7	33.388	0	101.42	1738200000	42	1.63068	0.0153782	3.56103	+	2.49552	1.6868	0.00867857	3.68964	+	2.59135	0.174241	0.676102	0.128607
19.6947	21.2787	24.4713	24.3795	24.7154	25.0662	24.4518	24.8843	25.5636	24.9449	24.5542	24.4068	+	TMEM_CTRL	+	FGFR3_4KO_TMEM_CTRL			metabolic process;oxidation-reduction process	electron carrier activity	cell part;cytoplasmic part;extracellular membrane-bounded organelle;extracellular organelle;extracellular region part;extracellular vesicular exosome;intracellular organelle lumen;intracellular organelle part;intracellular part;membrane-bounded organelle;membrane-bounded vesicle;membrane-enclosed lumen;mitochondrial matrix;mitochondrial part;organelle;organelle lumen;organelle part;vesicle		Cluster -564	+	1.1933	0.0408119	8	8	8	35.7	35.7	35.7	27.687	0	69.641	869530000	34	1.30716	0.0399736	2.32339	+	1.95336	1.33078	0.0241445	2.41133	+	1.9926	0.112639	0.782865	0.0879402
20.0692	21.7903	22.1252	21.7274	25.0624	25.442	24.5978	22.4152	24.8594	24.3651	24.3194	24.2957	+	TMEM_CTRL	+	FGFR3_4KO_TMEM_CTRL			alcohol catabolic process;alcohol metabolic process;carbohydrate catabolic process;carbohydrate metabolic process;catabolic process;cellular carbohydrate catabolic process;cellular carbohydrate metabolic process;cellular metabolic process;cellular process;galactose catabolic process;galactose metabolic process;hexose catabolic process;hexose metabolic process;metabolic process;monosaccharide cata…	beta-galactosidase activity;binding;carbohydrate binding;catalytic activity;galactosidase activity;galactoside binding;hydrolase activity;hydrolase activity, acting on glycosyl bonds;hydrolase activity, hydrolyzing O-glycosyl compounds;monosaccharide binding;sugar binding	cell part;cytoplasmic part;extracellular membrane-bounded organelle;extracellular organelle;extracellular region part;extracellular vesicular exosome;Golgi apparatus;intracellular membrane-bounded organelle;intracellular organelle;intracellular part;lysosome;lytic vacuole;membrane-bounded organelle;membrane-bounded vesicle;organelle;vacuole;vesicle	Galactose metabolism;Glycosaminoglycan degradation;Glycosphingolipid biosynthesis - ganglio series;Lysosome;Other glycan degradation;Sphingolipid metabolism	Cluster -564	+	2.65347	0.00339326	8	8	7	14.2	14.2	12.4	73.227	0	118.72	683600000	31	2.24661	0.00239474	2.9513	+	3.60232	3.43295	0	3.03186	+	6.31203	0.0405313	0.918948	0.0805559
21.4677	21.1051	23.0969	20.2248	23.1496	23.6478	23.1236	23.2564	22.5238	24.1251	22.8461	23.9343	+	TMEM_CTRL	+	FGFR3_4KO_TMEM_CTRL			cell growth;cellular component organization;cellular component organization at cellular level;cellular component organization or biogenesis;cellular component organization or biogenesis at cellular level;cellular process;cotranslational protein targeting to membrane;endoplasmic reticulum organization;establishment of localization;establishment of localization in cell;establishment of protein loca…	binding;ribonucleoprotein binding;ribosome binding	cell part;cytoplasmic part;endoplasmic reticulum;endoplasmic reticulum membrane;endoplasmic reticulum part;integral to membrane;intracellular membrane-bounded organelle;intracellular organelle;intracellular organelle part;intracellular part;intrinsic to membrane;membrane;membrane part;membrane-bounded organelle;organelle;organelle membrane;organelle part;rough endoplasmic reticulum	Phagosome;Protein export;Protein processing in endoplasmic reticulum;Vibrio cholerae infection	Cluster -564	+	1.73843	0.0145156	3	3	3	5.9	5.9	5.9	52.264	0	22.996	322160000	12	1.90436	0.00666667	1.8207	+	2.97095	1.70278	0.00806006	1.8837	+	2.61879	0.0535492	0.896091	0.062994
23.4541	20.7197	19.9085	21.3921	24.8398	25.2359	23.9646	25.773	25.582	25.043	24.439	24.9463	+	TMEM_CTRL	+	FGFR3_4KO_TMEM_CTRL			metabolic process;oxidation-reduction process	binding;catalytic activity;cation binding;endopeptidase activity;hydrolase activity;ion binding;metal ion binding;metalloendopeptidase activity;metallopeptidase activity;peptidase activity;peptidase activity, acting on L-amino acid peptides;protein binding;protein complex binding	cell part;cytoplasmic part;extracellular membrane-bounded organelle;extracellular organelle;extracellular region part;extracellular vesicular exosome;intracellular membrane-bounded organelle;intracellular organelle;intracellular organelle part;intracellular part;macromolecular complex;membrane part;membrane-bounded organelle;membrane-bounded vesicle;mitochondrial membrane part;mitochondrial part;…	Alzheimer's disease;Cardiac muscle contraction;Huntington's disease;Oxidative phosphorylation;Parkinson's disease	Cluster -564	+	3.03884	0.00188235	12	12	12	33.4	33.4	33.4	48.396	0	269.73	973200000	43	2.55749	0.00118644	3.58471	+	4.22341	2.72378	0.000620155	3.63398	+	4.57815	0.0381695	0.923049	0.0492749
22.4002	21.4859	25.3244	22.4481	26.4226	25.9052	25.7213	26.6344	26.8852	26.2901	25.4403	26.1876	+	TMEM_CTRL	+	FGFR3_4KO_TMEM_CTRL			acute inflammatory response;acute-phase response;aging;biological regulation;cation homeostasis;cation transport;cellular cation homeostasis;cellular chemical homeostasis;cellular homeostasis;cellular ion homeostasis;cellular iron ion homeostasis;cellular metal ion homeostasis;cellular process;chemical homeostasis;defense response;developmental process;establishment of localization;establishment …	active transmembrane transporter activity;binding;cargo receptor activity;cation transmembrane transporter activity;chaperone binding;ferric iron transmembrane transporter activity;heat shock protein binding;Hsp70 protein binding;inorganic cation transmembrane transporter activity;ion transmembrane transporter activity;iron ion transmembrane transporter activity;macromolecule transmembrane transp…	cell part;cell surface;cytoplasmic membrane-bounded vesicle;cytoplasmic part;cytoplasmic vesicle;endosomal part;endosome membrane;extracellular membrane-bounded organelle;extracellular organelle;extracellular region part;extracellular vesicular exosome;integral to membrane;intracellular membrane-bounded organelle;intracellular organelle;intracellular organelle part;intracellular part;intrinsic to…		Cluster -564	+	2.6457	0.00342222	20	20	20	28.5	28.5	28.5	85.875	0	281.45	2391300000	73	2.3407	0.00202817	3.25621	+	3.78498	2.30532	0.00163128	3.28613	+	3.71577	0.0280384	0.943859	0.0299163
21.503	19.8839	21.138	21.8733	25.0649	24.947	24.5276	24.0407	25.3244	24.67	24.0478	24.6077	+	TMEM_CTRL	+	FGFR3_4KO_TMEM_CTRL			cellular component organization;cellular component organization at cellular level;cellular component organization or biogenesis;cellular component organization or biogenesis at cellular level;cellular membrane fusion;cellular membrane organization;cellular process;early endosome to late endosome transport;endosome to lysosome transport;endosome transport;establishment of localization;establishmen…	binding;channel inhibitor activity;channel regulator activity;chloride channel inhibitor activity;chloride channel regulator activity;ion channel inhibitor activity;protein binding;SNAP receptor activity	cell part;cytoplasmic part;early endosome;endosomal part;endosome;endosome membrane;Golgi apparatus part;integral to membrane;intracellular membrane-bounded organelle;intracellular organelle;intracellular organelle part;intracellular part;intrinsic to membrane;late endosome membrane;lysosomal membrane;macromolecular complex;membrane;membrane part;membrane-bounded organelle;organelle;organelle mem…	SNARE interactions in vesicular transport	Cluster -564	+	4.51728	0.000516129	6	6	6	27.5	27.5	27.5	26.91	0	67.663	766890000	21	3.74997	0	3.5455	+	7.22809	3.6929	0	3.56289	+	7.05576	0.0168608	0.963818	0.0173941
22.3331	20.5824	20.5747	23.6896	23.606	23.7193	23.3314	24.0613	23.694	23.5518	23.7193	23.759	+	TMEM_CTRL	+	FGFR3_4KO_TMEM_CTRL			anatomical structure homeostasis;biological regulation;cellular process;cellular response to stimulus;homeostatic process;intracellular signal transduction;regulation of biological process;regulation of biological quality;regulation of cellular process;response to stimulus;retina homeostasis;signal transduction;small GTPase mediated signal transduction;tissue homeostasis	binding;enzyme binding;GTP binding;guanyl nucleotide binding;guanyl ribonucleotide binding;nucleotide binding;protein binding;purine nucleotide binding;purine ribonucleoside triphosphate binding;purine ribonucleotide binding;ribonucleotide binding;ubiquitin protein ligase binding	apical plasma membrane;basal plasma membrane;blood microparticle;cell part;cell surface;coated pit;cytoplasmic membrane-bounded vesicle;cytoplasmic microtubule;cytoplasmic part;cytoplasmic vesicle;cytoskeletal part;early endosome;endocytic vesicle;endoplasmic reticulum membrane;endoplasmic reticulum part;endosome;extracellular membrane-bounded organelle;extracellular organelle;extracellular regio…	Protein export	Cluster -564	+	1.6515	0.0167559	7	7	7	8.5	8.5	8.5	107.41	0	101.32	362040000	24	1.60263	0.0166066	1.8846	+	2.44788	1.62977	0.00994872	1.88609	+	2.49397	0.00316513	0.99213	0.00149584
22.188	22.4343	20.9961	22.0042	24.4614	24.9501	24.2873	24.5377	25.1268	24.5824	24.2329	24.2812	+	TMEM_CTRL	+	FGFR3_4KO_TMEM_CTRL			aging;biological regulation;catabolic process;cellular catabolic process;cellular component assembly;cellular component assembly at cellular level;cellular component organization;cellular component organization at cellular level;cellular component organization or biogenesis;cellular component organization or biogenesis at cellular level;cellular macromolecular complex assembly;cellular macromolec…	adenyl nucleotide binding;adenyl ribonucleotide binding;ADP binding;ATP binding;ATPase activity;ATPase activity, coupled;ATP-dependent peptidase activity;binding;catalytic activity;DNA binding;endopeptidase activity;G-quadruplex DNA binding;hydrolase activity;hydrolase activity, acting on acid anhydrides;hydrolase activity, acting on acid anhydrides, in phosphorus-containing anhydrides;mitochondr…	cell part;cytoplasmic part;intracellular membrane-bounded organelle;intracellular non-membrane-bounded organelle;intracellular organelle;intracellular organelle lumen;intracellular organelle part;intracellular part;membrane;membrane-bounded organelle;membrane-enclosed lumen;mitochondrial matrix;mitochondrial nucleoid;mitochondrial part;mitochondrion;non-membrane-bounded organelle;nucleoid;organel…		Cluster -564	+	4.62659	0.000571429	18	18	18	26.4	26.4	26.4	105.79	0	197.72	722530000	45	3.89406	0	2.65347	+	7.67867	3.68615	0	2.65017	+	7.0356	0.00442834	0.990079	-0.00329828
22.9655	20.3129	23.3761	19.7133	24.4275	24.4526	23.9663	22.4277	24.822	24.0356	22.4821	23.891	+	TMEM_CTRL	+	FGFR3_4KO_TMEM_CTRL			biological regulation;biosynthetic process;calcium ion transport;cation transport;cellular biosynthetic process;cellular chemical homeostasis;cellular component assembly;cellular component organization;cellular component organization or biogenesis;cellular homeostasis;cellular ion homeostasis;cellular metabolic process;cellular nitrogen compound biosynthetic process;cellular nitrogen compound met…	adenyl nucleotide binding;adenyl ribonucleotide binding;ATP binding;ATP-gated ion channel activity;binding;cation binding;cation channel activity;cation transmembrane transporter activity;channel activity;copper ion binding;drug binding;excitatory extracellular ligand-gated ion channel activity;extracellular ATP-gated cation channel activity;extracellular ligand-gated ion channel activity;gated c…	apical part of cell;axon;axon part;cell body;cell junction;cell part;cell projection;cell projection part;cytoplasmic part;cytoskeletal part;dendrite;dendritic spine;extracellular membrane-bounded organelle;extracellular organelle;extracellular region part;extracellular vesicular exosome;integral to membrane;integral to nuclear inner membrane;integral to organelle membrane;integral to plasma memb…	Calcium signaling pathway;Neuroactive ligand-receptor interaction	Cluster -564	+	1.18335	0.0418115	4	4	4	16.2	16.2	16.2	43.501	0	33.76	489320000	10	1.42065	0.0282837	2.22656	+	2.14215	1.4087	0.01943	2.21568	+	2.12223	0.00533945	0.988969	-0.01088
24.5527	19.6446	20.9739	18.7857	25.7418	25.4125	25.1642	25.3327	25.6913	25.5155	24.6064	25.7903	+	TMEM_CTRL	+	FGFR3_4KO_TMEM_CTRL			biological regulation;calcium ion transmembrane transport;calcium ion transport;calcium-mediated signaling;cation transport;cellular process;cellular response to stimulus;cellular response to stress;divalent inorganic cation transport;divalent metal ion transport;establishment of localization;establishment of localization in cell;intracellular signal transduction;intracellular transport;ion trans…	active transmembrane transporter activity;adenyl nucleotide binding;adenyl ribonucleotide binding;ATP binding;ATPase activity;ATPase activity, coupled;ATPase activity, coupled to movement of substances;ATPase activity, coupled to transmembrane movement of ions;ATPase activity, coupled to transmembrane movement of ions, phosphorylative mechanism;ATPase activity, coupled to transmembrane movement o…	cell part;cytoplasmic part;endoplasmic reticulum;endoplasmic reticulum membrane;endoplasmic reticulum part;extrinsic to internal side of plasma membrane;extrinsic to membrane;extrinsic to plasma membrane;integral to membrane;intracellular membrane-bounded organelle;intracellular organelle;intracellular organelle part;intracellular part;intrinsic to membrane;macromolecular complex;membrane;membran…	Alzheimer's disease;Calcium signaling pathway;Pancreatic secretion	Cluster -564	+	2.4753	0.00461538	20	20	12	26.6	26.6	17.1	109.68	0	323.31	1376800000	49	2.17531	0.00243478	4.42356	+	3.46671	2.13804	0.00216822	4.41166	+	3.39674	0.0135431	0.969199	-0.0119066
21.0054	21.3851	19.612	20.965	23.4454	23.0334	22.8685	23.889	23.0079	23.4248	23.7913	22.8733	+	TMEM_CTRL	+	FGFR3_4KO_TMEM_CTRL			biological regulation;cell differentiation;cellular component organization;cellular component organization or biogenesis;cellular developmental process;cellular membrane organization;cellular process;cellular response to chemical stimulus;cellular response to growth factor stimulus;cellular response to organic substance;cellular response to stimulus;developmental process;membrane organization;mus…		cell part;cytoplasmic part;cytoskeletal part;endoplasmic reticulum;envelope;integral to membrane;intracellular membrane-bounded organelle;intracellular non-membrane-bounded organelle;intracellular organelle;intracellular organelle part;intracellular part;intrinsic to membrane;macromolecular complex;membrane;membrane part;membrane-bounded organelle;microtubule;non-membrane-bounded organelle;nuclea…	Arrhythmogenic right ventricular cardiomyopathy (ARVC);Dilated cardiomyopathy;Hypertrophic cardiomyopathy (HCM)	Cluster -564	+	3.76502	0.00057971	5	5	5	21.2	21.2	21.2	29.585	0	31.295	264800000	15	3.20041	0	2.56722	+	5.69956	3.21852	0.000752941	2.53247	+	5.74558	0.0389763	0.922054	-0.0347505
22.1921	21.3348	20.472	20.2689	23.3822	23.9342	23.2411	21.9837	23.2197	23.9884	21.0562	24.0895	+	TMEM_CTRL	+	FGFR3_4KO_TMEM_CTRL			biological regulation;biosynthetic process;cellular biosynthetic process;cellular macromolecule biosynthetic process;cellular macromolecule metabolic process;cellular metabolic process;cellular nitrogen compound metabolic process;cellular process;cellular response to stimulus;cellular response to stress;developmental process;DNA conformation change;DNA duplex unwinding;DNA geometric change;DNA me…	adenyl nucleotide binding;adenyl ribonucleotide binding;ATP binding;ATPase activity;ATPase activity, coupled;ATP-dependent helicase activity;ATP-dependent RNA helicase activity;binding;catalytic activity;chromatin binding;DNA binding;DNA/RNA helicase activity;double-stranded RNA binding;exonuclease activity;helicase activity;hydrolase activity;hydrolase activity, acting on acid anhydrides;hydrola…	cell part;cleavage body;cytoplasm;cytoplasmic part;intracellular membrane-bounded organelle;intracellular non-membrane-bounded organelle;intracellular organelle;intracellular organelle part;intracellular part;macromolecular complex;membrane;membrane-bounded organelle;non-membrane-bounded organelle;nuclear body;nuclear part;nucleolus;nucleoplasm part;nucleus;organelle;organelle part;protein comple…		Cluster -564	+	1.4318	0.0256	9	9	9	16.9	16.9	16.9	82.496	0	96.313	365200000	18	2.15552	0.00288889	2.06837	+	3.42947	1.59354	0.011388	2.02152	+	2.43248	0.0194996	0.963163	-0.0468512
23.058	20.0057	25.1769	25.0673	25.5775	25.9786	25.1618	25.9229	26.5573	25.6589	25.1783	25.0241	+	TMEM_CTRL	+	FGFR3_4KO_TMEM_CTRL			2-oxoglutarate metabolic process;acetyl-CoA catabolic process;acetyl-CoA metabolic process;carbohydrate metabolic process;carboxylic acid metabolic process;catabolic process;cellular aldehyde metabolic process;cellular carbohydrate metabolic process;cellular catabolic process;cellular ketone metabolic process;cellular metabolic process;cellular process;coenzyme catabolic process;coenzyme metaboli…	binding;catalytic activity;cation binding;coenzyme binding;cofactor binding;ion binding;isocitrate dehydrogenase (NADP+) activity;isocitrate dehydrogenase activity;magnesium ion binding;metal ion binding;NAD binding;nucleotide binding;oxidoreductase activity;oxidoreductase activity, acting on CH-OH group of donors;oxidoreductase activity, acting on the CH-OH group of donors, NAD or NADP as accept…	cell part;cytoplasmic part;extracellular membrane-bounded organelle;extracellular organelle;extracellular region part;extracellular vesicular exosome;intracellular organelle part;intracellular part;membrane;membrane-bounded organelle;membrane-bounded vesicle;mitochondrial inner membrane;mitochondrial membrane;mitochondrial part;organelle;organelle inner membrane;organelle membrane;organelle part;…	Carbon fixation pathways in prokaryotes;Citrate cycle (TCA cycle);Glutathione metabolism;Peroxisome			1.07185	0.0546343	13	13	12	29	29	27	50.967	0	113.13	1598800000	57	1.27873	0.0427143	2.33325	+	1.90615	1.22139	0.0344603	2.27769	+	1.81089	0.0495237	0.902582	-0.0555692
20.9742	21.3679	20.1526	21.9325	24.7554	24.399	24.2559	23.7932	24.4537	23.8455	24.3396	24.3301	+	TMEM_CTRL	+	FGFR3_4KO_TMEM_CTRL			anatomical structure development;developmental process;lipid metabolic process;lung development;metabolic process;organ development;primary metabolic process;response to chemical stimulus;response to organic substance;response to stimulus	catalytic activity;ceramidase activity;hydrolase activity;hydrolase activity, acting on carbon-nitrogen (but not peptide) bonds;hydrolase activity, acting on carbon-nitrogen (but not peptide) bonds, in linear amides	cell part;cytoplasmic part;extracellular membrane-bounded organelle;extracellular organelle;extracellular region part;extracellular vesicular exosome;intracellular membrane-bounded organelle;intracellular organelle;intracellular part;lysosome;lytic vacuole;membrane-bounded organelle;membrane-bounded vesicle;organelle;vacuole;vesicle	Lysosome;Sphingolipid metabolism	Cluster -564	+	4.89755	0.000210526	8	8	8	20.8	20.8	20.8	48.282	0	122.47	550090000	23	3.85011	0	3.19411	+	7.53885	3.95765	0	3.13542	+	7.88489	0.0885791	0.820706	-0.0586905
21.9773	21.2614	22.6074	19.7038	23.3697	23.0494	23.4977	23.7793	23.6555	23.3731	23.1978	23.2216	+	TMEM_CTRL	+	FGFR3_4KO_TMEM_CTRL			establishment of localization;establishment of localization in cell;intracellular transport;transport;vacuolar transport			Endocytosis	Cluster -564	+	2.21534	0.00685217	5	5	5	33.8	33.8	33.8	24.812	0	130.55	274880000	15	2.01343	0.0038895	2.03649	+	3.16705	1.985	0.00285259	1.97447	+	3.11551	0.12609	0.759126	-0.0620189
18.8751	22.0958	21.8935	18.1639	26.1724	26.4101	25.8282	25.3783	26.5666	26.0896	24.7999	26.0772	+	TMEM_CTRL	+	FGFR3_4KO_TMEM_CTRL			anion transport;cation transport;cellular process;establishment of localization;hydrogen transport;inorganic anion transport;ion transmembrane transport;ion transport;monovalent inorganic cation transport;phosphate ion transmembrane transport;phosphate ion transport;proton transport;transmembrane transport;transport	active transmembrane transporter activity;anion transmembrane transporter activity;anion:cation symporter activity;cation transmembrane transporter activity;hydrogen ion transmembrane transporter activity;inorganic anion transmembrane transporter activity;inorganic cation transmembrane transporter activity;ion transmembrane transporter activity;monovalent inorganic cation transmembrane transporte…	cell part;cytoplasmic part;extracellular membrane-bounded organelle;extracellular organelle;extracellular region part;extracellular vesicular exosome;integral to membrane;intracellular membrane-bounded organelle;intracellular organelle;intracellular organelle part;intracellular part;intrinsic to membrane;membrane;membrane part;membrane-bounded organelle;membrane-bounded vesicle;mitochondrial inne…		Cluster -564	+	3.75167	0.000571429	8	8	8	22.8	22.8	22.8	39.531	0	70.318	1924500000	46	3.11127	0	5.69019	+	5.47686	2.995	0.0008	5.62626	+	5.19576	0.0509782	0.900442	-0.0639296
18.8638	22.0513	18.5904	18.5221	24.2146	24.8447	24.959	24.6127	25.4071	24.4058	24.2	24.2949	+	TMEM_CTRL	+	FGFR3_4KO_TMEM_CTRL			biological regulation;cell communication;cell-cell signaling;cellular process;negative regulation of apoptosis;negative regulation of biological process;negative regulation of cell death;negative regulation of cellular process;negative regulation of neuron apoptosis;negative regulation of programmed cell death;regulation of apoptosis;regulation of biological process;regulation of cell death;regul…	ATP-dependent protein binding;binding;glycoprotein binding;protein binding	axon part;cell part;cell projection part;clathrin-coated vesicle;coated vesicle;cytoplasmic membrane-bounded vesicle;cytoplasmic part;cytoplasmic vesicle;extracellular membrane-bounded organelle;extracellular organelle;extracellular region part;extracellular vesicular exosome;intracellular membrane-bounded organelle;intracellular organelle;intracellular organelle part;intracellular part;lysosomal…	Protein processing in endoplasmic reticulum	Cluster -564	+	4.06215	0.000377358	4	4	4	37.9	37.9	37.9	22.101	0	238.43	680130000	27	3.2941	0	5.15083	+	5.94069	3.18378	0.000727273	5.07002	+	5.65753	0.090618	0.816988	-0.0808139
21.0166	24.6095	19.4874	21.661	25.0614	25.007	24.2505	23.5346	24.8217	24.6112	22.5937	25.3758	+	TMEM_CTRL	+	FGFR3_4KO_TMEM_CTRL			biological regulation;metabolic process;negative regulation of anoikis;negative regulation of apoptosis;negative regulation of biological process;negative regulation of cell death;negative regulation of cellular process;negative regulation of gene expression;negative regulation of macromolecule metabolic process;negative regulation of metabolic process;negative regulation of programmed cell death…	aminoacyl-tRNA hydrolase activity;carboxylic ester hydrolase activity;catalytic activity;hydrolase activity;hydrolase activity, acting on ester bonds	cell part;cytoplasmic part;cytosol;intracellular membrane-bounded organelle;intracellular organelle;intracellular part;membrane;membrane-bounded organelle;mitochondrion;organelle		Cluster -564	+	1.34674	0.0303515	4	4	4	32	32	32	19.529	0	60.344	778300000	14	1.60136	0.0165388	2.76975	+	2.44573	1.4278	0.0183882	2.65694	+	2.15408	0.0563216	0.890245	-0.112805
19.9983	20.3254	24.5545	25.3954	26.5093	26.6034	25.9764	25.2226	27.0785	26.1797	24.7958	25.7556	+	TMEM_CTRL	+	FGFR3_4KO_TMEM_CTRL			2-oxoglutarate metabolic process;amine metabolic process;aspartate family amino acid metabolic process;aspartate metabolic process;biosynthetic process;carboxylic acid metabolic process;carboxylic acid transport;cellular amine metabolic process;cellular amino acid metabolic process;cellular ketone metabolic process;cellular metabolic process;cellular nitrogen compound metabolic process;cellular p…	amine binding;amino acid binding;binding;carboxylic acid binding;catalytic activity;cofactor binding;enzyme binding;identical protein binding;kynurenine-oxoglutarate transaminase activity;L-aspartate:2-oxoglutarate aminotransferase activity;lipid binding;L-phenylalanine aminotransferase activity;L-phenylalanine:2-oxoglutarate aminotransferase activity;phospholipid binding;protein binding;protein …	cell part;cell surface;cytoplasmic part;intracellular membrane-bounded organelle;intracellular organelle;intracellular organelle lumen;intracellular organelle part;intracellular part;macromolecular complex;membrane;membrane-bounded organelle;membrane-enclosed lumen;mitochondrial inner membrane;mitochondrial matrix;mitochondrial membrane;mitochondrial part;mitochondrion;organelle;organelle inner m…	Alanine, aspartate and glutamate metabolism;Arginine and proline metabolism;Cysteine and methionine metabolism;Fat digestion and absorption;Phenylalanine metabolism;Phenylalanine, tyrosine and tryptophan biosynthesis;Tyrosine metabolism	Cluster -564	+	1.49987	0.0219391	14	14	14	31.4	31.4	31.4	47.314	0	311.79	2147900000	56	1.59939	0.0164715	3.50952	+	2.44239	1.50735	0.0147258	3.38398	+	2.28717	0.0793432	0.840687	-0.125534
18.0353	18.9936	22.6013	20.1893	23.0838	23.2041	22.5605	20.1002	23.0624	23.1905	19.4491	22.7079	+	TMEM_CTRL	+	FGFR3_4KO_TMEM_CTRL			cation transport;establishment of localization;ion transport;transport	adenyl nucleotide binding;adenyl ribonucleotide binding;ATP binding;ATPase activity;binding;catalytic activity;cation binding;hydrolase activity;hydrolase activity, acting on acid anhydrides;hydrolase activity, acting on acid anhydrides, in phosphorus-containing anhydrides;ion binding;metal ion binding;nucleoside-triphosphatase activity;nucleotide binding;purine nucleotide binding;purine ribonucl…	cell part;integral to membrane;intrinsic to membrane;membrane part				0.762228	0.115293	4	4	4	4.6	4.6	4.6	131.91	0	31.322	188930000	11	1.25335	0.0455541	2.2823	+	1.86399	1.10485	0.0497176	2.14761	+	1.61656	0.0407229	0.919618	-0.134682
21.291	23.5934	24.9379	25.0173	26.357	27.5209	26.4944	26.2385	27.2897	26.1881	26.2509	26.3165	+	TMEM_CTRL	+	FGFR3_4KO_TMEM_CTRL				anion channel activity;anion transmembrane transporter activity;binding;channel activity;gated channel activity;ion channel activity;ion transmembrane transporter activity;nucleotide binding;passive transmembrane transporter activity;porin activity;substrate-specific channel activity;substrate-specific transmembrane transporter activity;substrate-specific transporter activity;transmembrane transp…	cell part;cytoplasmic part;intracellular organelle part;intracellular part;macromolecular complex;membrane;membrane part;mitochondrial membrane;mitochondrial outer membrane;mitochondrial part;organelle membrane;organelle outer membrane;organelle part;outer membrane;pore complex;protein complex	Calcium signaling pathway;Huntington's disease;Parkinson's disease	Cluster -564	+	2.15687	0.00773222	7	7	6	27.8	27.8	24.4	31.745	0	107.64	3017900000	45	2.03401	0.00364246	2.94279	+	3.20455	1.96783	0.0032	2.80139	+	3.08454	0.135863	0.738749	-0.141398
19.6508	22.8082	21.1284	18.806	25.0147	24.1196	23.1021	23.2431	24.0296	23.8689	23.2874	23.7038	+	TMEM_CTRL	+	FGFR3_4KO_TMEM_CTRL			cellular macromolecule metabolic process;cellular metabolic process;cellular nitrogen compound metabolic process;cellular process;macromolecule metabolic process;metabolic process;mRNA metabolic process;mRNA processing;nitrogen compound metabolic process;nuclear mRNA splicing, via spliceosome;nucleic acid metabolic process;nucleobase-containing compound metabolic process;primary metabolic process…	binding;nucleotide binding	cell part;intracellular organelle part;intracellular part;macromolecular complex;nuclear part;organelle part;ribonucleoprotein complex;spliceosomal complex		Cluster -564	+	2.32643	0.00613462	7	7	7	26	26	26	33.056	0	56.485	465770000	16	2.09851	0.00334884	3.27153	+	3.32318	2.19105	0.00180392	3.12407	+	3.49645	0.116475	0.778538	-0.147456
17.0114	20.0726	22.6494	20.83	24.3318	24.6702	23.8235	19.6301	23.6863	23.5401	21.4669	23.1394	+	TMEM_CTRL	+	FGFR3_4KO_TMEM_CTRL					cell part;integral to membrane;intrinsic to membrane;membrane part				0.940615	0.0743657	7	7	7	11.2	11.2	11.2	74.728	0	76.565	381030000	21	1.2087	0.048982	2.97302	+	1.78979	1.4549	0.0167082	2.81733	+	2.19933	0.0423044	0.916628	-0.155691
22.8147	20.329	19.5008	21.4514	27.0171	26.5488	25.9051	26.7502	26.01	26.1574	26.7749	26.5181	+	TMEM_CTRL	+	FGFR3_4KO_TMEM_CTRL			ATP hydrolysis coupled proton transport;cation transport;cellular process;energy coupled proton transport, against electrochemical gradient;establishment of localization;hydrogen transport;ion transmembrane transport;ion transport;monovalent inorganic cation transport;proton transport;transmembrane transport;transport	active transmembrane transporter activity;ATPase activity;ATPase activity, coupled;ATPase activity, coupled to movement of substances;ATPase activity, coupled to transmembrane movement of ions;ATPase activity, coupled to transmembrane movement of ions, phosphorylative mechanism;ATPase activity, coupled to transmembrane movement of substances;catalytic activity;cation transmembrane transporter act…	acrosomal vesicle;apical plasma membrane;cell part;cell projection;cytoplasmic membrane-bounded vesicle;cytoplasmic part;cytoplasmic vesicle;cytosol;endosome;extracellular membrane-bounded organelle;extracellular organelle;extracellular region part;extracellular vesicular exosome;intracellular membrane-bounded organelle;intracellular organelle;intracellular organelle part;intracellular part;lysos…	Collecting duct acid secretion;Epithelial cell signaling in Helicobacter pylori infection;Oxidative phosphorylation;Phagosome;Rheumatoid arthritis;Vibrio cholerae infection	Cluster -564	+	4.84228	0.0002	11	11	11	48.7	48.7	48.7	26.143	0	167.52	2584400000	64	3.77742	0	5.53135	+	7.3122	3.74984	0	5.34116	+	7.22769	0.266665	0.54747	-0.190187
22.3473	22.5779	21.0459	21.8578	25.7528	26.1978	25.5925	26.1484	26.5797	25.766	24.8809	25.6684	+	TMEM_CTRL	+	FGFR3_4KO_TMEM_CTRL			anatomical structure development;biological regulation;cell cycle phase;cell cycle process;cell surface receptor linked signaling pathway;cellular component assembly;cellular component assembly at cellular level;cellular component organization;cellular component organization at cellular level;cellular component organization or biogenesis;cellular component organization or biogenesis at cellular l…	calcium channel regulator activity;channel regulator activity;molecular transducer activity;signal transducer activity	adherens junction;anchoring junction;cell body;cell junction;cell part;cell-substrate adherens junction;cell-substrate junction;centrosome;cytoplasm;cytoplasmic part;cytoskeletal part;extracellular membrane-bounded organelle;extracellular organelle;extracellular region part;extracellular space;extracellular vesicular exosome;focal adhesion;intracellular non-membrane-bounded organelle;intracellula…	Chemokine signaling pathway	Cluster -564	+	5.14679	0.000285714	7	7	2	18.5	18.5	4.1	37.331	0	111.19	1688200000	39	4.71076	0	3.96566	+	10.7192	3.91982	0	3.76651	+	7.76165	0.20972	0.621406	-0.199144
26.1181	25.711	30.6058	29.7828	30.8409	31.0551	30.2874	30.3765	30.5811	30.2385	30.6692	30.1766	+	TMEM_CTRL	+	FGFR3_4KO_TMEM_CTRL			biological regulation;cellular macromolecule metabolic process;cellular metabolic process;cellular process;cellular protein metabolic process;chaperone mediated protein folding requiring cofactor;chaperone-mediated protein folding;'de novo' posttranslational protein folding;'de novo' protein folding;detection of chemical stimulus;detection of misfolded protein;detection of stimulus;macromolecule …	adenyl nucleotide binding;adenyl ribonucleotide binding;ATP binding;binding;enzyme binding;hormone binding;insulin binding;misfolded protein binding;nucleotide binding;peptide binding;peptide hormone binding;protease binding;protein binding;protein complex binding;protein dimerization activity;protein heterodimerization activity;purine nucleotide binding;purine ribonucleoside triphosphate binding…	cell part;cell surface;cytoplasm;cytoplasmic membrane-bounded vesicle;cytoplasmic part;cytoplasmic vesicle;cytosol;endoplasmic reticulum;Golgi apparatus;intracellular membrane-bounded organelle;intracellular organelle;intracellular organelle lumen;intracellular organelle part;intracellular part;macromolecular complex;membrane part;membrane raft;membrane-bounded organelle;membrane-bounded vesicle;…	ko05152;RNA degradation;Type I diabetes mellitus	Cluster -564	+	1.20188	0.040339	31	31	31	66.7	66.7	66.7	60.955	0	323.31	45537000000	461	1.36353	0.0339724	2.58553	+	2.04703	1.26368	0.0299523	2.36193	+	1.88116	0.454819	0.33642	-0.223593
24.124	22.1496	22.7894	22.6328	25.4543	25.4241	24.7974	25.0687	24.804	24.8729	24.4689	25.6624	+	TMEM_CTRL	+	FGFR3_4KO_TMEM_CTRL			biological regulation;cation homeostasis;cellular cation homeostasis;cellular chemical homeostasis;cellular component organization;cellular component organization at cellular level;cellular component organization or biogenesis;cellular component organization or biogenesis at cellular level;cellular homeostasis;cellular ion homeostasis;cellular monovalent inorganic cation homeostasis;cellular proc…	ATPase activator activity;ATPase binding;ATPase regulator activity;binding;catalytic activity;enzyme activator activity;enzyme binding;enzyme regulator activity;GTP binding;GTPase activity;guanyl nucleotide binding;guanyl ribonucleotide binding;hydrolase activity;hydrolase activity, acting on acid anhydrides;hydrolase activity, acting on acid anhydrides, in phosphorus-containing anhydrides;nucleo…	cell part;cytoplasmic membrane-bounded vesicle;cytoplasmic part;cytoplasmic vesicle;endocytic vesicle;Golgi apparatus;Golgi apparatus part;Golgi membrane;intracellular membrane-bounded organelle;intracellular organelle;intracellular organelle part;intracellular part;membrane;membrane-bounded organelle;membrane-bounded vesicle;organelle;organelle membrane;organelle part;phagocytic vesicle;vesicle		Cluster -564	+	3.09241	0.00169231	11	11	11	57.2	57.2	57.2	23.59	0	106.14	1193300000	44	2.92047	0.000409091	2.2622	+	5.02089	2.50717	0.000759494	2.02812	+	4.11932	0.336469	0.458987	-0.234081
21.334	20.1718	23.7484	23.6117	25.5648	25.857	24.457	24.1395	25.5229	24.6017	24.0435	24.908	+	TMEM_CTRL	+	FGFR3_4KO_TMEM_CTRL			ATP biosynthetic process;ATP metabolic process;ATP synthesis coupled proton transport;biosynthetic process;cation transport;cellular biosynthetic process;cellular metabolic process;cellular nitrogen compound biosynthetic process;cellular nitrogen compound metabolic process;cellular process;energy coupled proton transport, down electrochemical gradient;establishment of localization;generation of p…	active transmembrane transporter activity;ATPase activity;ATPase activity, coupled;ATPase activity, coupled to movement of substances;ATPase activity, coupled to transmembrane movement of ions;ATPase activity, coupled to transmembrane movement of substances;catalytic activity;cation transmembrane transporter activity;cation-transporting ATPase activity;hydrogen ion transmembrane transporter activ…	cell part;cytoplasmic part;envelope;extracellular membrane-bounded organelle;extracellular organelle;extracellular region part;extracellular vesicular exosome;intracellular organelle part;intracellular part;macromolecular complex;membrane;membrane part;membrane-bounded organelle;membrane-bounded vesicle;mitochondrial envelope;mitochondrial inner membrane;mitochondrial membrane;mitochondrial membr…	Alzheimer's disease;Huntington's disease;Oxidative phosphorylation;Parkinson's disease	Cluster -564	+	1.8157	0.0128121	8	8	8	27.5	27.5	27.5	32.996	0	68.506	1024600000	34	1.84613	0.00862745	2.78814	+	2.86795	1.77444	0.00601929	2.55258	+	2.7426	0.176656	0.67233	-0.235555
22.7396	19.9028	21.3558	22.0174	25.4205	25.5115	25.2739	26.0305	25.2697	25.7358	24.5247	25.7377	+	TMEM_CTRL	+	FGFR3_4KO_TMEM_CTRL			ATP hydrolysis coupled proton transport;cation transport;cellular component organization;cellular component organization or biogenesis;cellular membrane organization;cellular process;endocytosis;energy coupled proton transport, against electrochemical gradient;establishment of localization;hydrogen transport;ion transmembrane transport;ion transport;membrane invagination;membrane organization;mon…	active transmembrane transporter activity;ATPase activity;ATPase activity, coupled;ATPase activity, coupled to movement of substances;ATPase activity, coupled to transmembrane movement of ions;ATPase activity, coupled to transmembrane movement of substances;catalytic activity;cation transmembrane transporter activity;cation-transporting ATPase activity;hydrogen ion transmembrane transporter activ…	cell part;cytoplasmic part;extracellular membrane-bounded organelle;extracellular organelle;extracellular region part;extracellular vesicular exosome;intracellular organelle part;intracellular part;lysosomal membrane;macromolecular complex;membrane;membrane part;membrane-bounded organelle;membrane-bounded vesicle;organelle;organelle membrane;organelle part;protein complex;proton-transporting two-…		Cluster -564	+	4.13179	0.000408163	9	9	9	25.5	25.5	25.5	55.868	0	214.65	1427000000	37	3.49335	0	4.05517	+	6.47902	3.20307	0.000735632	3.81306	+	5.7063	0.308988	0.495596	-0.242105
25.9289	25.0093	29.1201	27.9215	29.0198	28.8009	28.602	29.0708	29.2055	28.4134	28.7136	28.0893	+	TMEM_CTRL	+	FGFR3_4KO_TMEM_CTRL			biological regulation;cell redox homeostasis;cellular homeostasis;cellular macromolecule metabolic process;cellular metabolic process;cellular process;cellular protein metabolic process;cellular response to stimulus;cellular response to stress;homeostatic process;macromolecule metabolic process;metabolic process;primary metabolic process;protein folding;protein metabolic process;regulation of bio…	catalytic activity;intramolecular oxidoreductase activity;intramolecular oxidoreductase activity, interconverting keto- and enol-groups;intramolecular oxidoreductase activity, transposing S-S bonds;isomerase activity;protein disulfide isomerase activity	adherens junction;anchoring junction;cell junction;cell part;cell surface;cell-substrate adherens junction;cell-substrate junction;cytoplasmic membrane-bounded vesicle;cytoplasmic part;cytoplasmic vesicle;endoplasmic reticulum;endoplasmic reticulum lumen;endoplasmic reticulum part;extracellular membrane-bounded organelle;extracellular organelle;extracellular region part;extracellular vesicular ex…	Antigen processing and presentation;Protein processing in endoplasmic reticulum			1.07449	0.0544487	27	27	27	52	52	52	57.078	0	323.31	12075000000	273	1.33479	0.037261	1.87844	+	1.99927	1.1382	0.0451004	1.61052	+	1.67234	0.46421	0.327464	-0.267922
20.9669	20.5278	19.1034	21.9557	25.9727	26.2682	25.6386	24.6337	25.8429	25.4847	24.8652	25.1995	+	TMEM_CTRL	+	FGFR3_4KO_TMEM_CTRL			carboxylic acid catabolic process;carboxylic acid metabolic process;catabolic process;cellular catabolic process;cellular ketone metabolic process;cellular lipid catabolic process;cellular lipid metabolic process;cellular metabolic process;cellular process;fatty acid beta-oxidation;fatty acid catabolic process;fatty acid metabolic process;fatty acid oxidation;lipid catabolic process;lipid metabol…	3-hydroxyacyl-CoA dehydrogenase activity;acetyl-CoA C-acyltransferase activity;binding;C-acyltransferase activity;carbon-oxygen lyase activity;carboxylic acid binding;catalytic activity;coenzyme binding;cofactor binding;enoyl-CoA hydratase activity;fatty acid binding;fatty-acyl-CoA binding;hydro-lyase activity;lipid binding;long-chain-3-hydroxyacyl-CoA dehydrogenase activity;long-chain-enoyl-CoA …	cell part;cytoplasmic part;endoplasmic reticulum;extracellular membrane-bounded organelle;extracellular organelle;extracellular region part;extracellular vesicular exosome;fatty acid beta-oxidation multienzyme complex;intracellular membrane-bounded organelle;intracellular non-membrane-bounded organelle;intracellular organelle;intracellular organelle part;intracellular part;macromolecular complex;…	Benzoate degradation;Fatty acid elongation in mitochondria;Fatty acid metabolism;Valine, leucine and isoleucine degradation	Cluster -564	+	4.69761	0.000333333	12	12	12	31.8	31.8	31.8	51.414	0	118.17	1415100000	54	3.74788	0	4.98987	+	7.2217	3.83818	0	4.70963	+	7.50125	0.282605	0.529054	-0.280239
21.4329	21.8138	24.4365	20.7689	24.4091	24.0818	23.3407	24.5983	23.8227	23.5491	24.1413	23.7911	+	TMEM_CTRL	+	FGFR3_4KO_TMEM_CTRL			developmental process;multicellular organismal development;multicellular organismal process		cell part;cytoplasmic membrane-bounded vesicle;cytoplasmic part;cytoplasmic vesicle;extracellular membrane-bounded organelle;extracellular organelle;extracellular region part;extracellular vesicular exosome;Golgi apparatus;intracellular membrane-bounded organelle;intracellular organelle;intracellular part;membrane-bounded organelle;membrane-bounded vesicle;organelle;vesicle		Cluster -564	+	1.40548	0.0270573	7	7	7	40.1	40.1	40.1	24.734	0	90.227	466570000	27	1.54195	0.0202957	1.99443	+	2.34535	1.39934	0.0199712	1.713	+	2.10663	0.411129	0.377666	-0.281434
19.1758	22.9028	20.2488	20.8787	24.3274	25.3046	24.3608	24.3177	23.6628	25.1409	23.6162	24.752	+	TMEM_CTRL	+	FGFR3_4KO_TMEM_CTRL			aging;anatomical structure development;anatomical structure formation involved in morphogenesis;anatomical structure morphogenesis;angiogenesis;axonal fasciculation;biological regulation;cardiac epithelial to mesenchymal transition;cell differentiation;cell migration;cell morphogenesis;cell morphogenesis involved in differentiation;cell motility;cell recognition;cellular component morphogenesis;c…	binding;protein binding;protein complex binding	cell body;cell part;cell projection;cytoplasm;cytoplasmic part;endoplasmic reticulum;endoplasmic reticulum part;envelope;extracellular membrane-bounded organelle;extracellular organelle;extracellular region part;extracellular vesicular exosome;integral to endoplasmic reticulum membrane;integral to membrane;integral to organelle membrane;intracellular;intracellular membrane-bounded organelle;intra…		Cluster -564	+	2.97707	0.00214493	10	10	10	14.8	14.8	14.8	126.4	0	137.41	723100000	30	2.73519	0.000871287	3.7761	+	4.60312	2.44731	0.000907975	3.49144	+	3.99737	0.25564	0.56161	-0.284659
20.4608	21.351	18.889	20.8959	26.6914	26.9243	26.699	26.0881	26.4695	26.3679	26.6877	25.7352	+	TMEM_CTRL	+	FGFR3_4KO_TMEM_CTRL			amine metabolic process;aminoglycan catabolic process;aminoglycan metabolic process;carbohydrate catabolic process;carbohydrate metabolic process;catabolic process;cellular catabolic process;cellular metabolic process;cellular process;glycosaminoglycan catabolic process;glycosaminoglycan metabolic process;keratan sulfate catabolic process;keratan sulfate metabolic process;macromolecule catabolic …	anion binding;binding;carbohydrate binding;catalytic activity;glycosaminoglycan binding;hydrolase activity;hydrolase activity, acting on ester bonds;ion binding;N-acetylglucosamine-6-sulfatase activity;pattern binding;polysaccharide binding;sulfate binding;sulfuric ester hydrolase activity	cell part;cytoplasmic part;intracellular membrane-bounded organelle;intracellular organelle;intracellular part;lysosome;lytic vacuole;membrane-bounded organelle;organelle;vacuole	Glycosaminoglycan degradation;Lysosome	Cluster -564	+	6.18436	0	13	13	13	38	38	38	55.413	0	180.2	2441500000	62	4.77258	0	6.20152	+	10.9881	4.6178	0	5.91589	+	10.3261	0.47635	0.31812	-0.285629
21.3554	24.4428	26.8551	25.8812	27.3815	27.4633	27.5217	27.8403	26.7986	27.2145	27.6963	27.2667	+	TMEM_CTRL	+	FGFR3_4KO_TMEM_CTRL			aging;cellular component organization;cellular component organization or biogenesis;cellular macromolecule metabolic process;cellular membrane organization;cellular metabolic process;cellular process;cellular protein metabolic process;chaperone-mediated protein folding;clathrin-mediated endocytosis;developmental process;endocytosis;establishment of localization;macromolecule metabolic process;mem…	apolipoprotein binding;binding;calcium ion binding;carbohydrate binding;cation binding;glutamate receptor binding;glycoprotein binding;ion binding;ionotropic glutamate receptor binding;metal ion binding;protein binding;receptor binding;unfolded protein binding	axon;cell body;cell part;cell projection;cell projection cytoplasm;cell projection part;cytoplasm;cytoplasmic membrane-bounded vesicle;cytoplasmic part;cytoplasmic vesicle;dendrite cytoplasm;dendritic spine;endoplasmic reticulum;endoplasmic reticulum part;ER-mitochondrion membrane contact site;extracellular membrane-bounded organelle;extracellular organelle;extracellular region part;extracellular…	Antigen processing and presentation;Phagosome;Protein processing in endoplasmic reticulum	Cluster -564	+	1.50083	0.0219437	16	16	16	26.1	26.1	26.1	67.254	0	224.48	4941900000	120	1.58831	0.0171012	2.91806	+	2.42363	1.42574	0.0186078	2.61039	+	2.15064	0.717053	0.161908	-0.30767
20.6517	19.7488	22.8819	19.8779	24.4571	24.68	23.8996	21.6087	23.9271	23.2924	22.4445	23.7043	+	TMEM_CTRL	+	FGFR3_4KO_TMEM_CTRL			actin cytoskeleton organization;actin filament organization;actin filament polymerization;actin filament-based process;actin nucleation;actin polymerization or depolymerization;Arp2/3 complex-mediated actin nucleation;biological regulation;cellular component assembly;cellular component assembly at cellular level;cellular component organization;cellular component organization at cellular level;cel…	structural constituent of cytoskeleton;structural molecule activity	Arp2/3 protein complex;cell part;cytoskeletal part;extracellular membrane-bounded organelle;extracellular organelle;extracellular region part;extracellular vesicular exosome;intracellular organelle part;intracellular part;macromolecular complex;membrane-bounded organelle;membrane-bounded vesicle;organelle;organelle part;protein complex;vesicle	Bacterial invasion of epithelial cells;Fc gamma R-mediated phagocytosis;Pathogenic Escherichia coli infection;Regulation of actin cytoskeleton;Shigellosis	Cluster -564	+	1.76231	0.0139478	5	5	5	28	28	28	19.667	0	40.89	453690000	20	1.83113	0.00915942	2.87128	+	2.84159	2.03608	0.00245643	2.55204	+	3.20833	0.158014	0.69889	-0.319245
21.3483	23.3454	26.6555	25.7313	27.7528	28.1239	27.4405	27.4054	27.3191	27.524	27.5351	26.9203	+	TMEM_CTRL	+	FGFR3_4KO_TMEM_CTRL			cell death;cell projection organization;cellular component organization;cellular component organization at cellular level;cellular component organization or biogenesis;cellular component organization or biogenesis at cellular level;cellular localization;cellular macromolecule localization;cellular process;cellular protein localization;death;localization;macromolecule localization;neuron projectio…	binding;protein binding;protein dimerization activity;protein heterodimerization activity	cell part;cytoplasmic part;cytoskeleton;endoplasmic reticulum;endoplasmic reticulum membrane;endoplasmic reticulum part;integral to membrane;intracellular membrane-bounded organelle;intracellular non-membrane-bounded organelle;intracellular organelle;intracellular organelle part;intracellular part;intrinsic to membrane;membrane;membrane part;membrane-bounded organelle;microtubule cytoskeleton;non…	Tight junction	Cluster -564	+	1.85201	0.0120631	10	10	9	41.4	41.4	36.5	27.841	0	214.88	5199200000	109	1.81879	0.00990385	3.41052	+	2.81995	1.65202	0.00934493	3.05447	+	2.53188	0.803311	0.125555	-0.356046
19.2617	21.0333	21.8802	20.513	26.4556	26.3309	26.6072	21.6018	25.4145	24.7483	24.7303	24.6764	+	TMEM_CTRL	+	FGFR3_4KO_TMEM_CTRL			anatomical structure development;biological regulation;cell development;cell proliferation;cellular developmental process;cellular process;cellular response to cAMP;cellular response to chemical stimulus;cellular response to organic substance;cellular response to stimulus;developmental process;endothelial cell development;epithelial cell development;establishment of endothelial barrier;establishm…	binding;catalytic activity;enzyme regulator activity;GDP binding;GTP binding;GTPase activity;GTPase regulator activity;guanyl nucleotide binding;guanyl ribonucleotide binding;guanyl-nucleotide exchange factor activity;hydrolase activity;hydrolase activity, acting on acid anhydrides;hydrolase activity, acting on acid anhydrides, in phosphorus-containing anhydrides;nucleoside-triphosphatase activit…	cell junction;cell part;cell projection;cell-cell junction;cytoplasm;cytoplasmic part;cytosol;early endosome;endosome;extracellular membrane-bounded organelle;extracellular organelle;extracellular region part;extracellular vesicular exosome;guanyl-nucleotide exchange factor complex;intracellular membrane-bounded organelle;intracellular organelle;intracellular part;late endosome;lipid particle;mac…	Chemokine signaling pathway;Focal adhesion;Leukocyte transendothelial migration;Long-term potentiation;MAPK signaling pathway;Neurotrophin signaling pathway;Pancreatic secretion;Renal cell carcinoma	Cluster -564	+	2.38268	0.00533333	7	7	7	38	38	38	20.987	0	108.61	1407700000	25	2.15528	0.00287117	4.57682	+	3.42904	3.78541	0	4.22032	+	7.33681	0.107008	0.790644	-0.356493
20.9689	19.6055	24.6125	22.475	26.3166	25.8579	25.0464	24.3645	25.231	24.9241	25.1397	24.8392	+	TMEM_CTRL	+	FGFR3_4KO_TMEM_CTRL			biological regulation;cellular component organization;cellular component organization or biogenesis;cellular membrane organization;cellular process;membrane organization;nuclear envelope organization;nuclear envelope reassembly;regulation of biological process;regulation of biosynthetic process;regulation of cellular biosynthetic process;regulation of cellular macromolecule biosynthetic process;r…	binding;DNA binding;lamin binding;nucleic acid binding;protein binding	cell part;chromatin;chromosomal part;integral to membrane;intracellular organelle part;intracellular part;intrinsic to membrane;membrane;membrane part;nuclear inner membrane;nuclear membrane;nuclear part;organelle inner membrane;organelle membrane;organelle part		Cluster -564	+	2.02065	0.00902941	12	12	12	39.8	39.8	39.8	50.277	0	323.31	1191400000	61	1.92537	0.00578238	3.48091	+	3.00838	1.86157	0.00476868	3.11804	+	2.89516	0.353311	0.43755	-0.362871
20.3673	19.6685	20.8407	21.6735	23.9417	23.8393	23.453	23.8023	23.0925	23.4442	23.5152	23.3321	+	TMEM_CTRL	+	FGFR3_4KO_TMEM_CTRL	+	FGFR3_4KO_TMEM_TMEM		binding;protein binding;protein complex binding	cell body;cell part;cis-Golgi network;cytoplasm;cytoplasmic part;Golgi apparatus;Golgi apparatus part;Golgi cis cisterna;Golgi cisterna;Golgi cisterna membrane;Golgi membrane;intracellular membrane-bounded organelle;intracellular organelle;intracellular organelle part;intracellular part;macromolecular complex;membrane;membrane-bounded organelle;neuronal cell body;organelle;organelle membrane;orga…		Cluster -564	+	4.63714	0.000592593	12	12	12	14.4	14.4	14.4	111.45	0	122.6	330870000	27	3.73742	0	3.12157	+	7.18989	3.42266	0	2.70848	+	6.28393	1.58185	0.0195461	-0.413091
21.629	20.3995	23.3989	24.0694	25.3199	25.7081	25.2302	25.2452	25.9338	25.2739	23.8692	24.7719	+	TMEM_CTRL	+	FGFR3_4KO_TMEM_CTRL			amine catabolic process;amine metabolic process;behavior;biological regulation;carboxylic acid catabolic process;carboxylic acid metabolic process;catabolic process;cellular amine metabolic process;cellular amino acid catabolic process;cellular amino acid metabolic process;cellular catabolic process;cellular ketone metabolic process;cellular metabolic process;cellular nitrogen compound metabolic …	adenyl nucleotide binding;adenyl ribonucleotide binding;ATP binding;binding;catalytic activity;enzyme binding;glutamate dehydrogenase (NAD+) activity;glutamate dehydrogenase [NAD(P)+] activity;GTP binding;guanyl nucleotide binding;guanyl ribonucleotide binding;nucleotide binding;oxidoreductase activity;oxidoreductase activity, acting on the CH-NH2 group of donors;oxidoreductase activity, acting o…	cell part;cytoplasmic part;intracellular membrane-bounded organelle;intracellular organelle;intracellular organelle lumen;intracellular organelle part;intracellular part;membrane;membrane-bounded organelle;membrane-enclosed lumen;mitochondrial inner membrane;mitochondrial matrix;mitochondrial membrane;mitochondrial part;mitochondrion;organelle;organelle inner membrane;organelle lumen;organelle me…	Alanine, aspartate and glutamate metabolism;Arginine and proline metabolism;D-Glutamine and D-glutamate metabolism;Nitrogen metabolism;Proximal tubule bicarbonate reclamation	Cluster -564	+	2.12075	0.00788755	14	14	14	28.7	28.7	28.7	61.415	0	176.16	1134500000	50	2.22456	0.00236364	3.00164	+	3.56014	1.77699	0.00599353	2.58798	+	2.74705	0.405779	0.383059	-0.413665
20.237	20.043	24.6773	20.0807	26.3681	26.2271	26.0449	25.3056	25.7079	25.0053	25.7784	25.7946	+	TMEM_CTRL	+	FGFR3_4KO_TMEM_CTRL			anatomical structure development;cellular component assembly;cellular component organization;cellular component organization at cellular level;cellular component organization or biogenesis;cellular component organization or biogenesis at cellular level;cellular membrane organization;cellular process;COPI-coated vesicle budding;developmental process;establishment of localization;establishment of l…	binding;protein binding;protein complex binding	cell part;cis-Golgi network;clathrin-coated vesicle;coated vesicle;COPI-coated vesicle;cytoplasmic membrane-bounded vesicle;cytoplasmic part;cytoplasmic vesicle;cytoplasmic vesicle membrane;cytoplasmic vesicle part;endoplasmic reticulum membrane;endoplasmic reticulum part;endoplasmic reticulum-Golgi intermediate compartment;endoplasmic reticulum-Golgi intermediate compartment membrane;extracellul…		Cluster -564	+	2.84258	0.00258065	7	7	7	35.2	35.2	35.2	24.857	0	104.51	1796700000	52	2.4781	0.00125984	4.7269	+	4.05985	2.31314	0.00156818	4.31205	+	3.73102	0.657348	0.187586	-0.414853
22.0887	20.9675	25.8565	24.9513	26.7396	27.1327	26.0749	27.2719	26.9385	26.4786	25.8172	26.3131	+	TMEM_CTRL	+	FGFR3_4KO_TMEM_CTRL			biological regulation;calcium ion homeostasis;cation homeostasis;cellular calcium ion homeostasis;cellular cation homeostasis;cellular chemical homeostasis;cellular divalent inorganic cation homeostasis;cellular homeostasis;cellular ion homeostasis;cellular metal ion homeostasis;cellular process;chemical homeostasis;divalent inorganic cation homeostasis;homeostatic process;ion homeostasis;metal i…		cell part;cytoplasmic part;integral to membrane;intracellular membrane-bounded organelle;intracellular organelle;intracellular organelle part;intracellular part;intrinsic to membrane;membrane;membrane part;membrane-bounded organelle;mitochondrial inner membrane;mitochondrial membrane;mitochondrial part;mitochondrion;organelle;organelle inner membrane;organelle membrane;organelle part		Cluster -564	+	1.79615	0.0132024	26	26	26	42.1	42.1	42.1	86.229	0	323.31	3163000000	109	1.81393	0.010201	3.33875	+	2.81146	1.61902	0.0106184	2.92085	+	2.4757	0.548644	0.2597	-0.417901
19.6297	21.4253	21.8755	21.8567	24.2638	24.2608	24.1258	22.1714	23.9676	23.297	22.6447	23.2051	+	TMEM_CTRL	+	FGFR3_4KO_TMEM_CTRL			activation of adenylate cyclase activity;activation of adenylate cyclase activity by adrenergic receptor signaling pathway;activation of adenylate cyclase activity by dopamine receptor signaling pathway;activation of adenylate cyclase activity by G-protein signaling pathway;adrenergic receptor signaling pathway;anatomical structure development;anatomical structure formation involved in morphogene…	adrenergic receptor binding;alpha-tubulin binding;beta-2 adrenergic receptor binding;binding;catalytic activity;cation binding;corticotropin-releasing hormone receptor 1 binding;corticotropin-releasing hormone receptor binding;cytoskeletal protein binding;D1 dopamine receptor binding;dopamine receptor binding;glutamate receptor binding;G-protein alpha-subunit binding;G-protein beta/gamma-subunit …	cell part;cell projection;cytoplasm;cytoplasmic part;cytosol;dendrite;endosome;extracellular membrane-bounded organelle;extracellular organelle;extracellular region part;extracellular vesicular exosome;extrinsic to internal side of plasma membrane;extrinsic to membrane;extrinsic to plasma membrane;heterotrimeric G-protein complex;intracellular membrane-bounded organelle;intracellular organelle;in…	Amoebiasis;Bile secretion;Calcium signaling pathway;Chagas disease (American trypanosomiasis);Dilated cardiomyopathy;Endocrine and other factor-regulated calcium reabsorption;Gap junction;Gastric acid secretion;GnRH signaling pathway;Long-term depression;Melanogenesis;Pancreatic secretion;Salivary secretion;Taste transduction;Vascular smooth muscle contraction;Vasopressin-regulated water reabsorp…	Cluster -564	+	2.10621	0.00804743	7	6	6	20.1	17.3	17.3	45.663	0	52.097	355120000	26	2.13676	0.00293976	2.50865	+	3.39436	2.18403	0.0019122	2.08179	+	3.48317	0.310423	0.493795	-0.426861
18.2632	23.7326	21.9709	21.3498	23.4589	23.8072	23.7354	24.2694	24.2176	23.4661	22.5638	23.2669	+	TMEM_CTRL	+	FGFR3_4KO_TMEM_CTRL			cellular component organization;cellular component organization or biogenesis;cellular membrane organization;cellular process;endocytosis;establishment of localization;establishment of localization in cell;establishment of protein localization;exocytosis;membrane invagination;membrane organization;protein transport;secretion;secretion by cell;transport;vesicle-mediated transport	binding;protein binding;protein domain specific binding	axon part;cell part;cell projection part;clathrin coated vesicle membrane;clathrin-coated vesicle;coated vesicle;coated vesicle membrane;cytoplasmic membrane-bounded vesicle;cytoplasmic part;cytoplasmic vesicle;cytoplasmic vesicle membrane;cytoplasmic vesicle part;endosomal part;endosome membrane;Golgi apparatus part;integral to membrane;intracellular membrane-bounded organelle;intracellular orga…		Cluster -564	+	1.16505	0.0431985	7	7	7	30.6	30.6	30.6	33.955	0	83.652	343600000	33	1.43133	0.0273957	2.48857	+	2.15998	1.16861	0.0407317	2.04947	+	1.72306	0.535871	0.270484	-0.439095
21.4804	22.7544	21.766	22.5758	25.1908	25.1965	24.7636	26.1587	25.2666	24.7498	25.0085	24.4258	+	TMEM_CTRL	+	FGFR3_4KO_TMEM_CTRL			cellular component organization;cellular component organization at cellular level;cellular component organization or biogenesis;cellular component organization or biogenesis at cellular level;cellular membrane fusion;cellular membrane organization;cellular process;endosome transport;ER to Golgi vesicle-mediated transport;establishment of localization;establishment of localization in cell;establis…	binding;channel inhibitor activity;channel regulator activity;chloride channel inhibitor activity;chloride channel regulator activity;ion channel inhibitor activity;protein binding;SNAP receptor activity;SNARE binding	cell body;cell part;clathrin-coated vesicle;coated vesicle;coated vesicle membrane;cytoplasmic membrane-bounded vesicle;cytoplasmic part;cytoplasmic vesicle;cytoplasmic vesicle membrane;cytoplasmic vesicle part;endoplasmic reticulum membrane;endoplasmic reticulum part;endosomal part;endosome;endosome membrane;ER to Golgi transport vesicle membrane;Golgi apparatus;integral to membrane;intracellula…		Cluster -564	+	4.53588	0.000551724	7	7	7	39.8	39.8	39.8	23.096	0	118.24	945960000	31	3.82391	0	3.18324	+	7.45648	3.87338	0	2.71849	+	7.61263	0.643535	0.197143	-0.464753
18.7324	23.0553	25.5107	25.0069	27.548	27.4333	26.8255	26.1562	26.7338	26.2526	26.1032	26.9094	+	TMEM_CTRL	+	FGFR3_4KO_TMEM_CTRL					cell part;cytoplasmic part;endoplasmic reticulum membrane;endoplasmic reticulum part;envelope;integral to membrane;intracellular non-membrane-bounded organelle;intracellular organelle;intracellular organelle part;intracellular part;intrinsic to membrane;membrane;membrane part;mitochondrial nucleoid;mitochondrial part;non-membrane-bounded organelle;nuclear envelope;nuclear part;nucleoid;organelle;…		Cluster -564	+	1.54517	0.019913	6	6	6	21.5	21.5	21.5	34.869	0	156.22	3508300000	64	1.62505	0.0159833	3.91446	+	2.48595	1.45742	0.01651	3.42344	+	2.20354	0.62656	0.206761	-0.491017
25.7868	23.6439	23.985	22.8908	27.5892	26.9815	26.8001	26.9528	26.2761	26.7163	25.965	27.3843	+	TMEM_CTRL	+	FGFR3_4KO_TMEM_CTRL			biological regulation;cellular process;cellular response to stimulus;establishment of localization;establishment of localization in cell;establishment of protein localization;intracellular protein transport;intracellular signal transduction;intracellular transport;metabolic process;protein transport;Rab protein signal transduction;Ras protein signal transduction;regulation of biological process;r…	binding;catalytic activity;GTP binding;GTPase activity;guanyl nucleotide binding;guanyl ribonucleotide binding;hydrolase activity;hydrolase activity, acting on acid anhydrides;hydrolase activity, acting on acid anhydrides, in phosphorus-containing anhydrides;nucleoside-triphosphatase activity;nucleotide binding;purine nucleotide binding;purine ribonucleoside triphosphate binding;purine ribonucleo…	cell part;cytoplasmic membrane-bounded vesicle;cytoplasmic part;cytoplasmic vesicle;early endosome;endocytic vesicle;endosome;intracellular membrane-bounded organelle;intracellular organelle;intracellular part;membrane;membrane-bounded organelle;membrane-bounded vesicle;organelle;plasma membrane;vesicle	Amoebiasis;Endocytosis;ko05152;Phagosome;Vasopressin-regulated water reabsorption	Cluster -564	+	2.91502	0.00237241	10	10	7	59.3	59.3	44.4	23.425	0	234.52	3839100000	92	2.7819	0.000371134	3.00428	+	4.70625	2.27253	0.00198919	2.50879	+	3.65221	0.676652	0.180637	-0.495488
18.6275	19.6479	21.8823	21.1842	23.1029	23.5638	23.0707	23.7287	23.4917	23.2098	21.4145	23.1743	+	TMEM_CTRL	+	FGFR3_4KO_TMEM_CTRL			establishment of localization;establishment of protein localization;protein transport;transport		cell part;cytoplasmic part;extracellular membrane-bounded organelle;extracellular organelle;extracellular region part;extracellular vesicular exosome;integral to membrane;intracellular organelle part;intracellular part;intrinsic to membrane;membrane;membrane part;membrane-bounded organelle;membrane-bounded vesicle;mitochondrial membrane;mitochondrial outer membrane;mitochondrial part;organelle;or…		Cluster -564	+	2.26782	0.00632727	6	6	6	11.6	11.6	11.6	61.938	0	41.069	272490000	13	2.45732	0.00145736	3.03103	+	4.01762	1.82986	0.0053931	2.48706	+	2.83936	0.493937	0.305646	-0.543966
21.1105	22.3816	22.24	20.0195	26.1381	25.0694	24.4772	25.8524	25.1707	25.2855	24.0889	24.8123	+	TMEM_CTRL	+	FGFR3_4KO_TMEM_CTRL				binding;cation binding;ion binding;metal ion binding;nucleic acid binding;nucleotide binding;RNA binding;transition metal ion binding;zinc ion binding	cell part;cytoplasm;intracellular membrane-bounded organelle;intracellular organelle;intracellular organelle part;intracellular part;membrane-bounded organelle;nuclear matrix;nuclear part;nucleus;organelle;organelle part		Cluster -564	+	3.76577	0.000588235	16	16	16	25.4	25.4	25.4	94.501	0	323.31	1169900000	57	3.27986	0	3.94635	+	5.90356	3.13631	0.000703297	3.40143	+	5.53877	0.545769	0.262072	-0.544925
19.6913	21.5149	19.3354	22.2301	25.2362	25.5081	24.7834	25.5764	25.7223	24.5378	23.8498	24.7632	+	TMEM_CTRL	+	FGFR3_4KO_TMEM_CTRL			cellular macromolecule metabolic process;cellular metabolic process;cellular process;cellular protein metabolic process;macromolecule metabolic process;metabolic process;primary metabolic process;protein folding;protein metabolic process;response to stimulus;response to stress	adenyl nucleotide binding;adenyl ribonucleotide binding;ATP binding;binding;enzyme binding;kinase binding;nucleotide binding;protein binding;protein kinase binding;purine nucleotide binding;purine ribonucleoside triphosphate binding;purine ribonucleotide binding;ribonucleotide binding	cell part;cytoplasmic part;extracellular membrane-bounded organelle;extracellular organelle;extracellular region part;extracellular vesicular exosome;intracellular organelle lumen;intracellular organelle part;intracellular part;lipid particle;membrane;membrane-bounded organelle;membrane-bounded vesicle;membrane-enclosed lumen;mitochondrial inner membrane;mitochondrial intermembrane space;mitochon…		Cluster -564	+	3.85777	0.000634921	18	18	18	27.3	27.3	27.3	80.46	0	142.39	1022300000	47	3.44277	0	4.58311	+	6.33896	2.92491	0.000740741	4.02533	+	5.03119	0.621534	0.2101	-0.557779
20.5017	18.2265	17.9469	21.0754	25.1826	25.4802	24.5026	24.0457	24.886	23.9457	23.7654	24.3683	+	TMEM_CTRL	+	FGFR3_4KO_TMEM_CTRL			amine biosynthetic process;amine catabolic process;amine metabolic process;biosynthetic process;carboxylic acid biosynthetic process;carboxylic acid catabolic process;carboxylic acid metabolic process;catabolic process;cellular amine metabolic process;cellular amino acid biosynthetic process;cellular amino acid catabolic process;cellular amino acid metabolic process;cellular biosynthetic process;…	catalytic activity;glutaminase activity;hydrolase activity;hydrolase activity, acting on carbon-nitrogen (but not peptide) bonds;hydrolase activity, acting on carbon-nitrogen (but not peptide) bonds, in linear amides	cell part;cytoplasmic part;cytosol;intracellular membrane-bounded organelle;intracellular organelle;intracellular part;membrane-bounded organelle;mitochondrion;organelle	Alanine, aspartate and glutamate metabolism;Arginine and proline metabolism;D-Glutamine and D-glutamate metabolism;Nitrogen metabolism;Proximal tubule bicarbonate reclamation	Cluster -564	+	4.13846	0.000425532	10	10	1	24.2	24.2	3	65.996	0	172.15	759550000	31	3.41972	0	5.36515	+	6.2759	3.2374	0.000771084	4.80375	+	5.79388	0.658703	0.187788	-0.561399
26.6588	27.0984	28.7277	27.3235	31.5613	30.3947	30.2103	29.2415	31.3509	30.0107	28.6118	29.1188	+	TMEM_CTRL	+	FGFR3_4KO_TMEM_CTRL			aging;anatomical structure development;biological regulation;cell aging;cell cycle checkpoint;cellular component disassembly;cellular component disassembly at cellular level;cellular component organization;cellular component organization at cellular level;cellular component organization or biogenesis;cellular component organization or biogenesis at cellular level;cellular macromolecular complex d…	binding;damaged DNA binding;DNA binding;nucleic acid binding	cell part;chromatin;chromosomal part;chromosome;chromosome, telomeric region;condensed chromosome;condensed nuclear chromosome;extracellular membrane-bounded organelle;extracellular organelle;extracellular region part;extracellular vesicular exosome;germ cell nucleus;intracellular membrane-bounded organelle;intracellular non-membrane-bounded organelle;intracellular organelle;intracellular organel…	Systemic lupus erythematosus	Cluster -564	+	2.14459	0.00786777	5	5	3	33.3	33.3	26.2	13.645	0	105.08	39621000000	74	2.66057	0.00109434	2.89983	+	4.44128	1.97715	0.00292187	2.32093	+	3.10133	0.320216	0.479537	-0.578895
21.6119	18.8137	23.6175	21.059	26.4446	26.3327	26.1177	24.9658	25.6748	25.631	24.3251	25.8434	+	TMEM_CTRL	+	FGFR3_4KO_TMEM_CTRL			biological regulation;cellular component organization;cellular component organization at cellular level;cellular component organization or biogenesis;cellular component organization or biogenesis at cellular level;cellular process;cellular response to stimulus;establishment of localization;establishment of localization in cell;establishment of protein localization;Golgi organization;intracellular…	binding;catalytic activity;GDP binding;GTP binding;GTPase activity;guanyl nucleotide binding;guanyl ribonucleotide binding;hydrolase activity;hydrolase activity, acting on acid anhydrides;hydrolase activity, acting on acid anhydrides, in phosphorus-containing anhydrides;nucleoside-triphosphatase activity;nucleotide binding;purine nucleotide binding;purine ribonucleoside triphosphate binding;purin…	cell body;cell part;cytoplasmic membrane-bounded vesicle;cytoplasmic part;cytoplasmic vesicle;endoplasmic reticulum membrane;endoplasmic reticulum part;endoplasmic reticulum-Golgi intermediate compartment membrane;extracellular membrane-bounded organelle;extracellular organelle;extracellular region part;extracellular vesicular exosome;Golgi apparatus;Golgi apparatus part;Golgi membrane;intracellu…		Cluster -564	+	2.97325	0.00218705	11	11	11	64.6	64.6	64.6	22.804	0	190.61	1670300000	55	2.6831	0.000854369	4.68964	+	4.48979	2.40141	0.000880952	4.09305	+	3.90519	0.572168	0.244012	-0.596596
17.8492	19.6075	23.5524	22.7854	23.8275	23.8989	23.6697	23.6276	23.2881	22.839	23.6007	22.9057	+	TMEM_CTRL	+	FGFR3_4KO_TMEM_CTRL	+	FGFR3_4KO_TMEM_TMEM	biological regulation;calcium ion-dependent exocytosis;calcium-mediated signaling;cation homeostasis;cellular cation homeostasis;cellular chemical homeostasis;cellular component assembly;cellular component organization;cellular component organization at cellular level;cellular component organization or biogenesis;cellular component organization or biogenesis at cellular level;cellular homeostasis…	binding;calcium ion binding;calcium-dependent protein binding;cation binding;cytoskeletal protein binding;enzyme binding;enzyme inhibitor activity;enzyme regulator activity;ion binding;kinase binding;kinase inhibitor activity;kinase regulator activity;metal ion binding;microtubule binding;protein binding;protein kinase inhibitor activity;protein kinase regulator activity;transporter activity;tubu…	adherens junction;anchoring junction;cell junction;cell part;cell-substrate adherens junction;cell-substrate junction;cytoplasm;cytoplasmic membrane-bounded vesicle;cytoplasmic part;cytoplasmic vesicle;cytoskeleton;cytosol;endoplasmic reticulum;endoplasmic reticulum-Golgi intermediate compartment;extracellular membrane-bounded organelle;extracellular organelle;extracellular region part;extracellu…	Alzheimer's disease;Amyotrophic lateral sclerosis (ALS);Apoptosis;Axon guidance;B cell receptor signaling pathway;Calcium signaling pathway;ko05152;Long-term potentiation;MAPK signaling pathway;Natural killer cell mediated cytotoxicity;Oocyte meiosis;T cell receptor signaling pathway;VEGF signaling pathway;Wnt signaling pathway	Cluster -564	+	1.14405	0.0457319	6	6	6	37.4	37.4	37.4	22.432	0	73.154	326870000	27	1.39057	0.0309965	2.80728	+	2.09204	1.11549	0.0486275	2.20976	+	1.63437	1.71103	0.0154239	-0.597518
21.1936	21.5505	23.1859	20.281	25.4379	25.3381	23.5665	24.4134	22.853	23.6393	24.4906	25.3716	+	TMEM_CTRL	+	FGFR3_4KO_TMEM_CTRL			anatomical structure development;anatomical structure morphogenesis;biological regulation;cellular component organization;cellular component organization at cellular level;cellular component organization or biogenesis;cellular component organization or biogenesis at cellular level;cellular process;developmental process;embryonic morphogenesis;establishment of localization;establishment of localiz…		cell part;coated vesicle;coated vesicle membrane;COPI coated vesicle membrane;COPI-coated vesicle;cytoplasmic membrane-bounded vesicle;cytoplasmic part;cytoplasmic vesicle;cytoplasmic vesicle membrane;cytoplasmic vesicle part;endoplasmic reticulum;endoplasmic reticulum membrane;endoplasmic reticulum part;endoplasmic reticulum-Golgi intermediate compartment;endoplasmic reticulum-Golgi intermediate…		Cluster -564	+	2.24805	0.00649558	4	4	4	24.9	24.9	24.9	22.733	0	45.849	792530000	21	2.54014	0.00115702	3.13624	+	4.18735	1.98505	0.002864	2.53588	+	3.11561	0.373613	0.416885	-0.600366
25.345	24.4836	27.8756	26.0695	28.2195	28.0138	27.8278	27.5412	27.9792	27.0573	27.1613	26.9333	+	TMEM_CTRL	+	FGFR3_4KO_TMEM_CTRL	+	FGFR3_4KO_TMEM_TMEM	apoptotic cell clearance;biological adhesion;biological regulation;cell activation;cell adhesion;cell redox homeostasis;cell-cell adhesion;cellular component organization;cellular component organization or biogenesis;cellular homeostasis;cellular macromolecule metabolic process;cellular membrane organization;cellular metabolic process;cellular process;cellular protein metabolic process;cellular r…	binding;calcium ion binding;catalytic activity;cation binding;intramolecular oxidoreductase activity;intramolecular oxidoreductase activity, interconverting keto- and enol-groups;intramolecular oxidoreductase activity, transposing S-S bonds;ion binding;isomerase activity;metal ion binding;protein disulfide isomerase activity	cell part;cytoplasmic membrane-bounded vesicle;cytoplasmic part;cytoplasmic vesicle;endoplasmic reticulum;endoplasmic reticulum lumen;endoplasmic reticulum part;endoplasmic reticulum-Golgi intermediate compartment;extracellular membrane-bounded organelle;extracellular organelle;extracellular region part;extracellular vesicular exosome;intracellular membrane-bounded organelle;intracellular organel…	Protein processing in endoplasmic reticulum	Cluster -564	+	1.46702	0.0237798	11	11	11	34.6	34.6	34.6	48.76	0	323.31	5800500000	104	1.72777	0.0124525	1.95712	+	2.66181	1.19369	0.0374724	1.33932	+	1.76482	1.17164	0.0450882	-0.617803
21.6992	25.0263	19.9018	22.3322	27.9117	27.7321	27.5889	27.6156	27.4256	27.1946	26.492	27.2062	+	TMEM_CTRL	+	FGFR3_4KO_TMEM_CTRL	+	FGFR3_4KO_TMEM_TMEM	ATP hydrolysis coupled proton transport;ATP metabolic process;cation transport;cellular metabolic process;cellular nitrogen compound metabolic process;cellular process;energy coupled proton transport, against electrochemical gradient;establishment of localization;heterocycle metabolic process;hydrogen transport;ion transmembrane transport;ion transport;metabolic process;monovalent inorganic catio…	active transmembrane transporter activity;adenyl nucleotide binding;adenyl ribonucleotide binding;ATP binding;ATPase activity;ATPase activity, coupled;ATPase activity, coupled to movement of substances;ATPase activity, coupled to transmembrane movement of ions;ATPase activity, coupled to transmembrane movement of substances;binding;catalytic activity;cation transmembrane transporter activity;cati…	cell part;macromolecular complex;membrane part;protein complex;proton-transporting two-sector ATPase complex, catalytic domain;proton-transporting V-type ATPase, V1 domain	Collecting duct acid secretion;Epithelial cell signaling in Helicobacter pylori infection;Oxidative phosphorylation;Phagosome;Rheumatoid arthritis;Vibrio cholerae infection	Cluster -564	+	3.53006	0.000764045	23	23	23	47	47	47	68.264	0	323.31	5116100000	137	2.9718	0	5.47218	+	5.14089	2.67697	0.000583942	4.83973	+	4.47656	1.58047	0.0196749	-0.632458
17.4375	18.9199	20.642	18.6624	27.4184	27.5137	27.1719	26.5446	26.0437	26.4435	27.0162	26.6013	+	TMEM_CTRL	+	FGFR3_4KO_TMEM_CTRL			anatomical structure development;anatomical structure homeostasis;anatomical structure morphogenesis;behavior;biological regulation;carbohydrate catabolic process;carbohydrate metabolic process;cardiac muscle contraction;catabolic process;cellular carbohydrate catabolic process;cellular carbohydrate metabolic process;cellular component organization;cellular component organization at cellular leve…	alpha-glucosidase activity;binding;carbohydrate binding;catalytic activity;glucosidase activity;hydrolase activity;hydrolase activity, acting on glycosyl bonds;hydrolase activity, hydrolyzing O-glycosyl compounds;maltose alpha-glucosidase activity	cell part;cytoplasmic part;extracellular membrane-bounded organelle;extracellular organelle;extracellular region part;extracellular vesicular exosome;intracellular membrane-bounded organelle;intracellular organelle;intracellular organelle part;intracellular part;lysosomal membrane;lysosome;lytic vacuole;membrane;membrane-bounded organelle;membrane-bounded vesicle;organelle;organelle membrane;orga…	Galactose metabolism;Lysosome;Starch and sucrose metabolism	Cluster -564	+	6.4982	0	20	20	20	30.3	30.3	30.3	106.21	0	323.31	3392700000	80	4.9643	0	8.2467	+	11.862	4.78177	0	7.61072	+	11.0286	1.12067	0.0512056	-0.635978
21.7795	22.4731	21.3806	18.8309	26.7001	26.6551	26.2688	25.9665	26.5836	25.7409	25.5194	25.1676	+	TMEM_CTRL	+	FGFR3_4KO_TMEM_CTRL			beta-amyloid metabolic process;biological regulation;cell activation;cell proliferation;cell surface receptor linked signaling pathway;cellular macromolecule metabolic process;cellular metabolic process;cellular process;cellular response to stimulus;epithelial cell proliferation;glycoprotein metabolic process;homeostasis of number of cells;homeostatic process;immune system process;leukocyte activ…	catalytic activity;endopeptidase activity;hydrolase activity;peptidase activity;peptidase activity, acting on L-amino acid peptides	adherens junction;anchoring junction;cell junction;cell part;cell-substrate adherens junction;cell-substrate junction;cytoplasmic membrane-bounded vesicle;cytoplasmic part;cytoplasmic vesicle;endoplasmic reticulum;extracellular membrane-bounded organelle;extracellular organelle;extracellular region part;extracellular vesicular exosome;focal adhesion;Golgi apparatus;integral to membrane;integral t…	Alzheimer's disease;Notch signaling pathway	Cluster -564	+	4.15036	0.000434783	13	13	13	21.8	21.8	21.8	78.399	0	323.31	1919500000	48	3.4992	0	5.28161	+	6.49539	3.10356	0.000680851	4.63686	+	5.45789	0.947672	0.0790837	-0.644748
18.8038	19.8936	21.5161	22.7572	23.6373	23.9834	23.1787	23.6012	22.816	23.2367	22.9517	22.7017	+	TMEM_CTRL	+	FGFR3_4KO_TMEM_CTRL	+	FGFR3_4KO_TMEM_TMEM	catabolic process;cellular catabolic process;cellular lipid catabolic process;cellular lipid metabolic process;cellular metabolic process;cellular process;lipid catabolic process;lipid metabolic process;membrane lipid catabolic process;membrane lipid metabolic process;metabolic process;organophosphate metabolic process;phospholipid catabolic process;phospholipid metabolic process;primary metaboli…	catalytic activity;hydrolase activity;hydrolase activity, acting on ester bonds;lipase activity;phospholipase activity;phosphoric diester hydrolase activity;phosphoric ester hydrolase activity;sphingomyelin phosphodiesterase activity	extracellular membrane-bounded organelle;extracellular organelle;extracellular region part;extracellular space;extracellular vesicular exosome;membrane-bounded organelle;membrane-bounded vesicle;organelle;vesicle		Cluster -564	+	2.05033	0.00882443	7	7	7	20	20	20	51.645	0	51.126	262650000	17	2.04128	0.00356818	2.85744	+	3.21784	1.62225	0.0104314	2.18385	+	2.48118	1.81127	0.0115963	-0.673596
20.3632	23.7522	21.9506	20.6148	24.6119	24.8633	25.2173	24.5293	20.8641	25.2136	25.3533	25.0718	+	TMEM_CTRL	+	FGFR3_4KO_TMEM_CTRL			biological regulation;cellular component organization;cellular component organization or biogenesis;cellular process;cellular response to acid;cellular response to amine stimulus;cellular response to amino acid stimulus;cellular response to chemical stimulus;cellular response to endogenous stimulus;cellular response to organic nitrogen;cellular response to organic substance;cellular response to s…	enzyme regulator activity;GTPase regulator activity;guanyl-nucleotide exchange factor activity;nucleoside-triphosphatase regulator activity	cell part;cytoplasmic part;endosomal part;intracellular membrane-bounded organelle;intracellular organelle;intracellular organelle part;intracellular part;lysosome;lytic vacuole;macromolecular complex;membrane part;membrane-bounded organelle;organelle;organelle part;protein complex;Ragulator complex;vacuole		Cluster -564	+	1.35534	0.0298526	3	3	3	38.4	38.4	38.4	10.706	0	59.314	792730000	17	2.42873	0.00158779	3.13525	+	3.95992	1.23662	0.0323644	2.45548	+	1.8362	0.252448	0.564112	-0.679765
22.5911	18.6439	21.8202	18.9367	23.2571	22.6477	22.492	23.4543	22.3975	22.1884	22.2071	22.3371	+	TMEM_CTRL	+	FGFR3_4KO_TMEM_CTRL	+	FGFR3_4KO_TMEM_TMEM			cell part;membrane		Cluster -564	+	1.376	0.0285983	3	3	3	8.1	8.1	8.1	43.223	0	18.989	170700000	7	1.5745	0.0178008	2.46481	+	2.40027	1.20396	0.0368631	1.78456	+	1.78191	1.53949	0.0211959	-0.680256
19.2914	20.2501	19.9553	20.2473	27.3611	27.4237	27.1667	27.6231	27.0832	26.9415	25.8721	26.8247	+	TMEM_CTRL	+	FGFR3_4KO_TMEM_CTRL	+	FGFR3_4KO_TMEM_TMEM	anatomical structure morphogenesis;ATP hydrolysis coupled proton transport;ATP metabolic process;biological regulation;calcium ion homeostasis;cation homeostasis;cation transport;cellular cation homeostasis;cellular chemical homeostasis;cellular homeostasis;cellular ion homeostasis;cellular metabolic process;cellular monovalent inorganic cation homeostasis;cellular nitrogen compound metabolic pro…	adenyl nucleotide binding;adenyl ribonucleotide binding;ATP binding;binding;catalytic activity;cation transmembrane transporter activity;hydrogen ion transmembrane transporter activity;hydrolase activity;hydrolase activity, acting on acid anhydrides;hydrolase activity, acting on acid anhydrides, catalyzing transmembrane movement of substances;inorganic cation transmembrane transporter activity;io…	apical part of cell;apical plasma membrane;basolateral plasma membrane;cell part;cell projection;cytoplasmic membrane-bounded vesicle;cytoplasmic part;cytoplasmic vesicle;cytosol;extracellular membrane-bounded organelle;extracellular organelle;extracellular region part;extracellular vesicular exosome;integral to membrane;intracellular membrane-bounded organelle;intracellular organelle;intracellul…	Collecting duct acid secretion;Epithelial cell signaling in Helicobacter pylori infection;Oxidative phosphorylation;Phagosome;Rheumatoid arthritis;Vibrio cholerae infection	Cluster -564	+	8.6712	0	15	15	15	40.3	40.3	40.3	56.55	0	323.31	4052400000	98	7.38458	0	7.45764	+	30.4968	6.15954	0	6.74434	+	18.9741	1.30743	0.033874	-0.713304
23.2102	21.4182	22.3209	23.5912	25.7778	25.8785	25.7642	24.4252	25.1129	25.1908	24.0508	24.6139	+	TMEM_CTRL	+	FGFR3_4KO_TMEM_CTRL			adult behavior;adult locomotory behavior;adult walking behavior;autophagy;behavior;biological regulation;carbohydrate metabolic process;catabolic process;cellular carbohydrate metabolic process;cellular catabolic process;cellular component organization;cellular component organization or biogenesis;cellular macromolecule metabolic process;cellular membrane organization;cellular metabolic process;c…	binding;cholesterol binding;hedgehog receptor activity;lipid binding;molecular transducer activity;receptor activity;signal transducer activity;signaling receptor activity;steroid binding;sterol binding;transmembrane signaling receptor activity	cell part;cytoplasmic part;endoplasmic reticulum;endosome;envelope;extracellular membrane-bounded organelle;extracellular organelle;extracellular region part;extracellular vesicular exosome;Golgi apparatus;integral to membrane;integral to plasma membrane;intracellular membrane-bounded organelle;intracellular organelle;intracellular organelle part;intracellular part;intrinsic to membrane;intrinsic…	Lysosome	Cluster -564	+	2.8895	0.00239456	7	7	7	5.9	5.9	5.9	142.95	0	116.06	1064800000	30	2.79774	0.000378947	2.8263	+	4.74156	2.35675	0.000988506	2.10701	+	3.81657	0.825522	0.116497	-0.719285
21.2045	18.741	20.2775	21.2585	25.8692	26.2351	25.3236	25.0906	25.8986	25.4316	23.0682	25.2191	+	TMEM_CTRL	+	FGFR3_4KO_TMEM_CTRL			carbohydrate metabolic process;cellular carbohydrate metabolic process;cellular macromolecule metabolic process;cellular metabolic process;cellular process;cellular protein metabolic process;'de novo' posttranslational protein folding;'de novo' protein folding;glycosylation;macromolecule glycosylation;macromolecule metabolic process;macromolecule modification;metabolic process;primary metabolic p…	binding;catalytic activity;glucosyltransferase activity;protein binding;transferase activity;transferase activity, transferring glycosyl groups;transferase activity, transferring hexosyl groups;UDP-glucose:glycoprotein glucosyltransferase activity;UDP-glucosyltransferase activity;UDP-glycosyltransferase activity;unfolded protein binding	cell part;cytoplasmic part;endoplasmic reticulum;endoplasmic reticulum lumen;endoplasmic reticulum part;endoplasmic reticulum-Golgi intermediate compartment;extracellular membrane-bounded organelle;extracellular organelle;extracellular region part;extracellular vesicular exosome;intracellular membrane-bounded organelle;intracellular organelle;intracellular organelle lumen;intracellular organelle …	Protein processing in endoplasmic reticulum	Cluster -564	+	3.99039	0.000727273	31	31	31	26.2	26.2	26.2	176.43	0	275.6	1307600000	72	4.04731	0	5.25923	+	8.1836	3.02578	0.000808081	4.534	+	5.26916	0.485354	0.312219	-0.725235
24.3973	20.2174	21.9725	20.9473	25.5354	25.3214	25.2292	25.965	24.7795	24.9818	24.1235	25.1106	+	TMEM_CTRL	+	FGFR3_4KO_TMEM_CTRL	+	FGFR3_4KO_TMEM_TMEM	biological regulation;cellular component organization;cellular component organization at cellular level;cellular component organization or biogenesis;cellular component organization or biogenesis at cellular level;cellular process;endoplasmic reticulum organization;ER to Golgi vesicle-mediated transport;establishment of localization;establishment of localization in cell;establishment of protein l…	binding;calcium ion binding;carbohydrate binding;cation binding;identical protein binding;ion binding;mannose binding;metal ion binding;monosaccharide binding;protein binding;sugar binding	cell part;coated vesicle;contractile fiber part;cytoplasmic membrane-bounded vesicle;cytoplasmic part;cytoplasmic vesicle;endoplasmic reticulum;endoplasmic reticulum membrane;endoplasmic reticulum part;endoplasmic reticulum-Golgi intermediate compartment;endoplasmic reticulum-Golgi intermediate compartment membrane;ER to Golgi transport vesicle;extracellular membrane-bounded organelle;extracellul…	Protein processing in endoplasmic reticulum	Cluster -564	+	2.55265	0.00419459	8	8	8	24	24	24	57.985	0	193.8	1032900000	38	2.40726	0.00176119	3.62913	+	3.91688	1.95131	0.0032	2.86523	+	3.05483	1.50099	0.0230909	-0.763901
19.879	20.874	22.6062	22.9036	26.431	26.1627	26.1647	26.0806	25.8261	25.433	24.901	25.5333	+	TMEM_CTRL	+	FGFR3_4KO_TMEM_CTRL	+	FGFR3_4KO_TMEM_TMEM	ATP hydrolysis coupled proton transport;biological regulation;cation transport;cellular process;energy coupled proton transport, against electrochemical gradient;establishment of localization;hydrogen transport;ion transmembrane transport;ion transport;monovalent inorganic cation transport;positive regulation of biological process;positive regulation of cell communication;positive regulation of c…	active transmembrane transporter activity;ATPase activity;ATPase activity, coupled;ATPase activity, coupled to movement of substances;ATPase activity, coupled to transmembrane movement of ions;ATPase activity, coupled to transmembrane movement of ions, phosphorylative mechanism;ATPase activity, coupled to transmembrane movement of substances;catalytic activity;cation transmembrane transporter act…	apical part of cell;cell part;cytoplasm;cytoplasmic part;cytoplasmic vesicle;extracellular membrane-bounded organelle;extracellular organelle;extracellular region part;extracellular vesicular exosome;intracellular organelle;intracellular organelle part;intracellular part;lysosomal membrane;macromolecular complex;membrane;membrane part;membrane-bounded organelle;membrane-bounded vesicle;organelle;…	Collecting duct acid secretion;Epithelial cell signaling in Helicobacter pylori infection;Oxidative phosphorylation;Phagosome;Rheumatoid arthritis;Vibrio cholerae infection	Cluster -564	+	4.15037	0.000444444	13	13	13	35.3	35.3	35.3	43.9	0	227.23	1675500000	58	3.47455	0	4.64403	+	6.4267	2.99032	0.000792079	3.85767	+	5.18465	2.04128	0.00780488	-0.786361
18.8463	21.2657	25.9943	24.9542	27.2662	27.2178	27.1166	27.6215	26.5708	26.3056	26.9736	26.1364	+	TMEM_CTRL	+	FGFR3_4KO_TMEM_CTRL	+	FGFR3_4KO_TMEM_TMEM	activation of signaling protein activity involved in unfolded protein response;biological regulation;calcium ion homeostasis;cation homeostasis;cellular calcium ion homeostasis;cellular cation homeostasis;cellular chemical homeostasis;cellular component organization;cellular component organization at cellular level;cellular component organization or biogenesis;cellular component organization or b…	beta-tubulin binding;binding;cytoskeletal protein binding;enzyme binding;identical protein binding;protein binding;protein dimerization activity;protein homodimerization activity;tubulin binding	cell part;cytoplasmic part;endoplasmic reticulum;endoplasmic reticulum membrane;endoplasmic reticulum part;Golgi apparatus;Golgi apparatus part;Golgi membrane;integral to membrane;intracellular membrane-bounded organelle;intracellular organelle;intracellular organelle part;intracellular part;intrinsic to membrane;membrane;membrane part;membrane-bounded organelle;organelle;organelle membrane;organ…		Cluster -564	+	1.716	0.0149474	9	8	8	35.8	30.9	30.9	26.916	0	87.239	3332900000	49	1.77248	0.0114047	4.54038	+	2.7392	1.48072	0.0157347	3.73144	+	2.24253	2.04702	0.00758025	-0.808939
24.4705	18.7687	22.3725	19.3119	24.7103	24.5284	24.5763	25.6033	23.7176	23.9352	24.6376	23.8744	+	TMEM_CTRL	+	FGFR3_4KO_TMEM_CTRL	+	FGFR3_4KO_TMEM_TMEM	biological regulation;cellular process;cellular response to stimulus;establishment of localization;establishment of localization in cell;establishment of protein localization;intracellular protein transport;intracellular transport;negative regulation of biological process;negative regulation of cell cycle;negative regulation of cell cycle process;negative regulation of cellular component organiza…		cell part;extracellular membrane-bounded organelle;extracellular organelle;extracellular region part;extracellular vesicular exosome;intracellular;membrane-bounded organelle;membrane-bounded vesicle;organelle;vesicle		Cluster -564	+	1.60041	0.0183673	7	7	7	20.6	20.6	20.6	57.946	0	86.363	608400000	30	1.7254	0.0123964	3.62367	+	2.65772	1.37946	0.0211509	2.81028	+	2.07354	1.33555	0.030905	-0.81339
23.4649	23.5975	26.278	25.2442	27.2071	27.0421	26.7138	27.3767	26.6713	26.5013	26.2357	25.5245	+	TMEM_CTRL	+	FGFR3_4KO_TMEM_CTRL	+	FGFR3_4KO_TMEM_TMEM	biological regulation;cell redox homeostasis;cellular homeostasis;cellular macromolecule metabolic process;cellular metabolic process;cellular process;cellular protein metabolic process;cellular response to stimulus;cellular response to stress;chaperone-mediated protein folding;homeostatic process;macromolecule metabolic process;metabolic process;primary metabolic process;protein folding;protein …	catalytic activity;intramolecular oxidoreductase activity;intramolecular oxidoreductase activity, interconverting keto- and enol-groups;intramolecular oxidoreductase activity, transposing S-S bonds;isomerase activity;protein disulfide isomerase activity	cell part;cell surface;cytoplasmic membrane-bounded vesicle;cytoplasmic part;cytoplasmic vesicle;endoplasmic reticulum;endoplasmic reticulum lumen;endoplasmic reticulum part;intracellular membrane-bounded organelle;intracellular organelle;intracellular organelle lumen;intracellular organelle part;intracellular part;melanosome;membrane-bounded organelle;membrane-bounded vesicle;membrane-enclosed l…	Protein processing in endoplasmic reticulum;Vibrio cholerae infection	Cluster -564	+	2.06691	0.00855598	24	24	24	38.3	38.3	38.3	72.747	0	223.8	3001500000	96	2.20434	0.0023038	2.43882	+	3.52165	1.45147	0.0167164	1.58707	+	2.1936	1.5872	0.0195556	-0.85175
22.5338	20.1272	25.5598	24.5913	26.5805	26.7869	25.9569	26.6613	25.723	25.4397	25.7496	25.6202	+	TMEM_CTRL	+	FGFR3_4KO_TMEM_CTRL	+	FGFR3_4KO_TMEM_TMEM			cell part;cytoplasmic part;endoplasmic reticulum;endoplasmic reticulum part;integral to membrane;intracellular membrane-bounded organelle;intracellular organelle;intracellular organelle part;intracellular part;intrinsic to membrane;macromolecular complex;membrane part;membrane-bounded organelle;organelle;organelle part;protein complex;Sec61 translocon complex;translocon complex	Protein processing in endoplasmic reticulum	Cluster -564	+	1.63307	0.0173747	4	4	4	30.6	30.6	30.6	18.979	0	92.04	2027600000	37	1.75221	0.0120922	3.29335	+	2.70405	1.34437	0.0231253	2.43008	+	2.01519	2.32475	0.006	-0.863273
22.5033	21.8853	19.0324	23.7829	25.3436	25.7008	24.6483	26.2649	22.2731	25.6238	24.5033	26.0525	+	TMEM_CTRL	+	FGFR3_4KO_TMEM_CTRL			ATP biosynthetic process;ATP metabolic process;ATP synthesis coupled proton transport;biosynthetic process;cation transport;cellular biosynthetic process;cellular metabolic process;cellular nitrogen compound biosynthetic process;cellular nitrogen compound metabolic process;cellular process;energy coupled proton transport, down electrochemical gradient;establishment of localization;heterocycle bio…	cation transmembrane transporter activity;hydrogen ion transmembrane transporter activity;inorganic cation transmembrane transporter activity;ion transmembrane transporter activity;monovalent inorganic cation transmembrane transporter activity;substrate-specific transmembrane transporter activity;substrate-specific transporter activity;transmembrane transporter activity;transporter activity	cell part;cytoplasmic part;intracellular organelle part;intracellular part;macromolecular complex;membrane part;mitochondrial membrane part;mitochondrial part;mitochondrial proton-transporting ATP synthase complex;mitochondrial proton-transporting ATP synthase complex, coupling factor F(o);organelle part;protein complex;proton-transporting ATP synthase complex;proton-transporting ATP synthase com…	Alzheimer's disease;Huntington's disease;Oxidative phosphorylation;Parkinson's disease	Cluster -564	+	1.66759	0.0163316	8	8	8	35.5	35.5	35.5	28.868	0	147.73	1280800000	28	2.1832	0.002275	3.68844	+	3.48161	1.42086	0.0188029	2.81223	+	2.1425	0.428036	0.359727	-0.876212
23.5559	21.4166	21.3274	22.6815	27.4775	27.6246	26.9018	27.6472	26.8664	26.7728	25.4903	27.0016	+	TMEM_CTRL	+	FGFR3_4KO_TMEM_CTRL	+	FGFR3_4KO_TMEM_TMEM	carbohydrate metabolic process;cellular carbohydrate metabolic process;cellular macromolecule metabolic process;cellular metabolic process;cellular process;cellular protein metabolic process;establishment of localization;glycosylation;macromolecule glycosylation;macromolecule metabolic process;macromolecule modification;metabolic process;peptide transport;primary metabolic process;protein glycosy…	catalytic activity;dolichyl-diphosphooligosaccharide-protein glycotransferase activity;oligosaccharyl transferase activity;transferase activity;transferase activity, transferring glycosyl groups;transferase activity, transferring hexosyl groups	cell part;cytoplasmic membrane-bounded vesicle;cytoplasmic part;cytoplasmic vesicle;endoplasmic reticulum;endoplasmic reticulum membrane;endoplasmic reticulum part;integral to membrane;intracellular membrane-bounded organelle;intracellular organelle;intracellular organelle part;intracellular part;intrinsic to membrane;melanosome;membrane;membrane part;membrane-bounded organelle;membrane-bounded v…	N-Glycan biosynthesis;Protein processing in endoplasmic reticulum;Various types of N-glycan biosynthesis	Cluster -564	+	4.94936	0.000235294	24	24	24	51.8	51.8	51.8	68.4	0	308.1	4090000000	117	4.32725	0	5.16744	+	9.17998	3.57167	0	4.28744	+	6.70071	1.18232	0.0445347	-0.880003
21.8345	20.2163	21.6588	20.8962	23.5345	23.8836	23.5121	23.8125	23.5436	23.0441	21.7638	22.8219	+	TMEM_CTRL	+	FGFR3_4KO_TMEM_CTRL	+	FGFR3_4KO_TMEM_TMEM	biosynthetic process;carbohydrate metabolic process;cellular carbohydrate metabolic process;cellular macromolecule metabolic process;cellular metabolic process;cellular process;cellular protein metabolic process;glycosylation;immunoglobulin biosynthetic process;macromolecule biosynthetic process;macromolecule glycosylation;macromolecule metabolic process;macromolecule modification;metabolic proce…	acetylgalactosaminyltransferase activity;binding;carbohydrate binding;catalytic activity;cation binding;ion binding;manganese ion binding;metal ion binding;polypeptide N-acetylgalactosaminyltransferase activity;transferase activity;transferase activity, transferring glycosyl groups;transferase activity, transferring hexosyl groups;transition metal ion binding;UDP-glycosyltransferase activity	cell part;cytoplasmic part;extracellular membrane-bounded organelle;extracellular organelle;extracellular region part;extracellular vesicular exosome;Golgi apparatus part;Golgi membrane;Golgi stack;integral to membrane;intracellular organelle part;intracellular part;intrinsic to membrane;membrane;membrane part;membrane-bounded organelle;membrane-bounded vesicle;organelle;organelle membrane;organe…	Mucin type O-Glycan biosynthesis	Cluster -564	+	3.07472	0.00172727	4	4	4	9.4	9.4	9.4	61.854	0	27.356	274550000	9	3.5346	0	2.53423	+	6.59506	1.98058	0.0028189	1.64189	+	3.10752	1.21838	0.0422268	-0.89234
22.2327	23.376	23.2336	21.9329	26.3295	26.0449	25.6461	26.0954	26.0163	25.3844	24.0952	25.0049	+	TMEM_CTRL	+	FGFR3_4KO_TMEM_CTRL			carbohydrate metabolic process;metabolic process;primary metabolic process	binding;carbohydrate binding;catalytic activity;hydrolase activity;hydrolase activity, acting on glycosyl bonds;hydrolase activity, hydrolyzing O-glycosyl compounds	cell part;cytoplasmic part;endoplasmic reticulum part;extracellular membrane-bounded organelle;extracellular organelle;extracellular region part;extracellular vesicular exosome;glucosidase II complex;intracellular organelle part;intracellular part;macromolecular complex;membrane;membrane-bounded organelle;membrane-bounded vesicle;organelle;organelle part;protein complex;vesicle	N-Glycan biosynthesis;Protein processing in endoplasmic reticulum	Cluster -564	+	3.90823	0.000655738	15	15	15	24.7	24.7	24.7	90.571	0	285.8	1556600000	71	4.1778	0	3.33515	+	8.63563	2.69331	0.000592593	2.43139	+	4.51186	1.10712	0.0524475	-0.903769
20.7845	24.0318	21.5394	23.0619	26.1438	26.238	26.1469	24.6131	25.0049	24.6361	24.857	24.9916	+	TMEM_CTRL	+	FGFR3_4KO_TMEM_CTRL	+	FGFR3_4KO_TMEM_TMEM	biological regulation;cellular process;establishment of localization;establishment of localization in cell;Golgi vesicle transport;intracellular transport;positive regulation of biological process;positive regulation of cellular component organization;positive regulation of cellular process;positive regulation of endocytosis;positive regulation of phagocytosis;positive regulation of transport;reg…	binding;carbohydrate binding;mannose binding;monosaccharide binding;sugar binding	cell part;cell surface;cytoplasmic part;endoplasmic reticulum-Golgi intermediate compartment;extracellular membrane-bounded organelle;extracellular organelle;extracellular region part;extracellular space;extracellular vesicular exosome;Golgi apparatus;integral to membrane;integral to plasma membrane;intracellular membrane-bounded organelle;intracellular organelle;intracellular part;intrinsic to m…	Protein processing in endoplasmic reticulum	Cluster -564	+	2.71829	0.00308235	11	11	11	36.3	36.3	36.3	40.392	0	176.47	1303300000	47	2.5125	0.00112903	3.43108	+	4.13026	2.14685	0.00218868	2.518	+	3.41323	1.2015	0.0441429	-0.913078
22.3551	19.469	27.1947	26.2231	27.8213	28.0122	27.501	28.3908	26.83	26.9579	27.1824	26.9772	+	TMEM_CTRL	+	FGFR3_4KO_TMEM_CTRL	+	FGFR3_4KO_TMEM_TMEM	cell differentiation;cellular developmental process;cellular process;developmental process;establishment of localization;establishment of protein localization;osteoblast differentiation;protein transport;transport		cell part;cytoplasmic part;endoplasmic reticulum part;integral to endoplasmic reticulum membrane;integral to membrane;integral to organelle membrane;intracellular organelle part;intracellular part;intrinsic to endoplasmic reticulum membrane;intrinsic to membrane;intrinsic to organelle membrane;membrane part;organelle part		Cluster -564	+	1.31808	0.0318357	36	36	36	28.6	28.6	28.6	157.5	0	323.31	5361000000	206	1.51261	0.0217931	4.12087	+	2.29601	1.20155	0.0368447	3.17643	+	1.7779	2.49083	0.00652874	-0.944434
21.3326	19.9107	23.2771	19.7473	24.6394	24.953	23.2845	23.2053	24.4525	22.6332	22.0998	23.0319	+	TMEM_CTRL	+	FGFR3_4KO_TMEM_CTRL			actin cytoskeleton organization;actin filament organization;actin filament-based process;actin nucleation;Arp2/3 complex-mediated actin nucleation;biological regulation;cellular component organization;cellular component organization at cellular level;cellular component organization or biogenesis;cellular component organization or biogenesis at cellular level;cellular process;cytoskeleton organiza…	AP-1 adaptor complex binding;Arp2/3 complex binding;binding;cytoskeletal protein binding;kinesin binding;protein binding;protein complex binding;structural constituent of cytoskeleton;structural molecule activity	adherens junction;anchoring junction;Arp2/3 protein complex;cell junction;cell leading edge;cell part;cell projection;cell-substrate adherens junction;cell-substrate junction;cytoplasmic part;cytoskeletal part;endosome;extracellular membrane-bounded organelle;extracellular organelle;extracellular region part;extracellular vesicular exosome;focal adhesion;Golgi apparatus;intracellular membrane-bou…		Cluster -564	+	1.66171	0.0164116	6	6	6	21.7	21.7	21.7	34.347	0	45.634	438230000	17	2.0088	0.00417486	2.95362	+	3.15864	1.37643	0.0213427	1.98742	+	2.06849	0.691351	0.174187	-0.966193
21.4043	22.7447	20.9763	22.5555	26.3192	26.6017	25.2379	25.4651	25.9833	25.4038	23.2456	24.8705	+	TMEM_CTRL	+	FGFR3_4KO_TMEM_CTRL			carboxylic acid catabolic process;carboxylic acid metabolic process;catabolic process;cellular catabolic process;cellular ketone metabolic process;cellular lipid catabolic process;cellular lipid metabolic process;cellular metabolic process;cellular process;fatty acid beta-oxidation;fatty acid catabolic process;fatty acid metabolic process;fatty acid oxidation;lipid catabolic process;lipid metabol…	3-hydroxyacyl-CoA dehydrogenase activity;acetyl-CoA C-acyltransferase activity;binding;C-acyltransferase activity;carbon-oxygen lyase activity;carboxylic acid binding;catalytic activity;coenzyme binding;cofactor binding;enoyl-CoA hydratase activity;fatty acid binding;fatty-acyl-CoA binding;hydro-lyase activity;lipid binding;long-chain-3-hydroxyacyl-CoA dehydrogenase activity;long-chain-enoyl-CoA …	cell part;cytoplasmic part;fatty acid beta-oxidation multienzyme complex;intracellular membrane-bounded organelle;intracellular non-membrane-bounded organelle;intracellular organelle;intracellular organelle part;intracellular part;macromolecular complex;membrane;membrane-bounded organelle;mitochondrial inner membrane;mitochondrial membrane;mitochondrial nucleoid;mitochondrial part;mitochondrion;n…	Aminobenzoate degradation;Benzoate degradation;beta-Alanine metabolism;Biosynthesis of unsaturated fatty acids;Butanoate metabolism;Caprolactam degradation;Fatty acid elongation in mitochondria;Fatty acid metabolism;Lysine degradation;Propanoate metabolism;Tryptophan metabolism;Valine, leucine and isoleucine degradation	Cluster -564	+	3.31301	0.00124528	20	20	20	30.1	30.1	30.1	82.664	0	323.31	1464200000	78	3.78727	0	3.98577	+	7.34256	2.4713	0.00091358	2.95562	+	4.04601	0.750752	0.146797	-1.03016
23.2958	22.995	21.7347	22.4069	25.4586	26.1491	25.3678	24.1499	25.1887	24.6638	22.813	24.0054	+	TMEM_CTRL	+	FGFR3_4KO_TMEM_CTRL				catalytic activity;transferase activity	cell part;cytoplasmic part;endoplasmic reticulum lumen;endoplasmic reticulum part;intracellular organelle lumen;intracellular organelle part;intracellular part;membrane;membrane-enclosed lumen;organelle lumen;organelle part	Lysine degradation;Other types of O-glycan biosynthesis	Cluster -564	+	2.25463	0.00641778	12	12	12	25.4	25.4	25.4	71.114	0	142.85	917300000	40	2.89031	0.000404494	2.67323	+	4.95128	1.64832	0.00931805	1.5596	+	2.52557	0.846633	0.111317	-1.11363
22.3794	19.976	22.6295	20.0661	24.8936	24.9979	24.9049	23.0217	23.963	23.4536	21.7388	24.0868	+	TMEM_CTRL	+	FGFR3_4KO_TMEM_CTRL			response to abiotic stimulus;response to pH;response to stimulus	active transmembrane transporter activity;adenyl nucleotide binding;adenyl ribonucleotide binding;anion channel activity;anion transmembrane transporter activity;antiporter activity;ATP binding;binding;channel activity;chloride channel activity;gated channel activity;ion channel activity;ion transmembrane transporter activity;nucleotide binding;passive transmembrane transporter activity;purine nu…	cell part;cytoplasmic part;cytoplasmic vesicle;integral to membrane;intracellular organelle;intracellular organelle part;intracellular part;intrinsic to membrane;lysosomal membrane;membrane;membrane part;organelle;organelle membrane;organelle part;vacuolar membrane;vacuolar part;vesicle		Cluster -564	+	1.92526	0.0104459	6	6	6	12.8	12.8	12.8	88.73	0	323.31	516530000	31	2.29542	0.00210811	3.19177	+	3.69652	1.50016	0.0149119	2.04779	+	2.27511	0.784109	0.133038	-1.14398
18.6646	22.8928	20.4745	21.3893	24.5272	24.7103	24.3408	23.9221	23.8316	24.1966	20.8991	23.8981	+	TMEM_CTRL	+	FGFR3_4KO_TMEM_CTRL			cellular process;ER to Golgi vesicle-mediated transport;establishment of localization;establishment of localization in cell;Golgi vesicle transport;intracellular transport;transport;vesicle-mediated transport		cell part;cytoplasmic part;endoplasmic reticulum-Golgi intermediate compartment;intracellular membrane-bounded organelle;intracellular organelle;intracellular part;membrane;membrane-bounded organelle;organelle		Cluster -564	+	1.80762	0.0129639	9	9	9	38.3	38.3	38.3	35.011	0	117.21	509790000	28	2.40404	0.00174815	3.5198	+	3.91043	1.33629	0.0238462	2.35107	+	2.00175	0.720835	0.160684	-1.16873
27.4439	27.0403	28.8212	28.4003	32.7434	31.5617	30.3751	32.0093	31.7354	30.9207	29.0332	30.2897	+	TMEM_CTRL	+	FGFR3_4KO_TMEM_CTRL			antibacterial humoral response;antimicrobial humoral response;ATP-dependent chromatin remodeling;biological regulation;cell migration;cell motility;cellular component assembly;cellular component assembly at cellular level;cellular component disassembly;cellular component disassembly at cellular level;cellular component movement;cellular component organization;cellular component organization at ce…	binding;DNA binding;nucleic acid binding	cell part;chromosomal part;extracellular membrane-bounded organelle;extracellular organelle;extracellular region part;extracellular space;extracellular vesicular exosome;extrinsic to membrane;extrinsic to plasma membrane;intracellular membrane-bounded organelle;intracellular organelle;intracellular organelle part;intracellular part;macromolecular complex;membrane part;membrane-bounded organelle;m…	Systemic lupus erythematosus	Cluster -564	+	2.85017	0.00254545	8	8	4	53.2	53.2	19	13.91	0	205.07	79867000000	140	3.24131	0	3.746	+	5.80391	2.2713	0.00197849	2.56835	+	3.64984	0.769024	0.138461	-1.17765
22.2173	21.329	23.6792	23.8102	27.4032	27.3912	26.1201	27.2428	27.5872	26.074	23.3598	26.3722	+	TMEM_CTRL	+	FGFR3_4KO_TMEM_CTRL			amine biosynthetic process;amine catabolic process;amine metabolic process;biological regulation;biosynthetic process;carboxylic acid biosynthetic process;carboxylic acid catabolic process;carboxylic acid metabolic process;catabolic process;cellular amine metabolic process;cellular amino acid biosynthetic process;cellular amino acid catabolic process;cellular amino acid metabolic process;cellular…	aldehyde-lyase activity;amine binding;amino acid binding;binding;carbon-carbon lyase activity;carboxylic acid binding;catalytic activity;chromatin binding;cofactor binding;glycine hydroxymethyltransferase activity;hydroxymethyl-, formyl- and related transferase activity;identical protein binding;L-allo-threonine aldolase activity;lyase activity;methyltransferase activity;protein binding;pyridoxal…	cell part;cytoplasmic part;cytoskeleton;cytosol;extracellular membrane-bounded organelle;extracellular organelle;extracellular region part;extracellular vesicular exosome;intracellular membrane-bounded organelle;intracellular non-membrane-bounded organelle;intracellular organelle;intracellular organelle lumen;intracellular organelle part;intracellular part;membrane;membrane-bounded organelle;memb…	Cyanoamino acid metabolism;Glycine, serine and threonine metabolism;Methane metabolism;One carbon pool by folate	Cluster -564	+	2.50748	0.00446073	19	19	19	51.6	51.6	51.6	55.764	0	314.59	3322500000	85	3.45103	0	4.28046	+	6.36167	1.8516	0.00509859	3.0894	+	2.87757	0.595686	0.227777	-1.19105
21.6303	21.5745	19.2018	21.0592	25.8875	25.8277	25.2001	25.8037	25.7543	24.9774	22.0793	24.5835	+	TMEM_CTRL	+	FGFR3_4KO_TMEM_CTRL			cellular component assembly;cellular component organization;cellular component organization or biogenesis;macromolecular complex assembly;macromolecular complex subunit organization;protein complex assembly;protein complex subunit organization;protein homooligomerization;protein oligomerization		blood microparticle;cell part;cytoplasm;cytoskeleton;extracellular membrane-bounded organelle;extracellular organelle;extracellular region part;extracellular vesicular exosome;integral to membrane;integral to plasma membrane;intracellular non-membrane-bounded organelle;intracellular organelle;intracellular part;intrinsic to membrane;intrinsic to plasma membrane;membrane part;membrane raft;membran…		Cluster -564	+	3.22029	0.00138053	8	8	8	39.1	39.1	39.1	31.378	0	158.44	1144000000	31	4.0322	0	4.81334	+	8.13258	2.22545	0.00184	3.48218	+	3.56183	0.819024	0.119344	-1.33116
20.3133	21.237	18.5994	20.3067	31.4927	30.4127	28.9876	31.0941	30.1713	29.0925	26.5756	29.6349	+	TMEM_CTRL	+	FGFR3_4KO_TMEM_CTRL			biological regulation;cell differentiation;cellular component assembly;cellular component assembly at cellular level;cellular component organization;cellular component organization at cellular level;cellular component organization or biogenesis;cellular component organization or biogenesis at cellular level;cellular developmental process;cellular macromolecular complex assembly;cellular macromole…	binding;DNA binding;nucleic acid binding	cell part;chromosomal part;chromosome;extracellular membrane-bounded organelle;extracellular organelle;extracellular region part;extracellular vesicular exosome;intracellular non-membrane-bounded organelle;intracellular organelle;intracellular organelle part;intracellular part;macromolecular complex;membrane;membrane-bounded organelle;membrane-bounded vesicle;non-membrane-bounded organelle;nuclea…	Systemic lupus erythematosus	Cluster -564	+	5.62572	0	7	7	7	47.6	47.6	47.6	11.367	0	103.06	37681000000	96	5.2611	0	10.3827	+	13.3433	4.2928	0	8.75445	+	9.05189	0.843817	0.111552	-1.62822
20.3297	20.4046	20.5152	20.5142	26.244	25.4431	25.1902	23.2907	24.1882	24.0161	20.7484	23.0877	+	TMEM_CTRL	+	FGFR3_4KO_TMEM_CTRL			alcohol metabolic process;behavior;carbohydrate metabolic process;cellular carbohydrate metabolic process;cellular metabolic process;cellular process;cognition;hexose metabolic process;learning or memory;mannose metabolic process;metabolic process;monosaccharide metabolic process;multicellular organismal process;neurological system process;primary metabolic process;response to stimulus;small mole…	alpha-mannosidase activity;binding;carbohydrate binding;catalytic activity;cation binding;hydrolase activity;hydrolase activity, acting on glycosyl bonds;hydrolase activity, hydrolyzing O-glycosyl compounds;ion binding;mannose binding;mannosidase activity;metal ion binding;monosaccharide binding;sugar binding;transition metal ion binding;zinc ion binding	cell part;cytoplasmic part;intracellular membrane-bounded organelle;intracellular organelle;intracellular part;lysosome;lytic vacuole;membrane-bounded organelle;organelle;vacuole	Lysosome;Other glycan degradation	Cluster -564	+	2.92839	0.00229371	14	14	14	19.6	19.6	19.6	114.33	0	151.65	718500000	35	3.7854	0	4.60107	+	7.33678	2.05329	0.00249789	2.56917	+	3.23985	1.04253	0.0621258	-2.0319
21.127	21.5627	24.4282	21.2542	23.5464	23.6047	23.7814	24.7301	22.8567	22.3239	22.8141	23.2898	+	TMEM_CTRL			+	FGFR3_4KO_TMEM_TMEM	biological regulation;cell surface receptor linked signaling pathway;cellular process;cellular response to stimulus;regulation of biological process;regulation of cellular process;response to stimulus;signal transduction;Wnt receptor signaling pathway				Cluster -564	+	1.11497	0.0489046	7	7	6	17.4	17.4	14.6	49.772	0	50.242	325230000	20	1.45136	0.0259412	1.82261	+	2.19341	0.696372	0.161594	0.72809		0.900805	1.74389	0.0142393	-1.09452
23.2205	22.7508	24.7761	23.2494	25.8488	26.3883	24.9741	25.2783	24.8725	24.5121	24.0698	24.437	+	TMEM_CTRL	+	FGFR3_4KO_TMEM_CTRL	+	FGFR3_4KO_TMEM_TMEM	response to chemical stimulus;response to hypoxia;response to oxygen levels;response to stimulus;response to stress	adenyl nucleotide binding;adenyl ribonucleotide binding;ATP binding;binding;nucleotide binding;purine nucleotide binding;purine ribonucleoside triphosphate binding;purine ribonucleotide binding;ribonucleotide binding	adherens junction;anchoring junction;cell junction;cell part;cell-substrate adherens junction;cell-substrate junction;cytoplasmic part;endoplasmic reticulum;endoplasmic reticulum lumen;endoplasmic reticulum part;extracellular membrane-bounded organelle;extracellular organelle;extracellular region part;extracellular vesicular exosome;focal adhesion;intracellular membrane-bounded organelle;intracel…	Protein processing in endoplasmic reticulum	Cluster -564	+	2.36737	0.00535922	17	17	17	19.4	19.4	19.4	111.22	0	209.36	1144100000	37	2.41248	0.00177444	2.1232	+	3.92731	1.37716	0.0213082	0.973662		2.06971	1.75764	0.0137835	-1.14954
21.4376	23.9398	25.0354	24.399	25.2084	25.1588	25.1318	25.5551	24.792	24.1177	23.8708	23.6404	+	TMEM_CTRL			+	FGFR3_4KO_TMEM_TMEM	cellular macromolecule metabolic process;cellular metabolic process;cellular nitrogen compound metabolic process;cellular process;cellular protein metabolic process;macromolecule metabolic process;macromolecule modification;metabolic process;mRNA metabolic process;mRNA modification;nitrogen compound metabolic process;nucleic acid metabolic process;nucleobase-containing compound metabolic process;…		cell part;cytoplasmic part;endoplasmic reticulum chaperone complex;endoplasmic reticulum lumen;endoplasmic reticulum part;intracellular membrane-bounded organelle;intracellular organelle;intracellular organelle lumen;intracellular organelle part;intracellular part;macromolecular complex;membrane;membrane-bounded organelle;membrane-enclosed lumen;nucleus;organelle;organelle lumen;organelle part;pr…	Protein processing in endoplasmic reticulum			0.957466	0.071114	7	7	7	24	24	24	40.495	0	60.766	858050000	28	1.3145	0.0390565	1.56055	+	1.96556	0.492419	0.307971	0.402279		0.486918	2.30661	0.00574359	-1.15827
20.9198	18.7217	22.2	22.0794	23.1225	23.102	22.432	22.7615	21.1202	21.9378	21.696	21.9518	+	TMEM_CTRL			+	FGFR3_4KO_TMEM_TMEM	actin cytoskeleton organization;actin filament organization;actin filament-based process;actin nucleation;Arp2/3 complex-mediated actin nucleation;biological regulation;cellular component organization;cellular component organization at cellular level;cellular component organization or biogenesis;cellular component organization or biogenesis at cellular level;cellular process;cytoskeleton organiza…	actin binding;actin filament binding;binding;cytoskeletal protein binding;protein binding;structural constituent of cytoskeleton;structural molecule activity	adherens junction;anchoring junction;Arp2/3 protein complex;cell junction;cell part;cell-substrate adherens junction;cell-substrate junction;cytoplasm;cytoskeletal part;extracellular membrane-bounded organelle;extracellular organelle;extracellular region part;extracellular vesicular exosome;focal adhesion;intracellular organelle part;intracellular part;macromolecular complex;membrane-bounded orga…	Bacterial invasion of epithelial cells;Fc gamma R-mediated phagocytosis;Pathogenic Escherichia coli infection;Regulation of actin cytoskeleton;Shigellosis	Cluster -561	+	1.18891	0.0411259	3	3	3	10.5	10.5	10.5	41.056	0	37.192	156180000	12	1.50209	0.0225057	1.87428	+	2.27834	NaN	1	0		NaN	2.4502	0.00585567	-1.17806
26.5929	26.5829	29.5632	28.6026	29.6513	29.8036	29.2189	29.0148	27.8269	27.8354	28.9334	27.962	+	TMEM_CTRL			+	FGFR3_4KO_TMEM_TMEM			cell part;cytoplasmic part;endoplasmic reticulum;extracellular membrane-bounded organelle;extracellular organelle;extracellular region part;extracellular vesicular exosome;intracellular membrane-bounded organelle;intracellular organelle;intracellular part;lipid particle;membrane-bounded organelle;membrane-bounded vesicle;organelle;vesicle	Protein processing in endoplasmic reticulum			1.05336	0.0566621	23	23	23	81.6	81.6	81.6	36.315	0	323.31	14363000000	196	1.37375	0.0330796	1.58673	+	2.06404	0.447012	0.354634	0.30401		0.383563	2.12922	0.00658667	-1.28272
18.924	21.596	22.4047	19.6449	24.0492	23.9773	24.08	24.4821	24.1307	23.3216	22.2389	21.2479	+	TMEM_CTRL			+	FGFR3_4KO_TMEM_TMEM	cellular macromolecule metabolic process;cellular metabolic process;cellular process;cellular protein metabolic process;macromolecule metabolic process;metabolic process;peptide metabolic process;primary metabolic process;protein maturation;protein metabolic process;protein processing;signal peptide processing	catalytic activity;hydrolase activity;peptidase activity	cell part;cytoplasmic part;endoplasmic reticulum part;integral to membrane;intracellular organelle part;intracellular part;intrinsic to membrane;macromolecular complex;membrane part;organelle part;protein complex;signal peptidase complex	Protein export	Cluster -564	+	2.103	0.00811024	5	5	5	23	23	23	24.973	0	42.284	340160000	16	2.57554	0.00101754	3.50474	+	4.26109	NaN	1	0		NaN	1.15975	0.0468155	-1.41234
20.5674	21.8775	19.7369	21.8023	23.0779	23.4373	23.1624	22.9883	20.7856	20.7195	22.5754	22.6792	+	TMEM_CTRL			+	FGFR3_4KO_TMEM_TMEM	carboxylic acid catabolic process;carboxylic acid metabolic process;catabolic process;cellular catabolic process;cellular ketone metabolic process;cellular lipid catabolic process;cellular lipid metabolic process;cellular metabolic process;cellular process;fatty acid beta-oxidation;fatty acid catabolic process;fatty acid metabolic process;fatty acid oxidation;lipid catabolic process;lipid metabol…	binding;catalytic activity;dodecenoyl-CoA delta-isomerase activity;identical protein binding;intramolecular oxidoreductase activity;intramolecular oxidoreductase activity, transposing C=C bonds;isomerase activity;protein binding	cell part;cytoplasmic part;extracellular membrane-bounded organelle;extracellular organelle;extracellular region part;extracellular vesicular exosome;intracellular membrane-bounded organelle;intracellular organelle;intracellular organelle lumen;intracellular organelle part;intracellular part;membrane;membrane-bounded organelle;membrane-bounded vesicle;membrane-enclosed lumen;mitochondrial inner m…	Fatty acid metabolism	Cluster -564	+	1.74236	0.0144091	3	3	3	15.2	15.2	15.2	32.264	0	26.54	102180000	7	2.51384	0.00113821	2.17046	+	4.13302	NaN	1	0		NaN	1.43882	0.0252761	-1.47655
21.9839	21.4527	22.3703	24.3211	24.1942	24.5599	23.3688	23.6482	23.054	22.5523	21.1259	22.6483	+	TMEM_CTRL			+	FGFR3_4KO_TMEM_TMEM	cellular process;cellular response to chemical stimulus;cellular response to endogenous stimulus;cellular response to hormone stimulus;cellular response to organic substance;cellular response to stimulus;response to chemical stimulus;response to endogenous stimulus;response to hormone stimulus;response to hypoxia;response to organic substance;response to oxygen levels;response to stimulus;respons…	binding;carboxylic acid binding;catalytic activity;cation binding;ion binding;iron ion binding;L-ascorbic acid binding;metal ion binding;oxidoreductase activity;oxidoreductase activity, acting on paired donors, with incorporation or reduction of molecular oxygen;oxidoreductase activity, acting on paired donors, with incorporation or reduction of molecular oxygen, 2-oxoglutarate as one donor, and …	cell part;cytoplasmic part;endoplasmic reticulum;endoplasmic reticulum membrane;endoplasmic reticulum part;extracellular membrane-bounded organelle;extracellular organelle;extracellular region part;extracellular vesicular exosome;intracellular membrane-bounded organelle;intracellular organelle;intracellular organelle part;intracellular part;membrane;membrane part;membrane-bounded organelle;membra…	Lysine degradation	Cluster -561	+	1.14339	0.045564	9	9	9	15.3	15.3	15.3	84.597	0	133.4	264620000	20	1.3797	0.03225	1.41078	+	2.07394	0.22637	0.687404	-0.186888		-0.247968	1.73253	0.0147227	-1.59767
21.7915	20.5869	23.5181	20.9747	23.4908	22.6999	23.3533	23.1605	20.819	22.0131	20.5582	22.8482	+	TMEM_CTRL			+	FGFR3_4KO_TMEM_TMEM	anatomical structure morphogenesis;biological regulation;biosynthetic process;cellular biosynthetic process;cellular component organization;cellular component organization at cellular level;cellular component organization or biogenesis;cellular component organization or biogenesis at cellular level;cellular macromolecule biosynthetic process;cellular macromolecule metabolic process;cellular metab…	ATPase activity;ATPase activity, coupled;binding;catalytic activity;chromatin binding;chromatin DNA binding;core promoter binding;core promoter sequence-specific DNA binding;DNA binding;DNA topoisomerase (ATP-hydrolyzing) activity;DNA topoisomerase activity;DNA topoisomerase type I activity;DNA-dependent ATPase activity;hydrolase activity;hydrolase activity, acting on acid anhydrides;hydrolase ac…	cell part;chromosomal part;dense fibrillar component;fibrillar center;intracellular membrane-bounded organelle;intracellular organelle;intracellular organelle part;intracellular part;macromolecular complex;membrane-bounded organelle;nuclear chromosome part;nuclear part;nucleolar part;nucleoplasm;nucleus;organelle;organelle part;protein complex;replication fork protection complex				1.05721	0.0564254	7	7	7	12.2	12.2	12.2	88.577	0	50.616	198470000	14	1.4355	0.0270614	1.45834	+	2.16692	NaN	1	0		NaN	1.55316	0.0207832	-1.61648
19.2128	21.4266	24.108	20.5581	24.0976	23.7364	23.3636	23.8654	23.0978	21.7161	22.0883	21.4974	+	TMEM_CTRL			+	FGFR3_4KO_TMEM_TMEM	anatomical structure development;anatomical structure morphogenesis;decidualization;developmental process;developmental process involved in reproduction;embryo implantation;establishment of localization;establishment of localization in cell;establishment of protein localization;establishment of protein localization in membrane;establishment of protein localization in plasma membrane;intracellular…	binding;carbohydrate binding;mannose binding;monosaccharide binding;sugar binding	acrosomal membrane;adherens junction;anchoring junction;cell junction;cell part;cell-substrate adherens junction;cell-substrate junction;cytoplasmic membrane-bounded vesicle;cytoplasmic part;cytoplasmic vesicle;cytoplasmic vesicle membrane;cytoplasmic vesicle part;extracellular membrane-bounded organelle;extracellular organelle;extracellular region part;extracellular vesicular exosome;focal adhes…		Cluster -564	+	1.20427	0.0402273	5	5	5	18.4	18.4	18.4	29.585	0	49.773	210570000	15	1.53632	0.0203566	2.43943	+	2.33587	NaN	1	0		NaN	2.29989	0.00611765	-1.66589
20.6178	22.0376	25.6383	23.7995	25.533	24.8719	24.8654	25.0791	24.582	23.5232	21.9788	23.5932	+	TMEM_CTRL			+	FGFR3_4KO_TMEM_TMEM	actin cytoskeleton organization;actin filament capping;actin filament organization;actin filament-based process;actomyosin structure organization;anatomical structure development;anatomical structure formation involved in morphogenesis;biological regulation;cell development;cellular component assembly;cellular component assembly at cellular level;cellular component assembly involved in morphogene…	binding;cytoskeletal protein binding;protein binding;tropomyosin binding	cell part;contractile fiber part;cytoplasmic part;cytoskeletal part;intracellular organelle part;intracellular part;organelle part;striated muscle thin filament				0.836804	0.0955846	9	9	9	33.2	33.2	33.2	39.471	0	112.57	638660000	34	1.26189	0.0446923	2.06408	+	1.87818	0.422968	0.381966	0.396049		0.326409	1.60785	0.0187253	-1.66803
27.7612	27.2417	30.0076	29.1269	30.7325	30.7539	30.2457	30.0245	29.1354	28.465	28.5791	28.4848	+	TMEM_CTRL			+	FGFR3_4KO_TMEM_TMEM	catabolic process;cellular catabolic process;cellular macromolecule catabolic process;cellular macromolecule metabolic process;cellular metabolic process;cellular process;cellular protein metabolic process;ER-associated protein catabolic process;macromolecule catabolic process;macromolecule metabolic process;metabolic process;modification-dependent macromolecule catabolic process;modification-dep…	adenyl nucleotide binding;adenyl ribonucleotide binding;ATP binding;binding;nucleotide binding;purine nucleotide binding;purine ribonucleoside triphosphate binding;purine ribonucleotide binding;ribonucleotide binding	cell part;cytoplasmic membrane-bounded vesicle;cytoplasmic part;cytoplasmic vesicle;endoplasmic reticulum;endoplasmic reticulum lumen;endoplasmic reticulum part;intracellular membrane-bounded organelle;intracellular organelle;intracellular organelle lumen;intracellular organelle part;intracellular part;melanosome;membrane-bounded organelle;membrane-bounded vesicle;membrane-enclosed lumen;organell…	NOD-like receptor signaling pathway;Pathways in cancer;Plant-pathogen interaction;Prostate cancer;Protein processing in endoplasmic reticulum	Cluster -561	+	1.90474	0.0108119	33	33	32	43.3	43.3	41.8	92.899	0	323.31	26911000000	399	1.86311	0.00756436	1.90479	+	2.89787	0.373447	0.446652	0.131729		0.202238	3.49323	0.001875	-1.77307
21.342	21.9873	23.8941	22.5465	23.8687	24.2648	23.8214	24.5746	21.8775	23.3714	22.8729	21.3006	+	TMEM_CTRL			+	FGFR3_4KO_TMEM_TMEM	anatomical structure development;anatomical structure morphogenesis;biological adhesion;biological regulation;biosynthetic process;blood vessel development;cardiac muscle tissue morphogenesis;cartilage condensation;cell adhesion;cell development;cell differentiation;cell migration;cell motility;cell-cell adhesion;cell-matrix adhesion;cell-substrate adhesion;cellular component movement;cellular co…	binding;carbohydrate binding;cation binding;extracellular matrix structural constituent;glycoprotein binding;glycosaminoglycan binding;heparin binding;ion binding;metal ion binding;pattern binding;polysaccharide binding;protein binding;proteoglycan binding;structural molecule activity	basement membrane;collagen;collagen type V;extracellular matrix;extracellular matrix part;extracellular membrane-bounded organelle;extracellular organelle;extracellular region part;extracellular vesicular exosome;fibrillar collagen;membrane-bounded organelle;membrane-bounded vesicle;organelle;proteinaceous extracellular matrix;vesicle	Amoebiasis;ECM-receptor interaction;Focal adhesion;Protein digestion and absorption	Cluster -561	+	1.56233	0.0192709	9	9	7	8.6	8.6	7.3	166.85	0	71.529	294120000	14	1.89729	0.0066802	1.68989	+	2.95838	NaN	1	0		NaN	1.91379	0.00923077	-1.77676
21.9673	22.4614	23.3655	22.9731	24.3045	24.4065	23.8355	25.0199	23.4307	20.1901	23.0547	23.5439	+	TMEM_CTRL			+	FGFR3_4KO_TMEM_TMEM	amine metabolic process;anatomical structure development;biosynthetic process;carboxylic acid metabolic process;cellular amine metabolic process;cellular amino acid metabolic process;cellular biosynthetic process;cellular ketone metabolic process;cellular metabolic process;cellular nitrogen compound metabolic process;cellular process;cysteine metabolic process;developmental process;homocysteine m…	3-mercaptopyruvate sulfurtransferase activity;binding;catalytic activity;identical protein binding;protein binding;sulfurtransferase activity;thiosulfate sulfurtransferase activity;transferase activity;transferase activity, transferring sulfur-containing groups	cell junction;cell part;cell projection;cytoplasm;cytoplasmic part;cytosol;extracellular membrane-bounded organelle;extracellular organelle;extracellular region part;extracellular vesicular exosome;intracellular membrane-bounded organelle;intracellular organelle;intracellular organelle part;intracellular part;membrane;membrane-bounded organelle;membrane-bounded vesicle;mitochondrial inner membran…	Cysteine and methionine metabolism;Sulfur relay system	Cluster -561	+	1.24412	0.0369961	7	7	7	29.3	29.3	29.3	32.94	0	70.959	496820000	13	2.62308	0.00105455	1.69979	+	4.3613	NaN	1	0		NaN	1.15941	0.0468571	-1.83673
24.5151	22.2419	24.2394	20.2861	24.7984	24.8182	24.0433	25.3714	23.2866	23.9145	20.9618	23.3764	+	TMEM_CTRL			+	FGFR3_4KO_TMEM_TMEM	acetyl-CoA catabolic process;acetyl-CoA metabolic process;carboxylic acid metabolic process;catabolic process;cellular catabolic process;cellular ketone metabolic process;cellular metabolic process;cellular process;coenzyme catabolic process;coenzyme metabolic process;cofactor catabolic process;cofactor metabolic process;dicarboxylic acid metabolic process;fumarate metabolic process;malate metabo…	carbon-oxygen lyase activity;catalytic activity;fumarate hydratase activity;hydro-lyase activity;lyase activity	cell part;cytoplasmic part;intracellular membrane-bounded organelle;intracellular organelle;intracellular part;macromolecular complex;membrane-bounded organelle;mitochondrion;organelle;protein complex;tricarboxylic acid cycle enzyme complex				0.853182	0.0917967	12	12	12	39.6	39.6	39.6	50.17	0	133.13	593380000	29	1.27225	0.0429806	1.9372	+	1.89539	0.319436	0.526715	0.0641875		0.0542416	1.41237	0.0270211	-1.87301
20.3046	23.7729	22.027	19.9093	23.7658	23.1059	22.9941	22.7903	21.577	20.6999	21.8087	20.8997	+	TMEM_CTRL			+	FGFR3_4KO_TMEM_TMEM	adenosine biosynthetic process;adenosine metabolic process;AMP catabolic process;AMP metabolic process;anatomical structure development;biological regulation;biosynthetic process;brain development;catabolic process;cellular biosynthetic process;cellular catabolic process;cellular metabolic process;cellular nitrogen compound biosynthetic process;cellular nitrogen compound catabolic process;cellula…	5'-nucleotidase activity;binding;catalytic activity;cation binding;ferrous iron binding;hydrolase activity;hydrolase activity, acting on ester bonds;ion binding;iron ion binding;metal ion binding;nucleotidase activity;nucleotide binding;phosphatase activity;phosphoric ester hydrolase activity;transition metal ion binding	anchored to membrane;cell part;cell surface;cytoplasm;extracellular membrane-bounded organelle;extracellular organelle;extracellular region part;extracellular vesicular exosome;integral to membrane;intracellular part;intrinsic to membrane;membrane;membrane part;membrane-bounded organelle;membrane-bounded vesicle;organelle;plasma membrane;synapse part;synaptic membrane;vesicle	Nicotinate and nicotinamide metabolism;Purine metabolism;Pyrimidine metabolism	Cluster -561	+	1.1531	0.0446909	6	6	6	13.5	13.5	13.5	63.95	0	41.536	112990000	8	1.2298	0.0468098	1.6606	+	1.82486	NaN	1	0		NaN	2.88316	0.00330769	-1.91772
20.4238	20.8552	19.2648	22.0024	23.3164	22.2846	22.3868	21.5515	19.8496	19.7136	20.0831	21.9649	+	TMEM_CTRL			+	FGFR3_4KO_TMEM_TMEM					Cluster -564	+	1.42603	0.0258174	3	3	3	15.9	15.9	15.9	29.041	0	27.192	102640000	7	1.69369	0.0135929	1.74829	+	2.60317	NaN	1	0		NaN	1.67706	0.0166032	-1.98205
21.6543	22.1156	21.3371	20.0887	23.8444	23.443	23.0065	23.0318	20.1311	20.9933	21.3281	22.9201	+	TMEM_CTRL			+	FGFR3_4KO_TMEM_TMEM			cell part;integral to membrane;intrinsic to membrane;membrane part		Cluster -561	+	1.85496	0.0119747	4	4	4	7.6	7.6	7.6	61.667	0	29.516	171690000	8	2.57558	0.00102655	2.03251	+	4.26118	NaN	1	0		NaN	1.74643	0.0143004	-1.9883
22.4958	21.8859	20.7424	18.636	23.8715	23.9447	23.3983	21.8641	21.2807	21.9826	20.999	20.8206	+	TMEM_CTRL			+	FGFR3_4KO_TMEM_TMEM	biological regulation;cellular macromolecule metabolic process;cellular metabolic process;cellular process;cellular protein metabolic process;gamete generation;macromolecule metabolic process;macromolecule modification;male gamete generation;metabolic process;multicellular organismal process;multicellular organismal reproductive process;peptidyl-amino acid modification;peptidyl-proline hydroxylat…		cell part;cytoplasmic part;endoplasmic reticulum;extracellular region part;extracellular space;intracellular membrane-bounded organelle;intracellular organelle;intracellular part;membrane-bounded organelle;organelle		Cluster -561	+	1.3905	0.0278265	6	6	6	14.1	14.1	14.1	46.49	0	39.493	162770000	13	1.56403	0.0181647	2.32962	+	2.38258	NaN	1	0		NaN	1.97195	0.00748108	-1.99896
30.1427	20.926	30.4586	30.4852	32.7026	32.5344	32.2276	32.0584	31.6459	30.5715	29.2373	30.0515	+	TMEM_CTRL			+	FGFR3_4KO_TMEM_TMEM	actin cytoskeleton organization;actin cytoskeleton reorganization;actin filament-based movement;actin filament-based process;anatomical structure formation involved in morphogenesis;angiogenesis;biological adhesion;biological regulation;blood vessel endothelial cell migration;cation transport;cell adhesion;cell differentiation;cell migration;cell motility;cellular component movement;cellular comp…	actin binding;actin filament binding;active transmembrane transporter activity;adenyl nucleotide binding;adenyl ribonucleotide binding;ATP binding;ATPase activity;ATPase activity, coupled;ATPase activity, coupled to movement of substances;ATPase activity, coupled to transmembrane movement of ions;ATPase activity, coupled to transmembrane movement of ions, phosphorylative mechanism;ATPase activity…	actin cytoskeleton;actin filament bundle;actomyosin;actomyosin contractile ring;cell cortex part;cell division site part;cell leading edge;cell part;cell projection;cleavage furrow;contractile ring;cytoplasm;cytoplasmic part;cytoskeletal part;cytoskeleton;cytosol;intracellular membrane-bounded organelle;intracellular non-membrane-bounded organelle;intracellular organelle;intracellular organelle p…	Tight junction;Viral myocarditis			0.85343	0.0918383	100	100	83	51.5	51.5	43.9	226.41	0	323.31	99933000000	1197	1.24562	0.0460063	4.37764	+	1.85115	0.740639	0.143789	2.37346		0.983362	2.05628	0.0068	-2.00418
19.9394	22.8962	20.6612	20.5031	23.5982	23.7261	24.6836	22.034	21.6331	21.3562	19.7779	23.0864	+	TMEM_CTRL			+	FGFR3_4KO_TMEM_TMEM	biological regulation;cellular macromolecule metabolic process;cellular metabolic process;cellular process;cellular protein metabolic process;macromolecule metabolic process;macromolecule modification;metabolic process;negative regulation of catalytic activity;negative regulation of hydrolase activity;negative regulation of molecular function;negative regulation of phosphatase activity;negative r…	binding;catalytic activity;cis-trans isomerase activity;cyclosporin A binding;drug binding;isomerase activity;peptide binding;peptidyl-prolyl cis-trans isomerase activity	cell part;cytoplasmic part;cytosol;extracellular region;intracellular membrane-bounded organelle;intracellular organelle;intracellular part;membrane-bounded organelle;nucleus;organelle		Cluster -564	+	1.35937	0.0296017	2	2	2	16.5	16.5	16.5	17.822	0	22.343	309150000	9	1.89237	0.00678788	2.51049	+	2.94964	NaN	1	0		NaN	1.24213	0.04021	-2.04708
21.6699	22.254	21.1004	22.0914	23.7674	23.7517	23.5188	21.6206	21.8259	20.6444	21.9192	19.9184	+	TMEM_CTRL			+	FGFR3_4KO_TMEM_TMEM	2-oxoglutarate metabolic process;alanine metabolic process;amine metabolic process;biosynthetic process;carboxylic acid metabolic process;cellular amine metabolic process;cellular amino acid metabolic process;cellular ketone metabolic process;cellular metabolic process;cellular nitrogen compound metabolic process;cellular process;dicarboxylic acid metabolic process;L-alanine metabolic process;met…	alanine-oxo-acid transaminase activity;binding;catalytic activity;cofactor binding;L-alanine:2-oxoglutarate aminotransferase activity;pyridoxal phosphate binding;transaminase activity;transferase activity;transferase activity, transferring nitrogenous groups;vitamin B6 binding;vitamin binding	cell part;cytoplasmic part;intracellular membrane-bounded organelle;intracellular organelle;intracellular part;membrane-bounded organelle;mitochondrion;organelle		Cluster -561	+	1.64906	0.0167728	5	5	5	11.8	11.8	11.8	60.288	0	51.836	176390000	8	1.57209	0.0178814	1.38571	+	2.39619	NaN	1	0		NaN	1.5905	0.0196259	-2.08766
20.5303	22.6627	26.3807	22.3606	25.9638	26.2056	25.1189	25.4901	25.0729	24.3857	21.0055	23.6743	+	TMEM_CTRL			+	FGFR3_4KO_TMEM_TMEM	biological regulation;biosynthetic process;cellular biosynthetic process;cellular macromolecule biosynthetic process;cellular macromolecule metabolic process;cellular metabolic process;cellular nitrogen compound metabolic process;cellular process;establishment of localization;establishment of RNA localization;macromolecule biosynthetic process;macromolecule metabolic process;metabolic process;mRN…	beta-tubulin binding;binding;cytoskeletal protein binding;DNA binding;nucleic acid binding;protein binding;RNA binding;single-stranded DNA binding;structure-specific DNA binding;tubulin binding	cell part;chromosome;condensed chromosome;condensed nuclear chromosome;cytoplasmic part;cytoskeletal part;cytoskeleton;intracellular membrane-bounded organelle;intracellular non-membrane-bounded organelle;intracellular organelle;intracellular organelle part;intracellular part;macromolecular complex;membrane;membrane part;membrane-bounded organelle;microtubule;mitochondrial nucleoid;mitochondrial …				0.89535	0.0829938	23	23	23	20.6	20.6	20.6	156.68	0	271.01	1013500000	52	1.43637	0.0271594	2.711	+	2.16838	0.438528	0.362506	0.551005		0.363605	1.23851	0.0405236	-2.16
19.1804	21.3005	22.3419	20.1312	23.5774	23.3411	23.5359	21.0549	19.6991	20.5469	22.3947	20.1131	+	TMEM_CTRL			+	FGFR3_4KO_TMEM_TMEM	biological regulation;carboxylic acid catabolic process;carboxylic acid metabolic process;catabolic process;cellular catabolic process;cellular ketone metabolic process;cellular lipid catabolic process;cellular lipid metabolic process;cellular metabolic process;cellular process;fatty acid beta-oxidation;fatty acid catabolic process;fatty acid metabolic process;fatty acid oxidation;lipid catabolic…	3-hydroxyacyl-CoA dehydrogenase activity;binding;catalytic activity;coenzyme binding;cofactor binding;NAD binding;NAD+ binding;nucleotide binding;oxidoreductase activity;oxidoreductase activity, acting on CH-OH group of donors;oxidoreductase activity, acting on the CH-OH group of donors, NAD or NADP as acceptor	cell part;cytoplasmic part;intracellular organelle lumen;intracellular organelle part;intracellular part;membrane;membrane-enclosed lumen;mitochondrial inner membrane;mitochondrial matrix;mitochondrial membrane;mitochondrial part;nuclear part;nucleoplasm;organelle inner membrane;organelle lumen;organelle membrane;organelle part	Butanoate metabolism;Caprolactam degradation;Fatty acid elongation in mitochondria;Fatty acid metabolism;Geraniol degradation;Lysine degradation;Tryptophan metabolism;Valine, leucine and isoleucine degradation	Cluster -561	+	1.22156	0.038728	6	6	6	29.3	29.3	29.3	34.447	0	90.913	144660000	9	1.53066	0.0209266	2.13883	+	2.32635	NaN	1	0		NaN	1.37358	0.0285318	-2.18884
20.8936	21.9658	24.1096	20.696	25.1179	24.6525	23.7696	24.6283	19.9913	22.7675	23.2757	22.959	+	TMEM_CTRL			+	FGFR3_4KO_TMEM_TMEM	alcohol biosynthetic process;alcohol metabolic process;biosynthetic process;carbohydrate biosynthetic process;carbohydrate metabolic process;cellular biosynthetic process;cellular carbohydrate biosynthetic process;cellular carbohydrate metabolic process;cellular lipid metabolic process;cellular metabolic process;cellular process;glycerolipid metabolic process;glycerophospholipid metabolic process…	3'(2'),5'-bisphosphate nucleotidase activity;binding;catalytic activity;cation binding;hydrolase activity;hydrolase activity, acting on ester bonds;inositol monophosphate phosphatase activity;inositol or phosphatidylinositol phosphatase activity;inositol phosphate phosphatase activity;ion binding;metal ion binding;nucleotidase activity;phosphatase activity;phosphoric ester hydrolase activity	cell part;cytoplasmic part;Golgi apparatus;integral to membrane;intracellular membrane-bounded organelle;intracellular organelle;intracellular part;intrinsic to membrane;membrane part;membrane-bounded organelle;organelle		Cluster -561	+	1.42616	0.025875	9	9	9	32	32	32	38.569	0	76.542	440310000	24	2.00846	0.00415217	2.62582	+	3.15803	0.413972	0.394105	0.33212		0.304534	1.5246	0.0210167	-2.2937
23.6571	21.7358	24.8984	20.0664	24.6302	24.601	24.2326	24.8672	24.1971	19.948	21.193	23.7133	+	TMEM_CTRL			+	FGFR3_4KO_TMEM_TMEM	aromatic compound biosynthetic process;biosynthetic process;cellular aromatic compound metabolic process;cellular biosynthetic process;cellular metabolic process;cellular nitrogen compound biosynthetic process;cellular nitrogen compound metabolic process;cellular process;coenzyme biosynthetic process;coenzyme metabolic process;cofactor biosynthetic process;cofactor metabolic process;folic acid-co…	anion binding;binding;catalytic activity;cation binding;ion binding;magnesium ion binding;metal ion binding;methylenetetrahydrofolate dehydrogenase (NAD+) activity;methylenetetrahydrofolate dehydrogenase (NADP+) activity;oxidoreductase activity;oxidoreductase activity, acting on the CH-NH group of donors;oxidoreductase activity, acting on the CH-NH group of donors, NAD or NADP as acceptor;phospha…	cell part;cytoplasmic part;extracellular region part;extracellular space;intracellular membrane-bounded organelle;intracellular organelle;intracellular part;membrane-bounded organelle;mitochondrion;organelle	One carbon pool by folate			0.770151	0.112771	5	5	5	19.8	19.8	19.8	37.716	0	146.65	500090000	18	1.25139	0.0455492	1.99335	+	1.86074	NaN	1	0		NaN	1.19496	0.0437085	-2.31992
21.4161	21.7524	24.7549	21.7422	24.4243	24.578	24.1996	24.7523	21.0699	22.8503	22.6102	21.8523	+	TMEM_CTRL			+	FGFR3_4KO_TMEM_TMEM	aging;biological regulation;catabolic process;cell aging;cell cycle arrest;cell cycle process;cellular catabolic process;cellular macromolecule catabolic process;cellular macromolecule metabolic process;cellular metabolic process;cellular process;cellular response to stimulus;cellular response to stress;cellular senescence;cyclin catabolic process;developmental process;G1 to G0 transition;macromo…		cell part;cytoplasmic membrane-bounded vesicle;cytoplasmic part;cytoplasmic vesicle;extracellular region part;extracellular space;intracellular membrane-bounded organelle;intracellular organelle;intracellular part;membrane-bounded organelle;membrane-bounded vesicle;organelle;transport vesicle;vesicle		Cluster -561	+	1.73078	0.0146592	2	2	2	14.2	14.2	14.2	16.949	0	17.762	311050000	9	1.70113	0.0136429	2.07215	+	2.61596	NaN	1	0		NaN	2.90176	0.0035102	-2.39291
18.9603	21.5146	19.4605	21.5113	23.7552	23.9455	23.8809	22.9619	22.2339	21.8057	21.6362	19.2351	+	TMEM_CTRL			+	FGFR3_4KO_TMEM_TMEM	cellular component organization;cellular component organization at cellular level;cellular component organization or biogenesis;cellular component organization or biogenesis at cellular level;cellular membrane fusion;cellular membrane organization;cellular process;endosome to lysosome transport;endosome transport;establishment of localization;establishment of localization in cell;establishment of…	binding;protein binding;protein complex binding;SNAP receptor activity;SNARE binding	axon part;cell part;cell projection part;cytoplasmic part;early endosome membrane;endomembrane system;endosomal part;endosome;endosome membrane;integral to membrane;intracellular membrane-bounded organelle;intracellular organelle;intracellular organelle part;intracellular part;intrinsic to membrane;late endosome membrane;lysosomal membrane;macromolecular complex;membrane;membrane part;membrane-bo…	Phagosome;SNARE interactions in vesicular transport	Cluster -561	+	2.14455	0.00783539	6	6	6	28.7	28.7	28.7	29.85	0	105.64	559950000	15	2.73869	0.00036	3.27419	+	4.61081	NaN	1	0		NaN	1.82553	0.0111549	-2.40817
22.8384	23.6781	22.6379	20.7278	24.8843	24.8946	23.9035	23.075	21.7112	21.0232	22.2893	22.045	+	TMEM_CTRL			+	FGFR3_4KO_TMEM_TMEM	adipose tissue development;anatomical structure development;brain development;developmental process;liver development;organ development;response to cadmium ion;response to chemical stimulus;response to corticosteroid stimulus;response to corticosterone stimulus;response to drug;response to endogenous stimulus;response to estradiol stimulus;response to estrogen stimulus;response to ethanol;respons…	3-hydroxybutyrate dehydrogenase activity;binding;catalytic activity;lipid binding;oxidoreductase activity;oxidoreductase activity, acting on CH-OH group of donors;oxidoreductase activity, acting on the CH-OH group of donors, NAD or NADP as acceptor;phospholipid binding	cell part;cytoplasmic part;intracellular organelle lumen;intracellular organelle part;intracellular part;membrane;membrane-enclosed lumen;mitochondrial inner membrane;mitochondrial matrix;mitochondrial membrane;mitochondrial part;nuclear part;nucleoplasm;organelle inner membrane;organelle lumen;organelle membrane;organelle part	Butanoate metabolism;Synthesis and degradation of ketone bodies	Cluster -561	+	1.85118	0.0120377	6	6	6	20.9	20.9	20.9	38.333	0	95.195	272870000	21	1.48906	0.0235056	1.71881	+	2.25651	NaN	1	0		NaN	2.47039	0.00610753	-2.42219
22.7276	19.4953	20.8916	21.5503	23.5571	23.9355	23.4876	24.0165	21.4336	23.2413	20.6247	19.9284	+	TMEM_CTRL			+	FGFR3_4KO_TMEM_TMEM	acidic amino acid transport;alanine transport;amine transport;amino acid transmembrane transport;amino acid transport;anion transport;asparagine transport;aspartate transport;basic amino acid transport;carboxylic acid transport;cation transport;cellular process;establishment of localization;glutamine transport;histidine transport;ion transport;L-alanine transport;L-amino acid transport;L-glutamat…	acidic amino acid transmembrane transporter activity;active transmembrane transporter activity;alanine transmembrane transporter activity;amine transmembrane transporter activity;amino acid transmembrane transporter activity;basic amino acid transmembrane transporter activity;carboxylic acid transmembrane transporter activity;L-alanine transmembrane transporter activity;L-amino acid transmembrane…	axon;cell body;cell part;cell projection;integral to membrane;intrinsic to membrane;membrane part;neuron projection;neuronal cell body		Cluster -561	+	1.73642	0.0145198	3	3	3	6	6	6	49.846	0	23.918	182410000	11	2.32773	0.00201399	2.58294	+	3.75954	NaN	1	0		NaN	1.81794	0.0114815	-2.44216
23.798	19.6023	20.255	19.302	25.8167	25.3263	25.2549	25.8846	23.0674	24.2411	20.2224	24.7868	+	TMEM_CTRL			+	FGFR3_4KO_TMEM_TMEM	antigen processing and presentation;biological regulation;cellular component organization;cellular component organization at cellular level;cellular component organization or biogenesis;cellular component organization or biogenesis at cellular level;cellular process;cellular response to stimulus;endosome organization;establishment of localization;establishment of localization in cell;establishmen…	binding;catalytic activity;GDP binding;GTP binding;GTPase activity;guanyl nucleotide binding;guanyl ribonucleotide binding;hydrolase activity;hydrolase activity, acting on acid anhydrides;hydrolase activity, acting on acid anhydrides, in phosphorus-containing anhydrides;nucleoside-triphosphatase activity;nucleotide binding;purine nucleotide binding;purine ribonucleoside triphosphate binding;purin…	cell part;cytoplasmic membrane-bounded vesicle;cytoplasmic part;cytoplasmic vesicle;early endosome;endocytic vesicle;endosome;extracellular membrane-bounded organelle;extracellular organelle;extracellular region part;extracellular vesicular exosome;intracellular membrane-bounded organelle;intracellular organelle;intracellular part;membrane;membrane-bounded organelle;membrane-bounded vesicle;organ…	Amoebiasis;Endocytosis;ko05152;Phagosome;Vasopressin-regulated water reabsorption	Cluster -564	+	2.02434	0.00901845	8	5	5	47.9	33	33	23.674	0	192.85	804200000	29	2.73139	0.000862745	4.83131	+	4.59478	NaN	1	0		NaN	1.28349	0.035373	-2.4912
19.4308	25.4097	20.8755	21.2846	24.2736	24.4026	24.8923	24.8258	21.3154	23.6975	19.99	23.3457	+	TMEM_CTRL			+	FGFR3_4KO_TMEM_TMEM	acyl-CoA metabolic process;biosynthetic process;carboxylic acid biosynthetic process;carboxylic acid metabolic process;cellular biosynthetic process;cellular ketone metabolic process;cellular lipid metabolic process;cellular metabolic process;cellular process;coenzyme metabolic process;cofactor metabolic process;fatty acid biosynthetic process;fatty acid metabolic process;fatty-acyl-CoA metabolic…	catalytic activity;fatty-acyl-CoA reductase (alcohol-forming) activity;oxidoreductase activity;oxidoreductase activity, acting on the aldehyde or oxo group of donors;oxidoreductase activity, acting on the aldehyde or oxo group of donors, NAD or NADP as acceptor	cell part;cytoplasmic part;integral to membrane;intracellular membrane-bounded organelle;intracellular organelle;intracellular organelle part;intracellular part;intrinsic to membrane;membrane;membrane part;membrane-bounded organelle;microbody;microbody membrane;microbody part;organelle;organelle membrane;organelle part;peroxisomal membrane;peroxisomal part;peroxisome	Peroxisome			0.994606	0.064775	9	9	9	19.2	19.2	19.2	59.375	0	73.842	446870000	28	1.45792	0.0255203	2.84839	+	2.20439	NaN	1	0		NaN	1.52326	0.0208771	-2.51142
21.2648	23.813	20.6342	18.8785	24.2463	24.3774	24.1211	24.4564	21.888	20.1233	22.9144	22.0537	+	TMEM_CTRL			+	FGFR3_4KO_TMEM_TMEM	biological adhesion;cell adhesion;cell-matrix adhesion;cell-substrate adhesion;cellular process	binding;calcium ion binding;cation binding;ion binding;metal ion binding	cell part;cytoplasmic part;extracellular membrane-bounded organelle;extracellular organelle;extracellular region part;extracellular vesicular exosome;intracellular membrane-bounded organelle;intracellular organelle;intracellular part;lysosome;lytic vacuole;membrane-bounded organelle;membrane-bounded vesicle;organelle;vacuole;vesicle		Cluster -561	+	1.66371	0.0163915	4	4	4	20.1	20.1	20.1	25.639	0	47.634	286370000	18	1.96375	0.0048	3.15266	+	3.07718	NaN	1	0		NaN	2.30754	0.0057931	-2.55546
21.5427	22.2508	22.2395	21.191	24.0538	23.9474	21.629	23.0149	20.7514	20.7763	20.9466	19.9015	+	TMEM_CTRL			+	FGFR3_4KO_TMEM_TMEM			cell part;cell surface;integral to membrane;intrinsic to membrane;membrane part		Cluster -561	+	2.4481	0.00479188	5	5	5	18.9	18.9	18.9	40.072	0	57.81	167060000	13	1.44621	0.0265641	1.35525	+	2.18482	NaN	1	0		NaN	2.25381	0.00683465	-2.56733
22.336	22.8047	21.2027	20.4107	25.0527	25.4296	25.3829	24.8421	23.8798	23.5899	19.5707	23.3222	+	TMEM_CTRL			+	FGFR3_4KO_TMEM_TMEM	biological regulation;biosynthetic process;C21-steroid hormone biosynthetic process;C21-steroid hormone metabolic process;cellular biosynthetic process;cellular hormone metabolic process;cellular metabolic process;cellular process;hormone biosynthetic process;hormone metabolic process;lipid biosynthetic process;lipid metabolic process;metabolic process;primary metabolic process;progesterone biosy…	binding;cholesterol binding;cholesterol transporter activity;lipid binding;lipid transporter activity;steroid binding;sterol binding;sterol transporter activity;substrate-specific transporter activity;transporter activity	cell part;cytoplasmic part;endosome;intracellular membrane-bounded organelle;intracellular organelle;intracellular organelle part;intracellular part;late endosome;lysosomal membrane;membrane;membrane-bounded organelle;mitochondrion;organelle;organelle membrane;organelle part;vacuolar membrane;vacuolar part		Cluster -564	+	1.89032	0.0111503	9	9	9	24.9	24.9	24.9	50.385	0	81.047	598980000	23	3.40104	0	3.48829	+	6.22517	0.636076	0.191215	0.902132		0.784968	1.34927	0.0297062	-2.58616
20.0441	19.0418	20.2435	22.5727	23.6619	23.683	23.189	21.5986	22.0577	20.5398	19.0979	20.0138	+	TMEM_CTRL			+	FGFR3_4KO_TMEM_TMEM	carbohydrate metabolic process;catabolic process;cellular carbohydrate metabolic process;cellular catabolic process;cellular macromolecule catabolic process;cellular macromolecule metabolic process;cellular metabolic process;cellular process;cellular protein metabolic process;ER-associated protein catabolic process;glycosylation;macromolecule catabolic process;macromolecule glycosylation;macromol…	binding;calcium ion binding;catalytic activity;cation binding;hydrolase activity;hydrolase activity, acting on glycosyl bonds;hydrolase activity, hydrolyzing O-glycosyl compounds;ion binding;mannosidase activity;mannosyl-oligosaccharide 1,2-alpha-mannosidase activity;mannosyl-oligosaccharide mannosidase activity;metal ion binding	cell part;cytoplasmic part;endoplasmic reticulum membrane;endoplasmic reticulum part;integral to membrane;intracellular organelle part;intracellular part;intrinsic to membrane;membrane;membrane part;organelle;organelle membrane;organelle part;vesicle	N-Glycan biosynthesis;Protein processing in endoplasmic reticulum;Various types of N-glycan biosynthesis	Cluster -561	+	1.58634	0.0186096	4	4	4	6.2	6.2	6.2	74.894	0	23.931	132770000	8	1.84185	0.00854369	2.5576	+	2.86042	NaN	1	0		NaN	1.78176	0.0132267	-2.60581
21.0171	19.6095	21.4705	20.3824	23.3415	24.8226	23.8484	23.8243	22.0669	21.4069	20.3836	21.5107	+	TMEM_CTRL			+	FGFR3_4KO_TMEM_TMEM	actin cytoskeleton organization;actin filament-based process;actomyosin structure organization;biological regulation;cell migration;cell motility;cellular component movement;cellular component organization;cellular component organization at cellular level;cellular component organization or biogenesis;cellular component organization or biogenesis at cellular level;cellular membrane organization;ce…	adenyl nucleotide binding;adenyl ribonucleotide binding;ADP binding;ATP binding;binding;catalytic activity;hydrolase activity;hydrolase activity, acting on acid anhydrides;hydrolase activity, acting on acid anhydrides, in phosphorus-containing anhydrides;motor activity;nucleoside-triphosphatase activity;nucleotide binding;purine nucleotide binding;purine ribonucleoside triphosphate binding;purine…	actomyosin;cell part;cytoplasmic part;cytoskeletal part;Golgi apparatus part;Golgi membrane;intracellular organelle part;intracellular part;macromolecular complex;membrane;myosin complex;organelle membrane;organelle part;protein complex;trans-Golgi network		Cluster -561	+	3.62083	0.000691358	15	15	15	7.9	7.9	7.9	232.66	0	104.48	240240000	24	3.51973	0	3.33934	+	6.55306	NaN	1	0		NaN	2.85427	0.00318519	-2.61721
20.6266	21.6609	22.6246	18.511	24.5815	25.2897	23.6098	24.1489	22.3239	21.6278	20.1669	22.268	+	TMEM_CTRL			+	FGFR3_4KO_TMEM_TMEM	amine biosynthetic process;amine metabolic process;biological regulation;biosynthetic process;carboxylic acid biosynthetic process;carboxylic acid metabolic process;cellular amine metabolic process;cellular amino acid biosynthetic process;cellular amino acid metabolic process;cellular biosynthetic process;cellular chemical homeostasis;cellular homeostasis;cellular ion homeostasis;cellular ketone …	catalytic activity;oxidoreductase activity;oxidoreductase activity, acting on the CH-NH group of donors;oxidoreductase activity, acting on the CH-NH group of donors, NAD or NADP as acceptor;pyrroline-5-carboxylate reductase activity	cell part;cytoplasmic part;intracellular membrane-bounded organelle;intracellular organelle;intracellular part;membrane-bounded organelle;mitochondrion;organelle	Arginine and proline metabolism	Cluster -561	+	2.16375	0.00757983	6	5	5	22	18.9	18.9	37.316	0	52.452	326660000	20	2.31622	0.002	3.5517	+	3.73703	NaN	1	0		NaN	2.41966	0.00672	-2.81079
24.0213	23.1212	22.3502	21.0845	26.6016	26.6784	26.8424	26.9823	25.1288	24.9569	20.8745	24.8504	+	TMEM_CTRL			+	FGFR3_4KO_TMEM_TMEM		catalytic activity;hydrolase activity	cell part;cytoplasmic part;endosomal part;endosome membrane;integral to membrane;intracellular organelle part;intracellular part;intrinsic to membrane;late endosome membrane;lysosomal membrane;membrane;membrane part;organelle membrane;organelle part;vacuolar membrane;vacuolar part		Cluster -564	+	2.17937	0.00734177	4	4	4	28	28	28	28.024	0	107.51	1845900000	14	3.52979	0	4.13189	+	6.58145	0.798762	0.12074	1.30833		1.08916	1.47089	0.0234921	-2.82355
20.8989	23.64	20.0571	22.1525	25.0544	24.8381	24.6064	25.411	21.7292	21.2377	23.5844	22.0498	+	TMEM_CTRL			+	FGFR3_4KO_TMEM_TMEM	anatomical structure development;anatomical structure morphogenesis;biological regulation;cartilage development;cell differentiation;cell morphogenesis;cell morphogenesis involved in differentiation;cellular component morphogenesis;cellular component organization;cellular component organization or biogenesis;cellular developmental process;cellular process;developmental process;endothelial cell mo…		cell part;endomembrane system;extracellular matrix;extracellular region part;integral to membrane;intrinsic to membrane;membrane part;proteinaceous extracellular matrix		Cluster -561	+	2.37069	0.00537255	5	5	5	18	18	18	37.398	0	90.135	407190000	19	2.50673	0.00128	3.29034	+	4.11841	NaN	1	0		NaN	2.73327	0.00360656	-2.82716
21.4728	20.669	21.6601	21.3439	25.5253	23.7819	23.5156	22.4786	23.3086	19.1781	20.0806	21.3771	+	TMEM_CTRL			+	FGFR3_4KO_TMEM_TMEM	biological regulation;cellular macromolecule metabolic process;cellular metabolic process;cellular nitrogen compound metabolic process;cellular process;DNA integration;DNA metabolic process;macromolecule metabolic process;metabolic process;nitrogen compound metabolic process;nucleic acid metabolic process;nucleobase-containing compound metabolic process;primary metabolic process;regulation of bio…	binding;DNA binding;nucleic acid binding	cell part;chromosome;cytoplasm;extracellular membrane-bounded organelle;extracellular organelle;extracellular region part;extracellular vesicular exosome;intracellular non-membrane-bounded organelle;intracellular organelle;intracellular organelle part;intracellular part;membrane-bounded organelle;membrane-bounded vesicle;non-membrane-bounded organelle;nuclear part;nucleoplasm;organelle;organelle …		Cluster -561	+	1.62602	0.0175567	3	3	3	42.7	42.7	42.7	10.044	0	28.63	322160000	8	2.34773	0.00204255	2.53891	+	3.79878	NaN	1	0		NaN	1.38414	0.027695	-2.83926
24.756	22.9701	21.55	22.9331	27.5406	27.4317	26.6352	27.4225	25.3961	24.793	22.6632	24.7389	+	TMEM_CTRL			+	FGFR3_4KO_TMEM_TMEM	biological regulation;cellular macromolecule metabolic process;cellular metabolic process;cellular process;cellular protein metabolic process;immune response;immune system process;macromolecule metabolic process;macromolecule modification;metabolic process;negative regulation of biological process;negative regulation of cell communication;negative regulation of cellular process;negative regulatio…	acid-amino acid ligase activity;binding;catalytic activity;ligase activity;ligase activity, forming carbon-nitrogen bonds;protein binding;protein C-terminus binding;small conjugating protein ligase activity;ubiquitin-protein ligase activity	cell part;cell projection;cytoplasm;intracellular membrane-bounded organelle;intracellular organelle;intracellular part;membrane;membrane part;membrane raft;membrane-bounded organelle;microvillus;nucleus;organelle;plasma membrane	Endocytosis;Ubiquitin mediated proteolysis	Cluster -564	+	3.02262	0.00192701	23	23	21	31	31	28.9	102.43	0	323.31	2532800000	85	3.3539	0	4.20519	+	6.09853	1.04474	0.0598521	1.3455		1.51551	2.3961	0.00646154	-2.85969
20.6334	21.8255	23.1466	21.5718	24.4577	24.6237	23.2376	24.4584	23.2628	18.8068	20.1016	23.0966	+	TMEM_CTRL			+	FGFR3_4KO_TMEM_TMEM	establishment of localization;establishment of protein localization;protein transport;transport		cell part;coated vesicle membrane;COPI coated vesicle membrane;cytoplasmic part;cytoplasmic vesicle membrane;cytoplasmic vesicle part;endoplasmic reticulum;endoplasmic reticulum membrane;endoplasmic reticulum part;endoplasmic reticulum-Golgi intermediate compartment;endoplasmic reticulum-Golgi intermediate compartment membrane;ER to Golgi transport vesicle membrane;extracellular membrane-bounded …		Cluster -561	+	1.34575	0.0303466	3	3	3	12.4	12.4	12.4	25.479	0	25.648	358970000	11	2.41594	0.00178788	2.40001	+	3.93424	NaN	1	0		NaN	1.32888	0.0310803	-2.87739
21.1453	17.0599	23.4601	20.3938	23.6311	24.1048	23.6111	24.418	20.168	20.8856	21.9319	21.1286	+	TMEM_CTRL			+	FGFR3_4KO_TMEM_TMEM	cellular component organization;cellular component organization at cellular level;cellular component organization or biogenesis;cellular component organization or biogenesis at cellular level;cellular membrane organization;cellular process;cellular response to stimulus;cellular response to stress;cristae formation;inner mitochondrial membrane organization;membrane organization;mitochondrial membr…		cell part;cytoplasmic part;intracellular membrane-bounded organelle;intracellular organelle;intracellular organelle part;intracellular part;membrane;membrane-bounded organelle;mitochondrial inner membrane;mitochondrial membrane;mitochondrial part;mitochondrion;organelle;organelle inner membrane;organelle membrane;organelle part		Cluster -561	+	1.52681	0.0206986	3	3	3	13	13	13	29.211	0	60.697	203150000	12	1.66904	0.0143723	3.4265	+	2.56096	NaN	1	0		NaN	3.39111	0.00171429	-2.91272
21.7093	20.9808	19.1118	21.1917	26.7163	26.597	26.108	24.8613	24.7986	21.2045	22.8904	23.3295	+	TMEM_CTRL			+	FGFR3_4KO_TMEM_TMEM	macromolecule metabolic process;metabolic process;primary metabolic process;protein metabolic process;proteolysis	catalytic activity;dipeptidyl-peptidase activity;exopeptidase activity;hydrolase activity;peptidase activity;peptidase activity, acting on L-amino acid peptides;serine hydrolase activity;serine-type peptidase activity	cell part;cytoplasmic membrane-bounded vesicle;cytoplasmic part;cytoplasmic vesicle;cytosol;extracellular membrane-bounded organelle;extracellular organelle;extracellular region part;extracellular vesicular exosome;Golgi apparatus;intracellular membrane-bounded organelle;intracellular organelle;intracellular part;lysosome;lytic vacuole;membrane-bounded organelle;membrane-bounded vesicle;organelle…		Cluster -564	+	3.34262	0.00118812	9	9	9	27.8	27.8	27.8	55.114	0	215.4	1158600000	27	3.84423	0	5.32227	+	7.5203	NaN	1	0		NaN	1.91076	0.00913706	-3.01489
19.5175	20.7417	21.4939	21.8268	24.0498	24.0956	24.1299	22.8923	22.1367	20.389	22.0163	18.3159	+	TMEM_CTRL			+	FGFR3_4KO_TMEM_TMEM	actin cytoskeleton organization;actin filament organization;actin filament-based process;biological adhesion;cell adhesion;cell-cell adhesion;cellular component organization;cellular component organization at cellular level;cellular component organization or biogenesis;cellular component organization or biogenesis at cellular level;cellular process;cytoskeleton organization;establishment or maint…	binding;calcium ion binding;cation binding;ion binding;metal ion binding	adherens junction;anchoring junction;cell junction;cell part;cell projection;cell-cell junction;cell-substrate adherens junction;cell-substrate junction;cytoplasmic part;extracellular membrane-bounded organelle;extracellular organelle;extracellular region part;extracellular vesicular exosome;filopodium;focal adhesion;integral to membrane;intracellular membrane-bounded organelle;intracellular orga…		Cluster -561	+	1.96142	0.00968056	10	10	10	3.1	3.1	3.1	506.07	0	69.458	198850000	14	2.85878	0.000395604	2.89694	+	4.87919	NaN	1	0		NaN	1.76613	0.0139649	-3.07745
19.4715	22.225	23.24	22.6802	24.2523	24.287	24.6926	22.8675	20.8309	19.4363	21.4147	21.7209	+	TMEM_CTRL			+	FGFR3_4KO_TMEM_TMEM	anatomical structure formation involved in morphogenesis;biological regulation;catabolic process;cell differentiation;cellular catabolic process;cellular component assembly;cellular component assembly at cellular level;cellular component assembly involved in morphogenesis;cellular component organization;cellular component organization at cellular level;cellular component organization or biogenesi…	binding;cation binding;collagen binding;collagen V binding;copper ion binding;extracellular matrix binding;fibroblast growth factor binding;growth factor binding;ion binding;laminin binding;metal ion binding;protein binding;transition metal ion binding	anchored to membrane;cell body;cell part;cytoplasmic part;endosome;extracellular matrix;extracellular membrane-bounded organelle;extracellular organelle;extracellular region part;extracellular space;extracellular vesicular exosome;intracellular membrane-bounded organelle;intracellular organelle;intracellular part;intrinsic to membrane;membrane;membrane part;membrane raft;membrane-bounded organell…		Cluster -561	+	1.83833	0.0124706	6	6	6	17.7	17.7	17.7	61.628	0	96.694	210100000	11	1.50756	0.0219316	2.12069	+	2.28753	NaN	1	0		NaN	2.57835	0.00368831	-3.17416
20.9773	22.7942	20.9922	21.039	25.5697	25.8221	25.7591	20.6082	22.1571	21.5193	21.7991	19.5384	+	TMEM_CTRL			+	FGFR3_4KO_TMEM_TMEM		anion channel activity;anion transmembrane transporter activity;channel activity;chloride channel activity;ion channel activity;ion transmembrane transporter activity;passive transmembrane transporter activity;substrate-specific channel activity;substrate-specific transmembrane transporter activity;substrate-specific transporter activity;transmembrane transporter activity;transporter activity	cell part;chloride channel complex;ion channel complex;macromolecular complex;membrane;membrane part;plasma membrane;protein complex		Cluster -561	+	1.33044	0.0311718	5	5	5	8.1	8.1	8.1	62.534	0	31.949	698710000	14	1.45929	0.0254222	2.98908	+	2.20667	NaN	1	0		NaN	1.19343	0.04372	-3.18629
20.8506	23.7709	20.6481	21.6909	24.7558	24.6054	24.4886	24.6129	19.2174	23.4286	22.4482	20.1385	+	TMEM_CTRL			+	FGFR3_4KO_TMEM_TMEM	carbohydrate metabolic process;metabolic process;primary metabolic process	beta-glucuronidase activity;binding;carbohydrate binding;catalytic activity;hydrolase activity;hydrolase activity, acting on glycosyl bonds;hydrolase activity, hydrolyzing O-glycosyl compounds	cell part;cytoplasmic part;extracellular membrane-bounded organelle;extracellular organelle;extracellular region part;extracellular vesicular exosome;intracellular membrane-bounded organelle;intracellular organelle;intracellular part;lysosome;lytic vacuole;membrane;membrane-bounded organelle;membrane-bounded vesicle;organelle;vacuole;vesicle	Drug metabolism - other enzymes;Flavone and flavonol biosynthesis;Glycosaminoglycan degradation;Lysosome;Pentose and glucuronate interconversions;Porphyrin and chlorophyll metabolism;Starch and sucrose metabolism	Cluster -561	+	1.76121	0.0139653	7	7	7	11.4	11.4	11.4	74.788	0	92.373	331030000	22	2.45748	0.00146875	2.87555	+	4.01794	NaN	1	0		NaN	1.82172	0.011293	-3.3075
22.2124	21.3116	23.2041	19.4349	23.98	24.0283	23.7172	24.6981	19.9081	19.2106	22.5947	21.4001	+	TMEM_CTRL			+	FGFR3_4KO_TMEM_TMEM			cell part;cis-Golgi network;cytoplasmic part;endoplasmic reticulum-Golgi intermediate compartment;Golgi apparatus;Golgi apparatus part;intracellular membrane-bounded organelle;intracellular organelle;intracellular organelle part;intracellular part;membrane;membrane-bounded organelle;organelle;organelle part		Cluster -561	+	1.87259	0.0115783	13	13	13	4.5	4.5	4.5	364.25	0	79.704	215790000	12	1.97518	0.0047234	2.56516	+	3.09778	NaN	1	0		NaN	2.25982	0.006944	-3.32751
26.0869	21.8197	22.0308	17.8498	25.5778	24.9061	26.1636	26.2867	21.9204	20.8619	21.3158	25.447	+	TMEM_CTRL			+	FGFR3_4KO_TMEM_TMEM	biosynthetic process;cellular biosynthetic process;cellular macromolecule biosynthetic process;cellular macromolecule metabolic process;cellular metabolic process;cellular process;cellular protein metabolic process;macromolecule biosynthetic process;macromolecule metabolic process;metabolic process;primary metabolic process;protein metabolic process;translation	structural constituent of ribosome;structural molecule activity	cell part;cytoplasmic part;intracellular non-membrane-bounded organelle;intracellular organelle;intracellular part;macromolecular complex;non-membrane-bounded organelle;organelle;ribonucleoprotein complex;ribosome	Ribosome			1.05064	0.0569388	2	2	2	13.8	13.8	13.8	14.552	0	23.663	1181200000	16	1.46282	0.0251301	3.78674	+	2.21258	NaN	1	0		NaN	1.65941	0.0163707	-3.34727
23.331	20.7414	21.1397	23.4055	24.6723	24.6456	24.8092	25.0703	21.5318	21.6806	21.5664	20.8866	+	TMEM_CTRL			+	FGFR3_4KO_TMEM_TMEM		binding;calcium ion binding;cation binding;ion binding;metal ion binding			Cluster -561	+	3.10955	0.001728	9	9	9	25.3	25.3	25.3	53.776	0	75.945	434010000	19	2.30395	0.00215172	2.64497	+	3.71311	NaN	1	0		NaN	5.51295	0	-3.38297
19.9919	20.2105	22.6422	19.4844	23.8342	23.8118	23.9394	21.6809	19.495	21.4518	20.2412	18.3682	+	TMEM_CTRL			+	FGFR3_4KO_TMEM_TMEM		adenyl nucleotide binding;adenyl ribonucleotide binding;ATP binding;binding;nucleotide binding;purine nucleotide binding;purine ribonucleoside triphosphate binding;purine ribonucleotide binding;ribonucleotide binding	cell part;centrosome;cytoplasm;cytoplasmic part;cytoskeletal part;dynactin complex;extracellular membrane-bounded organelle;extracellular organelle;extracellular region part;extracellular vesicular exosome;intracellular non-membrane-bounded organelle;intracellular organelle;intracellular organelle part;intracellular part;macromolecular complex;membrane;membrane-bounded organelle;membrane-bounded …		Cluster -561	+	2.01651	0.00906569	5	2	2	24.7	10.6	10.6	42.281	0	20.928	213850000	7	1.96036	0.00485864	2.73428	+	3.0711	NaN	1	0		NaN	2.17037	0.00662857	-3.42752
22.1144	22.4617	22.632	21.2409	25.1941	25.0985	24.9972	24.6067	20.4537	21.8829	22.2775	21.5286	+	TMEM_CTRL			+	FGFR3_4KO_TMEM_TMEM	cation transport;cell communication;cell-cell signaling;cellular component assembly;cellular component organization;cellular component organization or biogenesis;cellular process;establishment of localization;ion transport;macromolecular complex assembly;macromolecular complex subunit organization;protein complex assembly;protein complex subunit organization;protein hexamerization;protein oligome…	channel activity;gap junction hemi-channel activity;passive transmembrane transporter activity;transmembrane transporter activity;transporter activity;wide pore channel activity	cell junction;cell part;cell-cell junction;endomembrane system;gap junction;integral to membrane;intrinsic to membrane;membrane;membrane part;plasma membrane		Cluster -561	+	4.39914	0.000470588	6	6	6	17.9	17.9	17.9	44.977	0	75.082	413150000	14	4.14773	0	2.86187	+	8.52959	NaN	1	0		NaN	3.79132	0.0026087	-3.43846
18.0296	20.1724	21.6258	23.7513	23.8985	24.0117	23.8887	24.0118	20.6952	19.7408	20.583	20.378	+	TMEM_CTRL			+	FGFR3_4KO_TMEM_TMEM	activation of immune response;activation of innate immune response;anatomical structure development;biological regulation;cell activation;cell activation involved in immune response;cellular macromolecule metabolic process;cellular metabolic process;cellular process;cellular protein metabolic process;cellular response to abiotic stimulus;cellular response to chemical stimulus;cellular response to…	binding;double-stranded RNA binding;molecular transducer activity;nucleic acid binding;receptor activity;RNA binding;signal transducer activity;signaling receptor activity;transmembrane signaling receptor activity	cell part;cell surface;cytoplasmic part;integral to membrane;intracellular;intracellular organelle part;intracellular part;intrinsic to membrane;lysosomal membrane;membrane;membrane part;organelle membrane;organelle part;vacuolar membrane;vacuolar part	Hepatitis C;Toll-like receptor signaling pathway	Cluster -561	+	1.92511	0.0103758	6	6	6	7	7	7	103.01	0	39.663	204400000	10	1.65478	0.0144444	3.05792	+	2.53658	NaN	1	0		NaN	5.52982	0	-3.60343
19.5126	22.5885	21.4276	20.6863	24.6154	25.109	24.976	25.4586	22.7079	20.2239	20.7842	21.9369	+	TMEM_CTRL			+	FGFR3_4KO_TMEM_TMEM			cell part;cytoplasmic part;endosome;extracellular membrane-bounded organelle;extracellular organelle;extracellular region part;extracellular vesicular exosome;integral to membrane;intracellular membrane-bounded organelle;intracellular organelle;intracellular organelle part;intracellular part;intrinsic to membrane;late endosome;lysosomal membrane;membrane;membrane part;membrane-bounded organelle;m…		Cluster -561	+	3.24435	0.00133333	5	5	5	15.7	15.7	15.7	31.272	0	35.773	437860000	16	3.30101	0	3.98598	+	5.95876	NaN	1	0		NaN	3.08532	0.00139535	-3.62651
20.1221	23.9886	21.9859	20.838	23.3104	23.9252	22.9775	24.7024	18.453	20.494	20.1567	21.0019	+	TMEM_CTRL			+	FGFR3_4KO_TMEM_TMEM	biological regulation;cell redox homeostasis;cellular homeostasis;cellular macromolecule metabolic process;cellular metabolic process;cellular process;cellular protein metabolic process;homeostatic process;macromolecule metabolic process;metabolic process;primary metabolic process;protein folding;protein metabolic process;regulation of biological process;regulation of biological quality;regulatio…	catalytic activity;flavin-linked sulfhydryl oxidase activity;intramolecular oxidoreductase activity;intramolecular oxidoreductase activity, interconverting keto- and enol-groups;intramolecular oxidoreductase activity, transposing S-S bonds;isomerase activity;oxidoreductase activity;oxidoreductase activity, acting on a sulfur group of donors;oxidoreductase activity, acting on a sulfur group of don…	cell part;cytoplasmic part;extracellular region part;extracellular space;Golgi apparatus part;integral to Golgi membrane;integral to membrane;integral to organelle membrane;intracellular organelle part;intracellular part;intrinsic to Golgi membrane;intrinsic to membrane;intrinsic to organelle membrane;membrane part;organelle part		Cluster -561	+	2.12821	0.00788664	6	6	6	12	12	12	79.197	0	46.675	195730000	10	1.42914	0.0272975	1.99524	+	2.15632	NaN	1	0		NaN	2.8298	0.00301754	-3.7025
20.7998	23.5032	26.8179	25.0666	27.8932	28.1579	27.389	27.5	24.6262	23.9105	23.735	23.6379	+	TMEM_CTRL			+	FGFR3_4KO_TMEM_TMEM	cellular macromolecule metabolic process;cellular metabolic process;cellular process;cellular protein metabolic process;chaperone-mediated protein folding;macromolecule metabolic process;macromolecule modification;metabolic process;peptidyl-amino acid modification;peptidyl-proline modification;primary metabolic process;protein folding;protein metabolic process;protein modification process;protein…	binding;calcium ion binding;catalytic activity;cation binding;cis-trans isomerase activity;drug binding;FK506 binding;ion binding;isomerase activity;macrolide binding;metal ion binding;peptidyl-prolyl cis-trans isomerase activity	cell part;cytoplasmic part;endoplasmic reticulum lumen;endoplasmic reticulum membrane;endoplasmic reticulum part;intracellular organelle lumen;intracellular organelle part;intracellular part;membrane;membrane part;membrane-enclosed lumen;organelle lumen;organelle membrane;organelle part		Cluster -561	+	2.01242	0.00910545	12	12	12	26	26	26	63.126	0	186.07	3236300000	68	1.84242	0.00858537	3.68816	+	2.86142	0.283568	0.586487	-0.0695014		-0.053626	4.92523	0	-3.75766
21.7661	19.4924	25.9461	25.0198	26.8307	26.6316	26.0361	25.1159	23.9732	23.0397	22.533	19.8386	+	TMEM_CTRL			+	FGFR3_4KO_TMEM_TMEM	anatomical structure development;camera-type eye development;chordate embryonic development;developmental process;embryo development;embryo development ending in birth or egg hatching;eye development;in utero embryonic development;organ development;sensory organ development	binding;calcium ion binding;cation binding;ion binding;metal ion binding	cell part;cytoplasmic part;endoplasmic reticulum;intracellular membrane-bounded organelle;intracellular organelle;intracellular part;membrane-bounded organelle;organelle		Cluster -561	+	1.22073	0.038738	12	12	12	51.4	51.4	51.4	38.09	0	163.02	1093000000	46	1.3444	0.0363413	3.09748	+	2.01524	0.185813	0.765147	-0.71002		-0.409799	2.11583	0.00670968	-3.8075
19.3255	20.7319	19.3822	20.4544	25.4769	25.5742	24.7873	23.9709	22.1811	22.4761	18.5062	21.2409	+	TMEM_CTRL			+	FGFR3_4KO_TMEM_TMEM	anatomical structure development;anatomical structure morphogenesis;auditory receptor cell differentiation;behavior;biological regulation;cell communication;cell differentiation;cell projection organization;cell-cell signaling;cellular component assembly;cellular component assembly at cellular level;cellular component organization;cellular component organization at cellular level;cellular compone…	adenyl nucleotide binding;adenyl ribonucleotide binding;ATP binding;binding;catalytic activity;hydrolase activity;hydrolase activity, acting on acid anhydrides;hydrolase activity, acting on acid anhydrides, in phosphorus-containing anhydrides;motor activity;nucleoside-triphosphatase activity;nucleotide binding;purine nucleotide binding;purine ribonucleoside triphosphate binding;purine ribonucleot…	apical part of cell;axon;cell body;cell part;cell projection;cell projection membrane;cell projection part;clathrin-coated endocytic vesicle;clathrin-coated vesicle;coated vesicle;cytoplasm;cytoplasmic membrane-bounded vesicle;cytoplasmic part;cytoplasmic vesicle;cytoskeletal part;DNA-directed RNA polymerase II, holoenzyme;endocytic vesicle;extracellular membrane-bounded organelle;extracellular o…		Cluster -564	+	3.21516	0.0014386	16	16	16	15.5	15.5	15.5	148.13	0	254.19	482950000	35	4.43705	0	4.97878	+	9.59895	0.837074	0.10955	1.12753		1.15755	2.11808	0.00675325	-3.85125
23.812	24.1622	21.8792	20.72	24.4317	24.7971	24.3059	25.3787	19.8271	20.9881	20.8078	21.5312	+	TMEM_CTRL			+	FGFR3_4KO_TMEM_TMEM	anatomical structure development;biological adhesion;cell adhesion;cellular process;central nervous system development;developmental process;skeletal system development;system development	binding;carbohydrate binding;extracellular matrix structural constituent;glycosaminoglycan binding;hyaluronic acid binding;pattern binding;polysaccharide binding;structural molecule activity	extracellular matrix;extracellular region part;proteinaceous extracellular matrix		Cluster -561	+	2.73702	0.00292857	6	6	6	15.8	15.8	15.8	40.261	0	45.177	328690000	11	1.60732	0.016562	2.08503	+	2.45583	NaN	1	0		NaN	4.0262	0.00352941	-3.93981
22.2788	22.4624	22.8061	21.8279	27.0002	26.8867	26.4578	24.5859	23.4791	22.7836	20.8811	21.99	+	TMEM_CTRL			+	FGFR3_4KO_TMEM_TMEM	anatomical structure development;biological regulation;cell activation;cell activation involved in immune response;cell development;cellular component organization;cellular component organization at cellular level;cellular component organization or biogenesis;cellular component organization or biogenesis at cellular level;cellular developmental process;cellular membrane organization;cellular proc…	actin binding;actin filament binding;adenyl nucleotide binding;adenyl ribonucleotide binding;ATP binding;ATPase activity;ATPase activity, coupled;binding;calmodulin binding;catalytic activity;cytoskeletal protein binding;hydrolase activity;hydrolase activity, acting on acid anhydrides;hydrolase activity, acting on acid anhydrides, in phosphorus-containing anhydrides;lipid binding;motor activity;n…	adherens junction;anchoring junction;cell cortex part;cell junction;cell part;cell-cell junction;clathrin-coated vesicle;coated vesicle;cortical actin cytoskeleton;cortical cytoskeleton;cytoplasm;cytoplasmic membrane-bounded vesicle;cytoplasmic part;cytoplasmic vesicle;cytoskeletal part;cytoskeleton;filamentous actin;intracellular membrane-bounded organelle;intracellular non-membrane-bounded orga…		Cluster -561	+	3.53845	0.000772727	24	24	24	26.3	26.3	26.3	126.83	0	282.83	1229000000	53	3.50563	0	3.88885	+	6.51339	NaN	1	0		NaN	2.60669	0.00293333	-3.94917
19.8702	22.577	22.2494	22.1179	26.1752	26.1873	25.1359	25.4707	22.2023	20.73	22.2459	21.8717	+	TMEM_CTRL			+	FGFR3_4KO_TMEM_TMEM	actin filament severing;actin filament-based process;biological regulation;cellular process;negative regulation of biological process;negative regulation of cell proliferation;negative regulation of cellular process;positive regulation of apoptosis;positive regulation of biological process;positive regulation of cell death;positive regulation of cell differentiation;positive regulation of cellula…	binding;calcium ion binding;cation binding;ion binding;metal ion binding	extracellular membrane-bounded organelle;extracellular organelle;extracellular region part;extracellular vesicular exosome;membrane-bounded organelle;membrane-bounded vesicle;organelle;vesicle		Cluster -561	+	3.85529	0.000625	17	17	17	34.5	34.5	34.5	80.142	0	177.9	760600000	41	3.32011	0	4.03863	+	6.00896	NaN	1	0		NaN	3.98523	0.00315789	-3.97978
20.6851	18.4745	19.8748	20.2537	24.2104	24.4152	23.6014	22.9879	18.5835	18.9703	22.2188	19.1958	+	TMEM_CTRL			+	FGFR3_4KO_TMEM_TMEM	amine metabolic process;carboxylic acid metabolic process;cell differentiation;cellular amine metabolic process;cellular amino acid metabolic process;cellular developmental process;cellular ketone metabolic process;cellular metabolic process;cellular modified amino acid metabolic process;cellular nitrogen compound metabolic process;cellular process;developmental process;epithelial cell differenti…	antioxidant activity;catalytic activity;disulfide oxidoreductase activity;glutathione peroxidase activity;glutathione transferase activity;oxidoreductase activity;oxidoreductase activity, acting on a sulfur group of donors;oxidoreductase activity, acting on peroxide as acceptor;peroxidase activity;protein disulfide oxidoreductase activity;transferase activity;transferase activity, transferring al…	cell part;cytoplasmic part;extracellular membrane-bounded organelle;extracellular organelle;extracellular region part;extracellular vesicular exosome;intracellular membrane-bounded organelle;intracellular organelle;intracellular organelle lumen;intracellular organelle part;intracellular part;membrane;membrane-bounded organelle;membrane-bounded vesicle;membrane-enclosed lumen;microbody;mitochondri…	Drug metabolism - cytochrome P450;Glutathione metabolism;Metabolism of xenobiotics by cytochrome P450;Peroxisome	Cluster -561	+	2.93459	0.00228169	7	7	7	42.5	42.5	42.5	25.493	0	52.007	355530000	14	3.64044	0	3.98169	+	6.9003	NaN	1	0		NaN	2.40395	0.00652427	-4.06158
20.6183	23.936	23.763	19.3586	26.2719	26.3876	25.6809	25.6916	21.3426	25.1191	20.8205	20.0431	+	TMEM_CTRL			+	FGFR3_4KO_TMEM_TMEM	autophagic vacuole assembly;autophagy;catabolic process;cellular catabolic process;cellular component assembly;cellular component assembly at cellular level;cellular component organization;cellular component organization at cellular level;cellular component organization or biogenesis;cellular component organization or biogenesis at cellular level;cellular metabolic process;cellular process;macrom…	aspartic-type endopeptidase activity;aspartic-type peptidase activity;binding;catalytic activity;endopeptidase activity;hydrolase activity;peptidase activity;peptidase activity, acting on L-amino acid peptides;peptide binding	cell part;cytoplasmic membrane-bounded vesicle;cytoplasmic part;cytoplasmic vesicle;extracellular region part;extracellular space;intracellular membrane-bounded organelle;intracellular organelle;intracellular part;lysosome;lytic vacuole;melanosome;membrane-bounded organelle;membrane-bounded vesicle;mitochondrion;organelle;pigment granule;vacuole;vesicle	ko05152;Lysosome	Cluster -561	+	1.75189	0.0141203	6	6	6	15.5	15.5	15.5	44.622	0	78.612	1050100000	14	2.20668	0.00231847	4.08899	+	3.52609	NaN	1	0		NaN	1.97181	0.00744086	-4.17667
23.2784	21.4677	22.0684	20.2924	26.1815	25.8425	26.1443	24.8315	20.509	22.4123	20.2245	22.9077	+	TMEM_CTRL			+	FGFR3_4KO_TMEM_TMEM	B cell activation;B cell differentiation;biological regulation;cell activation;cell differentiation;cellular component organization;cellular component organization or biogenesis;cellular developmental process;cellular membrane organization;cellular process;developmental process;establishment of localization;immature B cell differentiation;immune system process;leukocyte activation;leukocyte diffe…	adenyl nucleotide binding;adenyl ribonucleotide binding;ATP binding;ATPase activity;ATPase activity, coupled;ATPase activity, coupled to movement of substances;binding;catalytic activity;cation binding;hydrolase activity;hydrolase activity, acting on acid anhydrides;hydrolase activity, acting on acid anhydrides, in phosphorus-containing anhydrides;ion binding;lipid transporter activity;magnesium …	cell part;cytoplasmic part;endoplasmic reticulum;endosome;integral to membrane;intracellular membrane-bounded organelle;intracellular organelle;intracellular organelle part;intracellular part;intrinsic to membrane;lysosomal membrane;membrane;membrane part;membrane-bounded organelle;organelle;organelle membrane;organelle part;plasma membrane;recycling endosome;vacuolar membrane;vacuolar part		Cluster -561	+	3.14718	0.00164706	15	15	15	15.9	15.9	15.9	130.94	0	203.79	802090000	34	3.20018	0	3.97324	+	5.69898	NaN	1	0		NaN	2.90175	0.00344	-4.23657
21.6085	22.2207	18.5927	22.9106	24.5698	24.6412	24.57	25.3071	18.4544	21.4737	20.6416	19.7334	+	TMEM_CTRL			+	FGFR3_4KO_TMEM_TMEM	biological regulation;positive regulation of biological process;positive regulation of cell communication;positive regulation of cellular process;positive regulation of I-kappaB kinase/NF-kappaB cascade;positive regulation of intracellular protein kinase cascade;positive regulation of response to stimulus;positive regulation of signal transduction;positive regulation of signaling;regulation of bi…	3'-phosphoadenosine 5'-phosphosulfate transmembrane transporter activity;molecular transducer activity;nucleobase-containing compound transmembrane transporter activity;nucleoside transmembrane transporter activity;purine nucleoside transmembrane transporter activity;signal transducer activity;substrate-specific transmembrane transporter activity;substrate-specific transporter activity;transmembr…	cell part;cytoplasmic part;Golgi apparatus;integral to membrane;intracellular membrane-bounded organelle;intracellular organelle;intracellular part;intrinsic to membrane;membrane part;membrane-bounded organelle;organelle		Cluster -561	+	2.66304	0.00336	5	5	5	10.9	10.9	10.9	47.297	0	36.126	372700000	13	2.22037	0.00234839	3.43891	+	3.55214	NaN	1	0		NaN	3.37215	0.00162162	-4.69625
21.8382	24.0384	20.8497	19.2926	25.1208	24.9875	25.0457	29.5949	22.8292	21.0343	20.6015	21.4584	+	TMEM_CTRL			+	FGFR3_4KO_TMEM_TMEM	biological adhesion;biological regulation;cell adhesion;cell differentiation;cell migration;cell motility;cell-matrix adhesion;cell-substrate adhesion;cellular component movement;cellular developmental process;cellular pigment accumulation;cellular pigmentation;cellular process;cellular response to stimulus;developmental maturation;developmental process;endosome to melanosome transport;endosome t…	binding;protein binding;protein complex binding	cell part;cytoplasm;cytoplasmic membrane-bounded vesicle;cytoplasmic part;cytoplasmic vesicle;cytoplasmic vesicle membrane;cytoplasmic vesicle part;endosomal part;endosome membrane;integral to membrane;intracellular membrane-bounded organelle;intracellular organelle;intracellular organelle part;intracellular part;intrinsic to membrane;intrinsic to plasma membrane;late endosome membrane;lysosomal …	Lysosome	Cluster -561	+	2.11422	0.00796825	2	2	2	6.5	6.5	6.5	28.564	0.00065531	14.528	3402100000	6	1.97744	0.00447059	4.68246	+	3.10186	NaN	1	0		NaN	2.05381	0.0070559	-4.70636
20.4175	20.1708	25.24	24.1199	25.9771	25.4632	25.16	25.425	21.2504	21.2443	20.4647	19.1913	+	TMEM_CTRL			+	FGFR3_4KO_TMEM_TMEM	anatomical structure development;biomineral tissue development;cell differentiation;cellular developmental process;cellular metabolic process;cellular process;cellular response to chemical stimulus;cellular response to organic cyclic compound;cellular response to organic substance;cellular response to stimulus;cementum mineralization;dephosphorylation;developmental process;developmental process i…	alkaline phosphatase activity;binding;catalytic activity;cation binding;hydrolase activity;hydrolase activity, acting on acid anhydrides;hydrolase activity, acting on acid anhydrides, in phosphorus-containing anhydrides;hydrolase activity, acting on ester bonds;ion binding;metal ion binding;phosphatase activity;phosphoric ester hydrolase activity;pyrophosphatase activity	anchored to membrane;cell part;extracellular matrix;extracellular membrane-bounded organelle;extracellular organelle;extracellular region part;extracellular space;extracellular vesicular exosome;intrinsic to membrane;membrane;membrane part;membrane-bounded organelle;membrane-bounded vesicle;organelle;plasma membrane;vesicle	Aminobenzoate degradation;Folate biosynthesis;Two-component system	Cluster -561	+	2.25688	0.00642857	11	11	11	27.9	27.9	27.9	57.659	0	132.95	718280000	34	1.52964	0.0208462	3.01929	+	2.32464	NaN	1	0		NaN	4.15139	0	-4.96864
21.0887	20.9738	21.4359	19.7209	25.5798	25.8192	25.807	25.2443	22.045	19.1793	20.7179	20.2402	+	TMEM_CTRL			+	FGFR3_4KO_TMEM_TMEM	localization;macromolecule localization;protein localization		cell part;cytoplasmic part;intracellular organelle part;intracellular part;lysosomal membrane;membrane;organelle membrane;organelle part;vacuolar membrane;vacuolar part		Cluster -561	+	4.79232	0.000181818	12	12	1	16.5	16.5	0.9	118.13	0	319.97	625310000	41	5.01087	0	4.80774	+	12.0838	NaN	1	0		NaN	3.78508	0.0025	-5.06698
20.7068	20.4844	22.1616	21.7722	24.7755	25.377	24.6747	25.5148	19.7603	19.7513	20.7555	19.2371	+	TMEM_CTRL			+	FGFR3_4KO_TMEM_TMEM					Cluster -561	+	5.4903	0	9	9	9	15.1	15.1	15.1	72.663	0	99.977	465660000	20	4.08433	0	3.80426	+	8.30971	NaN	1	0		NaN	5.01989	0	-5.20947
20.9599	21.819	23.2605	23.1607	26.8283	27.2508	27.0093	26.482	23.0743	21.296	19.8795	21.3733	+	TMEM_CTRL			+	FGFR3_4KO_TMEM_TMEM	anatomical structure development;anatomical structure homeostasis;biological regulation;cartilage development;cartilage development involved in endochondral bone morphogenesis;cell differentiation;cellular developmental process;cellular process;chondrocyte differentiation;developmental process;growth plate cartilage development;homeostatic process;regulation of biological quality;tissue developme…	binding;cation binding;ion binding;metal ion binding	anchoring collagen;collagen;collagen type IX;extracellular matrix;extracellular matrix part;extracellular region part;FACIT collagen;proteinaceous extracellular matrix		Cluster -561	+	4.20347	0.000465116	21	21	21	35.2	35.2	35.2	93.465	0	262.52	1543100000	61	3.97724	0	4.59257	+	7.94934	NaN	1	0		NaN	3.73588	0.00230769	-5.48685
21.0164	22.4925	23.525	20.3986	26.4969	26.417	26.1311	26.6141	20.7597	18.6259	21.3937	22.1371	+	TMEM_CTRL			+	FGFR3_4KO_TMEM_TMEM	biological regulation;cellular component organization;cellular component organization at cellular level;cellular component organization or biogenesis;cellular component organization or biogenesis at cellular level;cellular process;cytoskeleton organization;macromolecule metabolic process;metabolic process;microtubule bundle formation;microtubule cytoskeleton organization;microtubule-based process…	binding;calcium-dependent cysteine-type endopeptidase activity;catalytic activity;cysteine-type endopeptidase activity;cysteine-type peptidase activity;cytoskeletal protein binding;endopeptidase activity;hydrolase activity;microtubule binding;peptidase activity;peptidase activity, acting on L-amino acid peptides;protein binding;tubulin binding	cell part;cytoplasm;cytoplasmic part;cytoskeletal part;intracellular non-membrane-bounded organelle;intracellular organelle;intracellular organelle part;intracellular part;macromolecular complex;microtubule;non-membrane-bounded organelle;organelle;organelle part;perinuclear region of cytoplasm;protein complex;spindle;spindle microtubule		Cluster -561	+	3.6814	0.000540541	13	13	13	24.3	24.3	24.3	74.572	0	180.91	1168300000	38	3.45293	0	4.55666	+	6.3669	NaN	1	0		NaN	3.52311	0.002	-5.68567
17.0559	19.5386	22.0787	20.677	25.8997	26.4021	26.093	26.7946	17.7874	21.9319	20.3756	21.2857	+	TMEM_CTRL			+	FGFR3_4KO_TMEM_TMEM	biological regulation;establishment of localization;positive regulation of biological process;positive regulation of cell proliferation;positive regulation of cellular process;regulation of biological process;regulation of cell proliferation;regulation of cellular process;transport		cell part;cytoplasmic part;extracellular membrane-bounded organelle;extracellular organelle;extracellular region part;extracellular vesicular exosome;integral to membrane;intracellular membrane-bounded organelle;intracellular organelle;intracellular organelle part;intracellular part;intrinsic to membrane;lysosomal membrane;membrane;membrane part;membrane-bounded organelle;membrane-bounded vesicle…		Cluster -561	+	3.26233	0.00133333	3	3	3	7	7	7	41.092	0	19.554	1049600000	8	3.30833	0	6.4598	+	5.97795	NaN	1	0		NaN	3.16118	0.00142857	-5.95218
25.2695	25.1154	27.7084	26.6733	27.7978	27.9185	27.6159	28.6539	21.9796	21.5036	20.5012	23.7707	+	TMEM_CTRL			+	FGFR3_4KO_TMEM_TMEM	biological regulation;cellular component organization;cellular component organization at cellular level;cellular component organization or biogenesis;cellular component organization or biogenesis at cellular level;cellular process;collagen fibril organization;extracellular matrix organization;extracellular structure organization;negative regulation of catalytic activity;negative regulation of end…	binding;collagen binding;endopeptidase inhibitor activity;endopeptidase regulator activity;enzyme inhibitor activity;enzyme regulator activity;peptidase inhibitor activity;peptidase regulator activity;protein binding;serine-type endopeptidase inhibitor activity	cell part;cytoplasmic part;endoplasmic reticulum;endoplasmic reticulum lumen;endoplasmic reticulum part;intracellular membrane-bounded organelle;intracellular organelle;intracellular organelle lumen;intracellular organelle part;intracellular part;membrane-bounded organelle;membrane-enclosed lumen;organelle;organelle lumen;organelle part		Cluster -561	+	4.10752	0.0004	19	1	1	55.4	3.1	3.1	46.517	0	108.73	3444900000	16	1.77951	0.0111362	1.80489	+	2.75142	NaN	1	0		NaN	3.8104	0.00272727	-6.05776
26.0184	20.7795	25.9287	26.0781	30.8227	30.3642	30.0583	30.0153	24.1374	22.8542	21.9158	22.4213	+	TMEM_CTRL			+	FGFR3_4KO_TMEM_TMEM	actin cytoskeleton organization;actin filament-based movement;actin filament-based process;actomyosin structure organization;anatomical structure development;anatomical structure morphogenesis;behavior;biological regulation;cell part morphogenesis;cellular chemical homeostasis;cellular component morphogenesis;cellular component movement;cellular component organization;cellular component organizat…	actin-dependent ATPase activity;adenyl nucleotide binding;adenyl ribonucleotide binding;ATP binding;ATPase activity;ATPase activity, coupled;binding;catalytic activity;hydrolase activity;hydrolase activity, acting on acid anhydrides;hydrolase activity, acting on acid anhydrides, in phosphorus-containing anhydrides;microfilament motor activity;motor activity;nucleoside-triphosphatase activity;nucl…	actin filament bundle;actomyosin;axon;cell part;cell projection;cell projection part;cytoplasm;cytoskeletal part;extracellular membrane-bounded organelle;extracellular organelle;extracellular region part;extracellular vesicular exosome;growth cone;intracellular organelle part;intracellular part;macromolecular complex;membrane;membrane-bounded organelle;membrane-bounded vesicle;myosin complex;myos…	Tight junction;Viral myocarditis	Cluster -561	+	3.54407	0.000781609	89	86	85	46.6	45.2	44.7	228.91	0	323.31	16807000000	407	2.57049	0.0010087	5.61393	+	4.25052	0.0525023	0.988052	-1.86904		-1.34334	5.19809	0	-7.48297
22.986	23.8343	28.7753	28.2458	28.6539	28.6987	28.684	28.861	21.1887	22.0441	19.4845	20.4808	+	TMEM_CTRL			+	FGFR3_4KO_TMEM_TMEM	anatomical structure development;anatomical structure formation involved in morphogenesis;anatomical structure homeostasis;anatomical structure morphogenesis;biological adhesion;biological regulation;biomineral tissue development;biosynthetic process;blood vessel development;bone trabecula formation;cartilage condensation;cartilage development;cartilage development involved in endochondral bone m…	binding;cation binding;extracellular matrix structural constituent;ion binding;metal ion binding;structural molecule activity	basement membrane;cell part;collagen;collagen type I;collagen type II;collagen type V;cytoplasm;cytoplasmic membrane-bounded vesicle;cytoplasmic part;cytoplasmic vesicle;endoplasmic reticulum;extracellular matrix part;extracellular region;extracellular region part;extracellular space;fibrillar collagen;Golgi apparatus;intracellular membrane-bounded organelle;intracellular organelle;intracellular …	Amoebiasis;ECM-receptor interaction;Focal adhesion;Protein digestion and absorption	Cluster -561	+	3.26084	0.0013211	42	42	42	44	44	44	134.58	0	323.31	5564400000	196	1.2501	0.0456835	2.76403	+	1.85859	NaN	1	0		NaN	5.18073	0	-7.92486
24.1694	23.0072	26.7071	24.9307	30.861	30.3547	30.502	31.4011	25.9225	20.5264	22.3287	20.4743	+	TMEM_CTRL			+	FGFR3_4KO_TMEM_TMEM	autophagic cell death;autophagy;biological regulation;catabolic process;cell death;cellular catabolic process;cellular metabolic process;cellular process;death;establishment of localization;establishment of localization in cell;establishment of protein localization;establishment of protein localization to organelle;Golgi to lysosome transport;Golgi vesicle transport;induction of apoptosis;inducti…		cell body;cell part;cell projection;cytolytic granule;cytoplasmic membrane-bounded vesicle;cytoplasmic part;cytoplasmic vesicle;dendrite;endosomal part;endosome;endosome membrane;external side of plasma membrane;extracellular membrane-bounded organelle;extracellular organelle;extracellular region part;extracellular vesicular exosome;integral to membrane;intracellular membrane-bounded organelle;in…	ko05152;Lysosome;Phagosome	Cluster -561	+	3.67206	0.000571429	5	5	5	13.5	13.5	13.5	43.969	0	173.06	26267000000	68	3.83729	0	6.07606	+	7.49844	NaN	1	0		NaN	3.20599	0.0015	-8.46671
19.0821	21.9046	19.8936	19.0372	21.6095	21.7942	22.1776	20.2179	21.1519	23.3956	21.5208	22.251	+	TMEM_CTRL					cellular component organization;cellular component organization or biogenesis;cellular membrane organization;cellular process;endocytosis;establishment of localization;establishment of localization in cell;establishment of protein localization;intracellular protein transport;intracellular transport;membrane invagination;membrane organization;protein transport;transport;vesicle-mediated transport	protein transporter activity;substrate-specific transporter activity;transporter activity	cell part;cytoplasmic membrane-bounded vesicle;cytoplasmic part;cytoplasmic vesicle;endosomal part;endosome membrane;extracellular membrane-bounded organelle;extracellular organelle;extracellular region part;extracellular vesicular exosome;Golgi apparatus part;Golgi membrane;integral to membrane;intracellular membrane-bounded organelle;intracellular organelle;intracellular organelle part;intracel…		Cluster -564	+	1.23634	0.0375861	2	2	2	4.3	4.3	4.3	36.549	0.00064558	14.022	156200000	4	1.2437	0.045919	1.47046	+	1.84797	NaN	1	0		NaN	0.429141	0.35884	0.630015
22.2291	20.3932	18.5643	18.9265	23.7323	24.1643	23.5452	22.0501	23.7615	24.2228	22.5455	24.0763	+	TMEM_CTRL					acetyl-CoA catabolic process;acetyl-CoA metabolic process;anatomical structure development;carboxylic acid metabolic process;catabolic process;cellular catabolic process;cellular ketone metabolic process;cellular metabolic process;cellular process;coenzyme catabolic process;coenzyme metabolic process;cofactor catabolic process;cofactor metabolic process;developmental process;dicarboxylic acid met…	binding;catalytic activity;coenzyme binding;cofactor binding;flavin adenine dinucleotide binding;oxidoreductase activity;oxidoreductase activity, acting on the CH-CH group of donors;oxidoreductase activity, acting on the CH-CH group of donors, quinone or related compound as acceptor;succinate dehydrogenase (ubiquinone) activity;succinate dehydrogenase activity	cell part;cytoplasmic part;fumarate reductase complex;intracellular organelle part;intracellular part;macromolecular complex;membrane;membrane part;mitochondrial inner membrane;mitochondrial membrane;mitochondrial membrane part;mitochondrial part;mitochondrial respiratory chain complex II;organelle inner membrane;organelle membrane;organelle part;protein complex;succinate dehydrogenase complex;su…	Alzheimer's disease;Citrate cycle (TCA cycle);Huntington's disease;Oxidative phosphorylation;Parkinson's disease	Cluster -564	+	2.49189	0.00451813	8	8	8	19.8	19.8	19.8	71.614	0	104.6	363000000	20	2.20054	0.00228931	3.34472	+	3.51443	NaN	1	0		NaN	0.182248	0.667803	0.278543
20.8724	17.3436	19.5152	22.261	22.8571	22.8262	22.6087	22.8935	21.5442	22.4641	24.6674	22.8575	+	TMEM_CTRL					alcohol metabolic process;anatomical structure development;biological regulation;biosynthetic process;blood vessel development;cell surface receptor linked signaling pathway;cellular process;cellular response to stimulus;cholesterol biosynthetic process;cholesterol metabolic process;developmental process;embryonic organ development;epidermis development;hair cycle process;hair follicle developmen…	3-beta-hydroxy-delta5-steroid dehydrogenase activity;catalytic activity;oxidoreductase activity;oxidoreductase activity, acting on CH-OH group of donors;oxidoreductase activity, acting on the CH-OH group of donors, NAD or NADP as acceptor;steroid dehydrogenase activity;steroid dehydrogenase activity, acting on the CH-OH group of donors, NAD or NADP as acceptor;sterol-4-alpha-carboxylate 3-dehydro…	cell part;cytoplasmic part;endoplasmic reticulum membrane;endoplasmic reticulum part;integral to membrane;intracellular organelle part;intracellular part;intrinsic to membrane;lipid particle;membrane;membrane part;organelle membrane;organelle part	Steroid biosynthesis	Cluster -564	+	1.5171	0.0209929	5	5	5	16.9	16.9	16.9	40.411	0	34.138	136080000	12	1.7306	0.0123818	2.79832	+	2.66668	NaN	1	0		NaN	0.0461137	0.907884	0.0869393
22.5521	20.7082	21.1297	22.4308	23.0961	23.5645	23.1568	23.3909	24.9111	23.8659	20.5708	23.6504	+	TMEM_CTRL					aromatic compound biosynthetic process;biosynthetic process;cellular aromatic compound metabolic process;cellular biosynthetic process;cellular metabolic process;cellular nitrogen compound biosynthetic process;cellular nitrogen compound metabolic process;cellular process;coenzyme biosynthetic process;coenzyme metabolic process;cofactor biosynthetic process;cofactor metabolic process;folic acid-co…	adenyl nucleotide binding;adenyl ribonucleotide binding;ATP binding;binding;catalytic activity;formate-tetrahydrofolate ligase activity;ligase activity;ligase activity, forming carbon-nitrogen bonds;nucleotide binding;purine nucleotide binding;purine ribonucleoside triphosphate binding;purine ribonucleotide binding;ribonucleotide binding	cell part;cytoplasmic part;intracellular membrane-bounded organelle;intracellular organelle;intracellular part;membrane-bounded organelle;mitochondrion;organelle	One carbon pool by folate			0.791482	0.107075	11	11	11	13.9	13.9	13.9	105.84	0	91.252	399650000	22	2.11875	0.00288757	1.59686	+	3.36076	1.02441	0.0636291	1.54435		1.48116	0.0189545	0.962074	-0.0525093
20.8596	21.897	22.5576	23.0179	24.1893	23.322	22.7752	22.6562	23.6204	22.9194	22.9835	22.313	+	TMEM_CTRL	+	FGFR3_4KO_TMEM_CTRL			cellular component biogenesis;cellular component biogenesis at cellular level;cellular component organization or biogenesis;cellular component organization or biogenesis at cellular level;cellular macromolecule metabolic process;cellular metabolic process;cellular nitrogen compound metabolic process;cellular process;macromolecule metabolic process;metabolic process;mRNA metabolic process;mRNA pro…	binding;nucleic acid binding;RNA binding	cell part;intracellular non-membrane-bounded organelle;intracellular organelle;intracellular organelle part;intracellular part;macromolecular complex;non-membrane-bounded organelle;nuclear part;nucleolus;organelle;organelle part;ribonucleoprotein complex;spliceosomal complex	Ribosome biogenesis in eukaryotes;Spliceosome			0.900085	0.0821115	2	2	2	14.8	14.8	14.8	14.173	0.0005777	11.864	240170000	10	1.31905	0.0384533	1.15266	+	1.97311	1.10993	0.0490895	0.876063		1.62507	0.257575	0.558962	-0.2766
21.6073	20.6988	25.1147	25.0501	25.1864	25.0615	24.9784	25.5086	24.5761	24.7279	25.5044	24.7808	+	TMEM_CTRL					biological regulation;cellular component organization;cellular component organization at cellular level;cellular component organization or biogenesis;cellular component organization or biogenesis at cellular level;cellular process;COPI coating of Golgi vesicle;establishment of localization;establishment of protein localization;Golgi organization;Golgi transport vesicle coating;organelle organizat…		cell part;cytoplasmic part;endoplasmic reticulum membrane;endoplasmic reticulum part;endoplasmic reticulum-Golgi intermediate compartment membrane;extracellular membrane-bounded organelle;extracellular organelle;extracellular region part;extracellular vesicular exosome;Golgi apparatus part;Golgi membrane;integral to membrane;intracellular organelle part;intracellular part;intrinsic to membrane;me…				0.926259	0.0768854	4	4	4	24.3	24.3	24.3	27.028	0	94.132	1032000000	28	1.20779	0.0488836	2.06601	+	1.78828	1.04961	0.0591152	1.77958		1.52374	0.563611	0.249048	-0.286426
24.0636	22.9825	20.1835	21.9772	24.9653	24.4841	24.4546	25.053	24.471	25.3376	21.598	25.7828	+	TMEM_CTRL					anatomical structure morphogenesis;antigen processing and presentation;axonogenesis;biological regulation;cell differentiation;cell part morphogenesis;cell projection morphogenesis;cell projection organization;cellular component morphogenesis;cellular component organization;cellular component organization at cellular level;cellular component organization or biogenesis;cellular component organizat…	binding;catalytic activity;GDP binding;GTP binding;GTPase activity;guanyl nucleotide binding;guanyl ribonucleotide binding;hydrolase activity;hydrolase activity, acting on acid anhydrides;hydrolase activity, acting on acid anhydrides, in phosphorus-containing anhydrides;nucleoside-triphosphatase activity;nucleotide binding;purine nucleotide binding;purine ribonucleoside triphosphate binding;purin…	adherens junction;anchoring junction;cell junction;cell part;cell projection;cell-substrate adherens junction;cell-substrate junction;cilium;cytoplasmic membrane-bounded vesicle;cytoplasmic part;cytoplasmic vesicle;cytoplasmic vesicle membrane;cytoplasmic vesicle part;endocytic vesicle membrane;endoplasmic reticulum membrane;endoplasmic reticulum part;endoplasmic reticulum tubular network;endosom…				1.04606	0.0576706	6	5	5	35	29.5	29.5	22.541	0	81.428	1034800000	26	1.86652	0.00746269	2.43756	+	2.90389	1.09252	0.0514713	1.99565		1.59588	0.180954	0.66664	-0.44191
21.0825	19.2548	17.5404	20.2379	22.5443	22.4204	22.5348	20.5935	20.4099	21.2476	23.102	21.2936	+	TMEM_CTRL					anatomical structure formation involved in morphogenesis;anatomical structure morphogenesis;biosynthetic process;cell junction assembly;cell junction organization;cell-cell junction assembly;cell-cell junction organization;cellular biosynthetic process;cellular component assembly;cellular component assembly at cellular level;cellular component assembly involved in morphogenesis;cellular component…	acetyltransferase activity;acyl-CoA thioesterase activity;catalytic activity;CoA hydrolase activity;glycerone-phosphate O-acyltransferase activity;hydrolase activity;hydrolase activity, acting on ester bonds;O-acetyltransferase activity;O-acyltransferase activity;palmitoyl-CoA hydrolase activity;thiolester hydrolase activity;transferase activity;transferase activity, transferring acyl groups;tran…	cell part;cytoplasmic part;intracellular membrane-bounded organelle;intracellular organelle;intracellular organelle part;intracellular part;membrane;membrane-bounded organelle;microbody;microbody membrane;microbody part;mitochondrion;organelle;organelle membrane;organelle part;peroxisomal membrane;peroxisomal part;peroxisome	Glycerophospholipid metabolism;Peroxisome	Cluster -564	+	1.37983	0.0284292	3	3	3	5.6	5.6	5.6	77.075	0	37.082	61316000	5	1.79426	0.0106351	2.49432	+	2.77711	NaN	1	0		NaN	0.286314	0.527439	-0.509968
19.4415	22.5092	21.8297	20.3764	23.6252	22.825	23.0812	21.5481	22.0045	20.9831	22.308	23.2466	+	TMEM_CTRL					cellular macromolecule metabolic process;cellular metabolic process;cellular process;cellular protein metabolic process;macromolecule metabolic process;metabolic process;peptide metabolic process;primary metabolic process;protein maturation;protein metabolic process;protein processing;signal peptide processing	catalytic activity;hydrolase activity;peptidase activity	cell part;cytoplasmic part;endoplasmic reticulum part;integral to membrane;intracellular organelle part;intracellular part;intrinsic to membrane;macromolecular complex;membrane part;organelle part;protein complex;signal peptidase complex	Protein export			0.884673	0.0849954	4	4	4	21.7	21.7	21.7	20.327	0	38.953	207890000	14	1.39906	0.0303916	1.73065	+	2.10618	0.925034	0.086526	1.09634		1.31136	0.442801	0.346445	-0.634316
22.27	20.5035	24.3582	24.1744	24.9162	24.937	24.7857	24.0781	24.0566	23.6548	24.1902	24.2573	+	TMEM_CTRL			+	FGFR3_4KO_TMEM_TMEM	cellular macromolecule metabolic process;cellular metabolic process;cellular process;cellular protein metabolic process;chaperone-mediated protein folding;macromolecule metabolic process;macromolecule modification;metabolic process;peptidyl-amino acid modification;peptidyl-proline modification;primary metabolic process;protein folding;protein metabolic process;protein modification process;protein…	binding;catalytic activity;cis-trans isomerase activity;drug binding;FK506 binding;isomerase activity;macrolide binding;peptidyl-prolyl cis-trans isomerase activity	cell part;cytoplasmic part;endoplasmic reticulum membrane;endoplasmic reticulum part;intracellular organelle part;intracellular part;membrane;membrane part;organelle membrane;organelle part				1.0016	0.0638152	4	4	4	14.4	14.4	14.4	22.185	0	49.215	686860000	23	1.33138	0.0375354	1.85272	+	1.99359	0.931931	0.0848209	1.21322		1.32326	1.40378	0.026982	-0.639496
20.6597	20.9649	25.1442	24.4018	24.8369	24.518	24.7138	25.7613	24.396	24.0469	24.7122	23.7588	+	TMEM_CTRL						binding;calcium ion binding;cation binding;DNA binding;G-protein alpha-subunit binding;ion binding;metal ion binding;nucleic acid binding;protein binding	cell part;cis-Golgi network;cytoplasm;cytoplasmic membrane-bounded vesicle;cytoplasmic part;cytoplasmic vesicle;cytoskeleton;early endosome;endoplasmic reticulum;endoplasmic reticulum-Golgi intermediate compartment;endosome;extracellular membrane-bounded organelle;extracellular organelle;extracellular region;extracellular region part;extracellular space;extracellular vesicular exosome;Golgi appar…				0.864823	0.0891205	11	11	11	30.5	30.5	30.5	53.506	0	85.043	690220000	34	1.22869	0.0467523	2.16487	+	1.82303	0.874534	0.0987181	1.43581		1.22355	1.10203	0.0530909	-0.729061
18.4706	19.8142	20.7371	23.5007	23.3637	23.4733	22.7822	21.8386	21.2218	23.3978	20.3963	23.5252	+	TMEM_CTRL					cellular macromolecule metabolic process;cellular metabolic process;cellular nitrogen compound metabolic process;cellular process;macromolecule metabolic process;metabolic process;ncRNA metabolic process;ncRNA processing;nitrogen compound metabolic process;nucleic acid metabolic process;nucleobase-containing compound metabolic process;primary metabolic process;RNA metabolic process;RNA processing…	adenyl nucleotide binding;adenyl ribonucleotide binding;ATP binding;binding;catalytic activity;cation binding;ion binding;ligase activity;ligase activity, forming phosphoric ester bonds;metal ion binding;nucleotide binding;purine nucleotide binding;purine ribonucleoside triphosphate binding;purine ribonucleotide binding;ribonucleotide binding;RNA ligase (ATP) activity;RNA ligase activity	cell part;cytoplasm;intracellular membrane-bounded organelle;intracellular organelle;intracellular part;macromolecular complex;membrane-bounded organelle;nucleus;organelle;protein complex;tRNA-splicing ligase complex				0.737481	0.123302	5	5	5	13.1	13.1	13.1	55.249	0	35.978	238660000	15	1.32374	0.0382416	2.23382	+	1.9809	NaN	1	0		NaN	0.362926	0.424967	-0.729205
23.6178	24.2786	21.6118	24.4478	25.5094	25.6728	26.004	24.2162	26.1997	25.7402	21.2364	25.277	+	TMEM_CTRL											0.530244	0.211186	3	3	3	14	14	14	30.922	0	45.758	1337500000	28	1.60406	0.0166749	1.86156	+	2.4503	0.672667	0.171667	1.12434		0.855771	0.248992	0.565896	-0.737222
19.0045	19.8058	23.9133	19.9187	23.8221	24.0009	23.184	23.1475	22.1227	22.5745	23.0272	23.2968	+	TMEM_CTRL			+	FGFR3_4KO_TMEM_TMEM		binding;calcium ion binding;cation binding;ion binding;metal ion binding	cell part;cytoplasmic part;endoplasmic reticulum lumen;endoplasmic reticulum part;intracellular non-membrane-bounded organelle;intracellular organelle;intracellular organelle lumen;intracellular organelle part;intracellular part;membrane-enclosed lumen;non-membrane-bounded organelle;nuclear part;nucleolus;organelle;organelle lumen;organelle part		Cluster -564	+	1.45807	0.0242369	4	4	4	19.1	19.1	19.1	37.432	0	27.249	268550000	17	1.66803	0.0143103	2.87807	+	2.55922	NaN	1	0		NaN	1.22341	0.0420465	-0.783309
24.4631	20.8375	22.746	19.7085	25.0127	25.379	24.0705	22.4267	24.8142	24.1886	20.4873	24.033	+	TMEM_CTRL					amine biosynthetic process;amine metabolic process;biosynthetic process;carboxylic acid biosynthetic process;carboxylic acid metabolic process;cellular amine metabolic process;cellular amino acid biosynthetic process;cellular amino acid metabolic process;cellular biosynthetic process;cellular ketone metabolic process;cellular metabolic process;cellular nitrogen compound biosynthetic process;cellu…	catalytic activity;oxidoreductase activity;oxidoreductase activity, acting on the CH-NH group of donors;oxidoreductase activity, acting on the CH-NH group of donors, NAD or NADP as acceptor;pyrroline-5-carboxylate reductase activity	cell part;cytoplasm;intracellular part	Arginine and proline metabolism			0.595887	0.180811	10	10	9	41.9	41.9	38.4	33.673	0	91.51	637500000	32	1.24071	0.0462981	2.28341	+	1.84299	0.752266	0.139692	1.44195		1.00475	0.298751	0.508473	-0.841465
19.8587	21.2107	20.8742	22.0511	23.7785	23.356	23.403	21.6276	21.8358	23.6406	18.7112	24.3212	+	TMEM_CTRL											0.58293	0.185567	6	6	6	19.8	19.8	19.8	54.454	0	100.14	344350000	13	1.9715	0.00469841	2.04255	+	3.09115	NaN	1	0		NaN	0.28284	0.529397	-0.914028
20.6208	22.4059	21.0744	22.8502	23.6915	23.5518	23.2992	23.7641	20.4255	23.8414	22.4722	23.8559	+	TMEM_CTRL					biological regulation;cell junction assembly;cell junction organization;cell surface receptor linked signaling pathway;cell-cell junction assembly;cell-cell junction organization;cellular component assembly;cellular component assembly at cellular level;cellular component organization;cellular component organization at cellular level;cellular component organization or biogenesis;cellular component…	binding;double-stranded RNA binding;NF-kappaB binding;nucleic acid binding;protein binding;protein binding transcription factor activity;RNA binding;transcription coactivator activity;transcription cofactor activity;transcription factor binding;transcription factor binding transcription factor activity	apical plasma membrane;cell junction;cell part;cell-cell junction;cytoplasmic part;endoplasmic reticulum;endoplasmic reticulum membrane;endoplasmic reticulum part;integral to membrane;intercellular canaliculus;intracellular membrane-bounded organelle;intracellular non-membrane-bounded organelle;intracellular organelle;intracellular organelle part;intracellular part;intrinsic to membrane;membrane;…				0.91337	0.0792411	8	8	8	18.5	18.5	18.5	57.92	0	71.128	234150000	13	2.14302	0.00295758	1.83882	+	3.40606	NaN	1	0		NaN	0.524971	0.278318	-0.927889
23.3071	21.0277	21.8022	20.7936	24.1952	24.0081	23.527	24.822	24.1823	24.1286	21.0214	23.269	+	TMEM_CTRL					anatomical structure formation involved in morphogenesis;anatomical structure morphogenesis;angiogenesis;apolipoprotein A-I-mediated signaling pathway;apoptotic cell clearance;biological adhesion;biological regulation;cell adhesion;cell differentiation;cell growth;cell migration;cell morphogenesis;cell morphogenesis involved in differentiation;cell motility;cell surface receptor linked signaling …	binding;calcium channel activity;cation channel activity;cation transmembrane transporter activity;channel activity;extracellular matrix binding;gated channel activity;ion channel activity;ion transmembrane transporter activity;passive transmembrane transporter activity;substrate-specific channel activity;substrate-specific transmembrane transporter activity;substrate-specific transporter activit…	adherens junction;alphav-beta3 integrin complex;alphav-beta3 integrin-IGF-1-IGF1R complex;alphav-beta5 integrin complex;alphav-beta8 integrin complex;anchoring junction;cell junction;cell part;cell projection membrane;cell projection part;cell-substrate adherens junction;cell-substrate junction;external side of plasma membrane;extracellular membrane-bounded organelle;extracellular organelle;extra…		Cluster -564	+	1.38921	0.0278186	12	12	12	13.1	13.1	13.1	115.58	0	90.136	440650000	27	2.3655	0.00208696	2.40542	+	3.83385	1.04773	0.0593247	1.41766		1.52056	0.59169	0.229532	-0.987751
22.3492	18.7415	18.6226	22.2205	23.7747	24.1558	24.1832	25.3618	25.304	25.0732	18.9135	24.1733	+	TMEM_CTRL					anatomical structure morphogenesis;cell part morphogenesis;cell projection morphogenesis;cell projection organization;cellular component morphogenesis;cellular component organization;cellular component organization at cellular level;cellular component organization or biogenesis;cellular component organization or biogenesis at cellular level;cellular developmental process;cellular localization;cel…		cell part;cytoplasmic part;endosomal part;endosome membrane;extracellular membrane-bounded organelle;extracellular organelle;extracellular region part;extracellular vesicular exosome;integral to membrane;intracellular organelle part;intracellular part;intrinsic to membrane;late endosome membrane;lysosomal membrane;membrane;membrane part;membrane-bounded organelle;membrane-bounded vesicle;organell…		Cluster -564	+	1.13036	0.0469395	5	5	5	22.2	22.2	22.2	31.152	0	103.28	620710000	29	2.2167	0.00233333	3.88547	+	3.54515	1.08069	0.0532424	2.88255		1.57603	0.26781	0.546189	-1.00292
23.2784	22.3256	24.6464	23.033	26.1182	25.6452	24.5403	23.9848	25.2342	24.0212	23.0721	23.9245	+	TMEM_CTRL					actin cytoskeleton organization;actin filament capping;actin filament organization;actin filament polymerization;actin filament severing;actin filament-based process;actin nucleation;actin polymerization or depolymerization;aging;anatomical structure development;anatomical structure morphogenesis;apoptosis;barbed-end actin filament capping;biological regulation;cell death;cell development;cell pa…	actin binding;binding;calcium ion binding;cation binding;cytoskeletal protein binding;ion binding;metal ion binding;protein binding	actin cytoskeleton;adherens junction;anchoring junction;blood microparticle;cell junction;cell part;cell projection;cell-substrate adherens junction;cell-substrate junction;cytoplasmic part;cytoskeleton;cytosol;extracellular membrane-bounded organelle;extracellular organelle;extracellular region;extracellular region part;extracellular space;extracellular vesicular exosome;focal adhesion;intracell…	Fc gamma R-mediated phagocytosis;Regulation of actin cytoskeleton	Cluster -564	+	1.10887	0.0497535	16	16	9	32.1	32.1	22.2	80.928	0	274.05	922950000	37	1.65477	0.014383	1.75127	+	2.53658	0.819708	0.11449	0.742137		1.12667	0.748668	0.147833	-1.00914
20.4404	22.2958	20.5907	20.1998	23.5048	23.5399	23.1678	23.7464	23.5834	23.665	19.2296	23.3095	+	TMEM_CTRL					biological regulation;cellular component organization;cellular component organization or biogenesis;cellular localization;cellular macromolecule localization;cellular membrane organization;cellular process;cellular protein localization;localization;macromolecule localization;membrane organization;nuclear membrane organization;positive regulation of ATPase activity;positive regulation of catalytic…	ATPase activator activity;ATPase regulator activity;binding;enzyme activator activity;enzyme regulator activity;lamin binding;nucleoside-triphosphatase regulator activity;protein binding	cell part;envelope;integral to membrane;intracellular membrane-bounded organelle;intracellular organelle;intracellular organelle part;intracellular part;intrinsic to membrane;membrane;membrane part;membrane-bounded organelle;nuclear envelope;nuclear inner membrane;nuclear membrane;nuclear part;nucleus;organelle;organelle envelope;organelle inner membrane;organelle membrane;organelle part		Cluster -564	+	1.17165	0.0426886	7	7	7	20.8	20.8	20.8	51.689	0	63.052	307840000	16	3.03461	0	2.60805	+	5.29034	0.935966	0.0834346	1.56521		1.33021	0.429149	0.359332	-1.04284
19.2488	18.0572	20.173	22.0991	24.449	24.4136	23.9706	21.9248	20.7444	24.3051	20.8789	24.6148	+	TMEM_CTRL					adhesion to host;adhesion to other organism involved in symbiotic interaction;alcohol metabolic process;androgen biosynthetic process;androgen metabolic process;biological adhesion;biological regulation;biosynthetic process;blood vessel endothelial cell migration;carbohydrate transport;catabolic process;cell adhesion;cell migration;cell motility;cell proliferation;cell recognition;cellular biosyn…	binding;cargo receptor activity;high-density lipoprotein particle binding;high-density lipoprotein particle receptor activity;identical protein binding;lipid binding;lipid transporter activity;lipopolysaccharide binding;lipopolysaccharide receptor activity;lipoprotein particle binding;lipoprotein particle receptor activity;low-density lipoprotein particle binding;molecular transducer activity;pat…	caveola;cell part;cell projection membrane;cell projection part;cell surface;cytoplasm;cytoplasmic part;extracellular membrane-bounded organelle;extracellular organelle;extracellular region part;extracellular vesicular exosome;integral to membrane;integral to plasma membrane;intracellular organelle part;intracellular part;intrinsic to membrane;intrinsic to plasma membrane;lysosomal membrane;membr…	Bile secretion;Fat digestion and absorption;Hepatitis C;Phagosome;Vitamin digestion and absorption	Cluster -564	+	1.50807	0.0214212	5	5	5	14.4	14.4	14.4	54.128	0	47.046	502610000	14	2.26759	0.00226667	3.79497	+	3.64266	NaN	1	0		NaN	0.378326	0.411734	-1.05368
18.5619	21.0427	21.0216	21.7357	22.9268	22.4662	22.2651	23.656	22.7256	19.54	22.9335	21.8774	+	TMEM_CTRL											1.04344	0.0575354	4	4	4	22.6	22.6	22.6	22.176	0	27.353	153770000	13	1.8862	0.00699497	2.23806	+	2.93871	NaN	1	0		NaN	0.598213	0.227107	-1.0594
18.6713	17.4737	21.8332	21.4488	23.1539	23.6117	23.7195	23.3008	23.624	23.3429	22.8836	19.4404	+	TMEM_CTRL							cell part;cytoplasmic part;intracellular organelle part;intracellular part;lysosomal membrane;membrane;organelle membrane;organelle part;vacuolar membrane;vacuolar part		Cluster -564	+	1.42664	0.0258881	3	3	3	8.9	8.9	8.9	26.718	0	25.099	254540000	10	2.11594	0.00287059	3.58975	+	3.35553	NaN	1	0		NaN	0.528794	0.276284	-1.12375
17.892	22.3428	20.2056	18.1576	23.8225	24.0204	23.7992	20.2396	23.233	21.782	18.8553	23.1728	+	TMEM_CTRL					biological regulation;regulation of biological process;regulation of cellular metabolic process;regulation of cellular process;regulation of cellular respiration;regulation of generation of precursor metabolites and energy;regulation of metabolic process	2 iron, 2 sulfur cluster binding;binding;cation binding;ion binding;iron-sulfur cluster binding;metal cluster binding;metal ion binding	cell part;cytoplasmic part;extracellular membrane-bounded organelle;extracellular organelle;extracellular region part;extracellular vesicular exosome;integral to membrane;intracellular organelle part;intracellular part;intrinsic to membrane;membrane;membrane part;membrane-bounded organelle;membrane-bounded vesicle;mitochondrial membrane;mitochondrial outer membrane;mitochondrial part;organelle;or…				0.963702	0.0700452	3	3	3	34.3	34.3	34.3	12.097	0	91.161	274830000	13	1.57823	0.0177581	3.3209	+	2.40657	NaN	1	0		NaN	0.385357	0.405971	-1.20966
20.5666	20.4774	21.1775	17.6361	23.3733	23.8936	23.1326	19.8503	21.9615	19.7073	23.0135	20.6854	+	TMEM_CTRL					cellular component organization;cellular component organization at cellular level;cellular component organization or biogenesis;cellular component organization or biogenesis at cellular level;cellular membrane organization;cellular process;establishment of localization;establishment of localization in cell;establishment of protein localization;establishment of protein localization in mitochondrio…		cell part;cytoplasmic part;extracellular membrane-bounded organelle;extracellular organelle;extracellular region part;extracellular vesicular exosome;integral to membrane;intracellular organelle part;intracellular part;intrinsic to membrane;macromolecular complex;membrane;membrane part;membrane-bounded organelle;membrane-bounded vesicle;mitochondrial inner membrane;mitochondrial membrane;mitochon…				0.875674	0.0869483	4	4	4	10.7	10.7	10.7	51.96	0	28.356	181660000	9	1.42146	0.0283843	2.59803	+	2.14351	NaN	1	0		NaN	0.472901	0.320494	-1.22051
21.7293	18.6613	19.5224	22.2362	24.8006	24.5281	24.8005	22.8846	19.2171	24.0508	24.4176	24.2301	+	TMEM_CTRL					autophagy;biological regulation;catabolic process;cell differentiation;cellular catabolic process;cellular developmental process;cellular metabolic process;cellular process;cellular response to stimulus;defense response;developmental process;epithelial cell differentiation;immune response;immune system process;inflammatory response;innate immune response;metabolic process;phosphate-containing com…	binding;cytokine receptor binding;enzyme binding;growth factor receptor binding;interleukin-1 receptor binding;interleukin-1, Type I receptor binding;protein binding;receptor binding;small conjugating protein binding;SUMO binding;ubiquitin conjugating enzyme binding;ubiquitin protein ligase binding	cell part;cytoplasmic part;extracellular membrane-bounded organelle;extracellular organelle;extracellular region part;extracellular vesicular exosome;intracellular organelle part;intracellular part;membrane-bounded organelle;membrane-bounded vesicle;nuclear body;nuclear part;nucleoplasm part;organelle;organelle part;perinuclear region of cytoplasm;vesicle	Toll-like receptor signaling pathway	Cluster -564	+	1.29541	0.0334199	5	5	5	24.1	24.1	24.1	30.314	0	70.105	539240000	13	2.35445	0.00207194	3.71619	+	3.81203	1.09759	0.0506923	2.44161		1.6044	0.422994	0.364224	-1.27457
24.8724	21.4117	20.8672	20.9038	25.5677	25.5472	25.2247	24.3083	25.1497	25.0358	20.3242	24.9591	+	TMEM_CTRL					ATP biosynthetic process;ATP hydrolysis coupled proton transport;ATP metabolic process;ATP synthesis coupled proton transport;biological regulation;biosynthetic process;cation homeostasis;cation transport;cellular biosynthetic process;cellular cation homeostasis;cellular chemical homeostasis;cellular component assembly;cellular component assembly at cellular level;cellular component organization;…	active transmembrane transporter activity;ATPase activity;ATPase activity, coupled;ATPase activity, coupled to movement of substances;ATPase activity, coupled to transmembrane movement of ions;ATPase activity, coupled to transmembrane movement of substances;ATPase binding;binding;catalytic activity;cation transmembrane transporter activity;cation-transporting ATPase activity;enzyme binding;hydrog…	axon part;cell part;cell projection part;cytoplasmic membrane-bounded vesicle;cytoplasmic part;cytoplasmic vesicle;cytoplasmic vesicle membrane;cytoplasmic vesicle part;extracellular membrane-bounded organelle;extracellular organelle;extracellular region part;extracellular vesicular exosome;Golgi apparatus;integral to membrane;intracellular membrane-bounded organelle;intracellular organelle;intra…	Collecting duct acid secretion;Epithelial cell signaling in Helicobacter pylori infection;ko05152;Lysosome;Oxidative phosphorylation;Phagosome;Rheumatoid arthritis;Vibrio cholerae infection			1.02957	0.0594391	11	11	10	14.8	14.8	13.8	95.584	0	129.62	961820000	52	1.99397	0.00427957	3.14822	+	3.13175	0.870759	0.100027	1.85346		1.21693	0.483252	0.312275	-1.29477
22.1239	19.6886	17.7876	21.3698	24.0014	22.925	22.1226	22.8157	20.4127	20.7176	23.1581	22.2804	+	TMEM_CTRL					cell cycle phase;cell cycle process;cell proliferation;cellular component organization;cellular component organization at cellular level;cellular component organization or biogenesis;cellular component organization or biogenesis at cellular level;cellular process;cytoskeleton organization;establishment of localization;establishment of localization in cell;establishment of melanosome localization;…	catalytic activity;hydrolase activity;hydrolase activity, acting on acid anhydrides;hydrolase activity, acting on acid anhydrides, in phosphorus-containing anhydrides;motor activity;nucleoside-triphosphatase activity;pyrophosphatase activity	cell part;cell projection part;centrosome;chromosomal part;cytoplasm;cytoplasmic part;cytoskeletal part;cytoskeleton;dynactin complex;dynein complex;extracellular membrane-bounded organelle;extracellular organelle;extracellular region part;extracellular vesicular exosome;growth cone;intracellular non-membrane-bounded organelle;intracellular organelle;intracellular organelle part;intracellular par…	Huntington's disease;Vasopressin-regulated water reabsorption	Cluster -564	+	1.17398	0.0424294	9	9	9	33.6	33.6	33.6	46.222	0	102.91	157610000	19	1.70447	0.0136323	2.72367	+	2.62169	NaN	1	0		NaN	0.882921	0.0980497	-1.32396
19.8611	22.1404	22.4921	23.2789	23.6693	23.9585	23.0739	23.9363	23.929	22.9983	18.5447	23.7159	+	TMEM_CTRL					apoptotic mitochondrial changes;ATP metabolic process;ATP synthesis coupled electron transport;biological regulation;cellular chemical homeostasis;cellular component organization;cellular component organization at cellular level;cellular component organization or biogenesis;cellular component organization or biogenesis at cellular level;cellular homeostasis;cellular ion homeostasis;cellular metab…	2 iron, 2 sulfur cluster binding;4 iron, 4 sulfur cluster binding;binding;catalytic activity;cation binding;electron carrier activity;ion binding;iron-sulfur cluster binding;metal cluster binding;metal ion binding;NADH dehydrogenase (quinone) activity;NADH dehydrogenase (ubiquinone) activity;NADH dehydrogenase activity;oxidoreductase activity;oxidoreductase activity, acting on NADH or NADPH;oxido…	cell part;cytoplasmic part;intracellular organelle part;intracellular part;macromolecular complex;membrane part;membrane-enclosed lumen;mitochondrial intermembrane space;mitochondrial membrane part;mitochondrial part;mitochondrial respiratory chain complex I;NADH dehydrogenase complex;organelle envelope lumen;organelle part;protein complex;respiratory chain complex I	Alzheimer's disease;Huntington's disease;Oxidative phosphorylation;Parkinson's disease			0.437069	0.274138	12	12	12	20.9	20.9	20.9	79.411	0	122.43	328210000	27	1.48659	0.0235522	1.7164	+	2.25237	0.388796	0.427254	0.353843		0.241753	0.482621	0.312756	-1.36256
18.9541	20.3759	25.8469	26.0748	26.4258	26.6963	26.1204	25.3556	27.0052	25.9354	20.5803	25.4599	+	TMEM_CTRL					acetyl-CoA catabolic process;acetyl-CoA metabolic process;carbohydrate metabolic process;carboxylic acid metabolic process;catabolic process;cellular carbohydrate metabolic process;cellular catabolic process;cellular ketone metabolic process;cellular metabolic process;cellular process;citrate metabolic process;coenzyme catabolic process;coenzyme metabolic process;cofactor catabolic process;cofact…	catalytic activity;citrate (Si)-synthase activity;transferase activity;transferase activity, transferring acyl groups;transferase activity, transferring acyl groups, acyl groups converted into alkyl on transfer	cell part;cytoplasmic part;extracellular membrane-bounded organelle;extracellular organelle;extracellular region part;extracellular vesicular exosome;intracellular membrane-bounded organelle;intracellular organelle;intracellular organelle lumen;intracellular organelle part;intracellular part;membrane-bounded organelle;membrane-bounded vesicle;membrane-enclosed lumen;mitochondrial matrix;mitochond…	Citrate cycle (TCA cycle);Glyoxylate and dicarboxylate metabolism			0.571753	0.190799	12	12	12	36.5	36.5	36.5	51.83	0	179.12	1984800000	45	1.20899	0.0491291	3.33658	+	1.79027	0.659186	0.177435	1.93226		0.829876	0.42994	0.359368	-1.40432
21.3355	20.5341	20.3154	19.6877	23.4221	23.3785	22.8699	23.8288	23.6829	20.2709	21.9045	21.7846	+	TMEM_CTRL					cell cycle;cellular lipid metabolic process;cellular metabolic process;cellular process;developmental process;lipid metabolic process;membrane lipid metabolic process;metabolic process;multicellular organismal development;multicellular organismal process;primary metabolic process;sphingolipid metabolic process	binding;catalytic activity;cation binding;hydrolase activity;hydrolase activity, acting on ester bonds;ion binding;lipase activity;metal ion binding;phospholipase activity;phosphoric diester hydrolase activity;phosphoric ester hydrolase activity;sphingomyelin phosphodiesterase activity	cell part;cytoplasmic part;Golgi apparatus part;Golgi membrane;intracellular organelle part;intracellular part;membrane;organelle membrane;organelle part;plasma membrane	Sphingolipid metabolism	Cluster -564	+	2.2702	0.00634862	5	5	5	11	11	11	71.271	0	61.845	141980000	13	3.80521	0	2.90667	+	7.39817	NaN	1	0		NaN	1.04579	0.061113	-1.46411
14.653	19.247	21.5759	21.1039	25.6689	24.8982	23.9961	20.5972	20.9698	23.7137	20.1389	24.0709	+	TMEM_CTRL					activation of phospholipase D activity;biological regulation;cellular component organization;cellular component organization at cellular level;cellular component organization or biogenesis;cellular component organization or biogenesis at cellular level;cellular localization;cellular macromolecule localization;cellular metabolic process;cellular process;cellular protein localization;cellular respo…	binding;catalytic activity;cation binding;enzyme activator activity;enzyme regulator activity;GTP binding;GTPase activity;guanyl nucleotide binding;guanyl ribonucleotide binding;hydrolase activity;hydrolase activity, acting on acid anhydrides;hydrolase activity, acting on acid anhydrides, in phosphorus-containing anhydrides;ion binding;metal ion binding;nucleoside-triphosphatase activity;nucleoti…	cell part;cytoplasm;cytoplasmic part;extracellular membrane-bounded organelle;extracellular organelle;extracellular region part;extracellular vesicular exosome;Golgi apparatus;Golgi apparatus part;Golgi membrane;intracellular membrane-bounded organelle;intracellular organelle;intracellular organelle part;intracellular part;membrane;membrane-bounded organelle;membrane-bounded vesicle;organelle;org…		Cluster -564	+	1.13898	0.0459964	6	6	6	52.5	52.5	52.5	20.411	0	89.253	586190000	17	1.57472	0.017872	4.64518	+	2.40063	NaN	1	0		NaN	0.477946	0.317251	-1.5668
21.276	22.9727	23.8754	23.7494	24.0263	24.4158	23.8758	24.4818	19.8801	23.2513	24.1194	23.1707	+	TMEM_CTRL							cell part;cytoplasmic part;endoplasmic reticulum;endoplasmic reticulum membrane;endoplasmic reticulum part;integral to membrane;intracellular membrane-bounded organelle;intracellular organelle;intracellular organelle part;intracellular part;intrinsic to membrane;membrane;membrane part;membrane-bounded organelle;organelle;organelle membrane;organelle part				0.618351	0.1708	7	5	5	19.3	13.1	13.1	42.36	0	34.138	360910000	17	1.33418	0.0372297	1.23154	+	1.99825	NaN	1	0		NaN	0.846106	0.111228	-1.59455
20.6521	23.4528	21.9319	24.185	26.0101	25.9655	24.7949	24.7006	25.087	24.6826	21.2654	23.8927	+	TMEM_CTRL					amine biosynthetic process;amine metabolic process;biosynthetic process;carboxylic acid biosynthetic process;carboxylic acid metabolic process;cellular amine metabolic process;cellular amino acid biosynthetic process;cellular amino acid metabolic process;cellular biosynthetic process;cellular component assembly;cellular component organization;cellular component organization or biogenesis;cellular…	binding;catalytic activity;cofactor binding;N2-acetyl-L-ornithine:2-oxoglutarate 5-aminotransferase activity;ornithine-oxo-acid transaminase activity;pyridoxal phosphate binding;transaminase activity;transferase activity;transferase activity, transferring nitrogenous groups;vitamin B6 binding;vitamin binding	cell part;cytoplasm;cytoplasmic part;intracellular membrane-bounded organelle;intracellular organelle;intracellular organelle lumen;intracellular organelle part;intracellular part;membrane-bounded organelle;membrane-enclosed lumen;mitochondrial matrix;mitochondrial part;mitochondrion;organelle;organelle lumen;organelle part	Arginine and proline metabolism	Cluster -564	+	1.24751	0.036728	11	11	11	31.2	31.2	31.2	48.332	0	128.75	916140000	39	2.0559	0.0036092	2.81231	+	3.24462	0.754458	0.139005	1.17647		1.00876	0.888446	0.0964239	-1.63585
19.7745	21.7309	19.6936	19.4132	22.0642	22.7075	22.1878	22.0618	19.7621	18.3826	21.2	23.1322	+	TMEM_CTRL					biosynthetic process;cellular biosynthetic process;cellular macromolecule biosynthetic process;cellular macromolecule metabolic process;cellular metabolic process;cellular process;macromolecule biosynthetic process;macromolecule metabolic process;metabolic process;mitochondrial translational elongation;translational elongation	binding;catalytic activity;GTP binding;GTPase activity;guanyl nucleotide binding;guanyl ribonucleotide binding;hydrolase activity;hydrolase activity, acting on acid anhydrides;hydrolase activity, acting on acid anhydrides, in phosphorus-containing anhydrides;nucleic acid binding;nucleoside-triphosphatase activity;nucleotide binding;purine nucleotide binding;purine ribonucleoside triphosphate bind…	cell part;cytoplasmic part;intracellular membrane-bounded organelle;intracellular organelle;intracellular part;membrane-bounded organelle;mitochondrion;organelle				0.927139	0.0767987	4	4	4	6.5	6.5	6.5	83.456	0	26.303	84450000	10	2.34797	0.00205714	2.10228	+	3.79926	NaN	1	0		NaN	0.789221	0.131481	-1.63609
19.1219	23.178	21.3413	21.2426	23.0364	23.5037	23.2775	21.8094	20.0448	24.2199	19.9085	20.8369	+	TMEM_CTRL					biosynthetic process;cellular biosynthetic process;cellular metabolic process;cellular nitrogen compound metabolic process;cellular process;coenzyme A biosynthetic process;coenzyme A metabolic process;coenzyme biosynthetic process;coenzyme metabolic process;cofactor biosynthetic process;cofactor metabolic process;heterocycle metabolic process;metabolic process;nitrogen compound metabolic process;…	adenyl nucleotide binding;adenyl ribonucleotide binding;ATP binding;binding;catalytic activity;dephospho-CoA kinase activity;kinase activity;nucleotide binding;phosphotransferase activity, alcohol group as acceptor;purine nucleotide binding;purine ribonucleoside triphosphate binding;purine ribonucleotide binding;ribonucleotide binding;transferase activity;transferase activity, transferring phosph…	cell part;cytoplasmic part;intracellular membrane-bounded organelle;intracellular organelle;intracellular part;membrane;membrane-bounded organelle;mitochondrion;organelle				0.564607	0.194138	3	3	3	18.3	18.3	18.3	27.352	0	42.804	157230000	9	1.24482	0.04595	1.68579	+	1.84983	NaN	1	0		NaN	0.754569	0.14542	-1.65422
21.1503	21.9177	23.3074	22.9455	24.8024	24.2862	24.3076	25.4775	24.8214	23.4543	20.9207	22.9206	+	TMEM_CTRL					cellular lipid metabolic process;cellular metabolic process;cellular process;dephosphorylation;glycerolipid metabolic process;glycerophospholipid metabolic process;lipid metabolic process;lipid modification;metabolic process;organophosphate metabolic process;phosphate-containing compound metabolic process;phosphatidylinositol dephosphorylation;phosphatidylinositol metabolic process;phospholipid d…	catalytic activity;hydrolase activity;hydrolase activity, acting on ester bonds;inositol or phosphatidylinositol phosphatase activity;lipid phosphatase activity;phosphatase activity;phosphatidylinositol bisphosphate phosphatase activity;phosphatidylinositol monophosphate phosphatase activity;phosphatidylinositol-3-phosphatase activity;phosphatidylinositol-4-phosphate phosphatase activity;phosphor…	alpha-amino-3-hydroxy-5-methyl-4-isoxazolepropionic acid selective glutamate receptor complex;cell part;cytoplasmic part;endoplasmic reticulum membrane;endoplasmic reticulum part;Golgi apparatus;integral to endoplasmic reticulum membrane;integral to membrane;integral to organelle membrane;intracellular membrane-bounded organelle;intracellular organelle;intracellular organelle part;intracellular p…		Cluster -564	+	1.38579	0.0281034	10	10	10	15.5	15.5	15.5	67.038	0	66.307	490150000	22	2.55814	0.00119658	2.38818	+	4.22475	0.612618	0.205198	0.698999		0.738658	1.0184	0.067359	-1.68918
19.4286	21.5149	21.8516	21.8787	24.689	24.5382	24.4322	23.5679	25.8719	21.3292	22.0127	21.2268	+	TMEM_CTRL						catalytic activity;phosphotransferase activity, alcohol group as acceptor;transferase activity;transferase activity, transferring phosphorus-containing groups	cell part;cytoplasmic part;Golgi apparatus;intracellular membrane-bounded organelle;intracellular organelle;intracellular organelle part;intracellular part;membrane-bounded organelle;nuclear part;nucleoplasm;organelle;organelle part		Cluster -564	+	1.37026	0.0289191	8	8	8	28.4	28.4	28.4	46.568	0	145.62	261910000	17	2.87734	0.0004	3.13839	+	4.92154	NaN	1	0		NaN	0.735725	0.154902	-1.6967
22.442	21.8506	22.0228	22.1216	26.1403	26.1841	26.0276	22.1615	20.4289	24.1268	24.5077	23.8558	+	TMEM_CTRL					cellular macromolecule metabolic process;cellular metabolic process;cellular process;cellular protein metabolic process;macromolecule metabolic process;macromolecule modification;metabolic process;primary metabolic process;protein deglycosylation;protein maturation;protein metabolic process;protein modification process	asparaginase activity;binding;catalytic activity;hydrolase activity;hydrolase activity, acting on carbon-nitrogen (but not peptide) bonds;hydrolase activity, acting on carbon-nitrogen (but not peptide) bonds, in linear amides;N4-(beta-N-acetylglucosaminyl)-L-asparaginase activity;peptidase activity;protein binding;protein self-association	cell part;cytoplasmic part;endoplasmic reticulum;extracellular membrane-bounded organelle;extracellular organelle;extracellular region part;extracellular vesicular exosome;intracellular membrane-bounded organelle;intracellular organelle;intracellular part;lysosome;lytic vacuole;membrane-bounded organelle;membrane-bounded vesicle;organelle;vacuole;vesicle	Lysosome;Other glycan degradation	Cluster -564	+	1.17479	0.0424044	6	6	6	26.1	26.1	26.1	37.167	0	281.63	965730000	26	1.936	0.00570833	3.01912	+	3.02738	0.848595	0.106689	1.12057		1.17793	0.669109	0.184831	-1.89855
24.3563	18.9782	19.7828	20.3531	24.2384	24.9122	23.8906	21.4456	18.7644	22.4599	24.3468	21.2988	+	TMEM_CTRL					aging;anatomical structure development;biological adhesion;biological regulation;biosynthetic process;cartilage condensation;cell adhesion;cell development;cell differentiation;cell-cell adhesion;cellular biosynthetic process;cellular component organization;cellular component organization at cellular level;cellular component organization or biogenesis;cellular component organization or biogenesis…	binding;calcium ion binding;carbohydrate binding;cation binding;glycosaminoglycan binding;hyaluronic acid binding;ion binding;metal ion binding;pattern binding;polysaccharide binding	basement membrane;extracellular matrix;extracellular matrix part;extracellular region part;perineuronal net;proteinaceous extracellular matrix				0.649012	0.156694	9	9	9	7.4	7.4	7.4	220.12	0	101.81	244090000	15	1.30272	0.0403148	2.75413	+	1.94599	NaN	1	0		NaN	0.657567	0.188096	-1.90423
20.251	21.738	21.4624	21.7774	23.2095	22.4143	22.5589	22.4767	17.718	21.3872	21.5615	22.1924	+	TMEM_CTRL					amine biosynthetic process;amine metabolic process;biosynthetic process;carboxylic acid biosynthetic process;carboxylic acid metabolic process;cellular amine metabolic process;cellular amino acid biosynthetic process;cellular amino acid metabolic process;cellular biosynthetic process;cellular ketone metabolic process;cellular metabolic process;cellular nitrogen compound biosynthetic process;cellu…	catalytic activity;oxidoreductase activity;oxidoreductase activity, acting on the CH-NH group of donors;oxidoreductase activity, acting on the CH-NH group of donors, NAD or NADP as acceptor;pyrroline-5-carboxylate reductase activity		Arginine and proline metabolism			0.868731	0.0882051	3	3	3	16.1	16.1	16.1	28.878	0	30.199	72799000	7	2.1215	0.00290476	1.35766	+	3.36589	NaN	1	0		NaN	0.96959	0.0743387	-1.9501
21.5556	22.5093	18.926	20.6767	25.0738	24.4162	24.4587	20.6431	20.5528	23.2669	20.8975	20.3665	+	TMEM_CTRL					anatomical structure development;anatomical structure morphogenesis;behavior;cell development;cellular component organization;cellular component organization at cellular level;cellular component organization or biogenesis;cellular component organization or biogenesis at cellular level;cellular developmental process;cellular process;cerebellar Purkinje cell layer development;circadian behavior;cir…		extracellular membrane-bounded organelle;extracellular organelle;extracellular region part;extracellular vesicular exosome;membrane-bounded organelle;membrane-bounded vesicle;organelle;vesicle	Glycosaminoglycan degradation;Lysosome			1.05246	0.0567223	7	7	7	11.1	11.1	11.1	82.411	0	115.12	303030000	14	1.4283	0.0278	2.73106	+	2.15492	NaN	1	0		NaN	1.00624	0.0686276	-2.37704
[truncated: 635 more rows]
[truncated: 6 more columns]

## Sheet: Original matrix
CTRL_01	CTRL_02	CTRL_03	CTRL_04	TMEM_01	TMEM_02	TMEM_03	TMEM_04	FGFR3_4KO_TMEM_01	FGFR3_4KO_TMEM_02	FGFR3_4KO_TMEM_03	FGFR3_4KO_TMEM_04	Peptides	Razor + unique peptides	Unique peptides	Sequence coverage [%]	Unique + razor sequence coverage [%]	Unique sequence coverage [%]	Mol. weight [kDa]	Q-value	Score	Intensity	MS/MS count	Protein IDs	Majority protein IDs	Protein names	Gene names
[truncated: 2,209 more rows]

[truncated: 2 more sheets: Sheet1, Sheet2]
