# Supplementary material for: FGF Signaling Promotes Lysosome Biogenesis in Chondrocytes via the Mannose Phosphate Receptor Pathway
Source: Traffic. 2025 Aug 1;26(7-9):e70013. doi: 10.1111/tra.70013 (PMC12314853; doi:10.1111/tra.70013)
Supplement: Supplementary file 5 — Table S4. [file TRA-26-e70013-s006.xlsx]

## Sheet: UP
Annotation Cluster 1	Enrichment Score: 12.40776907091261
Category	Term	Count	Genes	FDR
GOTERM_CC_FAT	GO:0035770~ribonucleoprotein granule	32	EIF4A1, DDX6, FMR1, IQGAP1, YBX1, EDC3, EDC4, TUBB5, TUBA1A, G3BP1, G3BP2, KPNA2, TRIM21, HNRNPA3, LOC100359916, PUM1, CKAP5, HNRNPAB, HNRNPK, CNOT7, PSMC3, CNOT1, NCL, CAPRIN1, CNOT3, PSMC2, HNRNPA2B1, EIF4E2, DCP1A, KPNB1, EIF3B, EIF4G1	1.89145e-15
GOTERM_CC_FAT	GO:0036464~cytoplasmic ribonucleoprotein granule	30	DDX6, FMR1, IQGAP1, YBX1, EDC3, EDC4, TUBB5, TUBA1A, G3BP1, G3BP2, KPNA2, TRIM21, LOC100359916, PUM1, CKAP5, HNRNPAB, HNRNPK, CNOT7, PSMC3, CNOT1, NCL, CAPRIN1, CNOT3, PSMC2, HNRNPA2B1, EIF4E2, DCP1A, KPNB1, EIF3B, EIF4G1	1.13703e-14
GOTERM_CC_FAT	GO:0010494~cytoplasmic stress granule	14	DDX6, FMR1, LOC100359916, YBX1, PUM1, HNRNPK, CAPRIN1, G3BP1, G3BP2, KPNA2, TRIM21, KPNB1, EIF3B, EIF4G1	1.54147e-07
GOTERM_CC_FAT	GO:0000932~P-body	13	DDX6, YBX1, PUM1, EDC3, EDC4, CNOT7, PSMC3, CNOT1, CAPRIN1, PSMC2, CNOT3, EIF4E2, DCP1A	7.82548e-07
Annotation Cluster 2	Enrichment Score: 9.409379956363342
Category	Term	Count	Genes	FDR
GOTERM_CC_FAT	GO:0099080~supramolecular complex	71	EIF4A1, GTF2B, FMR1, HSPB1, ILK, YBX1, EDC3, EDC4, TUBA1C, TUBB6, TUBA1B, TUBB5, TUBA1A, TUBB3, DNM1L, KPNA2, SPTAN1, TRIM21, CCT3, ACTN1, LOC100359916, CTPS1, CKAP5, DNM1, TUBA4A, DNM2, TUBB2B, NCL, ZW10, EIF4E2, KPNB1, DBN1, DDX6, IQGAP1, TUBA3A, CALD1, G3BP1, LMNA, G3BP2, FLNA, TP53BP1, CCT8, SPTBN1, CCT5, CLASP2, HSPA8, DYNC1H1, HNRNPA3, HOOK3, PUM1, HNRNPAB, RAB11A, CCT6A, HNRNPK, CNOT7, MYO…	6.29857e-17
GOTERM_CC_FAT	GO:0099513~polymeric cytoskeletal fiber	37	DDX6, IQGAP1, TUBA3A, TUBA1C, TUBA1B, TUBB6, TUBB5, TUBA1A, CALD1, TUBB3, LMNA, FLNA, CCT8, DNM1L, CCT5, CLASP2, CCT3, HSPA8, DYNC1H1, ACTN1, HOOK3, CKAP5, DNM1, RAB11A, TUBA4A, DNM2, CCT6A, TUBB2B, MYO1C, HOOK2, EIF6, ZW10, VIM, NES, EIF3A, DBN1, TUBA8	1.54147e-07
GOTERM_CC_FAT	GO:0005874~microtubule	27	IQGAP1, TUBA3A, TUBA1C, TUBA1B, TUBB6, TUBB5, TUBA1A, TUBB3, CCT8, DNM1L, CCT5, CLASP2, CCT3, HSPA8, DYNC1H1, HOOK3, CKAP5, DNM1, RAB11A, TUBA4A, DNM2, CCT6A, TUBB2B, HOOK2, ZW10, EIF3A, TUBA8	5.43258e-07
GOTERM_CC_FAT	GO:0099512~supramolecular fiber	42	DDX6, HSPB1, ILK, IQGAP1, TUBA3A, TUBA1C, TUBA1B, TUBB6, TUBB5, TUBA1A, CALD1, TUBB3, LMNA, FLNA, CCT8, DNM1L, SPTAN1, SPTBN1, CCT5, CLASP2, CCT3, HSPA8, DYNC1H1, ACTN1, CTPS1, HOOK3, CKAP5, DNM1, RAB11A, TUBA4A, DNM2, CCT6A, TUBB2B, MYO1C, HOOK2, EIF6, ZW10, VIM, NES, EIF3A, DBN1, TUBA8	6.93114e-07
GOTERM_CC_FAT	GO:0099081~supramolecular polymer	42	DDX6, HSPB1, ILK, IQGAP1, TUBA3A, TUBA1C, TUBA1B, TUBB6, TUBB5, TUBA1A, CALD1, TUBB3, LMNA, FLNA, CCT8, DNM1L, SPTAN1, SPTBN1, CCT5, CLASP2, CCT3, HSPA8, DYNC1H1, ACTN1, CTPS1, HOOK3, CKAP5, DNM1, RAB11A, TUBA4A, DNM2, CCT6A, TUBB2B, MYO1C, HOOK2, EIF6, ZW10, VIM, NES, EIF3A, DBN1, TUBA8	7.74409e-07
GOTERM_CC_FAT	GO:0015630~microtubule cytoskeleton	45	YWHAE, TSG101, LRP1, FMR1, HSPB1, ILK, IQGAP1, TUBA3A, TUBA1C, TUBA1B, TUBB6, TUBB5, TUBA1A, TUBB3, RUVBL1, FLOT1, CCT8, DNM1L, SPTAN1, CCT5, CLASP2, SKP1, CCT3, HSPA8, DYNC1H1, PDCD6IP, MYOF, HOOK3, CKAP5, DNM1, RAB11A, TUBA4A, DNM2, NUP93, CCT6A, TUBB2B, HOOK2, ZW10, EXOC4, ATXN10, ATP6V0D1, SLC25A5, GAPDH, EIF3A, TUBA8	5.82873e-05
Annotation Cluster 3	Enrichment Score: 8.790247416667608
Category	Term	Count	Genes	FDR
GOTERM_CC_FAT	GO:0045202~synapse	73	YWHAE, ITGB1, RPL3, FMR1, GDI2, CLTB, HSPB1, ILK, ENO1, YBX1, AP2A2, TUBA1A, PPP2R1B, YWHAQ, PPP2R1A, CFL1, FLOT1, DNM1L, KPNA2, SPTAN1, RPS10, KPNA1, SH3GLB1, ACTN1, ATP6AP2, LOC100359916, CKAP5, YWHAZ, DNM1, DNM2, TUBB2B, EEF1D, EXOC4, VDAC1, ATP6V0D1, GAPDH, CD44, DBN1, LRP1, HPCA, IQGAP1, PGRMC1, CALD1, EPB41L3, PCBP2, FLNA, STX3, HNRNPA1, SPTBN1, CLASP2, HSPA8, HNRNPA3, SLC12A4, AP2B1, HNRNP…	4.32822e-10
GOTERM_CC_FAT	GO:0030054~cell junction	83	YWHAE, ITGB1, RPL3, FMR1, GDI2, CLTB, HSPB1, ILK, ENO1, YBX1, AP2A2, TUBA1A, PPP2R1B, YWHAQ, PPP2R1A, CFL1, FLOT1, TNKS1BP1, DNM1L, KPNA2, SPTAN1, RPS10, SKP1, KPNA1, SH3GLB1, PDCD6IP, ACTN1, ATP6AP2, LOC100359916, CKAP5, YWHAZ, DNM1, DNM2, TUBB2B, EEF1D, EXOC4, VDAC1, ATP6V0D1, TLN1, GAPDH, CD44, DBN1, DDX6, LRP1, HPCA, IQGAP1, PGRMC1, SH3BP1, CALD1, EPB41L3, PCBP2, CTNNA1, FLNA, STX3, HNRNPA1, …	4.10096e-09
GOTERM_CC_FAT	GO:0098794~postsynapse	41	ITGB1, LRP1, FMR1, HPCA, CLTB, HSPB1, IQGAP1, PGRMC1, CALD1, CFL1, EPB41L3, PCBP2, FLNA, STX3, KPNA2, SPTAN1, SPTBN1, KPNA1, HSPA8, HNRNPA3, ACTN1, ATP6AP2, LOC100359916, AP2B1, CKAP5, YWHAZ, HNRNPAB, RAB11A, DNM2, PSMC5, HNRNPK, CAPRIN1, PSMC2, HNRNPA2B1, EXOC4, VDAC1, GAPDH, EIF3A, DBN1, CD44, EIF4G1	4.20385e-06
GOTERM_CC_FAT	GO:0098978~glutamatergic synapse	36	YWHAE, ITGB1, LRP1, FMR1, HPCA, PPP2R1B, CALD1, PPP2R1A, CFL1, EPB41L3, FLOT1, FLNA, STX3, KPNA2, SPTAN1, SPTBN1, KPNA1, CLASP2, HSPA8, HNRNPA3, ACTN1, LOC100359916, AP2B1, YWHAZ, HNRNPAB, DNM1, RAB11A, DNM2, EHD1, HNRNPK, EEF1D, CAPRIN1, HNRNPA2B1, GAPDH, DBN1, CD44	1.00562e-05
Annotation Cluster 4	Enrichment Score: 6.07508267868899
Category	Term	Count	Genes	FDR
GOTERM_CC_FAT	GO:0005852~eukaryotic translation initiation factor 3 complex	7	EIF3L, EIF3I, EIF3G, EIF3F, EIF3C, EIF3A, EIF3B	4.76701e-06
GOTERM_CC_FAT	GO:0033290~eukaryotic 48S preinitiation complex	7	EIF3L, EIF3I, EIF3G, EIF3F, EIF3C, EIF3A, EIF3B	1.09356e-05
GOTERM_CC_FAT	GO:0016282~eukaryotic 43S preinitiation complex	7	EIF3L, EIF3I, EIF3G, EIF3F, EIF3C, EIF3A, EIF3B	2.24086e-05
GOTERM_CC_FAT	GO:0070993~translation preinitiation complex	7	EIF3L, EIF3I, EIF3G, EIF3F, EIF3C, EIF3A, EIF3B	2.78834e-05
GOTERM_CC_FAT	GO:0071541~eukaryotic translation initiation factor 3 complex, eIF3m	5	EIF3I, EIF3F, EIF3C, EIF3A, EIF3B	5.82873e-05
Annotation Cluster 5	Enrichment Score: 5.100837046799195
Category	Term	Count	Genes	FDR
GOTERM_CC_FAT	GO:0022624~proteasome accessory complex	8	PSMC5, PSMC6, PSMD7, PSMD11, PSMC3, PSMC1, PSMC2, PSME1	6.19296e-06
GOTERM_CC_FAT	GO:0005838~proteasome regulatory particle	7	PSMC5, PSMC6, PSMD7, PSMD11, PSMC3, PSMC1, PSMC2	1.82525e-05
GOTERM_CC_FAT	GO:0000502~proteasome complex	10	PSMA5, PSMC5, PSMC6, PSMD7, PSMD11, PSMC3, PSMC1, PSMC2, PSME1, HSPB1	6.94147e-05
GOTERM_CC_FAT	GO:0008540~proteasome regulatory particle, base subcomplex	5	PSMC5, PSMC6, PSMC3, PSMC1, PSMC2	0.000272659
GOTERM_CC_FAT	GO:1905369~endopeptidase complex	10	PSMA5, PSMC5, PSMC6, PSMD7, PSMD11, PSMC3, PSMC1, PSMC2, PSME1, HSPB1	0.00055227
GOTERM_CC_FAT	GO:1905368~peptidase complex	10	PSMA5, PSMC5, PSMC6, PSMD7, PSMD11, PSMC3, PSMC1, PSMC2, PSME1, HSPB1	0.00254264
Annotation Cluster 6	Enrichment Score: 4.715722440026549
Category	Term	Count	Genes	FDR
GOTERM_CC_FAT	GO:0098794~postsynapse	41	ITGB1, LRP1, FMR1, HPCA, CLTB, HSPB1, IQGAP1, PGRMC1, CALD1, CFL1, EPB41L3, PCBP2, FLNA, STX3, KPNA2, SPTAN1, SPTBN1, KPNA1, HSPA8, HNRNPA3, ACTN1, ATP6AP2, LOC100359916, AP2B1, CKAP5, YWHAZ, HNRNPAB, RAB11A, DNM2, PSMC5, HNRNPK, CAPRIN1, PSMC2, HNRNPA2B1, EXOC4, VDAC1, GAPDH, EIF3A, DBN1, CD44, EIF4G1	4.20385e-06
GOTERM_CC_FAT	GO:0043005~neuron projection	51	YWHAE, ITGB1, HSP90AB1, FMR1, CTSZ, HSPB1, ILK, ENO1, YBX1, PTBP1, PPP2R1A, TUBB3, CFL1, SPTAN1, KPNA1, ACTN1, ATP6AP2, LOC100359916, CKAP5, DNM1, DNM2, EXOC4, ATP6V0D1, DBN1, LRP1, HPCA, IQGAP1, PGRMC1, CALD1, EPB41L3, FLNA, STX3, YKT6, SPTBN1, CLASP2, HSPA8, DYNC1H1, STAT1, PUM1, HNRNPAB, ASS1, HNRNPK, MYO1C, FUBP3, CAPRIN1, PSMC2, HNRNPA2B1, PPT1, VIM, ATXN10, DCP1A	2.24086e-05
GOTERM_CC_FAT	GO:0030425~dendrite	32	ITGB1, HSP90AB1, LRP1, FMR1, HPCA, HSPB1, ILK, YBX1, CALD1, TUBB3, CFL1, FLNA, STX3, YKT6, SPTBN1, KPNA1, HSPA8, STAT1, ACTN1, ATP6AP2, LOC100359916, CKAP5, HNRNPAB, HNRNPK, FUBP3, CAPRIN1, PSMC2, PPT1, EXOC4, ATXN10, DCP1A, DBN1	7.90972e-05
GOTERM_CC_FAT	GO:0097447~dendritic tree	32	ITGB1, HSP90AB1, LRP1, FMR1, HPCA, HSPB1, ILK, YBX1, CALD1, TUBB3, CFL1, FLNA, STX3, YKT6, SPTBN1, KPNA1, HSPA8, STAT1, ACTN1, ATP6AP2, LOC100359916, CKAP5, HNRNPAB, HNRNPK, FUBP3, CAPRIN1, PSMC2, PPT1, EXOC4, ATXN10, DCP1A, DBN1	7.90972e-05
GOTERM_CC_FAT	GO:0030424~axon	32	YWHAE, HSP90AB1, LRP1, FMR1, CTSZ, HPCA, HSPB1, ILK, ENO1, IQGAP1, TUBB3, CFL1, EPB41L3, FLNA, STX3, SPTAN1, SPTBN1, CLASP2, HSPA8, DYNC1H1, STAT1, ATP6AP2, LOC100359916, PUM1, DNM1, DNM2, HNRNPK, PPT1, EXOC4, VIM, ATP6V0D1, DBN1	0.000144352
GOTERM_CC_FAT	GO:0030426~growth cone	15	YWHAE, HSP90AB1, LRP1, FMR1, CTSZ, ENO1, IQGAP1, DNM2, TUBB3, CFL1, EXOC4, FLNA, STX3, DBN1, CLASP2	0.000187921
GOTERM_CC_FAT	GO:0044297~cell body	32	HSP90AB1, LRP1, FMR1, HPCA, HSPB1, ILK, YBX1, PGRMC1, TUBB5, CALD1, PPP2R1A, TUBB3, CFL1, FLNA, CCT8, YKT6, CCT5, SH3GLB1, CCT3, HSPA8, DYNC1H1, ATP6AP2, CKAP5, ASS1, CCT6A, FUBP3, HNRNPA2B1, PPT1, EXOC4, ATXN10, VIM, DBN1	0.000217795
GOTERM_CC_FAT	GO:0030427~site of polarized growth	15	YWHAE, HSP90AB1, LRP1, FMR1, CTSZ, ENO1, IQGAP1, DNM2, TUBB3, CFL1, EXOC4, FLNA, STX3, DBN1, CLASP2	0.00025274
GOTERM_CC_FAT	GO:0036477~somatodendritic compartment	38	ITGB1, HSP90AB1, LRP1, FMR1, HPCA, HSPB1, ILK, YBX1, PGRMC1, CALD1, PPP2R1A, TUBB3, CFL1, FLNA, STX3, YKT6, SPTBN1, KPNA1, SH3GLB1, HSPA8, DYNC1H1, STAT1, ACTN1, ATP6AP2, LOC100359916, CKAP5, HNRNPAB, ASS1, HNRNPK, FUBP3, CAPRIN1, PSMC2, HNRNPA2B1, PPT1, EXOC4, ATXN10, DCP1A, DBN1	0.000311709
GOTERM_CC_FAT	GO:0150034~distal axon	20	YWHAE, HSPA8, HSP90AB1, LRP1, FMR1, CTSZ, ILK, LOC100359916, ENO1, IQGAP1, DNM2, HNRNPK, TUBB3, CFL1, EXOC4, FLNA, STX3, ATP6V0D1, DBN1, CLASP2	0.000695966
GOTERM_CC_FAT	GO:0043197~dendritic spine	13	ITGB1, HSPA8, ACTN1, FMR1, HPCA, ATP6AP2, LOC100359916, HNRNPK, CALD1, PSMC2, CFL1, SPTBN1, DBN1	0.00319858
GOTERM_CC_FAT	GO:0044309~neuron spine	13	ITGB1, HSPA8, ACTN1, FMR1, HPCA, ATP6AP2, LOC100359916, HNRNPK, CALD1, PSMC2, CFL1, SPTBN1, DBN1	0.00351004
GOTERM_CC_FAT	GO:0043025~neuronal cell body	25	HSP90AB1, LRP1, FMR1, HPCA, HSPB1, ILK, YBX1, PGRMC1, CALD1, PPP2R1A, TUBB3, CFL1, FLNA, YKT6, SH3GLB1, HSPA8, DYNC1H1, CKAP5, ASS1, FUBP3, HNRNPA2B1, PPT1, EXOC4, ATXN10, DBN1	0.00845038
Annotation Cluster 7	Enrichment Score: 4.479608698635526
Category	Term	Count	Genes	FDR
GOTERM_CC_FAT	GO:0005938~cell cortex	25	CTSZ, CLTB, ILK, ENO1, IQGAP1, SH3BP1, CALD1, CFL1, FLOT1, FLNA, SPTAN1, SPTBN1, CLASP2, DYNC1H1, ANXA2, ACTN1, CAV1, LOC100359916, DNM2, HNRNPK, MYO1C, NCL, CAPZA2, EXOC4, DBN1	1.16161e-07
GOTERM_CC_FAT	GO:0030863~cortical cytoskeleton	11	CALD1, ACTN1, CAPZA2, CFL1, FLOT1, FLNA, IQGAP1, SPTAN1, DBN1, SPTBN1, CLASP2	0.00055227
GOTERM_CC_FAT	GO:0030864~cortical actin cytoskeleton	9	CALD1, ACTN1, CAPZA2, CFL1, FLOT1, IQGAP1, SPTAN1, DBN1, SPTBN1	0.00133699
GOTERM_CC_FAT	GO:0070161~anchoring junction	25	ITGB1, DDX6, ILK, IQGAP1, SH3BP1, CFL1, EPB41L3, FLOT1, CTNNA1, TNKS1BP1, FLNA, STX3, SPTAN1, CLASP2, SKP1, PDCD6IP, ACTN1, CAV1, MSN, LOC100359916, SRP68, DNM2, HNRNPK, TLN1, DBN1	0.00319685
GOTERM_CC_FAT	GO:0015629~actin cytoskeleton	17	PDCD6IP, ACTN1, ILK, LOC100359916, IQGAP1, DNM2, HNRNPK, MYO1C, CALD1, CAPZA2, CFL1, CTNNA1, FLOT1, FLNA, SPTAN1, SPTBN1, DBN1	0.0491373
Annotation Cluster 8	Enrichment Score: 4.001436525922623
Category	Term	Count	Genes	FDR
GOTERM_CC_FAT	GO:0098794~postsynapse	41	ITGB1, LRP1, FMR1, HPCA, CLTB, HSPB1, IQGAP1, PGRMC1, CALD1, CFL1, EPB41L3, PCBP2, FLNA, STX3, KPNA2, SPTAN1, SPTBN1, KPNA1, HSPA8, HNRNPA3, ACTN1, ATP6AP2, LOC100359916, AP2B1, CKAP5, YWHAZ, HNRNPAB, RAB11A, DNM2, PSMC5, HNRNPK, CAPRIN1, PSMC2, HNRNPA2B1, EXOC4, VDAC1, GAPDH, EIF3A, DBN1, CD44, EIF4G1	4.20385e-06
GOTERM_CC_FAT	GO:0032279~asymmetric synapse	20	ITGB1, HSPA8, HNRNPA3, LRP1, FMR1, HSPB1, DNM2, PGRMC1, EPB41L3, CFL1, PCBP2, HNRNPA2B1, EXOC4, VDAC1, KPNA2, GAPDH, SPTBN1, EIF3A, DBN1, KPNA1	0.00319858
GOTERM_CC_FAT	GO:0098984~neuron to neuron synapse	21	ITGB1, HSPA8, HNRNPA3, LRP1, FMR1, HSPB1, YWHAZ, DNM2, PGRMC1, EPB41L3, CFL1, PCBP2, HNRNPA2B1, EXOC4, VDAC1, KPNA2, GAPDH, SPTBN1, EIF3A, DBN1, KPNA1	0.0032605
GOTERM_CC_FAT	GO:0014069~postsynaptic density	19	HSPA8, HNRNPA3, LRP1, FMR1, HSPB1, DNM2, PGRMC1, EPB41L3, CFL1, PCBP2, HNRNPA2B1, EXOC4, VDAC1, KPNA2, GAPDH, SPTBN1, EIF3A, DBN1, KPNA1	0.00455302
GOTERM_CC_FAT	GO:0099572~postsynaptic specialization	20	HSPA8, HNRNPA3, LRP1, FMR1, HSPB1, YWHAZ, DNM2, PGRMC1, EPB41L3, CFL1, PCBP2, HNRNPA2B1, EXOC4, VDAC1, KPNA2, GAPDH, SPTBN1, EIF3A, DBN1, KPNA1	0.00545758
Annotation Cluster 9	Enrichment Score: 3.2132126522461917
Category	Term	Count	Genes	FDR
GOTERM_CC_FAT	GO:0101031~protein folding chaperone complex	7	CCT6A, CCT3, HSPA8, HSP90AB1, RUVBL1, CCT8, CCT5	0.000311709
GOTERM_CC_FAT	GO:0005832~chaperonin-containing T-complex	4	CCT6A, CCT3, CCT8, CCT5	0.0048679
GOTERM_CC_FAT	GO:0002199~zona pellucida receptor complex	3	CCT6A, CCT3, CCT8	0.0634061
Annotation Cluster 10	Enrichment Score: 3.1945522520100273
Category	Term	Count	Genes	FDR
GOTERM_CC_FAT	GO:0030139~endocytic vesicle	16	TCIRG1, AP2B1, AP2A2, IRGM, RAB11A, DNM1, RAB11B, DNM2, SNX3, EHD1, MYO1C, EHD4, RAB31, LAMP2, VIM, STAM2	7.90972e-05
GOTERM_CC_FAT	GO:0030666~endocytic vesicle membrane	9	RAB31, LAMP2, TCIRG1, AP2B1, AP2A2, IRGM, RAB11A, DNM2, RAB11B	0.00110361
GOTERM_CC_FAT	GO:0045335~phagocytic vesicle	10	SNX3, RAB31, MYO1C, LAMP2, TCIRG1, VIM, IRGM, RAB11A, DNM2, RAB11B	0.00319858
GOTERM_CC_FAT	GO:0030670~phagocytic vesicle membrane	6	RAB31, LAMP2, TCIRG1, IRGM, DNM2, RAB11B	0.0310663
GOTERM_CC_FAT	GO:0005770~late endosome	9	HSPA8, RAB31, TSG101, ANXA2, LAMP2, PSAP, TCIRG1, IRGM, RAB11A	0.248619
Annotation Cluster 11	Enrichment Score: 3.1100112462515077
Category	Term	Count	Genes	FDR
GOTERM_CC_FAT	GO:0030139~endocytic vesicle	16	TCIRG1, AP2B1, AP2A2, IRGM, RAB11A, DNM1, RAB11B, DNM2, SNX3, EHD1, MYO1C, EHD4, RAB31, LAMP2, VIM, STAM2	7.90972e-05
GOTERM_CC_FAT	GO:0030659~cytoplasmic vesicle membrane	31	TSG101, USO1, CLTB, ARHGAP1, TCIRG1, AP2A2, GGA2, SNX3, LAMP2, STX3, DNM1L, YKT6, ANXA2, CAV1, ATP6AP2, MYOF, DNAJC13, AP2B1, IRGM, COPZ1, RAB11A, RAB11B, DNM2, EHD1, EHD4, MYO1C, RAB31, PPT1, ATP6V0D1, STAM2, COPE	0.00055227
GOTERM_CC_FAT	GO:0012506~vesicle membrane	31	TSG101, USO1, CLTB, ARHGAP1, TCIRG1, AP2A2, GGA2, SNX3, LAMP2, STX3, DNM1L, YKT6, ANXA2, CAV1, ATP6AP2, MYOF, DNAJC13, AP2B1, IRGM, COPZ1, RAB11A, RAB11B, DNM2, EHD1, EHD4, MYO1C, RAB31, PPT1, ATP6V0D1, STAM2, COPE	0.000783424
GOTERM_CC_FAT	GO:0005768~endosome	30	ITGB1, TSG101, LRP1, ARHGAP1, ECE1, TCIRG1, GGA2, SNX3, TUBA1A, LAMP2, PSAP, FLOT1, YKT6, SH3GLB1, HSPA8, PDCD6IP, ANXA2, CAV1, ATP6AP2, DNAJC13, IRGM, RAB11A, RAB11B, DNM2, EHD1, EHD4, RAB31, EXOC4, ATP6V0D1, STAM2	0.00261725
GOTERM_CC_FAT	GO:0098588~bounding membrane of organelle	44	HSP90AB1, TOMM40, TSG101, USO1, CLTB, ARHGAP1, ENO1, TCIRG1, AP2A2, GGA2, SNX3, PGRMC1, CYB5R3, LAMP2, ARFIP1, STX3, DNM1L, YKT6, SLC12A9, SH3GLB1, CYB5A, HSPA8, ANXA2, CAV1, ATP6AP2, PLA2G4A, GLMP, DNAJC13, AP2B1, IRGM, COPZ1, ASS1, RAB11A, RAB11B, DNM2, EHD1, EHD4, RAB31, PPT1, VDAC1, ATP6V0D1, SLC25A4, STAM2, COPE	0.0122413
GOTERM_CC_FAT	GO:0005769~early endosome	14	SH3GLB1, TSG101, ANXA2, LRP1, DNAJC13, ECE1, GGA2, SNX3, EHD1, EHD4, RAB31, FLOT1, ATP6V0D1, STAM2	0.0406522
GOTERM_CC_FAT	GO:0010008~endosome membrane	14	TSG101, ANXA2, ATP6AP2, ARHGAP1, DNAJC13, IRGM, RAB11A, RAB11B, GGA2, SNX3, EHD1, EHD4, LAMP2, STAM2	0.0759734
GOTERM_CC_FAT	GO:0031901~early endosome membrane	6	EHD1, GGA2, SNX3, TSG101, DNAJC13, STAM2	0.265297
Annotation Cluster 12	Enrichment Score: 2.888997786599843
Category	Term	Count	Genes	FDR
GOTERM_CC_FAT	GO:0015630~microtubule cytoskeleton	45	YWHAE, TSG101, LRP1, FMR1, HSPB1, ILK, IQGAP1, TUBA3A, TUBA1C, TUBA1B, TUBB6, TUBB5, TUBA1A, TUBB3, RUVBL1, FLOT1, CCT8, DNM1L, SPTAN1, CCT5, CLASP2, SKP1, CCT3, HSPA8, DYNC1H1, PDCD6IP, MYOF, HOOK3, CKAP5, DNM1, RAB11A, TUBA4A, DNM2, NUP93, CCT6A, TUBB2B, HOOK2, ZW10, EXOC4, ATXN10, ATP6V0D1, SLC25A5, GAPDH, EIF3A, TUBA8	5.82873e-05
GOTERM_CC_FAT	GO:0005815~microtubule organizing center	22	DYNC1H1, TSG101, PDCD6IP, LRP1, MYOF, ILK, HOOK3, CKAP5, TUBA3A, RAB11A, DNM2, NUP93, HOOK2, RUVBL1, EXOC4, FLOT1, ATXN10, CCT8, ATP6V0D1, CCT5, CLASP2, SKP1	0.0965161
GOTERM_CC_FAT	GO:0005813~centrosome	19	DYNC1H1, TSG101, PDCD6IP, MYOF, ILK, HOOK3, CKAP5, RAB11A, DNM2, NUP93, HOOK2, RUVBL1, EXOC4, FLOT1, CCT8, ATP6V0D1, CCT5, CLASP2, SKP1	0.108181
Annotation Cluster 13	Enrichment Score: 2.8526337614316666
Category	Term	Count	Genes	FDR
GOTERM_CC_FAT	GO:0070382~exocytic vesicle	18	SH3GLB1, HSPA8, ANXA2, CAV1, ATP6AP2, CLTB, AP2B1, AP2A2, RAB11A, DNM1, RAB11B, COPS4, PPT1, EXOC4, VDAC1, STX3, DNM1L, ATP6V0D1	0.00025274
GOTERM_CC_FAT	GO:0099503~secretory vesicle	27	ITGB1, LRP1, CLTB, ECE1, TCIRG1, AP2A2, LAMP2, CTNNA1, STX3, DNM1L, SH3GLB1, HSPA8, ANXA2, CAV1, ATP6AP2, PLA2G4A, AP2B1, DNM1, RAB11A, RAB11B, COPS4, CCT6A, PPT1, EXOC4, VDAC1, ATP6V0D1, TUBA8	0.0006448
GOTERM_CC_FAT	GO:0030133~transport vesicle	20	SH3GLB1, HSPA8, ANXA2, CAV1, USO1, ATP6AP2, CLTB, BGN, AP2B1, AP2A2, RAB11A, DNM1, RAB11B, COPS4, PPT1, EXOC4, VDAC1, STX3, DNM1L, ATP6V0D1	0.000783424
GOTERM_CC_FAT	GO:0008021~synaptic vesicle	16	SH3GLB1, HSPA8, ATP6AP2, CLTB, AP2B1, AP2A2, RAB11A, DNM1, RAB11B, COPS4, PPT1, EXOC4, VDAC1, STX3, DNM1L, ATP6V0D1	0.000856262
GOTERM_CC_FAT	GO:0098793~presynapse	25	FMR1, CLTB, ILK, AP2A2, FLOT1, STX3, DNM1L, SH3GLB1, HSPA8, ATP6AP2, LOC100359916, AP2B1, HNRNPAB, DNM1, RAB11A, RAB11B, DNM2, COPS4, EHD1, HNRNPK, PPT1, EXOC4, VDAC1, ATP6V0D1, CD44	0.026273
GOTERM_CC_FAT	GO:0030672~synaptic vesicle membrane	7	ATP6AP2, CLTB, PPT1, DNM1L, ATP6V0D1, RAB11A, RAB11B	0.221007
GOTERM_CC_FAT	GO:0099501~exocytic vesicle membrane	7	ATP6AP2, CLTB, PPT1, DNM1L, ATP6V0D1, RAB11A, RAB11B	0.221007
GOTERM_CC_FAT	GO:0030658~transport vesicle membrane	8	USO1, ATP6AP2, CLTB, PPT1, DNM1L, ATP6V0D1, RAB11A, RAB11B	0.267695
Annotation Cluster 14	Enrichment Score: 2.8339345165082857
Category	Term	Count	Genes	FDR
GOTERM_CC_FAT	GO:0044754~autolysosome	5	FTL1, LAMP2, LOC100362384, IRGM, FTL1L1	0.00325686
GOTERM_CC_FAT	GO:0005767~secondary lysosome	5	FTL1, LAMP2, LOC100362384, IRGM, FTL1L1	0.00621616
GOTERM_CC_FAT	GO:0005776~autophagosome	7	SH3GLB1, HSPA8, FTL1, LAMP2, ATP6AP2, LOC100362384, IRGM	0.04507
Annotation Cluster 15	Enrichment Score: 2.827278627567462
Category	Term	Count	Genes	FDR
GOTERM_CC_FAT	GO:0070161~anchoring junction	25	ITGB1, DDX6, ILK, IQGAP1, SH3BP1, CFL1, EPB41L3, FLOT1, CTNNA1, TNKS1BP1, FLNA, STX3, SPTAN1, CLASP2, SKP1, PDCD6IP, ACTN1, CAV1, MSN, LOC100359916, SRP68, DNM2, HNRNPK, TLN1, DBN1	0.00319685
GOTERM_CC_FAT	GO:0005911~cell-cell junction	19	ITGB1, DDX6, PDCD6IP, ACTN1, ILK, MSN, IQGAP1, SH3BP1, EPB41L3, CFL1, CTNNA1, FLOT1, FLNA, TNKS1BP1, STX3, TLN1, SPTAN1, DBN1, SKP1	0.013281
GOTERM_CC_FAT	GO:0005912~adherens junction	9	ITGB1, DDX6, SH3BP1, ACTN1, CTNNA1, FLOT1, MSN, TNKS1BP1, TLN1	0.0251289
Annotation Cluster 16	Enrichment Score: 2.741900054010312
Category	Term	Count	Genes	FDR
GOTERM_CC_FAT	GO:0070161~anchoring junction	25	ITGB1, DDX6, ILK, IQGAP1, SH3BP1, CFL1, EPB41L3, FLOT1, CTNNA1, TNKS1BP1, FLNA, STX3, SPTAN1, CLASP2, SKP1, PDCD6IP, ACTN1, CAV1, MSN, LOC100359916, SRP68, DNM2, HNRNPK, TLN1, DBN1	0.00319685
GOTERM_CC_FAT	GO:0001726~ruffle	10	ITGB1, MYO1C, ANXA2, ACTN1, CFL1, ARHGAP1, IQGAP1, TLN1, CLASP2, DNM2	0.0132576
GOTERM_CC_FAT	GO:0005925~focal adhesion	10	ITGB1, ACTN1, CAV1, CFL1, MSN, ILK, IQGAP1, SRP68, TLN1, CLASP2	0.0183751
GOTERM_CC_FAT	GO:0030055~cell-substrate junction	10	ITGB1, ACTN1, CAV1, CFL1, MSN, ILK, IQGAP1, SRP68, TLN1, CLASP2	0.0266284
Annotation Cluster 17	Enrichment Score: 2.078323730557398
Category	Term	Count	Genes	FDR
GOTERM_CC_FAT	GO:0000323~lytic vacuole	19	HSPA8, HSP90AB1, ANXA2, CTSZ, ATP6AP2, GLMP, TCIRG1, LOC100362384, PRDX6, IRGM, FTL1L1, FTL1, LAMP2, PSAP, PPT1, STX3, ATP6V0D1, CTSB, SLC12A9	0.0122413
GOTERM_CC_FAT	GO:0005764~lysosome	19	HSPA8, HSP90AB1, ANXA2, CTSZ, ATP6AP2, GLMP, TCIRG1, LOC100362384, PRDX6, IRGM, FTL1L1, FTL1, LAMP2, PSAP, PPT1, STX3, ATP6V0D1, CTSB, SLC12A9	0.0122413
GOTERM_CC_FAT	GO:0005773~vacuole	20	SH3GLB1, HSPA8, HSP90AB1, ANXA2, CTSZ, ATP6AP2, GLMP, TCIRG1, LOC100362384, PRDX6, IRGM, FTL1L1, FTL1, LAMP2, PSAP, PPT1, STX3, ATP6V0D1, CTSB, SLC12A9	0.0334404
GOTERM_CC_FAT	GO:0005774~vacuolar membrane	12	SH3GLB1, HSPA8, HSP90AB1, ANXA2, LAMP2, ATP6AP2, PPT1, GLMP, TCIRG1, ATP6V0D1, IRGM, SLC12A9	0.0759734
GOTERM_CC_FAT	GO:0098852~lytic vacuole membrane	10	HSPA8, HSP90AB1, ANXA2, LAMP2, ATP6AP2, PPT1, GLMP, ATP6V0D1, IRGM, SLC12A9	0.118224
GOTERM_CC_FAT	GO:0005765~lysosomal membrane	10	HSPA8, HSP90AB1, ANXA2, LAMP2, ATP6AP2, PPT1, GLMP, ATP6V0D1, IRGM, SLC12A9	0.118224
Annotation Cluster 18	Enrichment Score: 1.9156409449892051
Category	Term	Count	Genes	FDR
GOTERM_CC_FAT	GO:0031256~leading edge membrane	10	ITGB1, MYO1C, EPB41L3, CFL1, HPCA, ATP6AP2, SPTBN1, CD44, CLASP2, DNM2	0.0164033
GOTERM_CC_FAT	GO:0031253~cell projection membrane	14	ITGB1, HSP90AB1, HPCA, ATP6AP2, CLTB, MSN, DNM2, EHD1, MYO1C, EPB41L3, CFL1, SPTBN1, CD44, CLASP2	0.0261771
GOTERM_CC_FAT	GO:0032589~neuron projection membrane	5	MYO1C, EPB41L3, HPCA, ATP6AP2, SPTBN1	0.126294
GOTERM_CC_FAT	GO:0032587~ruffle membrane	5	ITGB1, MYO1C, CFL1, CLASP2, DNM2	0.188527
Annotation Cluster 19	Enrichment Score: 1.853061022822626
Category	Term	Count	Genes	FDR
GOTERM_CC_FAT	GO:0030135~coated vesicle	14	LRP1, USO1, ATP6AP2, CLTB, ECE1, AP2B1, AP2A2, DNM1, COPZ1, DNM2, GGA2, SNX3, COPE, TMED4	0.000783424
GOTERM_CC_FAT	GO:0030136~clathrin-coated vesicle	10	GGA2, SNX3, LRP1, ATP6AP2, CLTB, ECE1, AP2B1, AP2A2, DNM1, DNM2	0.00287317
GOTERM_CC_FAT	GO:0098835~presynaptic endocytic zone membrane	4	CLTB, AP2B1, DNM1L, DNM1	0.00756286
GOTERM_CC_FAT	GO:0005905~clathrin-coated pit	7	LRP1, CLTB, AP2B1, DNM1L, AP2A2, DNM1, DNM2	0.00867693
GOTERM_CC_FAT	GO:0098833~presynaptic endocytic zone	4	CLTB, AP2B1, DNM1L, DNM1	0.014484
GOTERM_CC_FAT	GO:0030662~coated vesicle membrane	7	USO1, ATP6AP2, CLTB, AP2B1, AP2A2, COPZ1, COPE	0.0402764
GOTERM_CC_FAT	GO:0030120~vesicle coat	5	CLTB, AP2B1, AP2A2, COPZ1, COPE	0.0676284
GOTERM_CC_FAT	GO:0030117~membrane coat	6	CLTB, AP2B1, AP2A2, DNM1, COPZ1, COPE	0.0898689
GOTERM_CC_FAT	GO:0048475~coated membrane	6	CLTB, AP2B1, AP2A2, DNM1, COPZ1, COPE	0.0898689
GOTERM_CC_FAT	GO:0030132~clathrin coat of coated pit	3	CLTB, AP2B1, AP2A2	0.123616
GOTERM_CC_FAT	GO:0030665~clathrin-coated vesicle membrane	4	ATP6AP2, CLTB, AP2B1, AP2A2	0.221782
GOTERM_CC_FAT	GO:0030125~clathrin vesicle coat	3	CLTB, AP2B1, AP2A2	0.240308
GOTERM_CC_FAT	GO:0030660~Golgi-associated vesicle membrane	3	CLTB, COPZ1, COPE	0.372776
GOTERM_CC_FAT	GO:0030118~clathrin coat	3	CLTB, AP2B1, AP2A2	0.425989
GOTERM_CC_FAT	GO:0042734~presynaptic membrane	7	FMR1, CLTB, VDAC1, STX3, AP2B1, DNM1L, DNM1	0.492766
GOTERM_CC_FAT	GO:0005798~Golgi-associated vesicle	3	CLTB, COPZ1, COPE	0.758381
Annotation Cluster 20	Enrichment Score: 1.5678213391238762
Category	Term	Count	Genes	FDR
GOTERM_CC_FAT	GO:0005757~mitochondrial permeability transition pore complex	3	VDAC1, SLC25A5, SLC25A4	0.0260835
GOTERM_CC_FAT	GO:0046930~pore complex	5	TOMM40, NUP155, VDAC1, SLC25A5, SLC25A4	0.0436217

## Sheet: DW
Annotation Cluster 1	Enrichment Score: 4.853183552195274
Category	Term	Count	Genes	FDR
GOTERM_CC_FAT	GO:0000323~lytic vacuole	18	SCARB2, CD63, SLC35F6, ABCB6, HEXB, STX7, M6PR, EPDR1, TMEM192, MYO5A, DPP7, LAMP1, SLC38A7, ACP2, GUSB, FGFR3, CTSD, PCYOX1	3.31558e-05
GOTERM_CC_FAT	GO:0005764~lysosome	18	SCARB2, CD63, SLC35F6, ABCB6, HEXB, STX7, M6PR, EPDR1, TMEM192, MYO5A, DPP7, LAMP1, SLC38A7, ACP2, GUSB, FGFR3, CTSD, PCYOX1	3.31558e-05
GOTERM_CC_FAT	GO:0005773~vacuole	18	SCARB2, CD63, SLC35F6, ABCB6, HEXB, STX7, M6PR, EPDR1, TMEM192, MYO5A, DPP7, LAMP1, SLC38A7, ACP2, GUSB, FGFR3, CTSD, PCYOX1	0.000261457
GOTERM_CC_FAT	GO:0098852~lytic vacuole membrane	11	SCARB2, CD63, SLC35F6, LAMP1, ABCB6, STX7, SLC38A7, M6PR, TMEM192, ACP2, CTSD	0.00106467
GOTERM_CC_FAT	GO:0005765~lysosomal membrane	11	SCARB2, CD63, SLC35F6, LAMP1, ABCB6, STX7, SLC38A7, M6PR, TMEM192, ACP2, CTSD	0.00106467
GOTERM_CC_FAT	GO:0005774~vacuolar membrane	11	SCARB2, CD63, SLC35F6, LAMP1, ABCB6, STX7, SLC38A7, M6PR, TMEM192, ACP2, CTSD	0.0043657
Annotation Cluster 2	Enrichment Score: 4.141634348411884
Category	Term	Count	Genes	FDR
GOTERM_CC_FAT	GO:0016459~myosin complex	10	MYO1E, MYL6, MYO6, MYO18A, MYH9, MYH14, MYO5A, MYH10, MYL9, MYL12B	1.55999e-07
GOTERM_CC_FAT	GO:0016460~myosin II complex	7	MYL6, MYO18A, MYH9, MYH14, MYH10, MYL9, MYL12B	3.33304e-06
GOTERM_CC_FAT	GO:0042641~actomyosin	10	MPRIP, TPM3, TPM1, MYO18A, MYH9, MYH14, MYO5A, MYH10, MYL9, MYL12B	1.0449e-05
GOTERM_CC_FAT	GO:0015629~actin cytoskeleton	19	TPM3, TMOD3, ARPC1B, TPM1, MYO5A, ARPC5, MYL12B, MYO1E, MYL6, ACTR1B, SCIN, MPRIP, ARPC3, MYO6, MYO18A, MYH9, MYH14, MYH10, MYL9	1.0449e-05
GOTERM_CC_FAT	GO:0005903~brush border	10	MYO1E, MYL6, SCIN, TPM3, MYO6, MYO18A, MYH9, MYH14, MYH10, MYL12B	5.53073e-05
GOTERM_CC_FAT	GO:0001725~stress fiber	8	MPRIP, TPM3, TPM1, MYH9, MYH14, MYH10, MYL9, MYL12B	0.000261457
GOTERM_CC_FAT	GO:0097517~contractile actin filament bundle	8	MPRIP, TPM3, TPM1, MYH9, MYH14, MYH10, MYL9, MYL12B	0.000261457
GOTERM_CC_FAT	GO:0032432~actin filament bundle	8	MPRIP, TPM3, TPM1, MYH9, MYH14, MYH10, MYL9, MYL12B	0.000466053
GOTERM_CC_FAT	GO:0098862~cluster of actin-based cell projections	10	MYO1E, MYL6, SCIN, TPM3, MYO6, MYO18A, MYH9, MYH14, MYH10, MYL12B	0.000870789
GOTERM_CC_FAT	GO:0097513~myosin II filament	3	MYH9, MYH14, MYH10	0.00246962
GOTERM_CC_FAT	GO:0032982~myosin filament	4	MYO18A, MYH9, MYH14, MYH10	0.00609726
GOTERM_CC_FAT	GO:0099512~supramolecular fiber	18	TPM3, TMOD3, COL11A1, TPM1, MYO5A, LMNB2, LRPPRC, MYL12B, COL2A1, CAPN6, ARPC3, MYO6, FRG1, MYO18A, MYH9, MYH14, MYH10, MYL9	0.017638
GOTERM_CC_FAT	GO:0099081~supramolecular polymer	18	TPM3, TMOD3, COL11A1, TPM1, MYO5A, LMNB2, LRPPRC, MYL12B, COL2A1, CAPN6, ARPC3, MYO6, FRG1, MYO18A, MYH9, MYH14, MYH10, MYL9	0.0179893
GOTERM_CC_FAT	GO:0099080~supramolecular complex	21	VCP, H3F3B, TPM3, TMOD3, COL11A1, TPM1, MYO5A, LMNB2, LRPPRC, MYL12B, COL2A1, CAPN6, ARPC3, MYO6, FRG1, MYO18A, MYH9, MYH14, TOP1, MYH10, MYL9	0.029808
GOTERM_CC_FAT	GO:0005938~cell cortex	8	MYO1E, TPM3, NEDD4, MYO6, MYH9, MYH10, MYL9, MYL12B	0.104917
GOTERM_CC_FAT	GO:0032154~cleavage furrow	3	TPM3, MYH9, MYH10	0.231012
GOTERM_CC_FAT	GO:0032153~cell division site	3	TPM3, MYH9, MYH10	0.340181
GOTERM_CC_FAT	GO:0099513~polymeric cytoskeletal fiber	9	CAPN6, TPM3, ARPC3, TPM1, MYO6, MYH9, MYO5A, LMNB2, LRPPRC	0.573332
Annotation Cluster 3	Enrichment Score: 3.6459035319553506
Category	Term	Count	Genes	FDR
GOTERM_CC_FAT	GO:0031984~organelle subcompartment	27	TMEM87A, SLC35B2, VCP, ABCB6, HM13, GOLIM4, PLOD2, HSP90B1, RPS16, BSG, STX6, MYO18A, RPL35, TMED7, PANX3, NOMO1, BCAP31, STARD3, ACSL1, M6PR, RPSA, ERLIN2, IGF2R, SPCS2, CPD, MAN1B1, SEC22B	0.000440947
GOTERM_CC_FAT	GO:0005783~endoplasmic reticulum	30	SLC35B2, FKBP10, VCP, ABCB6, HM13, PLOD2, HSP90B1, RPS16, BSG, SERPINH1, RPL35, TMED7, PANX3, NOMO1, BCAP31, STARD3, ACSL1, MYO5A, RPSA, ERLIN2, ATP11A, CKAP4, RCN1, SPCS2, DNAJB11, HYOU1, MAN1B1, FKBP9, SEC22B, FGFR3	0.00246962
GOTERM_CC_FAT	GO:0042175~nuclear outer membrane-endoplasmic reticulum membrane network	21	BCAP31, SLC35B2, STARD3, VCP, ABCB6, ACSL1, HM13, PLOD2, RPSA, ERLIN2, LRPPRC, HSP90B1, SPCS2, RPS16, BSG, RPL35, MAN1B1, SEC22B, TMED7, PANX3, NOMO1	0.00491532
GOTERM_CC_FAT	GO:0005789~endoplasmic reticulum membrane	20	BCAP31, SLC35B2, STARD3, VCP, ABCB6, ACSL1, HM13, PLOD2, RPSA, ERLIN2, HSP90B1, SPCS2, RPS16, BSG, RPL35, MAN1B1, SEC22B, TMED7, PANX3, NOMO1	0.00799384
GOTERM_CC_FAT	GO:0098827~endoplasmic reticulum subcompartment	20	BCAP31, SLC35B2, STARD3, VCP, ABCB6, ACSL1, HM13, PLOD2, RPSA, ERLIN2, HSP90B1, SPCS2, RPS16, BSG, RPL35, MAN1B1, SEC22B, TMED7, PANX3, NOMO1	0.00858183
Annotation Cluster 4	Enrichment Score: 3.2535617455267336
Category	Term	Count	Genes	FDR
GOTERM_CC_FAT	GO:0048770~pigment granule	9	CD63, RAB5B, LAMP1, GPNMB, ABCB6, MYO5A, SEC22B, CTSD, HSP90B1	3.31558e-05
GOTERM_CC_FAT	GO:0042470~melanosome	9	CD63, RAB5B, LAMP1, GPNMB, ABCB6, MYO5A, SEC22B, CTSD, HSP90B1	3.31558e-05
GOTERM_CC_FAT	GO:0005768~endosome	21	CD63, STARD3, RAB5B, ABCB6, STX7, M6PR, GOLIM4, TMEM192, MYO5A, ATP11A, ARPC5, IGF2R, PRDX3, GPNMB, LAMP1, GPC1, BSG, STX6, MYH9, CTSD, TLR3	0.000637888
GOTERM_CC_FAT	GO:0012506~vesicle membrane	17	SCARB2, CD63, STARD3, RAB5B, ABCB6, STX7, GOLIM4, IGF2R, GPNMB, LAMP1, MYO6, BSG, STX6, SEC22B, TMED7, MFGE8, CTSD	0.0152311
GOTERM_CC_FAT	GO:0010008~endosome membrane	11	CD63, STARD3, RAB5B, LAMP1, GPNMB, ABCB6, STX7, STX6, GOLIM4, CTSD, IGF2R	0.01686
GOTERM_CC_FAT	GO:0030659~cytoplasmic vesicle membrane	16	SCARB2, CD63, STARD3, RAB5B, ABCB6, STX7, GOLIM4, IGF2R, GPNMB, LAMP1, BSG, STX6, SEC22B, TMED7, MFGE8, CTSD	0.0251863
GOTERM_CC_FAT	GO:0008021~synaptic vesicle	6	RAB5B, LAMP1, STX7, STX6, MYO5A, SEC22B	0.309673
GOTERM_CC_FAT	GO:0098793~presynapse	9	RAB5B, LAMP1, STX7, MYO6, STX6, MYO5A, SEC22B, CTSD, PHB2	0.757961
Annotation Cluster 5	Enrichment Score: 2.9883985081234594
Category	Term	Count	Genes	FDR
GOTERM_CC_FAT	GO:0005594~collagen type IX trimer	3	COL9A1, COL9A3, COL9A2	0.00655485
GOTERM_CC_FAT	GO:0005593~FACIT collagen trimer	3	COL9A1, COL9A3, COL9A2	0.00880593
GOTERM_CC_FAT	GO:0005581~collagen trimer	5	COL2A1, COL11A1, COL9A1, COL9A3, COL9A2	0.0188433
Annotation Cluster 6	Enrichment Score: 2.487978210878791
Category	Term	Count	Genes	FDR
GOTERM_CC_FAT	GO:0062023~collagen-containing extracellular matrix	9	COL2A1, COL11A1, GPC1, MATN1, PLOD2, RPSA, COL9A3, COL9A2, HAPLN1	0.0141381
GOTERM_CC_FAT	GO:0005581~collagen trimer	5	COL2A1, COL11A1, COL9A1, COL9A3, COL9A2	0.0188433
GOTERM_CC_FAT	GO:0031012~extracellular matrix	10	COL2A1, COL11A1, GPC1, MATN1, ALPL, PLOD2, RPSA, COL9A3, COL9A2, HAPLN1	0.0330511
GOTERM_CC_FAT	GO:0030312~external encapsulating structure	10	COL2A1, COL11A1, GPC1, MATN1, ALPL, PLOD2, RPSA, COL9A3, COL9A2, HAPLN1	0.0334073
Annotation Cluster 7	Enrichment Score: 2.3732885756931505
Category	Term	Count	Genes	FDR
GOTERM_CC_FAT	GO:0140534~endoplasmic reticulum protein-containing complex	6	SPCS2, VCP, HM13, DNAJB11, HYOU1, HSP90B1	0.0274319
GOTERM_CC_FAT	GO:0034663~endoplasmic reticulum chaperone complex	3	DNAJB11, HYOU1, HSP90B1	0.0276596
GOTERM_CC_FAT	GO:0005788~endoplasmic reticulum lumen	5	DNAJB11, SERPINH1, HYOU1, FKBP9, HSP90B1	0.029808
Annotation Cluster 8	Enrichment Score: 2.342612075208742
Category	Term	Count	Genes	FDR
GOTERM_CC_FAT	GO:0005770~late endosome	9	CD63, STARD3, LAMP1, ABCB6, STX7, M6PR, TMEM192, MYO5A, IGF2R	0.0164161
GOTERM_CC_FAT	GO:0010008~endosome membrane	11	CD63, STARD3, RAB5B, LAMP1, GPNMB, ABCB6, STX7, STX6, GOLIM4, CTSD, IGF2R	0.01686
GOTERM_CC_FAT	GO:0031902~late endosome membrane	5	CD63, STARD3, LAMP1, ABCB6, STX7	0.123933
Annotation Cluster 9	Enrichment Score: 1.8724826582731002
Category	Term	Count	Genes	FDR
GOTERM_CC_FAT	GO:0010008~endosome membrane	11	CD63, STARD3, RAB5B, LAMP1, GPNMB, ABCB6, STX7, STX6, GOLIM4, CTSD, IGF2R	0.01686
GOTERM_CC_FAT	GO:0005769~early endosome	9	PRDX3, RAB5B, GPNMB, ABCB6, STX7, STX6, MYO5A, TLR3, IGF2R	0.0573865
GOTERM_CC_FAT	GO:0031901~early endosome membrane	4	RAB5B, GPNMB, ABCB6, STX7	0.357444
Annotation Cluster 10	Enrichment Score: 1.605512547269254
Category	Term	Count	Genes	FDR
GOTERM_CC_FAT	GO:0005884~actin filament	6	TPM3, ARPC3, TPM1, MYO6, MYH9, MYO5A	0.027186
GOTERM_CC_FAT	GO:0031252~cell leading edge	10	TMEM87A, RNH1, ARPC3, TPM1, MYO6, FAT1, MYH9, MYO5A, ARPC5, MYH10	0.0462687
