# Supplementary material for: FGF Signaling Promotes Lysosome Biogenesis in Chondrocytes via the Mannose Phosphate Receptor Pathway
Source: Traffic. 2025 Aug 1;26(7-9):e70013. doi: 10.1111/tra.70013 (PMC12314853; doi:10.1111/tra.70013)
Supplement: Supplementary file 6 — Table S5. [file TRA-26-e70013-s003.xlsx]

## Sheet: analysis
RCS_1	RCS_2	RCS_3	RCS_4	FGFR3,4 KO RCS_1	FGFR3,4 KO RCS_2	FGFR3,4 KO RCS_3	FGFR3,4 KO RCS_4	Student's T-test Significant FGFR3,4 KO RCS_RCS	Student's T-test significant	GOBP name	GOMF name	GOCC name	KEGG name	Peptides	Razor + unique peptides	Unique peptides	Sequence coverage [%]	Unique + razor sequence coverage [%]	Unique sequence coverage [%]	Mol. weight [kDa]	Q-value	Score	Intensity	MS/MS count	-Log Student's T-test p-value FGFR3,4 KO RCS_RCS	Student's T-test q-value FGFR3,4 KO RCS_RCS	Student's T-test Difference FGFR3,4 KO RCS_RCS	Significantly regulated FGFR3,4 KO RCS_RCS	Student's T-test Test statistic FGFR3,4 KO RCS_RCS	Protein IDs	Majority protein IDs	Protein names	Gene names
27.7503	26.929	25.1919	25.6589	28.5845	28.2409	29.0478	28.1955	+	C6_RCS		adenyl nucleotide binding;adenyl ribonucleotide binding;ATP binding;binding;catalytic activity;helicase activity;hydrolase activity;hydrolase activity, acting on acid anhydrides;hydrolase activity, acting on acid anhydrides, in phosphorus-containing anhydrides;nucleic acid binding;nucleoside-triphosphatase activity;nucleotide binding;purine nucleotide binding;purine ribonucleoside triphosphate bi…			6	6	4	10.2	10.2	6.9	72.459	0	24.969	1838500000	22	1.86893	0.020918	2.13465	+	3.45662	E9PT29;A0A096MIX2;A0A096MJW9	E9PT29;A0A096MIX2;A0A096MJW9		Ddx17
26.48	25.0975	25.2225	26.7815	27.8995	27.4532	28.202	27.8707	+	C6_RCS	catabolic process;cellular catabolic process;cellular ketone metabolic process;cellular macromolecule metabolic process;cellular metabolic process;cellular process;cellular protein metabolic process;coenzyme catabolic process;coenzyme metabolic process;cofactor catabolic process;cofactor metabolic process;drug metabolic process;fat-soluble vitamin catabolic process;fat-soluble vitamin metabolic p…	15-hydroxyprostaglandin dehydrogenase (NADP+) activity;carbonyl reductase (NADPH) activity;catalytic activity;oxidoreductase activity;oxidoreductase activity, acting on CH-OH group of donors;oxidoreductase activity, acting on the CH-OH group of donors, NAD or NADP as acceptor;prostaglandin-E2 9-reductase activity	cell part;cell projection;cytoplasmic part;cytosol;intracellular membrane-bounded organelle;intracellular organelle;intracellular part;membrane;membrane-bounded organelle;microvillus;nucleus;organelle;plasma membrane	Arachidonic acid metabolism	4	4	4	20.3	20.3	20.3	22.915	0	9.1664	1116600000	16	2.29109	0.00568889	1.96096	+	4.29588	A0A096MJ24;M0R3X6;A0A0G2JSV2;P47727;A0A0G2K658	A0A096MJ24;M0R3X6;A0A0G2JSV2;P47727;A0A0G2K658	Carbonyl reductase [NADPH] 1	Cbr1
30.4586	29.1902	29.7014	30.1138	31.514	30.9338	31.4285	31.5787	+	C6_RCS		actin binding;binding;binding, bridging;cytoskeletal protein binding;protein binding;protein binding, bridging	apical plasma membrane;cell part;cell pole;cell projection membrane;cell projection part;cell surface;cell tip;cytoplasm;cytoplasmic part;cytoplasmic vesicle membrane;cytoplasmic vesicle part;cytoskeleton;extrinsic to membrane;filopodium membrane;internal side of plasma membrane;intracellular non-membrane-bounded organelle;intracellular organelle;intracellular organelle part;intracellular part;me…	Leukocyte transendothelial migration;Measles;Regulation of actin cytoskeleton	25	25	17	38.5	38.5	26.2	67.651	0	111.85	13748000000	70	2.53575	0.00314019	1.49773	+	4.82928	A0A1W2Q6E9;A0A096MK30;O35763	A0A1W2Q6E9;A0A096MK30;O35763	Moesin	Msn
25.7027	25.4346	26.8865	26.7846	28.1322	27.5729	27.8542	24.7988			biological regulation;cellular macromolecule metabolic process;cellular metabolic process;cellular process;cellular protein metabolic process;gamete generation;macromolecule metabolic process;macromolecule modification;male gamete generation;metabolic process;multicellular organismal process;multicellular organismal reproductive process;peptidyl-amino acid modification;peptidyl-proline hydroxylat…		cell part;cytoplasmic part;endoplasmic reticulum;extracellular region part;extracellular space;intracellular membrane-bounded organelle;intracellular organelle;intracellular part;membrane-bounded organelle;organelle		7	7	7	16.9	16.9	16.9	46.49	0	11.898	892170000	12	0.468534	0.372116	0.887425		1.03635	A0A096MK61;M0R3U4	A0A096MK61;M0R3U4		LOC102555086;LOC100910835
35.0377	35.5784	35.5302	36.0183	34.8951	34.7849	34.5816	35.352			acute inflammatory response;acute-phase response;anatomical structure formation involved in morphogenesis;angiogenesis;biological adhesion;biological regulation;carbohydrate homeostasis;cell activation;cell adhesion;cell migration;cell motility;cell-matrix adhesion;cell-substrate adhesion;cellular chemical homeostasis;cellular component movement;cellular component organization;cellular component …	binding;carbohydrate binding;cation binding;enzyme binding;extracellular matrix structural constituent;glycosaminoglycan binding;heparin binding;ion binding;mercury ion binding;metal ion binding;pattern binding;polysaccharide binding;protease binding;protein binding;structural molecule activity;transition metal ion binding	basement membrane;extracellular matrix;extracellular matrix part;extracellular region;extracellular region part;extracellular space;proteinaceous extracellular matrix		69	69	3	36.1	36.1	1.8	272.44	0	323.31	228920000000	1174	1.31332	0.0579935	-0.637774		-2.46777	A0A096P6L8;P04937-3;P04937;P04937-4;P04937-2	A0A096P6L8;P04937-3;P04937;P04937-4;P04937-2	Fibronectin;Anastellin	Fn1
27.0121	26.6806	26.454	26.8709	27.6956	27.4557	26.9607	28.1535	+	C6_RCS	biological adhesion;biological regulation;cell adhesion;cell cycle arrest;cell cycle process;cellular process;negative regulation of biological process;negative regulation of cell cycle;negative regulation of cell growth;negative regulation of cellular process;negative regulation of growth;regulation of biological process;regulation of cell cycle;regulation of cell growth;regulation of cellular c…	binding;calcium ion binding;cation binding;ion binding;metal ion binding	extracellular region		6	6	6	19	19	19	35.321	0	24.692	916330000	14	1.58504	0.0346444	0.811953		2.93848	A0A0A0MXV3;P97586	A0A0A0MXV3;P97586	Cell growth regulator with EF hand domain protein 1	Cgref1
26.3032	25.9592	27.1315	25.6717	26.0935	26.6127	26.8985	25.7516			anatomical structure development;biosynthetic process;cellular biosynthetic process;cellular metabolic process;cellular nitrogen compound biosynthetic process;cellular nitrogen compound metabolic process;cellular process;developmental process;GMP biosynthetic process;GMP metabolic process;heterocycle biosynthetic process;heterocycle metabolic process;metabolic process;nitrogen compound metabolic …	binding;catalytic activity;cation binding;IMP dehydrogenase activity;ion binding;metal ion binding;nucleotide binding;oxidoreductase activity;oxidoreductase activity, acting on CH-OH group of donors;oxidoreductase activity, acting on the CH-OH group of donors, NAD or NADP as acceptor	cell part;cytoplasm;intracellular membrane-bounded organelle;intracellular organelle;intracellular part;membrane-bounded organelle;nucleus;organelle	Drug metabolism - other enzymes;Purine metabolism	3	2	2	6	4.6	4.6	58.609	0	5.5374	417850000	7	0.0633514	0.873039	0.0726762		0.178416	A0A0A0MXZ8;D3ZLZ7	A0A0A0MXZ8;D3ZLZ7	Inosine-5-monophosphate dehydrogenase;Inosine-5-monophosphate dehydrogenase 1	Impdh1
34.1598	33.5055	33.3394	33.5255	33.8487	33.8426	33.8888	33.6248			catabolic process;cellular catabolic process;cellular macromolecule catabolic process;cellular macromolecule metabolic process;cellular metabolic process;cellular process;cellular protein metabolic process;ER-associated protein catabolic process;macromolecule catabolic process;macromolecule metabolic process;metabolic process;modification-dependent macromolecule catabolic process;modification-dep…	adenyl nucleotide binding;adenyl ribonucleotide binding;ATP binding;binding;nucleotide binding;purine nucleotide binding;purine ribonucleoside triphosphate binding;purine ribonucleotide binding;ribonucleotide binding	cell part;cytoplasmic membrane-bounded vesicle;cytoplasmic part;cytoplasmic vesicle;endoplasmic reticulum;endoplasmic reticulum lumen;endoplasmic reticulum part;intracellular membrane-bounded organelle;intracellular organelle;intracellular organelle lumen;intracellular organelle part;intracellular part;melanosome;membrane-bounded organelle;membrane-bounded vesicle;membrane-enclosed lumen;organell…	NOD-like receptor signaling pathway;Pathways in cancer;Plant-pathogen interaction;Prostate cancer;Protein processing in endoplasmic reticulum	34	33	33	42	40.5	40.5	92.899	0	323.31	87223000000	441	0.387859	0.442156	0.168674		0.886656	A0A0A0MY09;Q66HD0;A0A0G2K4I4;Q66HD0-2	A0A0A0MY09;Q66HD0;A0A0G2K4I4;Q66HD0-2	Endoplasmin	Hsp90b1
25.629	25.8771	26.8616	26.336	26.4432	25.6224	26.4575	26.8376				acetylesterase activity;carboxylic ester hydrolase activity;catalytic activity;hydrolase activity;hydrolase activity, acting on ester bonds;short-chain carboxylesterase activity;sialate O-acetylesterase activity	cell part;cytoplasmic part;intracellular membrane-bounded organelle;intracellular organelle;intracellular part;lysosome;lytic vacuole;membrane-bounded organelle;organelle;vacuole		3	3	3	6.1	6.1	6.1	60.508	0	7.1242	405640000	6	0.170532	0.71417	0.16425		0.44013	A0A0A0MY22;P82450	A0A0A0MY22;P82450	Sialate O-acetylesterase;Sialate O-acetylesterase small subunit;Sialate O-acetylesterase large subunit	Siae
25.982	28.2955	26.475	26.1075	29.369	28.988	28.7661	28.5904	+	C6_RCS	2'-deoxyribonucleotide metabolic process;adenine metabolic process;ADP biosynthetic process;ADP metabolic process;AMP metabolic process;anatomical structure development;ATP metabolic process;biosynthetic process;brain development;cellular aromatic compound metabolic process;cellular biosynthetic process;cellular metabolic process;cellular nitrogen compound biosynthetic process;cellular nitrogen c…	adenyl nucleotide binding;adenyl ribonucleotide binding;adenylate kinase activity;ATP binding;binding;catalytic activity;kinase activity;nucleobase-containing compound kinase activity;nucleotide binding;nucleotide kinase activity;phosphotransferase activity, phosphate group as acceptor;purine nucleotide binding;purine ribonucleoside triphosphate binding;purine ribonucleotide binding;ribonucleotid…	cell part;cytoplasmic part;cytosol;extracellular membrane-bounded organelle;extracellular organelle;extracellular region part;extracellular vesicular exosome;intracellular membrane-bounded organelle;intracellular organelle;intracellular organelle part;intracellular part;membrane;membrane-bounded organelle;membrane-bounded vesicle;membrane-enclosed lumen;mitochondrial inner membrane;mitochondrial …	Purine metabolism	6	6	6	28.9	28.9	28.9	25.529	0	11.507	2415300000	15	2.11436	0.0101818	2.21336	+	3.93314	A0A0G2JSG6;P29410-2;P29410	A0A0G2JSG6;P29410-2;P29410	Adenylate kinase 2, mitochondrial;Adenylate kinase 2, mitochondrial, N-terminally processed	Ak2
30.11	30.5431	30.6479	30.7486	30.8753	31.1661	30.6767	30.3129			biological regulation;cellular metabolic process;cellular process;cellular response to chemical stimulus;cellular response to oxidative stress;cellular response to oxygen radical;cellular response to reactive oxygen species;cellular response to stimulus;cellular response to stress;cellular response to superoxide;metabolic process;negative regulation of apoptosis;negative regulation of biological …	antioxidant activity;catalytic activity;oxidoreductase activity;oxidoreductase activity, acting on paired donors, with incorporation or reduction of molecular oxygen;oxidoreductase activity, acting on peroxide as acceptor;peroxidase activity;peroxiredoxin activity	cell part;cytoplasmic part;cytosol;extracellular membrane-bounded organelle;extracellular organelle;extracellular region part;extracellular vesicular exosome;intracellular part;membrane-bounded organelle;membrane-bounded vesicle;organelle;vesicle		9	9	9	50.5	50.5	50.5	21.797	0	53.01	11189000000	48	0.491365	0.35643	0.245372		1.0777	A0A0G2JSH9;P35704	A0A0G2JSH9;P35704	Peroxiredoxin-2	Prdx2
26.7802	27.6749	25.9489	25.7432	29.1681	28.271	28.5447	28.5391	+	C6_RCS	amine biosynthetic process;amine metabolic process;anatomical structure development;betaine biosynthetic process;betaine metabolic process;biological regulation;biosynthetic process;carboxylic acid biosynthetic process;carboxylic acid metabolic process;carnitine biosynthetic process;carnitine metabolic process;cellular aldehyde metabolic process;cellular amine metabolic process;cellular amino aci…	4-trimethylammoniobutyraldehyde dehydrogenase activity;aldehyde dehydrogenase (NAD) activity;amine binding;aminobutyraldehyde dehydrogenase activity;binding;catalytic activity;coenzyme binding;cofactor binding;identical protein binding;NAD binding;nucleotide binding;oxidoreductase activity;oxidoreductase activity, acting on the aldehyde or oxo group of donors;oxidoreductase activity, acting on th…	cell part;cytoplasmic part;cytosol;extracellular membrane-bounded organelle;extracellular organelle;extracellular region part;extracellular vesicular exosome;intracellular membrane-bounded organelle;intracellular organelle;intracellular part;membrane-bounded organelle;membrane-bounded vesicle;mitochondrion;organelle;vesicle	Arginine and proline metabolism;Ascorbate and aldarate metabolism;beta-Alanine metabolism;Fatty acid metabolism;Glycerolipid metabolism;Glycolysis / Gluconeogenesis;Histidine metabolism;Lysine degradation;Propanoate metabolism;Pyruvate metabolism;Tryptophan metabolism;Valine, leucine and isoleucine degradation	6	6	6	12.1	12.1	12.1	54.05	0	12.657	2223200000	22	2.32289	0.00565079	2.09391	+	4.36308	A0A0G2JSI1;Q9JLJ3	A0A0G2JSI1;Q9JLJ3	4-trimethylaminobutyraldehyde dehydrogenase	Aldh9a1
28.3174	26.2359	27.6443	28.4995	27.9335	27.6932	27.6554	27.6264			2'-deoxyribonucleotide biosynthetic process;2'-deoxyribonucleotide metabolic process;benzene-containing compound metabolic process;biosynthetic process;carboxylic acid metabolic process;CDP biosynthetic process;CDP metabolic process;cellular aromatic compound metabolic process;cellular biosynthetic process;cellular ketone metabolic process;cellular metabolic process;cellular nitrogen compound bio…	adenyl nucleotide binding;adenyl ribonucleotide binding;ATP binding;binding;catalytic activity;cytidylate kinase activity;kinase activity;nucleobase-containing compound kinase activity;nucleoside diphosphate kinase activity;nucleotide binding;nucleotide kinase activity;phosphotransferase activity, phosphate group as acceptor;purine nucleotide binding;purine ribonucleoside triphosphate binding;pur…	cell part;cytoplasm;extracellular membrane-bounded organelle;extracellular organelle;extracellular region part;extracellular vesicular exosome;intracellular non-membrane-bounded organelle;intracellular organelle;intracellular organelle part;intracellular part;membrane-bounded organelle;membrane-bounded vesicle;non-membrane-bounded organelle;nuclear part;nucleolus;nucleoplasm;organelle;organelle p…	Pyrimidine metabolism	6	6	6	27.3	27.3	27.3	25.833	0	15.246	1492700000	19	0.0352113	0.928543	0.0528364		0.101944	A0A0G2JSJ2;Q4KM73;A0A0G2JTN5	A0A0G2JSJ2;Q4KM73;A0A0G2JTN5	UMP-CMP kinase	Cmpk1
25.2127	25.6048	27.2957	25.5136	25.5936	28.5868	28.4768	28.5153			alcohol metabolic process;carbohydrate catabolic process;carbohydrate metabolic process;catabolic process;cellular carbohydrate catabolic process;cellular carbohydrate metabolic process;cellular metabolic process;cellular process;fucose metabolic process;glycoside catabolic process;glycoside metabolic process;hexose metabolic process;metabolic process;monosaccharide metabolic process;primary meta…	alpha-L-fucosidase activity;binding;carbohydrate binding;catalytic activity;fucose binding;fucosidase activity;hydrolase activity;hydrolase activity, acting on glycosyl bonds;hydrolase activity, hydrolyzing O-glycosyl compounds;monosaccharide binding;sugar binding	cell part;cytoplasmic part;extracellular membrane-bounded organelle;extracellular organelle;extracellular region part;extracellular vesicular exosome;intracellular membrane-bounded organelle;intracellular organelle;intracellular part;lysosome;lytic vacuole;membrane-bounded organelle;membrane-bounded vesicle;organelle;vacuole;vesicle	Other glycan degradation	4	4	4	10	10	10	53.472	0	14.283	1182400000	13	1.13311	0.0783191	1.8864		2.16466	A0A0G2JSJ8;P17164	A0A0G2JSJ8;P17164	Tissue alpha-L-fucosidase	Fuca1
29.5998	28.9521	28.5757	28.2165	29.9553	30.0176	29.8593	29.3436	+	C6_RCS	catabolic process;cellular catabolic process;cellular macromolecule catabolic process;cellular macromolecule metabolic process;cellular metabolic process;cellular process;macromolecule catabolic process;macromolecule metabolic process;metabolic process;modification-dependent macromolecule catabolic process;modification-dependent protein catabolic process;primary metabolic process;proteasomal prot…	catalytic activity;endopeptidase activity;hydrolase activity;peptidase activity;peptidase activity, acting on L-amino acid peptides;threonine-type endopeptidase activity;threonine-type peptidase activity	cell part;cytoplasm;intracellular membrane-bounded organelle;intracellular organelle;intracellular part;macromolecular complex;membrane-bounded organelle;nucleus;organelle;proteasome core complex;protein complex	Proteasome	4	4	4	16.8	16.8	16.8	25.303	0	16.19	4624500000	32	1.54948	0.036256	0.957904		2.87566	A0A0G2JSL0;P28073	A0A0G2JSL0;P28073	Proteasome subunit beta type-6	Psmb6
25.9865	26.7828	26.6573	26.2027	25.113	27.868	28.7157	28.3869			2'-deoxyribonucleotide biosynthetic process;2'-deoxyribonucleotide metabolic process;adenosine metabolic process;AMP biosynthetic process;AMP metabolic process;AMP salvage;biological regulation;biosynthetic process;cell proliferation;cellular biosynthetic process;cellular metabolic compound salvage;cellular metabolic process;cellular nitrogen compound biosynthetic process;cellular nitrogen compou…	adenosine kinase activity;adenyl nucleotide binding;adenyl ribonucleotide binding;ATP binding;binding;catalytic activity;cation binding;ion binding;kinase activity;metal ion binding;nucleobase-containing compound kinase activity;nucleoside kinase activity;nucleotide binding;phosphotransferase activity, alcohol group as acceptor;purine nucleotide binding;purine ribonucleoside triphosphate binding;…	cell part;cytoplasm;cytoplasmic part;cytosol;intracellular membrane-bounded organelle;intracellular organelle;intracellular organelle part;intracellular part;membrane-bounded organelle;nuclear part;nucleoplasm;nucleus;organelle;organelle part	Purine metabolism	4	4	4	10.5	10.5	10.5	40.132	0	9.5038	1479200000	11	0.630006	0.264015	1.1136		1.32172	A0A0G2JSL8;Q64640;A0A0G2K6X9	A0A0G2JSL8;Q64640;A0A0G2K6X9	Adenosine kinase	Adk
25.9833	27.0728	26.6197	25.4649	28.3399	27.4713	27.9248	26.8322	+	C6_RCS	actin cytoskeleton organization;actin filament bundle assembly;actin filament organization;actin filament-based process;anatomical structure morphogenesis;biological regulation;catabolic process;cell cycle process;cell division;cell migration;cell morphogenesis;cell morphogenesis involved in differentiation;cell motility;cell surface receptor linked signaling pathway;cellular catabolic process;ce…	binding;POZ domain binding;protein binding;protein domain specific binding	cell part;Cul3-RING ubiquitin ligase complex;cullin-RING ubiquitin ligase complex;cytoplasmic part;cytoskeletal part;extracellular membrane-bounded organelle;extracellular organelle;extracellular region part;extracellular vesicular exosome;Golgi apparatus part;Golgi membrane;intracellular membrane-bounded organelle;intracellular organelle;intracellular organelle part;intracellular part;macromolec…	Ubiquitin mediated proteolysis	8	8	8	12.6	12.6	12.6	86.467	0	43.483	918640000	15	1.52646	0.0392187	1.35684	+	2.8352	A0A0G2JSP3;B5DF89	A0A0G2JSP3;B5DF89	Cullin-3	Cul3
27.9181	28.4233	27.4377	25.3182	25.2271	25.7408	24.6243	27.389			actin filament capping;actin filament-based movement;actin filament-based process;actin-mediated cell contraction;actin-myosin filament sliding;biological regulation;cardiac muscle contraction;cell projection organization;cellular component movement;cellular component organization;cellular component organization at cellular level;cellular component organization or biogenesis;cellular component or…	actin binding;actin filament binding;binding;cytoskeletal protein binding;identical protein binding;protein binding;protein dimerization activity;protein homodimerization activity;protein N-terminus binding	cell part;cytoplasm;cytoskeleton;intracellular non-membrane-bounded organelle;intracellular organelle;intracellular part;macromolecular complex;non-membrane-bounded organelle;organelle;protein complex	Cardiac muscle contraction;Dilated cardiomyopathy;Hypertrophic cardiomyopathy (HCM)	8	4	4	29	16.9	16.9	28.556	0	9.035	814120000	12	0.848202	0.149915	-1.52906		-1.69075	A0A0G2JSQ4;P04692-8;P04692-7;P04692-5;P04692-4;Q923Z2;Q63607;A0A0G2JX64;P04692-6;P04692-2	A0A0G2JSQ4;P04692-8;P04692-7;P04692-5;P04692-4;Q923Z2;Q63607;A0A0G2JX64;P04692-6;P04692-2	Tropomyosin alpha-1 chain	Tpm1
30.4123	26.3438	27.7183	27.8089	29.2264	29.0396	28.9515	29.277			amine metabolic process;aminoglycan catabolic process;aminoglycan metabolic process;carbohydrate catabolic process;carbohydrate metabolic process;catabolic process;chitin catabolic process;chitin metabolic process;defense response;immune response;immune system process;inflammatory response;innate immune response;macromolecule catabolic process;macromolecule metabolic process;metabolic process;nit…	binding;carbohydrate binding;catalytic activity;chitin binding;chitinase activity;hydrolase activity;hydrolase activity, acting on glycosyl bonds;hydrolase activity, hydrolyzing O-glycosyl compounds;pattern binding;polysaccharide binding	cell part;cytoplasmic part;extracellular region;intracellular membrane-bounded organelle;intracellular organelle;intracellular part;lysosome;lytic vacuole;membrane-bounded organelle;organelle;vacuole		6	6	6	16.2	16.2	16.2	45.203	0	22.232	3611900000	32	0.57972	0.28942	1.05279		1.23442	A0A0G2JSR1;Q7TP14;A0JPQ9	A0A0G2JSR1;Q7TP14;A0JPQ9	Chitinase domain-containing protein 1	Chid1
29.6211	28.9224	27.9471	28.2332	29.9279	30.742	29.9553	29.1717			anatomical structure development;calcium ion-dependent exocytosis;cell differentiation;cellular developmental process;cellular process;cerebellum development;developmental process;establishment of localization;establishment of localization in cell;exocytosis;fat cell differentiation;response to abiotic stimulus;response to chemical stimulus;response to ethanol;response to light stimulus;response …	binding;calcium ion binding;cation binding;identical protein binding;ion binding;metal ion binding;protein binding	cell part;cytoplasm;cytoplasmic part;endosome;extracellular membrane-bounded organelle;extracellular organelle;extracellular region part;extracellular vesicular exosome;Golgi apparatus part;Golgi lumen;intracellular membrane-bounded organelle;intracellular organelle;intracellular organelle lumen;intracellular organelle part;intracellular part;late endosome;membrane;membrane-bounded organelle;memb…		10	10	10	25.1	25.1	25.1	44.321	0	42.594	5746900000	45	1.37532	0.0523034	1.2683		2.57346	A0A0G2JSR9;Q91ZS3;Q91ZS3-2	A0A0G2JSR9;Q91ZS3;Q91ZS3-2	45 kDa calcium-binding protein	Sdf4
27.3387	25.4436	26.6046	28.2236	28.3703	27.9436	28.6014	27.8263			biological regulation;catabolic process;cellular catabolic process;cellular metabolic process;cellular nitrogen compound metabolic process;cellular process;cellular response to chemical stimulus;cellular response to hydrogen peroxide;cellular response to oxidative stress;cellular response to reactive oxygen species;cellular response to stimulus;cellular response to stress;coenzyme metabolic proce…	antioxidant activity;binding;caspase inhibitor activity;caspase regulator activity;catalytic activity;cysteine-type endopeptidase inhibitor activity;DNA binding;endopeptidase inhibitor activity;endopeptidase regulator activity;enzyme inhibitor activity;enzyme regulator activity;nucleic acid binding;oxidoreductase activity;oxidoreductase activity, acting on paired donors, with incorporation or red…	cell part;cytoplasmic part;cytoplasmic vesicle;cytosol;extracellular membrane-bounded organelle;extracellular organelle;extracellular region part;extracellular space;extracellular vesicular exosome;intracellular membrane-bounded organelle;intracellular organelle;intracellular organelle lumen;intracellular organelle part;intracellular part;membrane-bounded organelle;membrane-bounded vesicle;membra…	Peroxisome	4	4	4	18.3	18.3	18.3	22.206	0	9.7728	1600600000	21	1.08461	0.0866324	1.28277		2.08383	A0A0G2JSS8;Q9R063-2;Q9R063	A0A0G2JSS8;Q9R063-2;Q9R063	Peroxiredoxin-5, mitochondrial	Prdx5
26.8244	25.7475	26.2501	26.7563	26.4261	25.9203	27.1036	26.5841			anatomical structure development;biological regulation;brain development;cell differentiation;cell surface receptor linked signaling pathway;cellular developmental process;cellular process;cellular response to stimulus;developmental process;negative regulation of biological process;negative regulation of cell communication;negative regulation of cell proliferation;negative regulation of cellular …		cell part;cell projection part;centrosome;cytoplasm;cytoplasmic part;cytoskeletal part;extracellular membrane-bounded organelle;extracellular organelle;extracellular region part;extracellular vesicular exosome;Golgi apparatus;growth cone;intracellular membrane-bounded organelle;intracellular non-membrane-bounded organelle;intracellular organelle;intracellular organelle part;intracellular part;mem…		2	2	2	6.2	6.2	6.2	39.255	0	5.0948	469630000	7	0.121685	0.778609	0.113943		0.325796	A0A0G2JSU4;A0A0G2JSV0;Q8VBU2-2;Q8VBU2	A0A0G2JSU4;A0A0G2JSV0;Q8VBU2-2;Q8VBU2	Protein NDRG2	Ndrg2
27.4165	25.0992	26.6828	25.7587	28.9852	28.4183	29.1201	27.3421	+	C6_RCS	5-phosphoribose 1-diphosphate biosynthetic process;5-phosphoribose 1-diphosphate metabolic process;alcohol biosynthetic process;alcohol metabolic process;AMP biosynthetic process;AMP metabolic process;anatomical structure development;anatomical structure morphogenesis;biosynthetic process;carbohydrate biosynthetic process;carbohydrate metabolic process;cellular aromatic compound metabolic process…	adenyl nucleotide binding;adenyl ribonucleotide binding;ADP binding;AMP binding;ATP binding;binding;carbohydrate binding;catalytic activity;cation binding;diphosphotransferase activity;GDP binding;guanyl nucleotide binding;guanyl ribonucleotide binding;identical protein binding;ion binding;kinase activity;magnesium ion binding;metal ion binding;nucleotide binding;protein binding;protein dimerizat…	extracellular membrane-bounded organelle;extracellular organelle;extracellular region part;extracellular vesicular exosome;macromolecular complex;membrane-bounded organelle;membrane-bounded vesicle;organelle;protein complex;ribose phosphate diphosphokinase complex;vesicle	Pentose phosphate pathway;Purine metabolism	3	3	3	8.8	8.8	8.8	34.806	0	33.715	1694200000	9	1.85174	0.0210582	2.22712	+	3.42431	A0A0G2JSV3;P60892;M0RBK1;A0A0G2JVA5;P09330	A0A0G2JSV3;P60892;M0RBK1	Ribose-phosphate pyrophosphokinase 1	Prps1;Prps1l1
26.3465	27.8371	25.7791	24.942	27.0931	26.976	27.0198	27.0098			biological adhesion;biological regulation;cell adhesion;cell-cell adhesion;cellular process;establishment of localization;establishment of localization in cell;establishment of protein localization;establishment of protein localization in membrane;establishment of protein localization in plasma membrane;homotypic cell-cell adhesion;intracellular protein transport;intracellular transport;platelet …	binding;calcium ion binding;cation binding;ion binding;metal ion binding	actin filament bundle;actomyosin;cell part;contractile fiber part;cytoplasmic part;cytoskeletal part;extracellular membrane-bounded organelle;extracellular organelle;extracellular region part;extracellular vesicular exosome;intracellular organelle part;intracellular part;macromolecular complex;membrane-bounded organelle;membrane-bounded vesicle;myosin complex;myosin II complex;organelle;organelle…	Focal adhesion;Leukocyte transendothelial migration;Regulation of actin cytoskeleton;Tight junction;Vascular smooth muscle contraction	3	3	3	22.7	22.7	22.7	19.779	0	24.914	766720000	12	0.622534	0.268435	0.798452		1.30882	A0A0G2JSW0;P18666;P13832;B0BMS8;Q64122	A0A0G2JSW0;P18666;P13832;B0BMS8	Myosin regulatory light chain 12B;Myosin regulatory light chain RLC-A	Myl12b;Rlc-a;Myl9
28.6847	25.1368	25.804	26.3684	27.7954	26.5943	26.41	26.4257			aging;anatomical structure development;anatomical structure formation involved in morphogenesis;anatomical structure morphogenesis;biological regulation;brain development;cell activation;cell differentiation;cellular developmental process;cellular process;cellular process involved in reproduction;developmental process;egg activation;liver development;muscle cell differentiation;myoblast different…	binding;calcium-dependent cysteine-type endopeptidase inhibitor activity;cysteine-type endopeptidase inhibitor activity;endopeptidase inhibitor activity;endopeptidase regulator activity;enzyme binding;enzyme inhibitor activity;enzyme regulator activity;peptidase inhibitor activity;peptidase regulator activity;protease binding;protein binding	cell part;cytoplasm;cytoplasmic part;cytosol;intracellular membrane-bounded organelle;intracellular organelle;intracellular part;membrane;membrane-bounded organelle;nucleus;organelle		3	3	3	6.3	6.3	6.3	70.556	0	15.921	765510000	9	0.138824	0.754044	0.307891		0.366738	D3ZL24;A0A0G2JSY2;F1LPH1;P27321-6;P27321-5;P27321-4;P27321-2;P27321-3;P27321;P27321-7;D4A129	D3ZL24;A0A0G2JSY2;F1LPH1;P27321-6;P27321-5;P27321-4;P27321-2;P27321-3;P27321;P27321-7	Calpastatin	Cast
30.4106	30.6556	30.6387	30.7187	30.9408	31.243	31.2866	30.7782	+	C6_RCS	apoptotic cell clearance;biological adhesion;biological regulation;cell activation;cell adhesion;cell redox homeostasis;cell-cell adhesion;cellular component organization;cellular component organization or biogenesis;cellular homeostasis;cellular macromolecule metabolic process;cellular membrane organization;cellular metabolic process;cellular process;cellular protein metabolic process;cellular r…	binding;calcium ion binding;catalytic activity;cation binding;intramolecular oxidoreductase activity;intramolecular oxidoreductase activity, interconverting keto- and enol-groups;intramolecular oxidoreductase activity, transposing S-S bonds;ion binding;isomerase activity;metal ion binding;protein disulfide isomerase activity	cell part;cytoplasmic membrane-bounded vesicle;cytoplasmic part;cytoplasmic vesicle;endoplasmic reticulum;endoplasmic reticulum lumen;endoplasmic reticulum part;endoplasmic reticulum-Golgi intermediate compartment;extracellular membrane-bounded organelle;extracellular organelle;extracellular region part;extracellular vesicular exosome;intracellular membrane-bounded organelle;intracellular organel…	Protein processing in endoplasmic reticulum	11	11	11	33.9	33.9	33.9	48.76	0	110.17	12079000000	99	1.77151	0.0251859	0.456266		3.27522	A0A0G2JSZ5;Q63081	A0A0G2JSZ5;Q63081	Protein disulfide-isomerase A6	Pdia6
27.6364	26.6594	26.2054	27.9839	27.7838	26.6193	27.656	27.7028			cellular macromolecule metabolic process;cellular metabolic process;cellular process;cellular protein metabolic process;cullin deneddylation;macromolecule metabolic process;macromolecule modification;metabolic process;primary metabolic process;protein deneddylation;protein metabolic process;protein modification by small protein conjugation or removal;protein modification by small protein removal;…		cell part;cytoplasm;intracellular organelle part;intracellular part;macromolecular complex;nuclear part;organelle part;protein complex;signalosome		6	6	6	12.7	12.7	12.7	55.163	0	18.161	1151500000	13	0.263804	0.586288	0.319215		0.641765	A0A0G2JW80;A0A0G2JT06;P97834	A0A0G2JW80;A0A0G2JT06;P97834	COP9 signalosome complex subunit 1	Gps1
29.3177	29.7164	31.5993	30.3807	30.6686	30.3111	30.3925	30.1298			cell differentiation;cellular developmental process;cellular macromolecule metabolic process;cellular metabolic process;cellular process;cellular protein metabolic process;developmental process;macromolecule metabolic process;metabolic process;osteoblast differentiation;primary metabolic process;protein folding;protein metabolic process	adenyl nucleotide binding;adenyl ribonucleotide binding;ATP binding;binding;chaperone binding;nucleotide binding;protein binding;purine nucleotide binding;purine ribonucleoside triphosphate binding;purine ribonucleotide binding;ribonucleotide binding	cell part;cytoplasmic part;extracellular membrane-bounded organelle;extracellular organelle;extracellular region part;extracellular vesicular exosome;intracellular membrane-bounded organelle;intracellular organelle;intracellular organelle lumen;intracellular organelle part;intracellular part;membrane;membrane-bounded organelle;membrane-bounded vesicle;membrane-enclosed lumen;mitochondrial matrix;…		5	5	5	55.1	55.1	55.1	9.3879	0	10.328	9372700000	66	0.0864302	0.837133	0.121972		0.238352	A0A0G2JTG1;P26772	A0A0G2JTG1;P26772	10 kDa heat shock protein, mitochondrial	Hspe1
31.4334	30.3412	30.8095	30.7112	30.3007	30.073	29.9143	30.6079			anatomical structure development;anterior/posterior axon guidance;apoptosis;axon guidance;biological regulation;brain development;cell death;cellular process;cellular response to stimulus;chemotaxis;death;developmental process;locomotion;multicellular organismal development;multicellular organismal process;organ development;positive regulation of apoptosis;positive regulation of biological proces…	molecular transducer activity;netrin receptor activity;receptor activity;signal transducer activity;signaling receptor activity;transmembrane signaling receptor activity	cell part;integral to membrane;intrinsic to membrane;membrane;membrane part;plasma membrane	Axon guidance	6	6	6	6.2	6.2	6.2	99.148	0	16.829	9214100000	54	1.1563	0.0747391	-0.599839		-2.20339	A0A0G2JTK0;Q761X5;F1LM73	A0A0G2JTK0;Q761X5	Netrin receptor UNC5C	Unc5c
25.8347	27.2748	27.4038	26.8028	26.8373	27.3949	27.3464	26.7389			amine metabolic process;biosynthetic process;carboxylic acid metabolic process;cellular amine metabolic process;cellular amino acid metabolic process;cellular biosynthetic process;cellular ketone metabolic process;cellular metabolic process;cellular nitrogen compound biosynthetic process;cellular nitrogen compound metabolic process;cellular process;'de novo' IMP biosynthetic process;glutamine fam…	adenyl nucleotide binding;adenyl ribonucleotide binding;ATP binding;binding;carbon-nitrogen ligase activity, with glutamine as amido-N-donor;catalytic activity;ligase activity;ligase activity, forming carbon-nitrogen bonds;nucleotide binding;phosphoribosylformylglycinamidine synthase activity;purine nucleotide binding;purine ribonucleoside triphosphate binding;purine ribonucleotide binding;ribonu…	cell part;cytoplasm;extracellular membrane-bounded organelle;extracellular organelle;extracellular region part;extracellular vesicular exosome;intracellular part;membrane-bounded organelle;membrane-bounded vesicle;organelle;vesicle		5	5	5	4.9	4.9	4.9	136.89	0	12.519	767070000	18	0.260641	0.588442	0.250343		0.635217	D4AB17;A0A0G2JTN4	D4AB17;A0A0G2JTN4		LOC100912917
27.7933	25.5593	25.7364	26.1644	27.676	27.6161	28.1382	27.92	+	C6_RCS	cellular process;endosome transport;establishment of localization;establishment of localization in cell;establishment of protein localization;intracellular protein transport;intracellular transport;protein transport;retrograde transport, endosome to Golgi;transport;vesicle-mediated transport	binding;cation binding;ion binding;metal ion binding;transition metal ion binding;zinc ion binding	cell part;cytoplasmic part;early endosome;endosomal part;endosome;endosome membrane;intracellular membrane-bounded organelle;intracellular organelle;intracellular organelle part;intracellular part;late endosome;macromolecular complex;membrane;membrane part;membrane-bounded organelle;organelle;organelle membrane;organelle part;protein complex;retromer complex		3	3	3	15.3	15.3	15.3	23.602	0	13.274	1192800000	19	1.5705	0.0350617	1.52425	+	2.91273	A0A0G2JTS3;B2RZ78;B2RZ78-2	A0A0G2JTS3;B2RZ78;B2RZ78-2	Vacuolar protein sorting-associated protein 29	Vps29
25.2857	25.0772	30.1415	25.1223	25.5317	28.4765	27.7105	28.7928			biological regulation;cell maturation;cellular developmental process;cellular macromolecule metabolic process;cellular metabolic process;cellular nitrogen compound metabolic process;cellular process;developmental maturation;developmental process;erythrocyte maturation;macromolecule metabolic process;metabolic process;mRNA metabolic process;mRNA processing;negative regulation of biological process…	binding;catalytic activity;DNA binding;endonuclease activity;hydrolase activity;hydrolase activity, acting on ester bonds;nuclease activity;nucleic acid binding;nucleotide binding;RNA binding;single-stranded DNA binding;structure-specific DNA binding	cell part;intracellular membrane-bounded organelle;intracellular organelle;intracellular part;membrane-bounded organelle;nucleus;organelle		6	6	6	12.5	12.5	12.5	56.935	0	22.762	1627800000	14	0.36569	0.466945	1.22121		0.844374	D3ZB30;A0A0G2JTV1;Q6P736;Q00438-2;Q00438;A0A0G2JV54;Q9Z118	D3ZB30;A0A0G2JTV1;Q6P736;Q00438-2;Q00438	Polypyrimidine tract-binding protein 1	Ptbp1
25.8031	28.3549	28.0452	28.2506	27.873	27.7443	27.8585	28.0898			biological regulation;regulation of biological process;regulation of catabolic process;regulation of macromolecule metabolic process;regulation of metabolic process;regulation of primary metabolic process;regulation of protein catabolic process;regulation of protein metabolic process	enzyme regulator activity	cell part;extracellular membrane-bounded organelle;extracellular organelle;extracellular region part;extracellular vesicular exosome;intracellular part;macromolecular complex;membrane;membrane-bounded organelle;membrane-bounded vesicle;organelle;proteasome accessory complex;proteasome complex;protein complex;vesicle	Proteasome	9	9	9	10.9	10.9	10.9	105.62	0	51	1449700000	25	0.177014	0.704031	0.277942		0.454789	A0A0G2JTW5;G3V8B6;O88761	A0A0G2JTW5;G3V8B6;O88761	26S proteasome non-ATPase regulatory subunit 1	Psmd1
27.1885	27.8744	27.0065	27.5286	27.6223	27.4387	27.4817	27.4493			biological regulation;negative regulation of biological process;negative regulation of cell communication;negative regulation of cell death;negative regulation of cellular process;negative regulation of G-protein coupled receptor protein signaling pathway;negative regulation of response to stimulus;negative regulation of signal transduction;negative regulation of signaling;regulation of biologica…	enzyme activator activity;enzyme regulator activity;GTPase activator activity;GTPase regulator activity;guanyl-nucleotide exchange factor activity;nucleoside-triphosphatase regulator activity;Ras guanyl-nucleotide exchange factor activity;Rho guanyl-nucleotide exchange factor activity;small GTPase regulator activity	cell part;cytoplasm;intracellular part;membrane;plasma membrane		8	8	8	12.4	12.4	12.4	96.684	0	46.051	1147500000	19	0.197971	0.669026	0.0984764		0.501459	A0A0G2JU01;A0A0G2K4L2;E9PTJ8;A0A0G2K446;Q9Z1I6	A0A0G2JU01;A0A0G2K4L2;E9PTJ8;A0A0G2K446;Q9Z1I6	Rho guanine nucleotide exchange factor 1	Arhgef1
29.9869	30.0464	29.4905	29.7751	30.948	30.5364	30.7472	30.5722	+	C6_RCS	biological regulation;catabolic process;cellular catabolic process;cellular macromolecule catabolic process;cellular macromolecule metabolic process;cellular metabolic process;cellular nitrogen compound metabolic process;cellular process;cellular protein metabolic process;cellular response to stimulus;cellular response to stress;DNA catabolic process;DNA catabolic process, exonucleolytic;DNA doub…	acid-amino acid ligase activity;binding;catalytic activity;enzyme binding;ligase activity;ligase activity, forming carbon-nitrogen bonds;protein binding;small conjugating protein ligase activity;ubiquitin protein ligase binding	cell part;cytoplasm;extracellular membrane-bounded organelle;extracellular organelle;extracellular region part;extracellular vesicular exosome;intracellular membrane-bounded organelle;intracellular organelle;intracellular part;macromolecular complex;membrane-bounded organelle;membrane-bounded vesicle;nucleus;organelle;protein complex;UBC13-MMS2 complex;ubiquitin conjugating enzyme complex;vesicle		7	7	4	49.7	49.7	29.7	16.457	0	17.221	8875200000	53	2.85003	0.00297436	0.876219		5.57547	A0A0G2JU07;Q7M767;Q66H93	A0A0G2JU07;Q7M767	Ubiquitin-conjugating enzyme E2 variant 2	Ube2v2
29.0611	28.9923	29.6618	28.9756	27.8592	27.7029	27.1107	28.0467	+	C6_RCS	biosynthetic process;carbohydrate metabolic process;cellular carbohydrate metabolic process;cellular macromolecule metabolic process;cellular metabolic process;cellular process;cellular protein metabolic process;glycosylation;immunoglobulin biosynthetic process;macromolecule biosynthetic process;macromolecule glycosylation;macromolecule metabolic process;macromolecule modification;metabolic proce…	acetylgalactosaminyltransferase activity;binding;carbohydrate binding;catalytic activity;cation binding;ion binding;manganese ion binding;metal ion binding;polypeptide N-acetylgalactosaminyltransferase activity;transferase activity;transferase activity, transferring glycosyl groups;transferase activity, transferring hexosyl groups;transition metal ion binding;UDP-glycosyltransferase activity	cell part;cytoplasmic part;extracellular membrane-bounded organelle;extracellular organelle;extracellular region part;extracellular vesicular exosome;Golgi apparatus part;Golgi membrane;Golgi stack;integral to membrane;intracellular organelle part;intracellular part;intrinsic to membrane;membrane;membrane part;membrane-bounded organelle;membrane-bounded vesicle;organelle;organelle membrane;organe…	Mucin type O-Glycan biosynthesis	8	8	8	14.6	14.6	14.6	61.854	0	30.934	1938400000	21	2.91169	0.0024	-1.49283	+	-5.73082	A0A0G2JU25;D3ZFD2	A0A0G2JU25;D3ZFD2	Polypeptide N-acetylgalactosaminyltransferase	Galnt2
25.7387	24.7942	26.5577	26.4226	26.6213	26.6087	26.5069	25.1222			anatomical structure formation involved in morphogenesis;biological regulation;cell cycle arrest;cell cycle process;cell surface receptor linked signaling pathway;cellular process;cellular response to stimulus;developmental process;establishment of localization;establishment of localization in cell;establishment of protein localization;establishment of protein localization in endoplasmic reticulu…	ATPase activity;binding;calcium ion binding;catalytic activity;cation binding;hydrolase activity;hydrolase activity, acting on acid anhydrides;hydrolase activity, acting on acid anhydrides, in phosphorus-containing anhydrides;ion binding;metal ion binding;nucleoside-triphosphatase activity;pyrophosphatase activity	actin cytoskeleton;cell part;cell projection membrane;cell projection part;cytoplasm;cytoplasmic part;cytoskeletal part;cytoskeleton;Golgi apparatus;intracellular membrane-bounded organelle;intracellular non-membrane-bounded organelle;intracellular organelle;intracellular organelle part;intracellular part;leading edge membrane;macromolecular complex;membrane;membrane part;membrane-bounded organel…		8	8	8	1.8	1.8	1.8	611.47	0	17.261	341790000	11	0.252588	0.597243	0.336483		0.618464	M9MMM9;A0A0G2JU82;A0A0G2JWA8;A0A0G2K9T4;D3ZHV2	M9MMM9;A0A0G2JU82;A0A0G2JWA8;A0A0G2K9T4;D3ZHV2	Microtubule-actin cross-linking factor 1	Macf1
29.5667	27.9654	28.9335	26.7048	31.4339	30.4338	30.9962	30.0307	+	C6_RCS					41	41	41	24.8	24.8	24.8	571.85	0	243.9	8927200000	92	1.88936	0.0196425	2.43103	+	3.4952	A0A0G2JU96;A0A0G2JUA5	A0A0G2JU96;A0A0G2JUA5
30.6566	30.3086	31.446	30.7741	30.7664	30.7634	31.0468	30.6086			developmental process;multicellular organismal development;multicellular organismal process		cell part;cytoplasmic membrane-bounded vesicle;cytoplasmic part;cytoplasmic vesicle;extracellular membrane-bounded organelle;extracellular organelle;extracellular region part;extracellular vesicular exosome;Golgi apparatus;intracellular membrane-bounded organelle;intracellular organelle;intracellular part;membrane-bounded organelle;membrane-bounded vesicle;organelle;vesicle		7	7	7	35.7	35.7	35.7	24.734	0	23.281	11020000000	49	1.43011e-05	1	-1.09673e-05		-4.30181e-05	A0A0G2JUB0;Q810F4	A0A0G2JUB0;Q810F4	Protein FAM3C	Fam3c
28.0944	26.6741	26.4282	28.8234	29.2021	28.8133	28.3581	28.1476			cell cycle phase;cell cycle process;cell proliferation;cellular component organization;cellular component organization at cellular level;cellular component organization or biogenesis;cellular component organization or biogenesis at cellular level;cellular process;cytoskeleton organization;establishment of localization;establishment of localization in cell;establishment of melanosome localization;…	catalytic activity;hydrolase activity;hydrolase activity, acting on acid anhydrides;hydrolase activity, acting on acid anhydrides, in phosphorus-containing anhydrides;motor activity;nucleoside-triphosphatase activity;pyrophosphatase activity	cell part;cell projection part;centrosome;chromosomal part;cytoplasm;cytoplasmic part;cytoskeletal part;cytoskeleton;dynactin complex;dynein complex;extracellular membrane-bounded organelle;extracellular organelle;extracellular region part;extracellular vesicular exosome;growth cone;intracellular non-membrane-bounded organelle;intracellular organelle;intracellular organelle part;intracellular par…	Huntington's disease;Vasopressin-regulated water reabsorption	12	12	12	34.8	34.8	34.8	46.222	0	77.315	2369000000	29	0.923943	0.127739	1.12526		1.81685	A0A0G2JUC7;Q6AYH5	A0A0G2JUC7;Q6AYH5	Dynactin subunit 2	Dctn2
28.4917	26.7423	25.7567	26.4078	29.3463	28.888	29.2671	28.2783	+	C6_RCS	cell cycle;cell division;cellular component assembly;cellular component organization;cellular component organization or biogenesis;cellular process;macromolecular complex assembly;macromolecular complex subunit organization;protein complex assembly;protein complex subunit organization;protein heterooligomerization;protein oligomerization	binding;GTP binding;guanyl nucleotide binding;guanyl ribonucleotide binding;nucleotide binding;purine nucleotide binding;purine ribonucleoside triphosphate binding;purine ribonucleotide binding;ribonucleotide binding	actin filament bundle;actomyosin;axon;axon part;axon terminus;cell cortex part;cell junction;cell part;cell projection;cell projection part;clathrin-coated vesicle;coated vesicle;cytoplasm;cytoplasmic membrane-bounded vesicle;cytoplasmic part;cytoplasmic vesicle;cytoskeletal part;dendritic spine;extracellular membrane-bounded organelle;extracellular organelle;extracellular region part;extracellul…		5	5	5	15.9	15.9	15.9	49.341	0	110.74	2540100000	19	1.79011	0.0241641	2.09531	+	3.30954	A0A0G2JUL7;B3GNI6-3;B3GNI6;B3GNI6-2;A0A0U1RRW2;B5DFG5;A0A0U1RRT8	A0A0G2JUL7;B3GNI6-3;B3GNI6;B3GNI6-2	Septin-11	2023-09-11
29.3297	27.0674	27.1866	27.2881	27.835	28.0556	27.8271	28.5113			amine metabolic process;anatomical structure development;anatomical structure formation involved in morphogenesis;benzene-containing compound metabolic process;biological regulation;carboxylic acid metabolic process;catabolic process;cell proliferation;cell redox homeostasis;cellular amine metabolic process;cellular amino acid metabolic process;cellular aromatic compound metabolic process;cellula…	antioxidant activity;binding;catalytic activity;cation binding;coenzyme binding;cofactor binding;flavin adenine dinucleotide binding;identical protein binding;ion binding;mercury ion binding;metal ion binding;NAD(P)H oxidase activity;oxidoreductase activity;oxidoreductase activity, acting on a sulfur group of donors;oxidoreductase activity, acting on a sulfur group of donors, NAD or NADP as accep…	cell body;cell part;cytoplasm;cytoplasmic part;cytosol;extracellular membrane-bounded organelle;extracellular organelle;extracellular region part;extracellular vesicular exosome;intracellular membrane-bounded organelle;intracellular non-membrane-bounded organelle;intracellular organelle;intracellular organelle part;intracellular part;membrane-bounded organelle;membrane-bounded vesicle;mitochondri…	Pyrimidine metabolism;Selenocompound metabolism	6	6	6	13.7	13.7	13.7	54.498	0	13.19	1724400000	21	0.245304	0.606731	0.339288		0.60321	A0A0G2JUN7;R9PXU4;O89049	A0A0G2JUN7;R9PXU4;O89049	Thioredoxin reductase 1, cytoplasmic	Txnrd1
30.3552	30.7059	29.8761	31.3102	29.6433	29.4206	28.6573	29.1603	+	C6_RCS	biological adhesion;cell adhesion;cellular process	structural molecule activity	basement membrane;extracellular matrix part;extracellular membrane-bounded organelle;extracellular organelle;extracellular region part;extracellular space;extracellular vesicular exosome;membrane-bounded organelle;membrane-bounded vesicle;organelle;vesicle		17	17	17	15.8	15.8	15.8	134.49	0	142.59	6860600000	102	1.96313	0.0175238	-1.34146	+	-3.63605	F1LPD0;A0A0G2JV12	F1LPD0;A0A0G2JV12		Col15a1
27.3857	27.7215	27.9955	27.492	25.2392	27.7655	28.3026	28.1406			bradykinin catabolic process;catabolic process;cellular catabolic process;cellular metabolic process;cellular process;macromolecule metabolic process;metabolic process;peptide catabolic process;peptide metabolic process;primary metabolic process;protein metabolic process;proteolysis	aminopeptidase activity;binding;catalytic activity;cation binding;exopeptidase activity;hydrolase activity;ion binding;manganese ion binding;metal ion binding;metalloaminopeptidase activity;metalloexopeptidase activity;metallopeptidase activity;peptidase activity;peptidase activity, acting on L-amino acid peptides;transition metal ion binding	cell part;cytoplasm;cytoplasmic part;cytosol;extracellular membrane-bounded organelle;extracellular organelle;extracellular region part;extracellular vesicular exosome;intracellular part;membrane-bounded organelle;membrane-bounded vesicle;organelle;vesicle		7	7	7	12.8	12.8	12.8	74.667	0	22.114	1502700000	21	0.150102	0.737414	-0.286676		-0.393175	A0A0G2JV31;O54975	A0A0G2JV31;O54975	Xaa-Pro aminopeptidase 1;Xaa-Pro aminopeptidase 1, N-terminally processed	Xpnpep1
33.0116	32.4844	32.5974	32.557	32.7537	33.0741	32.7215	33.1332			amine transport;biological regulation;cellular component assembly;cellular component assembly at cellular level;cellular component organization;cellular component organization at cellular level;cellular component organization or biogenesis;cellular component organization or biogenesis at cellular level;cellular process;establishment of Golgi localization;establishment of localization;establishmen…	binding;protein binding;protein complex binding;protein domain specific binding	adherens junction;anchoring junction;blood microparticle;cell junction;cell leading edge;cell part;cell-substrate adherens junction;cell-substrate junction;cytoplasmic membrane-bounded vesicle;cytoplasmic part;cytoplasmic vesicle;cytoskeletal part;extracellular membrane-bounded organelle;extracellular organelle;extracellular region part;extracellular vesicular exosome;focal adhesion;intracellular…	Cell cycle;Neurotrophin signaling pathway;Oocyte meiosis	13	10	9	55.1	45.3	41.8	28.988	0	234.27	45060000000	139	0.804595	0.165804	0.258009		1.61785	A0A0G2JV65;P63102	A0A0G2JV65;P63102	14-3-3 protein zeta/delta	Ywhaz
30.2991	30.4145	30.9591	30.602	31.2942	31.1486	31.1287	31.5592	+	C6_RCS	cellular process;cellular response to chemical stimulus;cellular response to endogenous stimulus;cellular response to hormone stimulus;cellular response to organic substance;cellular response to stimulus;response to chemical stimulus;response to endogenous stimulus;response to hormone stimulus;response to hypoxia;response to organic substance;response to oxygen levels;response to stimulus;respons…	binding;carboxylic acid binding;catalytic activity;cation binding;ion binding;iron ion binding;L-ascorbic acid binding;metal ion binding;oxidoreductase activity;oxidoreductase activity, acting on paired donors, with incorporation or reduction of molecular oxygen;oxidoreductase activity, acting on paired donors, with incorporation or reduction of molecular oxygen, 2-oxoglutarate as one donor, and …	cell part;cytoplasmic part;endoplasmic reticulum;extracellular membrane-bounded organelle;extracellular organelle;extracellular region part;extracellular vesicular exosome;intracellular membrane-bounded organelle;intracellular organelle;intracellular part;membrane-bounded organelle;membrane-bounded vesicle;organelle;vesicle	Lysine degradation	18	18	2	27.5	27.5	4.7	84.597	0	73.398	14057000000	102	2.18505	0.00885517	0.714028		4.07613	G3V9I0;A0A0G2JVA4;D3ZQR7	G3V9I0;A0A0G2JVA4;D3ZQR7		Plod2
26.4733	26.5304	27.0992	25.7051	26.6899	27.0334	26.7897	25.7952			biological regulation;cellular component organization;cellular component organization at cellular level;cellular component organization or biogenesis;cellular component organization or biogenesis at cellular level;cellular membrane fusion;cellular membrane organization;cellular process;cholesterol efflux;cholesterol transport;establishment of localization;establishment of localization in cell;est…	binding;protein binding;SNAP receptor activity;SNARE binding	BLOC complex;BLOC-1 complex;cell part;cytoplasmic membrane-bounded vesicle;cytoplasmic part;cytoplasmic vesicle;cytosolic part;endocytic vesicle;endomembrane system;endosomal part;endosome membrane;extracellular membrane-bounded organelle;extracellular organelle;extracellular region part;extracellular vesicular exosome;Golgi apparatus part;Golgi membrane;integral to membrane;intracellular membran…	Phagosome	3	3	3	15.1	15.1	15.1	31.106	0	12.713	484240000	6	0.118287	0.783756	0.125055		0.317566	A0A0G2K4U8;A0A0G2JVB6;G3V7P1	A0A0G2K4U8;A0A0G2JVB6;G3V7P1	Syntaxin-12	Stx12
30.0259	25.6709	30.1115	29.5576	27.3555	28.0504	28.1797	27.8551			anatomical structure development;biological regulation;cell development;cell differentiation;cellular developmental process;cellular process;cellular response to stimulus;cerebellum development;developmental process;multicellular organismal process;multicellular organismal reproductive process;negative regulation of biological process;negative regulation of cell differentiation;negative regulatio…	binding;cytokine activity;cytokine receptor binding;protein binding;receptor binding;transforming growth factor beta receptor binding	extracellular region part;extracellular space		3	3	3	7.2	7.2	7.2	45.361	0	14.574	2481600000	21	0.399895	0.43085	-0.981339		-0.909385	A0A0G2JVQ8;A0A0G2KA01;P55108	A0A0G2JVQ8;A0A0G2KA01;P55108	Growth/differentiation factor 10	Gdf10
26.5256	28.6977	25.0933	28.2061	28.1494	27.8153	27.7605	27.507			biological regulation;catabolic process;cell communication;cell-cell signaling;cellular catabolic process;cellular macromolecule catabolic process;cellular macromolecule metabolic process;cellular metabolic process;cellular process;cellular protein metabolic process;macromolecule catabolic process;macromolecule metabolic process;macromolecule modification;metabolic process;modification-dependent …	catalytic activity;cysteine-type endopeptidase activity;cysteine-type peptidase activity;endopeptidase activity;endopeptidase inhibitor activity;endopeptidase regulator activity;enzyme inhibitor activity;enzyme regulator activity;hydrolase activity;peptidase activity;peptidase activity, acting on L-amino acid peptides;peptidase inhibitor activity;peptidase regulator activity;small conjugating pro…	cell part;cell surface;cytoplasmic membrane-bounded vesicle;cytoplasmic part;cytoplasmic vesicle;extracellular membrane-bounded organelle;extracellular organelle;extracellular region part;extracellular vesicular exosome;intracellular membrane-bounded organelle;intracellular organelle;intracellular part;membrane-bounded organelle;membrane-bounded vesicle;nucleus;organelle;synapse;vesicle		9	9	9	21.8	21.8	21.8	52.293	0	22.38	1378800000	31	0.349211	0.483219	0.67736		0.812574	A0A0G2JVV5;Q5U2N2	A0A0G2JVV5;Q5U2N2	Ubiquitin carboxyl-terminal hydrolase	Usp14
28.6817	29.0798	26.3453	28.7667	29.7198	30.0383	29.45	28.5585			cell cycle process;cell division;cellular component movement;cellular component organization;cellular component organization at cellular level;cellular component organization or biogenesis;cellular component organization or biogenesis at cellular level;cellular process;cytoskeleton organization;establishment of localization;establishment of localization in cell;establishment of organelle localiza…		cell part;cytoplasm;cytoskeletal part;extracellular membrane-bounded organelle;extracellular organelle;extracellular region part;extracellular vesicular exosome;intracellular non-membrane-bounded organelle;intracellular organelle;intracellular organelle part;intracellular part;macromolecular complex;membrane;membrane-bounded organelle;membrane-bounded vesicle;microtubule;mitotic spindle;non-membr…		19	19	19	10.4	10.4	10.4	233.39	0	91.223	3967500000	41	0.873553	0.142779	1.22326		1.73301	A0A0G2JW88;Q5M7W5;Q5M7W5-2	A0A0G2JW88;Q5M7W5;Q5M7W5-2	Microtubule-associated protein 4	Map4
28.564	26.1549	26.0003	25.2966	28.0952	28.1281	27.9325	27.6398			biological regulation;cell cycle phase;cell cycle process;cellular component organization;cellular component organization at cellular level;cellular component organization or biogenesis;cellular component organization or biogenesis at cellular level;cellular macromolecule metabolic process;cellular metabolic process;cellular process;cellular protein metabolic process;cellular response to stimulus…	14-3-3 protein binding;binding;catalytic activity;enzyme inhibitor activity;enzyme regulator activity;hydrolase activity;hydrolase activity, acting on ester bonds;phosphatase activity;phosphatase regulator activity;phosphoprotein phosphatase activity;phosphoric ester hydrolase activity;protein binding	actin cytoskeleton;adherens junction;anchoring junction;cell junction;cell part;cell-substrate adherens junction;cell-substrate junction;centrosome;chromosomal part;contractile fiber;cytoplasm;cytoplasmic part;cytoskeletal part;cytoskeleton;cytosol;focal adhesion;intracellular non-membrane-bounded organelle;intracellular organelle;intracellular organelle part;intracellular part;kinetochore;macrom…	Focal adhesion;Long-term potentiation;Regulation of actin cytoskeleton;Vascular smooth muscle contraction	11	11	11	11.3	11.3	11.3	109.7	0	52.984	1447300000	16	1.03781	0.0976079	1.44495		2.00599	D4A1S6;A0A0G2JWJ0;Q10728-2;Q10728-3;Q10728;D4ACS0;D3ZR53;D3ZIC4	D4A1S6;A0A0G2JWJ0;Q10728-2;Q10728-3;Q10728;D4ACS0;D3ZR53	Protein phosphatase 1 regulatory subunit;Protein phosphatase 1 regulatory subunit 12A	Ppp1r12a
25.5323	26.3325	26.2222	25.9336	26.5207	26.8156	27.0788	27.0975	+	C6_RCS	anatomical structure development;biological regulation;cell chemotaxis;cell differentiation;cell migration;cell motility;cellular component movement;cellular component organization;cellular component organization at cellular level;cellular component organization or biogenesis;cellular component organization or biogenesis at cellular level;cellular developmental process;cellular macromolecule meta…	advanced glycation end-product receptor activity;binding;carbohydrate binding;chemoattractant activity;disaccharide binding;Fc-gamma receptor I complex binding;IgE binding;immunoglobulin binding;immunoglobulin receptor binding;molecular transducer activity;monosaccharide binding;protein binding;protein complex binding;receptor activity;receptor binding;signal transducer activity;signaling recepto…	cell part;cell surface;cytoplasm;cytoplasmic part;external side of plasma membrane;extracellular matrix;extracellular membrane-bounded organelle;extracellular organelle;extracellular region part;extracellular space;extracellular vesicular exosome;immunological synapse;intracellular membrane-bounded organelle;intracellular organelle;intracellular organelle part;intracellular part;macromolecular co…		3	3	3	12.7	12.7	12.7	26.335	0	6.4084	489460000	8	2.09485	0.0108129	0.87297		3.89415	A0A0G2JXB1;A0A0G2JXN6;P08699	A0A0G2JXB1;A0A0G2JXN6;P08699	Galectin-3	Lgals3
26.5486	26.1092	26.1972	26.4126	27.9838	27.7169	27.867	28.7306	+	C6_RCS	biological regulation;cellular component organization;cellular component organization at cellular level;cellular component organization or biogenesis;cellular component organization or biogenesis at cellular level;cellular process;endoplasmic reticulum organization;ER to Golgi vesicle-mediated transport;establishment of localization;establishment of localization in cell;establishment of protein l…	binding;calcium ion binding;carbohydrate binding;cation binding;identical protein binding;ion binding;mannose binding;metal ion binding;monosaccharide binding;protein binding;sugar binding	cell part;coated vesicle;contractile fiber part;cytoplasmic membrane-bounded vesicle;cytoplasmic part;cytoplasmic vesicle;endoplasmic reticulum;endoplasmic reticulum membrane;endoplasmic reticulum part;endoplasmic reticulum-Golgi intermediate compartment;endoplasmic reticulum-Golgi intermediate compartment membrane;ER to Golgi transport vesicle;extracellular membrane-bounded organelle;extracellul…	Protein processing in endoplasmic reticulum	8	8	8	16.8	16.8	16.8	57.985	0	39.6	1297500000	18	3.41553	0.00118182	1.75765	+	7.12679	F1LRA1;A0A0G2JXC1;Q62902	F1LRA1;A0A0G2JXC1;Q62902	Protein ERGIC-53	Lman1
26.1485	25.7687	26.2962	27.2177	28.7723	25.808	26.4745	27.7341			biosynthetic process;cellular biosynthetic process;cellular component biogenesis;cellular component biogenesis at cellular level;cellular component organization or biogenesis;cellular component organization or biogenesis at cellular level;cellular macromolecule biosynthetic process;cellular macromolecule metabolic process;cellular metabolic process;cellular nitrogen compound metabolic process;cel…	binding;ribonucleoprotein binding;ribosome binding;structural constituent of ribosome;structural molecule activity	cell part;cytoplasmic part;cytosolic small ribosomal subunit;intracellular non-membrane-bounded organelle;intracellular organelle;intracellular organelle part;intracellular part;macromolecular complex;non-membrane-bounded organelle;organelle;organelle part;ribonucleoprotein complex;ribosome;small ribosomal subunit	Ribosome	2	2	2	29.6	29.6	29.6	8.866	0	17.73	1308000000	12	0.533747	0.32661	0.839447		1.15348	A0A0G2JXC3;P05765;D3ZSE0;D3ZRI8	A0A0G2JXC3;P05765;D3ZSE0;D3ZRI8	40S ribosomal protein S21	Rps21;LOC100363012;LOC100360154
26.5589	28.3602	25.1545	28.5696	26.7703	25.8107	25.5836	26.2368			biosynthetic process;cellular biosynthetic process;cellular macromolecule biosynthetic process;cellular macromolecule metabolic process;cellular metabolic process;cellular process;cellular protein metabolic process;macromolecule biosynthetic process;macromolecule metabolic process;metabolic process;primary metabolic process;protein metabolic process;translation	binding;nucleic acid binding;RNA binding;rRNA binding;structural constituent of ribosome;structural molecule activity	cell part;cytoplasmic part;intracellular non-membrane-bounded organelle;intracellular organelle;intracellular part;macromolecular complex;non-membrane-bounded organelle;organelle;ribonucleoprotein complex;ribosome	Ribosome	3	3	3	19.1	19.1	19.1	21.424	0	40.996	822790000	18	0.588957	0.283388	-1.06046		-1.25055	A0A0G2JXD0;P17077;F1M7A9;M0R6B4;A0A0G2JX41;M0RBD4	A0A0G2JXD0;P17077;F1M7A9	60S ribosomal protein L9	Rpl9;RGD1561928
33.1627	32.7877	33.6746	32.3518	33.7669	33.1478	32.9541	32.2154			antibacterial humoral response;antimicrobial humoral response;ATP-dependent chromatin remodeling;biological regulation;cell migration;cell motility;cellular component assembly;cellular component assembly at cellular level;cellular component disassembly;cellular component disassembly at cellular level;cellular component movement;cellular component organization;cellular component organization at ce…	binding;DNA binding;nucleic acid binding	cell part;chromosomal part;extracellular membrane-bounded organelle;extracellular organelle;extracellular region part;extracellular space;extracellular vesicular exosome;extrinsic to membrane;extrinsic to plasma membrane;intracellular membrane-bounded organelle;intracellular organelle;intracellular organelle part;intracellular part;macromolecular complex;membrane part;membrane-bounded organelle;m…	Systemic lupus erythematosus	7	7	7	52.4	52.4	52.4	13.91	0	26.374	45943000000	78	0.0214983	0.955819	0.0268669		0.0631432	M0R4L7;G3V9C7;G3V8B3;D3ZWM5;A0A0G2JXE0;D3ZNH4;A0A0G2JXI9;D3ZLY9;Q00715;D4A817;Q00729;M0RBQ5;D3ZNZ9;A0A0G2K7R1	M0R4L7;G3V9C7;G3V8B3;D3ZWM5;A0A0G2JXE0;D3ZNH4;A0A0G2JXI9;D3ZLY9;Q00715;D4A817;Q00729;M0RBQ5;D3ZNZ9	Histone H2B;Histone H2B type 1;Histone H2B type 1-A	Hist1h2bl;Hist1h2bk;LOC100910200;Hist1h2bb;Hist1h2bo;Hist1h2bh;LOC100912338;Hist1h2ba;Hist3h2bb;Hist3h2ba
26.0931	26.5815	26.0553	26.2669	26.6634	26.805	26.4831	26.4359			cellular process;endosome transport;establishment of localization;establishment of localization in cell;establishment of protein localization;intracellular protein transport;intracellular transport;protein transport;retrograde transport, endosome to Golgi;transport;vesicle-mediated transport	protein transporter activity;substrate-specific transporter activity;transporter activity	cell part;cytoplasmic part;cytosol;early endosome;endosomal part;endosome;endosome membrane;extracellular membrane-bounded organelle;extracellular organelle;extracellular region part;extracellular vesicular exosome;intracellular membrane-bounded organelle;intracellular organelle;intracellular organelle part;intracellular part;macromolecular complex;membrane;membrane part;membrane-bounded organell…		4	3	3	16.1	13.7	13.7	34.579	0	25.802	510580000	9	1.25254	0.064924	0.34766		2.36494	A0A0G2JXT0;Q6AY86	A0A0G2JXT0;Q6AY86	Vacuolar protein sorting-associated protein 26A	Vps26a
29.5728	30.0116	29.9193	29.7233	28.8146	29.4422	29.7135	28.71			alcohol biosynthetic process;alcohol metabolic process;anatomical structure development;biological regulation;biosynthetic process;cellular biosynthetic process;cellular lipid metabolic process;cellular metabolic process;cellular process;cellular response to chemical stimulus;cellular response to fatty acid;cellular response to lipid;cellular response to organic substance;cellular response to sti…	binding;catalytic activity;cation binding;dimethylallyltranstransferase activity;geranyltranstransferase activity;ion binding;metal ion binding;prenyltransferase activity;transferase activity;transferase activity, transferring alkyl or aryl (other than methyl) groups	cell part;cytoplasmic part;intracellular membrane-bounded organelle;intracellular organelle;intracellular organelle lumen;intracellular organelle part;intracellular part;membrane-bounded organelle;membrane-enclosed lumen;microbody;mitochondrial matrix;mitochondrial part;organelle;organelle lumen;organelle part;peroxisome	Terpenoid backbone biosynthesis	9	9	9	23.5	23.5	23.5	40.803	0	23.72	4926600000	40	1.29108	0.0607595	-0.636662		-2.43006	F1LND7;A0A0G2JXT3;P05369;Q7TPK0	F1LND7;A0A0G2JXT3;P05369;Q7TPK0	Farnesyl pyrophosphate synthase	Fdps
31.3598	31.3545	31.6271	31.8089	32.2484	32.5177	32.6636	32.6902	+	C6_RCS	actin cytoskeleton organization;actin filament-based process;cell differentiation;cellular component organization;cellular component organization at cellular level;cellular component organization or biogenesis;cellular component organization or biogenesis at cellular level;cellular developmental process;cellular process;cytoskeleton organization;developmental process;organelle organization			Focal adhesion;MAPK signaling pathway	63	54	51	28.3	25.7	24.4	275.31	0	323.31	32603000000	295	3.24207	0.000981132	0.992404		6.61917	D4A8D5;A0A0G2JXT8	D4A8D5;A0A0G2JXT8		Flnb
28.1766	28.8386	29.7222	28.7683	29.2822	28.2413	28.0627	28.007			cellular macromolecule metabolic process;cellular metabolic process;cellular nitrogen compound metabolic process;cellular process;macromolecule metabolic process;metabolic process;mRNA metabolic process;mRNA processing;nitrogen compound metabolic process;nuclear mRNA splicing, via spliceosome;nucleic acid metabolic process;nucleobase-containing compound metabolic process;primary metabolic process…	binding;nucleotide binding	cell part;intracellular organelle part;intracellular part;macromolecular complex;nuclear part;organelle part;ribonucleoprotein complex;spliceosomal complex		9	9	9	31.7	31.7	31.7	32.322	0	20.402	2529200000	41	0.500722	0.351105	-0.478133		-1.09453	A0A140TAI3;A0A0G2K7B3;A0A0G2JXW4;G3V9R8	A0A140TAI3;A0A0G2K7B3;A0A0G2JXW4;G3V9R8	Heterogeneous nuclear ribonucleoprotein C	Hnrnpc
26.8696	25.9082	27.2644	27.2576	23.9396	26.9015	26.8192	26.5557			actin cytoskeleton organization;actin filament-based process;actomyosin structure organization;biological regulation;cell migration;cell motility;cellular component movement;cellular component organization;cellular component organization at cellular level;cellular component organization or biogenesis;cellular component organization or biogenesis at cellular level;cellular membrane organization;ce…	adenyl nucleotide binding;adenyl ribonucleotide binding;ADP binding;ATP binding;binding;catalytic activity;hydrolase activity;hydrolase activity, acting on acid anhydrides;hydrolase activity, acting on acid anhydrides, in phosphorus-containing anhydrides;motor activity;nucleoside-triphosphatase activity;nucleotide binding;purine nucleotide binding;purine ribonucleoside triphosphate binding;purine…	actomyosin;cell part;cytoplasmic part;cytoskeletal part;Golgi apparatus part;Golgi membrane;intracellular organelle part;intracellular part;macromolecular complex;membrane;myosin complex;organelle membrane;organelle part;protein complex;trans-Golgi network		8	8	8	3.9	3.9	3.9	233.38	0	14.704	480510000	10	0.444255	0.392247	-0.770951		-0.99192	A0A0G2JY08;D3ZFD0	A0A0G2JY08;D3ZFD0		Myo18a
28.4974	28.64	26.2421	24.6451	28.8997	28.3477	29.2001	24.0324			biosynthetic process;cellular biosynthetic process;cellular macromolecule biosynthetic process;cellular macromolecule metabolic process;cellular metabolic process;cellular process;cellular protein metabolic process;cytoplasmic translation;macromolecule biosynthetic process;macromolecule metabolic process;metabolic process;primary metabolic process;protein metabolic process;translation	binding;nucleic acid binding;RNA binding;structural constituent of ribosome;structural molecule activity	cell part;cytosolic small ribosomal subunit;intracellular organelle part;intracellular part;macromolecular complex;organelle part;ribonucleoprotein complex;small ribosomal subunit	Ribosome	2	2	2	20.5	20.5	20.5	12.608	0	16.023	1995600000	45	0.152043	0.736603	0.613803		0.397687	A0A0G2JY70;A0A0H2UHG7;D3ZZK1;A0A0G2K6L6;P60868;M0RB28;M0R5V6;M0R566;A0A0G2K8W1;M0R987	A0A0G2JY70;A0A0H2UHG7;D3ZZK1;A0A0G2K6L6;P60868;M0RB28;M0R5V6;M0R566;A0A0G2K8W1;M0R987	40S ribosomal protein S20	LOC100359563;Rps20;LOC100909911;RGD1562725;RGD1563124;LOC100364116
25.8341	26.5307	26.0389	25.128	29.0471	28.5833	28.6791	28.6942	+	C6_RCS	actin cytoskeleton organization;actin filament capping;actin filament-based process;anatomical structure development;anatomical structure morphogenesis;barbed-end actin filament capping;biological regulation;cell development;cell morphogenesis;cell projection assembly;cell projection organization;cellular component assembly;cellular component assembly at cellular level;cellular component morphoge…	actin binding;actin filament binding;binding;cytoskeletal protein binding;protein binding	acrosomal vesicle;actin filament;cell body;cell cortex part;cell junction;cell part;cell projection;cell projection part;cell-cell contact zone;cell-cell junction;contractile fiber part;cortical cytoskeleton;cytoplasmic membrane-bounded vesicle;cytoplasmic part;cytoplasmic vesicle;cytoskeletal part;cytoskeleton;dendritic spine;F-actin capping protein complex;intercalated disc;intracellular membra…		5	5	5	13.5	13.5	13.5	33.388	0	10.007	1933200000	12	4.05895	0	2.86802	+	9.30312	A0A0G2JYB1;Q5XI32	A0A0G2JYB1;Q5XI32	F-actin-capping protein subunit beta	Capzb
25.08	27.0627	26.7594	25.3544	27.804	28.3874	27.9335	27.1522	+	C6_RCS	biological regulation;biosynthetic process;cellular biosynthetic process;cellular macromolecule biosynthetic process;cellular macromolecule metabolic process;cellular metabolic process;cellular nitrogen compound metabolic process;cellular process;macromolecule biosynthetic process;macromolecule metabolic process;metabolic process;nitrogen compound metabolic process;nucleic acid metabolic process;…	binding;chromatin binding;DNA binding;nucleic acid binding	cell part;cytoplasmic part;intracellular membrane-bounded organelle;intracellular organelle;intracellular organelle part;intracellular part;membrane-bounded organelle;mitochondrion;nuclear part;nucleoplasm;organelle;organelle part		6	6	6	9.5	9.5	9.5	71.893	0	22.831	1057300000	12	1.70106	0.0271781	1.75516	+	3.14646	A0A0G2JYC7;Q925G1-2;Q925G1	A0A0G2JYC7;Q925G1-2;Q925G1	Hepatoma-derived growth factor-related protein 2	Hdgfrp2
31.1693	31.3731	30.2217	30.5145	31.704	31.1369	30.8095	31.0702							10	10	10	24	24	24	50.033	0	71.098	12682000000	100	0.499983	0.351493	0.360517		1.09321	A0A0G2JYF9	A0A0G2JYF9
25.6788	25.5314	26.341	27.1111	27.4344	26.8287	27.2301	26.2886			anatomical structure maturation;blood vessel maturation;cellular component organization;cellular component organization at cellular level;cellular component organization or biogenesis;cellular component organization or biogenesis at cellular level;cellular process;developmental maturation;developmental process;embryo implantation;extracellular matrix organization;extracellular structure organizat…	endopeptidase inhibitor activity;endopeptidase regulator activity;enzyme inhibitor activity;enzyme regulator activity;peptidase inhibitor activity;peptidase regulator activity			2	2	2	2.3	2.3	2.3	100.06	0	4.2828	578170000	8	0.895866	0.134967	0.779861		1.77016	D4ABJ4;A0A0G2JZ40	D4ABJ4;A0A0G2JZ40		Reck
29.5301	28.8607	28.8939	29.0826	28.8626	28.9683	28.896	29.083			biological regulation;cell differentiation;cellular developmental process;cellular macromolecule metabolic process;cellular metabolic process;cellular nitrogen compound metabolic process;cellular process;CRD-mediated mRNA stabilization;developmental process;establishment of localization;macromolecule metabolic process;metabolic process;mRNA metabolic process;mRNA stabilization;nitrogen compound m…	transporter activity	catalytic step 2 spliceosome;cell part;CRD-mediated mRNA stability complex;cytoplasmic part;intracellular organelle part;intracellular part;macromolecular complex;membrane;nuclear part;nucleoplasm;organelle part;protein complex;ribonucleoprotein complex;spliceosomal complex;viral nucleocapsid;virion part	Spliceosome	9	9	9	14.4	14.4	14.4	87.731	0	61.474	3349300000	36	0.375168	0.454185	-0.139367		-0.862519	Q6IMY8;A0A0G2JZ52	Q6IMY8;A0A0G2JZ52		Hnrnpu
28.2623	28.2849	26.2411	27.4859	31.8249	31.3853	31.9285	31.4033	+	C6_RCS	actin cytoskeleton organization;actin cytoskeleton reorganization;actin filament capping;actin filament-based process;biological regulation;cellular component organization;cellular component organization at cellular level;cellular component organization or biogenesis;cellular component organization or biogenesis at cellular level;cellular process;cytoskeleton organization;negative regulation of a…	binding;calcium ion binding;cation binding;cytoskeletal protein binding;ion binding;metal ion binding;protein binding;protein complex binding;protein N-terminus binding;SNARE binding;spectrin binding;syntaxin binding	cell cortex part;cell part;cytoplasmic part;cytoskeletal part;cytosol;intracellular organelle part;intracellular part;macromolecular complex;membrane;organelle part;plasma membrane;protein complex;spectrin		58	58	57	25.7	25.7	25.2	282.38	0	285.81	13624000000	137	3.73093	0	4.06698	+	8.13178	Q6IRK8;A0A0G2K1E7;A0A0G2JZ69;A0A0G2K1Y8;P16086;REV__D4AD15;REV__D3ZU13	Q6IRK8;A0A0G2K1E7;A0A0G2JZ69;A0A0G2K1Y8;P16086	Spectrin alpha chain, non-erythrocytic 1	Sptan1
25.8379	26.0051	27.3181	26.5729	27.4133	28.0938	28.6157	25.3551			cellular process;ER to Golgi vesicle-mediated transport;establishment of localization;establishment of localization in cell;establishment of protein localization;Golgi vesicle transport;intracellular protein transport;intracellular transport;protein transport;transport;vesicle-mediated transport	binding;cation binding;ion binding;metal ion binding;transition metal ion binding;zinc ion binding	cell part;COPII vesicle coat;cytoplasmic part;cytoplasmic vesicle part;intracellular organelle part;intracellular part;macromolecular complex;membrane coat;membrane part;organelle part;protein complex;vesicle coat	Protein processing in endoplasmic reticulum	6	6	6	7.9	7.9	7.9	114.7	0	29.807	956160000	10	0.551962	0.31074	0.93596		1.18569	A0A0G2JZF0;B5DEG8	A0A0G2JZF0;B5DEG8		Sec24c
29.9157	29.0393	29.3753	28.8198	28.8615	28.1514	28.6486	27.4865			amine metabolic process;amino acid activation;carboxylic acid metabolic process;cellular amine metabolic process;cellular amino acid metabolic process;cellular ketone metabolic process;cellular macromolecule metabolic process;cellular metabolic process;cellular nitrogen compound metabolic process;cellular process;macromolecule metabolic process;metabolic process;ncRNA metabolic process;nitrogen c…	adenyl nucleotide binding;adenyl ribonucleotide binding;aminoacyl-tRNA ligase activity;ATP binding;binding;catalytic activity;ligase activity;ligase activity, forming aminoacyl-tRNA and related compounds;ligase activity, forming carbon-oxygen bonds;nucleotide binding;purine nucleotide binding;purine ribonucleoside triphosphate binding;purine ribonucleotide binding;ribonucleotide binding;serine-tR…	cell part;cytoplasm;cytoplasmic part;extracellular membrane-bounded organelle;extracellular organelle;extracellular region part;extracellular vesicular exosome;intracellular membrane-bounded organelle;intracellular organelle;intracellular part;membrane-bounded organelle;membrane-bounded vesicle;mitochondrion;organelle;vesicle	Aminoacyl-tRNA biosynthesis	8	8	8	13.4	13.4	13.4	61.362	0	18.023	2875600000	23	1.37986	0.0520139	-1.00046		-2.58123	A0A0G2JZG7;Q6P799	A0A0G2JZG7;Q6P799	Serine--tRNA ligase, cytoplasmic	Sars
27.5679	28.4512	25.4962	26.9572	28.8475	27.8398	28.164	27.1811			activation of protein kinase activity;biological regulation;cellular component assembly;cellular component organization;cellular component organization or biogenesis;cellular macromolecule metabolic process;cellular metabolic process;cellular process;cellular protein metabolic process;cellular response to stimulus;intracellular signal transduction;macromolecular complex assembly;macromolecular co…	enzyme activator activity;enzyme regulator activity;kinase activator activity;kinase regulator activity;protein kinase activator activity;protein kinase regulator activity;protein serine/threonine kinase activator activity	extracellular membrane-bounded organelle;extracellular organelle;extracellular region part;extracellular vesicular exosome;macromolecular complex;membrane-bounded organelle;membrane-bounded vesicle;organelle;protein complex;vesicle	mTOR signaling pathway	6	6	6	18.2	18.2	18.2	39.873	0	27.325	1546500000	22	0.589013	0.283893	0.889996		1.25064	A0A0G2JZH0;D3ZJ77	A0A0G2JZH0;D3ZJ77		Cab39
27.0079	24.5217	25.9135	26.2911	26.9547	27.401	27.1976	26.9228			biological regulation;biosynthetic process;cellular biosynthetic process;cellular macromolecule biosynthetic process;cellular macromolecule metabolic process;cellular metabolic process;cellular nitrogen compound metabolic process;cellular process;cellular response to stimulus;estrogen receptor signaling pathway;growth;hormone metabolic process;intracellular receptor mediated signaling pathway;mac…	binding;chromatin binding;core promoter binding;DNA binding;enzyme binding;kinase binding;nucleic acid binding;nucleotide binding;protein binding;protein kinase binding;regulatory region DNA binding;regulatory region nucleic acid binding;RNA binding;sequence-specific DNA binding;transcription regulatory region DNA binding	cell part;extracellular membrane-bounded organelle;extracellular organelle;extracellular region part;extracellular vesicular exosome;intracellular membrane-bounded organelle;intracellular organelle;intracellular organelle part;intracellular part;membrane-bounded organelle;membrane-bounded vesicle;nuclear part;nucleoplasm;nucleus;organelle;organelle part;vesicle		5	5	5	9.1	9.1	9.1	104.41	0	141.57	582720000	18	1.16526	0.0752869	1.18549		2.21838	M0RBF0;A0A0G2JZI0;O88453;A0A0G2JW97;M0R6E6	M0RBF0;A0A0G2JZI0;O88453;A0A0G2JW97	Scaffold attachment factor B1	Safb
30.9771	29.9582	28.82	29.8385	30.2697	30.623	30.5644	30.4798			amine metabolic process;amino acid activation;biological regulation;carboxylic acid metabolic process;cellular amine metabolic process;cellular amino acid metabolic process;cellular ketone metabolic process;cellular macromolecule metabolic process;cellular metabolic process;cellular nitrogen compound metabolic process;cellular process;cellular response to chemical stimulus;cellular response to cy…	adenyl nucleotide binding;adenyl ribonucleotide binding;aminoacyl-tRNA ligase activity;ATP binding;binding;catalytic activity;ligase activity;ligase activity, forming aminoacyl-tRNA and related compounds;ligase activity, forming carbon-oxygen bonds;nucleic acid binding;nucleotide binding;proline-tRNA ligase activity;purine nucleotide binding;purine ribonucleoside triphosphate binding;purine ribon…	aminoacyl-tRNA synthetase multienzyme complex;cell part;cytoplasm;intracellular part;macromolecular complex;membrane;protein complex;ribonucleoprotein complex	Aminoacyl-tRNA biosynthesis;Porphyrin and chlorophyll metabolism	23	23	23	19.6	19.6	19.6	169.86	0	166.87	8723100000	76	0.622253	0.268029	0.585775		1.30833	A0A0G2JZI2;Q6TXE9	A0A0G2JZI2;Q6TXE9		Eprs
25.7879	26.1335	27.226	26.6591	25.3756	28.6636	28.8346	28.2604			cellular process;ER to Golgi vesicle-mediated transport;establishment of localization;establishment of localization in cell;establishment of protein localization;Golgi vesicle transport;intracellular protein transport;intracellular transport;protein transport;transport;vesicle-mediated transport	binding;cation binding;ion binding;metal ion binding;transition metal ion binding;zinc ion binding	cell part;COPII vesicle coat;cytoplasmic part;cytoplasmic vesicle part;Golgi apparatus part;Golgi membrane;intracellular organelle part;intracellular part;macromolecular complex;membrane;membrane coat;membrane part;organelle membrane;organelle part;perinuclear region of cytoplasm;protein complex;vesicle coat	Protein processing in endoplasmic reticulum	6	6	4	10.1	10.1	5.9	84.712	0	21.863	1710700000	12	0.752543	0.192423	1.33193		1.53041	A0A0G2JZM2;B5DFC3	A0A0G2JZM2;B5DFC3		Sec23a
28.3636	25.6901	25.5852	26.9792	27.8413	28.1379	28.4839	28.1618			astral microtubule organization;biological regulation;cation transport;cell cycle process;cell projection organization;cellular component assembly;cellular component assembly at cellular level;cellular component organization;cellular component organization at cellular level;cellular component organization or biogenesis;cellular component organization or biogenesis at cellular level;cellular local…	binding;catalytic activity;GDP binding;GTP binding;GTPase activity;guanyl nucleotide binding;guanyl ribonucleotide binding;hydrolase activity;hydrolase activity, acting on acid anhydrides;hydrolase activity, acting on acid anhydrides, in phosphorus-containing anhydrides;nucleoside-triphosphatase activity;nucleotide binding;purine nucleotide binding;purine ribonucleoside triphosphate binding;purin…	axon;cell division site part;cell junction;cell part;cell projection;clathrin coated vesicle membrane;clathrin-coated vesicle;cleavage furrow;coated vesicle;coated vesicle membrane;cytoplasmic membrane-bounded vesicle;cytoplasmic part;cytoplasmic vesicle;cytoplasmic vesicle membrane;cytoplasmic vesicle part;cytoskeletal part;endocytic vesicle;endocytic vesicle membrane;endosomal part;endosome;end…	Endocrine and other factor-regulated calcium reabsorption;Endocytosis;Pancreatic secretion;Vasopressin-regulated water reabsorption	7	7	7	30.9	30.9	30.9	24.402	0	13.417	1509300000	15	1.18903	0.0737623	1.50171		2.25818	A0A0G2JZR4;P62494;O35509;B5DEP2	A0A0G2JZR4;P62494;O35509	Ras-related protein Rab-11A;Ras-related protein Rab-11B	Rab11a;Rab11b
25.4261	26.4624	26.027	26.1392	28.2101	28.2683	27.885	27.8635	+	C6_RCS	anatomical structure morphogenesis;biological regulation;cell cycle;cell cycle phase;cell cycle process;cell division;cell part morphogenesis;cell projection morphogenesis;cell projection organization;cellular component assembly;cellular component morphogenesis;cellular component organization;cellular component organization at cellular level;cellular component organization or biogenesis;cellular …	binding;GTP binding;guanyl nucleotide binding;guanyl ribonucleotide binding;nucleotide binding;purine nucleotide binding;purine ribonucleoside triphosphate binding;purine ribonucleotide binding;ribonucleotide binding	actin filament bundle;actomyosin;axon part;axon terminus;axoneme;cell cortex part;cell division site part;cell part;cell projection part;chromosomal part;cleavage furrow;condensed chromosome kinetochore;cytoplasm;cytoplasmic part;cytoskeletal part;cytoskeleton;extracellular membrane-bounded organelle;extracellular organelle;extracellular region part;extracellular vesicular exosome;intracellular n…		8	8	8	18.3	18.3	18.3	50.579	0	21.084	1372000000	19	3.83067	0	2.04302	+	8.47353	F1LMC7;A0A0G2JZT5;D4A0F5;Q9WVC0;Q7TP92;A0A0G2JV25;A0A1W2Q660;A0A0G2K5F4;D3ZHG7;A0A0H2UI27;Q5PQK1	F1LMC7;A0A0G2JZT5;D4A0F5;Q9WVC0	Septin-7	2023-09-07
27.2102	26.1277	25.5182	27.3155	31.2051	30.9066	31.0244	30.2162	+	C6_RCS	actin filament capping;adult behavior;anatomical structure morphogenesis;behavior;biological regulation;cell cycle cytokinesis;cell cycle process;cellular component assembly;cellular component assembly at cellular level;cellular component organization;cellular component organization at cellular level;cellular component organization or biogenesis;cellular component organization or biogenesis at ce…	binding;lipid binding;phospholipid binding;structural constituent of cytoskeleton;structural molecule activity	apical plasma membrane;axolemma;axon part;cell body;cell cortex part;cell junction;cell part;cell projection membrane;cell projection part;contractile fiber part;cuticular plate;cytoplasm;cytoplasmic part;cytoskeletal part;cytosol;extracellular membrane-bounded organelle;extracellular organelle;extracellular region part;extracellular space;extracellular vesicular exosome;intracellular non-membran…		43	43	43	21.3	21.3	21.3	267.9	0	223.21	8255400000	98	3.93702	0	4.29517	+	8.85159	A0A0G2JZY6;G3V6S0;A0A0G2K8W9;F1MA36;Q9QWN8	A0A0G2JZY6;G3V6S0;A0A0G2K8W9		Sptbn1
32.0765	32.1577	32.7497	32.73	33.5119	33.7869	33.9037	34.0321	+	C6_RCS	actin cytoskeleton organization;actin filament bundle assembly;actin filament organization;actin filament-based process;biological regulation;cell junction assembly;cell junction organization;cell projection assembly;cell projection organization;cell-cell junction assembly;cell-cell junction organization;cell-substrate junction assembly;cellular chemical homeostasis;cellular component assembly;ce…	binding;calcium ion binding;cation binding;ion binding;ligand-dependent nuclear receptor transcription coactivator activity;metal ion binding;nucleoside binding;protein binding;protein binding transcription factor activity;protein complex binding;protein N-terminus binding;receptor activator activity;receptor regulator activity;thyroid hormone receptor activator activity;thyroid hormone receptor …	actin filament bundle;actomyosin;adherens junction;anchoring junction;cell cortex part;cell junction;cell part;cell projection;cell-cell junction;cell-substrate adherens junction;cell-substrate junction;contractile fiber part;cortical cytoskeleton;cytoplasm;cytoplasmic part;cytoskeletal part;cytoskeleton;cytosol;extracellular membrane-bounded organelle;extracellular organelle;extracellular region…	Adherens junction;Amoebiasis;Arrhythmogenic right ventricular cardiomyopathy (ARVC);Focal adhesion;Leukocyte transendothelial migration;Regulation of actin cytoskeleton;Systemic lupus erythematosus;Tight junction	43	43	33	54.1	54.1	42.6	102.97	0	323.31	75632000000	440	3.20469	0.000928571	1.38015	+	6.51367	A0A0G2K013;Q9QXQ0;A0A0G2K5U9;D3ZCV0;Q8R4I6;A0A0G2K677	A0A0G2K013;Q9QXQ0;A0A0G2K5U9	Alpha-actinin-4	Actn4
26.5076	27.7308	25.3731	25.1095	27.8188	27.2863	27.4675	27.1696				binding;calcium ion binding;cation binding;ion binding;metal ion binding			4	4	4	14.3	14.3	14.3	37.941	0	37.69	1249300000	25	1.05741	0.094341	1.25533		2.03857	I6L9G5;A0A0G2K022	I6L9G5;A0A0G2K022		Rcn3
25.7028	26.6292	27.1461	27.3734	28.4654	29.0394	29.7328	27.6235	+	C6_RCS	cellular component organization;cellular component organization at cellular level;cellular component organization or biogenesis;cellular component organization or biogenesis at cellular level;cellular membrane fusion;cellular membrane organization;cellular process;endocytosis;establishment of localization;membrane fusion;membrane invagination;membrane organization;organelle fusion;organelle organ…	1-phosphatidylinositol binding;binding;cation binding;ion binding;lipid binding;metal ion binding;phosphatidylinositol binding;phospholipid binding	axon part;axonal spine;cell part;cell projection;cell projection part;cytoplasmic part;cytoplasmic vesicle;cytosol;early endosome;endosome;extracellular membrane-bounded organelle;extracellular organelle;extracellular region part;extracellular vesicular exosome;extrinsic to membrane;extrinsic to plasma membrane;intracellular membrane-bounded organelle;intracellular organelle;intracellular part;ma…		24	24	24	20.1	20.1	20.1	161.1	0	323.31	2213600000	42	1.86464	0.0212324	2.00241	+	3.44856	F1LUA1;A0A0G2K051	F1LUA1;A0A0G2K051		Eea1
31.4382	29.2372	31.8015	30.8403	30.817	31.2768	31.4998	31.3674			alcohol metabolic process;biological regulation;carbohydrate metabolic process;cellular carbohydrate metabolic process;cellular metabolic process;cellular process;glucose metabolic process;hexose metabolic process;metabolic process;monosaccharide metabolic process;negative regulation of apoptosis;negative regulation of biological process;negative regulation of biosynthetic process;negative regula…	binding;DNA binding;nucleic acid binding;nucleic acid binding transcription factor activity;protein binding;protein dimerization activity;sequence-specific DNA binding;sequence-specific DNA binding transcription factor activity	cell part;cytoplasm;intracellular membrane-bounded organelle;intracellular organelle;intracellular part;membrane-bounded organelle;nucleus;organelle		9	9	9	35.6	35.6	35.6	29.647	0	250.46	9834600000	42	0.293224	0.547777	0.41098		0.70185	A0A0G2K0B0;Q5XIM5;Q6QI67	A0A0G2K0B0;Q5XIM5	Protein CDV3 homolog	Cdv3
29.121	26.4867	26.2951	26.3287	27.0816	27.3583	26.7664	27.7167			biological regulation;cellular macromolecule metabolic process;cellular metabolic process;cellular process;cellular protein metabolic process;immune response;immune system process;macromolecule metabolic process;macromolecule modification;metabolic process;negative regulation of biological process;negative regulation of cell communication;negative regulation of cellular process;negative regulatio…	acid-amino acid ligase activity;binding;catalytic activity;ligase activity;ligase activity, forming carbon-nitrogen bonds;protein binding;protein C-terminus binding;small conjugating protein ligase activity;ubiquitin-protein ligase activity	cell part;cell projection;cytoplasm;intracellular membrane-bounded organelle;intracellular organelle;intracellular part;membrane;membrane part;membrane raft;membrane-bounded organelle;microvillus;nucleus;organelle;plasma membrane	Endocytosis;Ubiquitin mediated proteolysis	7	7	7	9.3	9.3	9.3	102.43	0	10.44	935800000	10	0.0873768	0.838002	0.172871		0.240763	A0A0G2K0B4;A0A0G2K8P3;Q62940	A0A0G2K0B4;A0A0G2K8P3;Q62940	E3 ubiquitin-protein ligase NEDD4	Nedd4
26.0641	26.1772	27.3196	26.6625	28.3166	28.3129	28.4364	28.4528	+	C6_RCS	3'-phosphoadenosine 5'-phosphosulfate biosynthetic process;3'-phosphoadenosine 5'-phosphosulfate metabolic process;biosynthetic process;cellular biosynthetic process;cellular metabolic process;cellular nitrogen compound biosynthetic process;cellular nitrogen compound metabolic process;cellular process;heterocycle metabolic process;metabolic process;nitrogen compound metabolic process;nucleobase-c…	adenyl nucleotide binding;adenyl ribonucleotide binding;adenylylsulfate kinase activity;adenylyltransferase activity;ATP binding;binding;catalytic activity;kinase activity;nucleotide binding;nucleotidyltransferase activity;phosphotransferase activity, alcohol group as acceptor;purine nucleotide binding;purine ribonucleoside triphosphate binding;purine ribonucleotide binding;ribonucleotide binding…			8	7	7	14.1	12.9	12.9	65.871	0	13.243	1508300000	13	3.13772	0.000896552	1.82383	+	6.32794	F1LX70;A0A0G2K0L0;A0A0G2KB21	F1LX70;A0A0G2K0L0;A0A0G2KB21		Papss1
29.3695	29.2108	29.6288	29.529	30.2896	29.8626	30.003	29.8223	+	C6_RCS	catabolic process;cellular catabolic process;cellular macromolecule catabolic process;cellular macromolecule metabolic process;cellular metabolic process;cellular process;macromolecule catabolic process;macromolecule metabolic process;metabolic process;modification-dependent macromolecule catabolic process;modification-dependent protein catabolic process;primary metabolic process;proteasomal prot…	catalytic activity;endopeptidase activity;hydrolase activity;peptidase activity;peptidase activity, acting on L-amino acid peptides;threonine-type endopeptidase activity;threonine-type peptidase activity	cell part;cytoplasm;extracellular membrane-bounded organelle;extracellular organelle;extracellular region part;extracellular vesicular exosome;intracellular membrane-bounded organelle;intracellular organelle;intracellular part;macromolecular complex;membrane-bounded organelle;membrane-bounded vesicle;nucleus;organelle;proteasome core complex;proteasome core complex, alpha-subunit complex;protein …	Proteasome	6	6	6	28.6	28.6	28.6	27.855	0	18.333	5519900000	46	2.14721	0.0095894	0.559824		3.99924	A0A0G2K0W9;P48004-2;P48004;F1M6I7	A0A0G2K0W9;P48004-2;P48004;F1M6I7	Proteasome subunit alpha type-7;Proteasome subunit alpha type	Psma7;Psma8
29.8417	29.8232	29.5758	28.7193	30.4082	30.1041	30.5956	30.1455	+	C6_RCS	anatomical structure development;biomineral tissue development;cell differentiation;cellular developmental process;cellular metabolic process;cellular process;cellular response to chemical stimulus;cellular response to organic cyclic compound;cellular response to organic substance;cellular response to stimulus;cementum mineralization;dephosphorylation;developmental process;developmental process i…	alkaline phosphatase activity;binding;catalytic activity;cation binding;hydrolase activity;hydrolase activity, acting on acid anhydrides;hydrolase activity, acting on acid anhydrides, in phosphorus-containing anhydrides;hydrolase activity, acting on ester bonds;ion binding;metal ion binding;phosphatase activity;phosphoric ester hydrolase activity;pyrophosphatase activity	anchored to membrane;cell part;extracellular matrix;extracellular membrane-bounded organelle;extracellular organelle;extracellular region part;extracellular space;extracellular vesicular exosome;intrinsic to membrane;membrane;membrane part;membrane-bounded organelle;membrane-bounded vesicle;organelle;plasma membrane;vesicle	Aminobenzoate degradation;Folate biosynthesis;Two-component system	11	11	11	23.1	23.1	23.1	57.507	0	34.453	6336300000	40	1.53886	0.0385138	0.823365		2.85698	A0A0G2K0X8;P08289	A0A0G2K0X8;P08289	Alkaline phosphatase, tissue-nonspecific isozyme	Alpl
29.6102	28.5044	26.3521	27.3062	29.8966	29.9313	29.2996	28.8112			cellular process;establishment of localization;establishment of protein localization;protein transport;response to calcium ion;response to chemical stimulus;response to inorganic substance;response to metal ion;response to stimulus;transport;vesicle-mediated transport		cell part;coated vesicle;coated vesicle membrane;cytoplasmic membrane-bounded vesicle;cytoplasmic part;cytoplasmic vesicle;cytoplasmic vesicle membrane;cytoplasmic vesicle part;endoplasmic reticulum exit site;endoplasmic reticulum membrane;endoplasmic reticulum part;endosome;ER to Golgi transport vesicle;ER to Golgi transport vesicle membrane;intracellular membrane-bounded organelle;intracellular…	Protein processing in endoplasmic reticulum	17	17	17	16.9	16.9	16.9	131.97	0	166.49	4225200000	47	1.05499	0.0945152	1.54145		2.03455	A0A0G2K0X9;G3V699;Q9Z2Q1;Q9Z2Q1-2	A0A0G2K0X9;G3V699;Q9Z2Q1;Q9Z2Q1-2	Protein transport protein Sec31A	Sec31a
28.2635	27.4387	27.8577	28.5387	28.4922	28.0446	28.3293	27.7208			cellular component movement;cellular process;cytoskeleton-dependent intracellular transport;establishment of Golgi localization;establishment of localization;establishment of localization in cell;establishment of organelle localization;establishment of protein localization;intracellular protein transport;intracellular transport;microtubule-based movement;microtubule-based process;microtubule-base…	structural molecule activity	cell part;COPI vesicle coat;cytoplasmic part;cytoplasmic vesicle part;cytosol;Golgi apparatus part;Golgi membrane;intracellular organelle part;intracellular part;macromolecular complex;membrane;membrane coat;membrane part;organelle membrane;organelle part;protein complex;vesicle coat		9	9	8	9.7	9.7	8.8	101	0	20.958	1920200000	24	0.159681	0.724892	0.122096		0.415336	A0A0G2K1F3;Q4AEF8	A0A0G2K1F3;Q4AEF8	Coatomer subunit gamma-1	Copg1
27.7793	26.0297	29.6655	28.9542	28.2714	27.951	28.1273	28.1741							8	8	2	55.7	55.7	10	21.719	0	166.79	2158700000	29	0.0100281	0.980538	0.0237718		0.029825	A0A0G2K1L8	A0A0G2K1L8
27.5601	27.1124	27.2614	24.7649	26.6263	26.8883	26.304	25.6956			actin cytoskeleton organization;actin filament organization;actin filament-based process;activation of protein kinase activity;adaptive immune response;adaptive immune response based on somatic recombination of immune receptors built from immunoglobulin superfamily domains;amyloid precursor protein metabolic process;anatomical structure development;anatomical structure morphogenesis;biological ad…	binding;catalytic activity;enzyme binding;glutamate receptor binding;guanylate kinase activity;ionotropic glutamate receptor binding;kinase activity;kinase binding;nucleobase-containing compound kinase activity;nucleotide kinase activity;PDZ domain binding;phosphatase binding;phosphotransferase activity, phosphate group as acceptor;protein binding;protein C-terminus binding;protein domain specifi…	axon part;basal lamina;basal plasma membrane;basolateral plasma membrane;cell junction;cell part;cell projection;cell projection membrane;cell projection part;cell-cell junction;cytoplasmic part;cytoskeletal part;endoplasmic reticulum;endoplasmic reticulum membrane;endoplasmic reticulum part;extracellular matrix part;extracellular membrane-bounded organelle;extracellular organelle;extracellular r…	T cell receptor signaling pathway	7	7	7	8.5	8.5	8.5	100.61	0	14.21	676450000	17	0.16497	0.717737	-0.296169		-0.427462	F1LNM0;A0A0G2K1M2;Q62696	F1LNM0;A0A0G2K1M2;Q62696	Disks large homolog 1	Dlg1
26.3521	27.2232	25.7947	26.9871	27.4259	27.1591	27.839	27.5923			macromolecule metabolic process;metabolic process;primary metabolic process;protein metabolic process;proteolysis	binding;catalytic activity;endopeptidase activity;exopeptidase activity;hydrolase activity;peptidase activity;peptidase activity, acting on L-amino acid peptides;peptide binding;serine hydrolase activity;serine-type endopeptidase activity;serine-type exopeptidase activity;serine-type peptidase activity	cell part;cytoplasmic part;cytosol;intracellular part		4	4	4	7.2	7.2	7.2	80.491	0	23.605	792380000	12	1.38715	0.0516923	0.914815		2.59373	A0A0G2K1M8;O70196	A0A0G2K1M8;O70196	Prolyl endopeptidase	Prep
31.688	31.9538	32.6911	32.4682	31.5471	32.1829	32.6088	33.4209			biological regulation;cellular macromolecule metabolic process;cellular metabolic process;cellular process;cellular protein metabolic process;macromolecule metabolic process;macromolecule modification;metabolic process;negative regulation of catalytic activity;negative regulation of hydrolase activity;negative regulation of molecular function;negative regulation of phosphatase activity;negative r…	binding;catalytic activity;cis-trans isomerase activity;cyclosporin A binding;drug binding;isomerase activity;peptide binding;peptidyl-prolyl cis-trans isomerase activity	cell part;cytoplasmic part;cytosol;extracellular region;intracellular membrane-bounded organelle;intracellular organelle;intracellular part;membrane-bounded organelle;nucleus;organelle		8	8	8	39.5	39.5	39.5	18.217	0	65.194	36527000000	152	0.20923	0.654879	0.239645		0.526099	A0A0G2K1P0;P10111;A0A0G2K2E4	A0A0G2K1P0;P10111;A0A0G2K2E4	Peptidyl-prolyl cis-trans isomerase A;Peptidyl-prolyl cis-trans isomerase A, N-terminally processed	Ppia
30.1664	28.6146	29.8785	25.4797	28.8312	29.0664	28.8909	28.5566			biological regulation;brown fat cell differentiation;cell differentiation;cellular developmental process;cellular process;developmental process;fat cell differentiation;negative regulation of biological process;negative regulation of defense response;negative regulation of inflammatory response;negative regulation of response to external stimulus;negative regulation of response to stimulus;positi…	binding;hormone activity;protein binding;receptor binding	extracellular membrane-bounded organelle;extracellular organelle;extracellular region part;extracellular space;extracellular vesicular exosome;membrane-bounded organelle;membrane-bounded vesicle;organelle;vesicle		3	3	3	10.9	10.9	10.9	32.678	0	7.8129	3328900000	20	0.102869	0.809237	0.301486		0.279703	A0A0G2K1P2;Q5RJL6	A0A0G2K1P2;Q5RJL6	Meteorin-like protein	Metrnl
29.248	29.5796	29.7337	30.0797	29.7318	29.9708	29.7702	29.9031			carboxylic acid metabolic process;cellular component assembly;cellular component organization;cellular component organization or biogenesis;cellular ketone metabolic process;cellular metabolic process;cellular process;dicarboxylic acid metabolic process;macromolecular complex assembly;macromolecular complex subunit organization;malate metabolic process;metabolic process;organic acid metabolic pro…	binding;carbon-carbon lyase activity;carboxy-lyase activity;catalytic activity;cation binding;coenzyme binding;cofactor binding;ion binding;lyase activity;malate dehydrogenase (decarboxylating) activity;malate dehydrogenase (oxaloacetate-decarboxylating) (NADP+) activity;malate dehydrogenase activity;malic enzyme activity;manganese ion binding;metal ion binding;NAD binding;NADP binding;nucleotide…	cell part;cytoplasmic part;cytosol;intracellular membrane-bounded organelle;intracellular organelle;intracellular part;membrane-bounded organelle;mitochondrion;organelle		8	8	8	13.1	13.1	13.1	63.832	0	28.575	5846300000	34	0.455338	0.380929	0.183744		1.01226	A0A0G2K1S6;P13697;F1LQQ1	A0A0G2K1S6;P13697;F1LQQ1	NADP-dependent malic enzyme;Malic enzyme	Me1
25.9336	25.1279	25.9855	25.9757	25.173	25.5494	25.3728	25.2173							2	2	2	4	4	4	59.103	0	3.3831	166780000	2	0.967921	0.11496	-0.427595		-1.88991	A0A0G2K1U9	A0A0G2K1U9
31.6857	30.9709	31.1256	31.1119	28.6175	28.3843	28.5852	28.49	+	C6_RCS	alveolar secondary septum development;anatomical structure development;anatomical structure morphogenesis;axon ensheathment;axon ensheathment in central nervous system;axonogenesis;axonogenesis involved in innervation;biological regulation;bone morphogenesis;cartilage development;cell communication;cell development;cell differentiation;cell fate commitment;cell part morphogenesis;cell projection …	adenyl nucleotide binding;adenyl ribonucleotide binding;ATP binding;binding;catalytic activity;fibroblast growth factor binding;fibroblast growth factor-activated receptor activity;growth factor activity;growth factor binding;kinase activity;molecular transducer activity;nucleotide binding;phosphotransferase activity, alcohol group as acceptor;protein binding;protein kinase activity;protein tyros…	cell part;cell surface;cytoplasm;cytoplasmic membrane-bounded vesicle;cytoplasmic part;cytoplasmic vesicle;Golgi apparatus;integral to membrane;integral to plasma membrane;internal side of plasma membrane;intracellular membrane-bounded organelle;intracellular organelle;intracellular part;intrinsic to membrane;intrinsic to plasma membrane;lysosome;lytic vacuole;membrane part;membrane-bounded organ…	Bladder cancer;Endocytosis;MAPK signaling pathway;Pathways in cancer;Regulation of actin cytoskeleton	5	5	5	6.4	6.4	6.4	87.664	0	12.563	6049200000	56	5.46071	0	-2.70427	+	-16.2454	F1LSN4;A0A0G2K210	F1LSN4;A0A0G2K210	Fibroblast growth factor receptor	Fgfr3
28.3192	25.992	27.7089	27.7401	28.811	27.6601	27.7527	27.3422			biological regulation;catabolic process;cellular catabolic process;cellular component assembly;cellular component assembly at cellular level;cellular component organization;cellular component organization at cellular level;cellular component organization or biogenesis;cellular component organization or biogenesis at cellular level;cellular macromolecular complex assembly;cellular macromolecular c…	binding;nucleic acid binding;RNA binding;translation factor activity, nucleic acid binding;translation initiation factor activity	cell part;cytoplasmic part;eukaryotic 43S preinitiation complex;eukaryotic 48S preinitiation complex;eukaryotic translation initiation factor 3 complex;extracellular membrane-bounded organelle;extracellular organelle;extracellular region part;extracellular vesicular exosome;intracellular membrane-bounded organelle;intracellular organelle;intracellular organelle part;intracellular part;macromolecu…	Hepatitis C;RNA transport	7	7	7	17.5	17.5	17.5	52.228	0	18.345	1542900000	19	0.321569	0.510999	0.451481		0.758455	A0A0G2K273;Q641X8	A0A0G2K273;Q641X8	Eukaryotic translation initiation factor 3 subunit E	Eif3e
29.0158	29.7043	28.9863	28.8443	30.8282	30.4082	30.4884	30.1005	+	C6_RCS	biological regulation;biosynthetic process;catabolic process;cellular biosynthetic process;cellular catabolic process;cellular macromolecule biosynthetic process;cellular macromolecule catabolic process;cellular macromolecule metabolic process;cellular metabolic process;cellular nitrogen compound metabolic process;cellular process;establishment of localization;establishment of RNA localization;ma…	binding;DNA binding;mRNA 3'-UTR binding;mRNA binding;nucleic acid binding;RNA binding	cell body;cell part;cell projection;cytoplasm;cytoplasmic part;dendrite;intracellular membrane-bounded organelle;intracellular non-membrane-bounded organelle;intracellular organelle;intracellular organelle part;intracellular part;macromolecular complex;membrane;membrane-bounded organelle;neuron projection;neuronal cell body;non-membrane-bounded organelle;nuclear part;nucleoplasm;nucleus;organelle…		13	13	12	24.5	24.5	23.4	74.212	0	164.71	7042800000	75	2.78261	0.00342857	1.31864	+	5.40911	M0R961;A0A0G2K2B3;Q99PF5	M0R961;A0A0G2K2B3;Q99PF5	Far upstream element-binding protein 2	Khsrp
26.1019	25.3205	24.7591	26.3233	26.3163	25.3919	26.3471	25.1656			anatomical structure arrangement;anatomical structure development;axon extension;biological regulation;BMP signaling pathway;catabolic process;cell growth;cell migration;cell motility;cell surface receptor linked signaling pathway;cellular catabolic process;cellular component movement;cellular macromolecule catabolic process;cellular macromolecule metabolic process;cellular metabolic process;cell…	catalytic activity;cysteine-type endopeptidase activity;cysteine-type peptidase activity;endopeptidase activity;hydrolase activity;peptidase activity;peptidase activity, acting on L-amino acid peptides;small conjugating protein-specific protease activity;ubiquitin-specific protease activity	apical part of cell;cell part;cell projection part;cytoplasm;growth cone;intracellular part;membrane;site of polarized growth		5	5	5	1.9	1.9	1.9	289.44	0	11.383	259350000	8	0.143582	0.74754	0.179015		0.377939	D3ZC84;A0A0G2K2C7	D3ZC84;A0A0G2K2C7	Ubiquitin carboxyl-terminal hydrolase	Usp9x
29.791	28.8781	30.1817	30.2109	29.4041	30.4017	29.8305	30.9413				binding;calcium ion binding;cation binding;ion binding;metal ion binding	extracellular membrane-bounded organelle;extracellular organelle;extracellular region part;extracellular vesicular exosome;membrane-bounded organelle;membrane-bounded vesicle;organelle;vesicle		4	4	4	15.9	15.9	15.9	37.533	0	83.263	7466900000	31	0.357685	0.474144	0.378956		0.828968	A0A0G2KAI7;Q5XI84;A0A0G2K2R5	A0A0G2KAI7;Q5XI84;A0A0G2K2R5		Efemp2
26.3914	25.5467	26.1072	26.5776	28.1777	27.23	26.9535	26.8872	+	C6_RCS	anatomical structure development;behavior;biological regulation;biosynthetic process;cell development;cell differentiation;cellular biosynthetic process;cellular developmental process;cellular macromolecule biosynthetic process;cellular macromolecule metabolic process;cellular metabolic process;cellular nitrogen compound metabolic process;cellular process;cellular process involved in reproduction…	binding;DNA binding;double-stranded RNA binding;enzyme binding;nucleic acid binding;nucleic acid binding transcription factor activity;protein binding;RNA binding;sequence-specific DNA binding transcription factor activity;single-stranded RNA binding	cell part;cytoplasm;cytoplasmic part;cytoskeleton;intracellular membrane-bounded organelle;intracellular non-membrane-bounded organelle;intracellular organelle;intracellular organelle part;intracellular part;macromolecular complex;membrane;membrane-bounded organelle;microtubule cytoskeleton;mitochondrion;non-membrane-bounded organelle;nuclear part;nucleolus;nucleoplasm;nucleus;organelle;organelle…		6	6	6	8.5	8.5	8.5	95.858	0	19.81	744350000	15	1.67422	0.0295247	1.15637	+	3.09792	A0A0G2K2T6;F1LRU1;A0A0G2K4U6;Q9JIL3;Q9JIL3-2;A0A0G2K3L7;A0A0G2JV89;D3ZDD7;Q9JKU6	A0A0G2K2T6;F1LRU1;A0A0G2K4U6;Q9JIL3;Q9JIL3-2	Interleukin enhancer-binding factor 3	Ilf3
26.1924	27.036	25.4073	26.2882	26.8903	26.3023	26.5033	26.0993			cellular component assembly;cellular component assembly at cellular level;cellular component organization;cellular component organization at cellular level;cellular component organization or biogenesis;cellular component organization or biogenesis at cellular level;cellular macromolecular complex assembly;cellular macromolecular complex subunit organization;cellular process;cellular protein compl…	binding;clathrin binding;protein binding;protein transporter activity;substrate-specific transporter activity;transporter activity	AP-type membrane coat adaptor complex;cell part;clathrin adaptor complex;clathrin coat;clathrin coated vesicle membrane;coated vesicle membrane;cytoplasmic part;cytoplasmic vesicle membrane;cytoplasmic vesicle part;Golgi apparatus;intracellular membrane-bounded organelle;intracellular organelle;intracellular organelle part;intracellular part;macromolecular complex;membrane;membrane coat;membrane …	Lysosome	10	5	5	12.1	6.1	6.1	103.82	0	7.9822	516250000	8	0.235913	0.622586	0.217813		0.583392	A0A0G2K2V2;G3V9N8;P52303-2;P52303	A0A0G2K2V2;G3V9N8;P52303-2;P52303	AP complex subunit beta;AP-1 complex subunit beta-1	Ap1b1
25.9533	26.5774	26.5151	27.0473	26.5562	27.0812	25.5672	26.1639			cellular macromolecule metabolic process;cellular metabolic process;cellular nitrogen compound metabolic process;cellular process;macromolecule metabolic process;metabolic process;mRNA metabolic process;mRNA processing;nitrogen compound metabolic process;nuclear mRNA splicing, via spliceosome;nucleic acid metabolic process;nucleobase-containing compound metabolic process;primary metabolic process…	binding;cation binding;ion binding;metal ion binding;nucleic acid binding;RNA binding;transition metal ion binding;zinc ion binding	catalytic step 2 spliceosome;cell part;intracellular organelle part;intracellular part;macromolecular complex;nuclear part;nucleoplasm;organelle part;ribonucleoprotein complex;spliceosomal complex	Spliceosome	3	3	3	8.5	8.5	8.5	53.866	0	92.037	300640000	7	0.18122	0.695689	-0.181129		-0.464244	A0A0G2K2X3;Q4KLI7;Q6TUF1	A0A0G2K2X3;Q4KLI7		Sf3a3
26.209	26.5832	27.8224	27.0601	27.2737	26.9261	27.3083	25.1099			anatomical structure morphogenesis;anion transport;biological regulation;cation transport;cellular macromolecule metabolic process;cellular metabolic process;cellular process;cellular protein metabolic process;cellular response to stimulus;chemical homeostasis;chloride transport;developmental process;distal tubule morphogenesis;epithelial tube morphogenesis;establishment of localization;homeostat…	adenyl nucleotide binding;adenyl ribonucleotide binding;ATP binding;binding;catalytic activity;cation binding;channel inhibitor activity;channel regulator activity;chloride channel inhibitor activity;chloride channel regulator activity;enzyme binding;enzyme inhibitor activity;enzyme regulator activity;ion binding;ion channel inhibitor activity;kinase activity;kinase binding;kinase inhibitor activ…	cell junction;cell part;cell-cell junction;cytoplasm;intracellular part;occluding junction;tight junction		4	4	4	1.9	1.9	1.9	229.5	0	6.6702	860570000	5	0.162169	0.720709	-0.264158		-0.421049	A0A0G2K3A0;Q9JIH7;Q9JIH7-3;Q9JIH7-2;A0A0G2K231;A0A0G2KAS8;D3ZMJ7;Q7TPK6	A0A0G2K3A0;Q9JIH7;Q9JIH7-3;Q9JIH7-2	Serine/threonine-protein kinase WNK1	Wnk1
33.5998	33.9238	34.2598	34.3651	34.6185	34.4464	34.4034	34.8672	+	C6_RCS	anatomical structure development;anatomical structure homeostasis;anatomical structure morphogenesis;ATP-dependent chromatin remodeling;axonogenesis;biological adhesion;biological regulation;cell adhesion;cell part morphogenesis;cell projection morphogenesis;cell projection organization;cell-cell adhesion;cellular component morphogenesis;cellular component organization;cellular component organiza…	adenyl nucleotide binding;adenyl ribonucleotide binding;ATP binding;binding;core promoter proximal region DNA binding;core promoter proximal region sequence-specific DNA binding;DNA binding;enhancer binding;enhancer sequence-specific DNA binding;enzyme binding;kinase binding;nucleic acid binding;nucleotide binding;protein binding;protein kinase binding;purine nucleotide binding;purine ribonucleos…	adherens junction;anchoring junction;axon;blood microparticle;cell cortex part;cell junction;cell part;cell projection;cell-substrate adherens junction;cell-substrate junction;chromatin;chromosomal part;cortical cytoskeleton;cytoplasmic part;cytoskeletal part;cytoskeleton;cytosol;extracellular membrane-bounded organelle;extracellular organelle;extracellular region part;extracellular space;extrace…	Adherens junction;Arrhythmogenic right ventricular cardiomyopathy (ARVC);Bacterial invasion of epithelial cells;Dilated cardiomyopathy;Focal adhesion;Hypertrophic cardiomyopathy (HCM);Leukocyte transendothelial migration;Pathogenic Escherichia coli infection;Phagosome;Phototransduction - fly;Regulation of actin cytoskeleton;Shigellosis;Tight junction;Vibrio cholerae infection;Viral myocarditis	15	15	5	39.2	39.2	16.7	42.086	0	167.92	132340000000	392	1.44545	0.0447742	0.546745		2.69414	A0A0G2K3K2;P63259;P60711;D3ZRN3	A0A0G2K3K2;P63259;P60711	Actin, cytoplasmic 2;Actin, cytoplasmic 2, N-terminally processed;Actin, cytoplasmic 1;Actin, cytoplasmic 1, N-terminally processed	Actg1;Actb
26.9362	26.029	25.5908	25.2296	26.3678	26.7295	26.8364	26.4843			biological regulation;biosynthetic process;cellular biosynthetic process;cellular metabolic compound salvage;cellular metabolic process;cellular nitrogen compound biosynthetic process;cellular nitrogen compound metabolic process;cellular process;cyclic nucleotide metabolic process;cyclic purine nucleotide metabolic process;energy homeostasis;heterocycle biosynthetic process;heterocycle metabolic …	AMP deaminase activity;binding;catalytic activity;cation binding;deaminase activity;hydrolase activity;hydrolase activity, acting on carbon-nitrogen (but not peptide) bonds;hydrolase activity, acting on carbon-nitrogen (but not peptide) bonds, in cyclic amidines;ion binding;metal ion binding		Purine metabolism	3	3	3	3.6	3.6	3.6	92.084	0	5.907	414500000	8	0.8629	0.144752	0.658123		1.71526	A0A0G2K3U1;Q02356	A0A0G2K3U1;Q02356	AMP deaminase 2	Ampd2
25.7259	26.2119	26.6182	25.211	26.0499	26.0961	25.9879	24.5834			anatomical structure morphogenesis;biological regulation;biosynthetic process;cellular biosynthetic process;cellular component organization;cellular component organization at cellular level;cellular component organization or biogenesis;cellular component organization or biogenesis at cellular level;cellular macromolecule biosynthetic process;cellular macromolecule metabolic process;cellular metab…	ATPase activity;ATPase activity, coupled;binding;catalytic activity;chromatin binding;chromatin DNA binding;core promoter binding;core promoter sequence-specific DNA binding;DNA binding;DNA topoisomerase (ATP-hydrolyzing) activity;DNA topoisomerase activity;DNA topoisomerase type I activity;DNA-dependent ATPase activity;hydrolase activity;hydrolase activity, acting on acid anhydrides;hydrolase ac…	cell part;chromosomal part;dense fibrillar component;fibrillar center;intracellular membrane-bounded organelle;intracellular organelle;intracellular organelle part;intracellular part;macromolecular complex;membrane-bounded organelle;nuclear chromosome part;nuclear part;nucleolar part;nucleoplasm;nucleus;organelle;organelle part;protein complex;replication fork protection complex		4	4	4	5.6	5.6	5.6	88.577	0	10.582	259110000	6	0.220921	0.636588	-0.262443		-0.551388	A0A0G2K3V7;Q9WUL0	A0A0G2K3V7;Q9WUL0	DNA topoisomerase 1	Top1
26.041	25.9226	26.4985	25.0334	28.5002	28.3785	28.505	28.8344	+	C6_RCS					10	10	3	6.5	6.5	1.7	190.99	0	27.578	1675700000	17	3.79031	0	2.68065	+	8.33379	A0A0G2K3W2;CON__Q28107	A0A0G2K3W2
26.1572	26.3288	26.9371	26.1165	25.8786	25.6927	26.3169	25.8386			carbohydrate metabolic process;cellular carbohydrate metabolic process;cellular macromolecule metabolic process;cellular metabolic process;cellular process;cellular protein metabolic process;glycosylation;macromolecule glycosylation;macromolecule metabolic process;macromolecule modification;metabolic process;primary metabolic process;protein glycosylation;protein metabolic process;protein modific…	catalytic activity;lactosylceramide alpha-2,3-sialyltransferase activity;sialyltransferase activity;transferase activity;transferase activity, transferring glycosyl groups	cell part;cytoplasmic part;Golgi apparatus part;integral to Golgi membrane;integral to membrane;integral to organelle membrane;intracellular organelle part;intracellular part;intrinsic to Golgi membrane;intrinsic to membrane;intrinsic to organelle membrane;membrane part;organelle part	Glycosphingolipid biosynthesis - ganglio series	3	3	3	8.4	8.4	8.4	41.313	0	4.9869	247540000	7	1.00334	0.105952	-0.453176		-1.94872	A0A0G2K3X7;Q68G12	A0A0G2K3X7;Q68G12	Lactosylceramide alpha-2,3-sialyltransferase	St3gal5
32.4175	31.899	32.8179	32.4674	33.1616	32.907	33.0566	33.4187	+	C6_RCS	anatomical structure homeostasis;biological regulation;catabolic process;cell killing;cell proliferation;cellular catabolic process;cellular metabolic process;cellular process;cellular response to chemical stimulus;cellular response to hydrogen peroxide;cellular response to oxidative stress;cellular response to oxygen radical;cellular response to reactive oxygen species;cellular response to stimu…	antioxidant activity;binding;catalytic activity;cation binding;heme binding;identical protein binding;ion binding;iron ion binding;metal ion binding;oxidoreductase activity;oxidoreductase activity, acting on paired donors, with incorporation or reduction of molecular oxygen;oxidoreductase activity, acting on peroxide as acceptor;peroxidase activity;peroxiredoxin activity;protein binding;protein d…	cell part;chromatin;chromosomal part;cytoplasm;cytoplasmic membrane-bounded vesicle;cytoplasmic part;cytoplasmic vesicle;cytosol;euchromatin;extracellular membrane-bounded organelle;extracellular organelle;extracellular region part;extracellular space;extracellular vesicular exosome;intracellular membrane-bounded organelle;intracellular non-membrane-bounded organelle;intracellular organelle;intra…	Peroxisome	11	11	10	50.3	50.3	46.2	22.164	0	63.874	50518000000	160	1.82554	0.0222917	0.735491		3.37534	A0A0G2K3Z9;Q63716	A0A0G2K3Z9;Q63716	Peroxiredoxin-1	Prdx1
27.9947	27.2289	26.9095	27.6545	27.7209	28.0767	27.8291	27.4151			biological regulation;cellular component movement;cellular component organization;cellular component organization at cellular level;cellular component organization or biogenesis;cellular component organization or biogenesis at cellular level;cellular process;cytoplasmic microtubule organization;cytoskeleton organization;cytoskeleton-dependent intracellular transport;endosome transport;establishme…	catalytic activity;hydrolase activity;hydrolase activity, acting on acid anhydrides;hydrolase activity, acting on acid anhydrides, in phosphorus-containing anhydrides;microtubule motor activity;motor activity;nucleoside-triphosphatase activity;pyrophosphatase activity	cell leading edge;cell part;centrosome;chromosomal part;cytoplasmic dynein complex;cytoplasmic part;cytoskeletal part;dynactin complex;dynein complex;intracellular non-membrane-bounded organelle;intracellular organelle;intracellular organelle part;intracellular part;kinetochore;macromolecular complex;membrane part;microtubule;microtubule associated complex;microtubule organizing center;non-membra…	Huntington's disease;Vasopressin-regulated water reabsorption	13	13	13	11.2	11.2	11.2	139.84	0	43.504	1334900000	34	0.527084	0.331392	0.313533		1.14164	A0A0G2K428;D4A8U7;P28023	A0A0G2K428;D4A8U7;P28023	Dynactin subunit 1	Dctn1
25.6899	25.3636	26.3612	26.122	26.7121	26.7581	27.0465	26.8464	+	C6_RCS	apoptosis;axon extension;biological adhesion;biological regulation;cell adhesion;cell death;cell growth;cell projection assembly;cell projection organization;cell-cell adhesion;cellular component assembly;cellular component assembly at cellular level;cellular component organization;cellular component organization at cellular level;cellular component organization or biogenesis;cellular component o…		adherens junction;anchoring junction;cell junction;cell part;cell projection;cell-substrate adherens junction;cell-substrate junction;cytoplasmic part;extracellular membrane-bounded organelle;extracellular organelle;extracellular region part;extracellular vesicular exosome;focal adhesion;intracellular part;lamellipodium;macromolecular complex;membrane;membrane-bounded organelle;membrane-bounded v…	Regulation of actin cytoskeleton	5	5	5	4	4	4	144.93	0	9.5153	513260000	11	2.1887	0.00891667	0.956603		4.08358	A0A0G2K472;D4A8H8;A0A0G2JT63;D3ZX82	A0A0G2K472;D4A8H8		Cyfip1
26.1959	26.2262	26.8071	27.2305	28.1378	27.4911	26.5393	24.4765			biological regulation;cellular macromolecule metabolic process;cellular metabolic process;cellular process;cellular protein metabolic process;localization;macromolecule localization;macromolecule metabolic process;macromolecule modification;metabolic process;primary metabolic process;protein localization;protein metabolic process;protein modification by small protein conjugation;protein modificat…		cell part;extracellular membrane-bounded organelle;extracellular organelle;extracellular region part;extracellular vesicular exosome;intracellular membrane-bounded organelle;intracellular organelle;intracellular part;membrane-bounded organelle;membrane-bounded vesicle;nucleus;organelle;vesicle		2	2	2	24.7	24.7	24.7	8.9882	0	5.7513	855930000	5	0.0187527	0.962477	0.0462174		0.0552421	A0A0G2K4G3;Q71UE8	A0A0G2K4G3;Q71UE8	NEDD8	Nedd8
26.0424	26.5248	25.8701	25.4267	27.3967	26.9817	27.3339	27.2757	+	C6_RCS		binding;catalytic activity;cation binding;hydrolase activity;hydrolase activity, acting on ester bonds;ion binding;metal ion binding;N-acetylgalactosamine-6-sulfatase activity;sulfuric ester hydrolase activity	cell part;cytoplasmic part;extracellular membrane-bounded organelle;extracellular organelle;extracellular region part;extracellular vesicular exosome;intracellular membrane-bounded organelle;intracellular organelle;intracellular part;lysosome;lytic vacuole;membrane-bounded organelle;membrane-bounded vesicle;organelle;vacuole;vesicle	Glycosaminoglycan degradation;Lysosome	3	3	3	6.1	6.1	6.1	58.12	0	15.991	631050000	9	2.70924	0.00309677	1.281	+	5.23207	A0A0G2K4H6;Q32KJ6	A0A0G2K4H6;Q32KJ6	N-acetylgalactosamine-6-sulfatase	Galns
26.6466	25.3572	26.9607	26.2386	26.4414	26.6913	27.3804	25.3427							1	1	1	7.8	7.8	7.8	16.808	0	12.722	408300000	7	0.110242	0.793592	0.163145		0.297915	A0A0G2K8T5;D4A3I4;A0A0G2K4W2	A0A0G2K8T5;D4A3I4;A0A0G2K4W2	Transcription factor BTF3	Btf3l4
26.1189	28.4458	27.1718	26.4238	25.3494	27.8947	28.2568	28.4346			catabolic process;cellular catabolic process;cellular macromolecule catabolic process;cellular macromolecule metabolic process;cellular metabolic process;cellular process;cellular protein metabolic process;macromolecule catabolic process;macromolecule metabolic process;macromolecule modification;metabolic process;modification-dependent macromolecule catabolic process;modification-dependent protei…		cell part;Cul7-RING ubiquitin ligase complex;cullin-RING ubiquitin ligase complex;cytoplasmic part;cytosol;intracellular part;macromolecular complex;protein complex;SCF ubiquitin ligase complex;ubiquitin ligase complex	Cell cycle;Cell cycle - yeast;Circadian rhythm - mammal;Oocyte meiosis;Protein processing in endoplasmic reticulum;TGF-beta signaling pathway;Ubiquitin mediated proteolysis;Wnt signaling pathway	4	4	4	19.4	19.4	19.4	18.931	0	22.86	1496900000	15	0.197379	0.669472	0.443792		0.500155	A0A0G2K4X8;Q6PEC4	A0A0G2K4X8;Q6PEC4	S-phase kinase-associated protein 1	Skp1
25.3186	25.6303	26.5785	25.6827	27.1591	27.0014	27.6144	27.0234	+	C6_RCS	amine biosynthetic process;amine metabolic process;amino acid salvage;aspartate family amino acid biosynthetic process;aspartate family amino acid metabolic process;biosynthetic process;carboxylic acid biosynthetic process;carboxylic acid metabolic process;cellular amine metabolic process;cellular amino acid biosynthetic process;cellular amino acid metabolic process;cellular biosynthetic process;…	catalytic activity;phosphorylase activity;purine-nucleoside phosphorylase activity;S-methyl-5-thioadenosine phosphorylase activity;transferase activity;transferase activity, transferring glycosyl groups;transferase activity, transferring hexosyl groups;transferase activity, transferring pentosyl groups	cell part;cytoplasm;intracellular membrane-bounded organelle;intracellular organelle;intracellular part;membrane-bounded organelle;nucleus;organelle	Cysteine and methionine metabolism	3	3	3	12	12	12	31.089	0	15.577	680190000	6	2.41623	0.00434188	1.39707	+	4.5639	A0A0G2K583;Q7TP15	A0A0G2K583;Q7TP15	S-methyl-5-thioadenosine phosphorylase	Mtap
27.0727	27.4945	25.9811	26.2783	27.556	27.454	27.9446	28.1489	+	C6_RCS	biological regulation;cell surface receptor linked signaling pathway;cellular process;cellular response to stimulus;enzyme linked receptor protein signaling pathway;establishment of localization;establishment of localization in cell;hormone secretion;hormone transport;regulation of biological process;regulation of biological quality;regulation of cellular process;regulation of hormone levels;regu…	binding;calcium ion binding;cation binding;ion binding;metal ion binding	extracellular matrix;extracellular membrane-bounded organelle;extracellular organelle;extracellular region part;extracellular space;extracellular vesicular exosome;membrane-bounded organelle;membrane-bounded vesicle;organelle;proteinaceous extracellular matrix;vesicle		4	4	4	3.2	3.2	3.2	154.01	0	9.4194	1136300000	9	1.49082	0.0406245	1.06921	+	2.77291	A0A0G2K588;D4A917	A0A0G2K588;D4A917		Ltbp4
30.7313	30.7166	30.8553	30.9544	30.8039	30.1102	31.2533	30.8987			acetyl-CoA biosynthetic process;acetyl-CoA metabolic process;biosynthetic process;carbohydrate metabolic process;carboxylic acid biosynthetic process;carboxylic acid metabolic process;cellular biosynthetic process;cellular carbohydrate metabolic process;cellular ketone metabolic process;cellular lipid metabolic process;cellular metabolic process;cellular process;citrate metabolic process;coenzyme…	acid-thiol ligase activity;adenyl nucleotide binding;adenyl ribonucleotide binding;ATP binding;ATP citrate synthase activity;binding;catalytic activity;cation binding;CoA-ligase activity;cofactor binding;ion binding;ligase activity;ligase activity, forming carbon-sulfur bonds;lyase activity;metal ion binding;nucleotide binding;purine nucleotide binding;purine ribonucleoside triphosphate binding;p…	cell part;cytoplasm;cytoplasmic part;extracellular membrane-bounded organelle;extracellular organelle;extracellular region part;extracellular vesicular exosome;intracellular membrane-bounded organelle;intracellular organelle;intracellular organelle part;intracellular part;membrane;membrane-bounded organelle;membrane-bounded vesicle;mitochondrion;nuclear part;nucleoplasm;organelle;organelle part;p…	Carbon fixation pathways in prokaryotes;Citrate cycle (TCA cycle)	26	26	26	24.8	24.8	24.8	120.54	0	66.25	12488000000	85	0.0696213	0.861707	-0.0478878		-0.19493	A0A0G2K5E7;G3V888;P16638;G3V9G4;P16638-2	A0A0G2K5E7;G3V888;P16638;G3V9G4;P16638-2	ATP-citrate synthase	Acly
32.6558	32.3835	32.7937	32.2744	31.8146	31.5193	31.3937	31.8215	+	C6_RCS	actin cytoskeleton organization;actin filament organization;actin filament-based process;anatomical structure formation involved in morphogenesis;anatomical structure morphogenesis;biological adhesion;biological regulation;cell adhesion;cell migration;cell morphogenesis;cell morphogenesis involved in differentiation;cell motility;cell-cell adhesion;cellular component morphogenesis;cellular compon…	binding;calcium ion binding;cation binding;ion binding;metal ion binding	adherens junction;anchoring junction;cell junction;cell part;cell projection;cell-cell junction;cell-substrate adherens junction;cell-substrate junction;cytoplasmic part;dendrite;extracellular membrane-bounded organelle;extracellular organelle;extracellular region part;extracellular vesicular exosome;filopodium;focal adhesion;integral to membrane;intracellular membrane-bounded organelle;intracell…		71	71	71	18	18	18	506.07	0	323.31	26454000000	315	2.83089	0.00293671	-0.889549		-5.52788	G3V9W9;A0A0G2K5L1;F1LMF4;Q8R508	G3V9W9;A0A0G2K5L1		Fat1
26.2417	25.7027	26.4642	24.3295	25.7577	25.8717	26.1169	26.6098			biological regulation;cell surface receptor linked signaling pathway;cellular process;cellular response to stimulus;enzyme linked receptor protein signaling pathway;regulation of biological process;regulation of cellular process;response to stimulus;signal transduction;transmembrane receptor protein tyrosine kinase signaling pathway		extracellular membrane-bounded organelle;extracellular organelle;extracellular region part;extracellular space;extracellular vesicular exosome;membrane-bounded organelle;membrane-bounded vesicle;organelle;vesicle		3	3	3	7.6	7.6	7.6	56.44	0	8.3121	272730000	6	0.335271	0.498626	0.404547		0.785408	A0A0G2K603;D4A593	A0A0G2K603
31.8602	31.2487	32.1194	31.2221	31.8644	31.4768	31.5028	30.7546			cellular component assembly;cellular component assembly at cellular level;cellular component organization;cellular component organization at cellular level;cellular component organization or biogenesis;cellular component organization or biogenesis at cellular level;cellular macromolecular complex assembly;cellular macromolecular complex subunit organization;cellular process;chromatin assembly;chr…	binding;chromatin binding;chromatin DNA binding;DNA binding;nucleic acid binding;structure-specific DNA binding	cell part;chromatin;chromosomal part;euchromatin;intracellular organelle part;intracellular part;macromolecular complex;nuclear chromatin;nuclear chromosome part;nuclear euchromatin;nuclear part;nucleosome;organelle part;protein-DNA complex		7	7	3	34	34	14.6	21.316	0	15.118	17693000000	46	0.272294	0.572639	-0.212928		-0.659254	A0A0G2K654;M0R7B4	A0A0G2K654;M0R7B4		LOC684828
25.1316	25.993	29.3858	27.1066	28.8011	28.6295	28.7869	28.3574			actin cytoskeleton organization;actin filament organization;actin filament-based process;actin polymerization or depolymerization;anatomical structure formation involved in morphogenesis;axon guidance;cellular component organization;cellular component organization at cellular level;cellular component organization or biogenesis;cellular component organization or biogenesis at cellular level;cellul…		actin filament bundle;actomyosin;adherens junction;anchoring junction;cell junction;cell part;cell projection;cell-substrate adherens junction;cell-substrate junction;cytoplasm;cytoskeletal part;filopodium;focal adhesion;intracellular organelle part;intracellular part;lamellipodium;membrane;organelle part;plasma membrane;stress fiber	Regulation of actin cytoskeleton	11	11	11	21.3	21.3	21.3	58.827	0	50.52	2235200000	34	0.960493	0.116279	1.73945		1.87757	Q5XHX3;A0A0G2K6I4	Q5XHX3;A0A0G2K6I4		Enah
28.8918	28.7946	28.9663	28.0664	29.2832	28.8036	28.585	28.9922			actin filament-based movement;actin filament-based process;actin-mediated cell contraction;actin-myosin filament sliding;anatomical structure development;anatomical structure morphogenesis;biological regulation;cardiac muscle contraction;cardiac muscle tissue morphogenesis;cellular component movement;cellular process;developmental process;metabolic process;multicellular organismal process;muscle …	actin-dependent ATPase activity;ATPase activity;ATPase activity, coupled;binding;calcium ion binding;catalytic activity;cation binding;hydrolase activity;hydrolase activity, acting on acid anhydrides;hydrolase activity, acting on acid anhydrides, in phosphorus-containing anhydrides;ion binding;metal ion binding;motor activity;nucleoside-triphosphatase activity;pyrophosphatase activity;structural …	A band;cell part;contractile fiber part;cytoplasmic part;cytoskeletal part;I band;intracellular organelle part;intracellular part;macromolecular complex;myosin complex;organelle part;protein complex;unconventional myosin complex	Cardiac muscle contraction;Dilated cardiomyopathy;Hypertrophic cardiomyopathy (HCM);Vascular smooth muscle contraction	4	4	4	28.5	28.5	28.5	16.961	0	12.178	2871800000	40	0.409261	0.425405	0.236229		0.92697	A0A0G2K6J5;B2GV99;Q64119;A0A0G2JWE1;D3ZHA7;P16409	A0A0G2K6J5;B2GV99;Q64119;A0A0G2JWE1	Myosin light polypeptide 6	Myl6
32.3233	31.9463	31.8351	32.0207	31.8263	31.8988	32.1782	31.7673			amine metabolic process;aminoglycan biosynthetic process;aminoglycan metabolic process;biological regulation;biosynthetic process;carbohydrate biosynthetic process;carbohydrate metabolic process;cellular biosynthetic process;cellular macromolecule biosynthetic process;cellular macromolecule metabolic process;cellular metabolic process;cellular process;chondroitin sulfate biosynthetic process;chon…	acetylglucosaminyltransferase activity;catalytic activity;protein xylosyltransferase activity;transferase activity;transferase activity, transferring glycosyl groups;transferase activity, transferring hexosyl groups;transferase activity, transferring pentosyl groups;UDP-glycosyltransferase activity;UDP-xylosyltransferase activity;xylosyltransferase activity	cell part;cytoplasmic part;endoplasmic reticulum membrane;endoplasmic reticulum part;Golgi apparatus part;Golgi membrane;intracellular organelle part;intracellular part;membrane;membrane part;organelle membrane;organelle part		18	18	18	21.3	21.3	21.3	94.287	0	86.673	26344000000	145	0.353424	0.479356	-0.1137		-0.820735	A0A0G2K6K1;Q9EPI1	A0A0G2K6K1;Q9EPI1	Xylosyltransferase 1	Xylt1
28.663	25.2281	26.901	26.8155	30.4731	30.5279	31.3531	30.3684	+	C6_RCS	actin cytoskeleton organization;actin cytoskeleton reorganization;actin filament-based process;anatomical structure development;anatomical structure morphogenesis;biological regulation;cell morphogenesis;cell projection organization;cell proliferation;cellular component morphogenesis;cellular component organization;cellular component organization at cellular level;cellular component organization …	5S rRNA binding;bent DNA binding;binding;carbohydrate binding;chromatin binding;crossed form four-way junction DNA binding;cytokine activity;DNA bending activity;DNA binding;DNA secondary structure binding;double-stranded DNA binding;four-way junction DNA binding;glycolipid binding;glycosaminoglycan binding;heparin binding;lipid binding;nucleic acid binding;open form four-way junction DNA binding…	cell part;chromosome;cytoplasm;extracellular region part;extracellular space;intracellular membrane-bounded organelle;intracellular non-membrane-bounded organelle;intracellular organelle;intracellular part;membrane-bounded organelle;non-membrane-bounded organelle;nucleus;organelle	Base excision repair	4	4	4	22.1	22.1	22.1	24.677	0	34.74	7752500000	84	2.66354	0.00290909	3.77873	+	5.12387	D3ZCR3;A0A0G2K6P4;P63159;D3ZXR5;D4A6A9;D3ZLG3;D3ZC69;D3ZGW6;M0R7R5;D3ZIU9;F1LNG6	D3ZCR3;A0A0G2K6P4;P63159;D3ZXR5;D4A6A9;D3ZLG3;D3ZC69;D3ZGW6;M0R7R5	High mobility group protein B1	Hmg1l1;Hmgb1;RGD1563668;Hmgb1-ps3;LOC100911637
26.6652	26.7492	29.2691	28.6222	28.6369	28.676	28.7428	28.571							8	8	8	7.8	7.8	7.8	128.73	0	44.082	2253700000	25	0.592417	0.283792	0.830271		1.25658	A0A0G2K6T9	A0A0G2K6T9
25.2291	26.9927	26.6847	25.8613	26.9826	25.8136	25.6632	26.0944			biological regulation;cellular macromolecule metabolic process;cellular metabolic process;cellular nitrogen compound metabolic process;cellular process;chromosome segregation;macromolecule metabolic process;metabolic process;nitrogen compound metabolic process;nucleic acid metabolic process;nucleobase-containing compound metabolic process;primary metabolic process;regulation of biological process…	adenyl nucleotide binding;adenyl ribonucleotide binding;ATP binding;ATPase activity;ATPase activity, coupled;ATP-dependent helicase activity;ATP-dependent RNA helicase activity;binding;catalytic activity;helicase activity;hydrolase activity;hydrolase activity, acting on acid anhydrides;hydrolase activity, acting on acid anhydrides, in phosphorus-containing anhydrides;nucleic acid binding;nucleosi…	cell part;intracellular non-membrane-bounded organelle;intracellular organelle;intracellular organelle part;intracellular part;non-membrane-bounded organelle;nuclear part;nucleolus;organelle;organelle part	RIG-I-like receptor signaling pathway	6	6	6	10.1	10.1	10.1	73.145	0	43.665	436100000	13	0.037236	0.925335	-0.0534897		-0.107583	A0A0G2K719;A0A0G2K9N3;D3ZN21;D4ADE8	A0A0G2K719;A0A0G2K9N3;D3ZN21;D4ADE8		Ddx3y;Ddx3x
25.8424	27.5962	25.1049	26.2731	28.0489	27.5141	27.3032	27.5402			biological regulation;cell redox homeostasis;cellular homeostasis;cellular macromolecule metabolic process;cellular metabolic process;cellular process;cellular protein metabolic process;cellular response to chemical stimulus;cellular response to oxidative stress;cellular response to stimulus;cellular response to stress;glycerol ether metabolic process;homeostatic process;macromolecule metabolic p…	catalytic activity;disulfide oxidoreductase activity;oxidoreductase activity;oxidoreductase activity, acting on a sulfur group of donors;oxidoreductase activity, acting on a sulfur group of donors, disulfide as acceptor;protein disulfide oxidoreductase activity	cell part;cytoplasm;extracellular membrane-bounded organelle;extracellular organelle;extracellular region part;extracellular vesicular exosome;intracellular membrane-bounded organelle;intracellular organelle;intracellular part;macromolecular complex;membrane-bounded organelle;membrane-bounded vesicle;nucleus;organelle;proteasome complex;protein complex;vesicle		6	6	6	24.7	24.7	24.7	32.7	0	111.51	981720000	18	1.36611	0.0529627	1.39748		2.55769	A0A0G2K737;Q920J4	A0A0G2K737;Q920J4	Thioredoxin-like protein 1	Txnl1
29.5332	28.6755	28.6597	28.4885	29.301	29.3249	29.5685	29.0695			beta-amyloid metabolic process;biological regulation;bradykinin catabolic process;catabolic process;cellular catabolic process;cellular component assembly;cellular component organization;cellular component organization or biogenesis;cellular homeostasis;cellular macromolecule catabolic process;cellular macromolecule metabolic process;cellular metabolic process;cellular process;cellular protein ca…	adenyl nucleotide binding;adenyl ribonucleotide binding;ATP binding;ATPase activity;beta-amyloid binding;beta-endorphin binding;binding;catalytic activity;cation binding;endopeptidase activity;hormone binding;hydrolase activity;hydrolase activity, acting on acid anhydrides;hydrolase activity, acting on acid anhydrides, in phosphorus-containing anhydrides;identical protein binding;insulin binding;…	cell part;cell surface;cytoplasmic part;cytosol;cytosolic part;cytosolic proteasome complex;extracellular region part;extracellular space;intracellular membrane-bounded organelle;intracellular organelle;intracellular organelle lumen;intracellular organelle part;intracellular part;macromolecular complex;membrane;membrane-bounded organelle;membrane-enclosed lumen;microbody lumen;microbody part;mito…	Alzheimer's disease	16	16	16	16.8	16.8	16.8	113.16	0	34.911	3810500000	38	0.949918	0.120009	0.476774		1.86001	A0A0G2K7Q7;P35559	A0A0G2K7Q7;P35559	Insulin-degrading enzyme	Ide
25.5366	25.3927	26.5118	25.6593	28.2761	27.7676	27.6944	27.0135	+	C6_RCS	alcohol catabolic process;alcohol metabolic process;aldonic acid metabolic process;carbohydrate catabolic process;carbohydrate metabolic process;carboxylic acid metabolic process;catabolic process;cellular carbohydrate catabolic process;cellular carbohydrate metabolic process;cellular ketone metabolic process;cellular metabolic process;cellular nitrogen compound metabolic process;cellular process…	binding;carbohydrate binding;carboxylic acid binding;catalytic activity;coenzyme binding;cofactor binding;NADP binding;nucleotide binding;oxidoreductase activity;oxidoreductase activity, acting on CH-OH group of donors;oxidoreductase activity, acting on the CH-OH group of donors, NAD or NADP as acceptor;phosphogluconate dehydrogenase (decarboxylating) activity	cell part;cytoplasm;intracellular membrane-bounded organelle;intracellular organelle;intracellular part;membrane-bounded organelle;organelle	Glutathione metabolism;Pentose phosphate pathway	5	5	5	6.1	6.1	6.1	120.34	0	27.59	1183900000	11	2.73526	0.0032	1.91282	+	5.29439	A0A0G2K7Q8;P85968	A0A0G2K7Q8;P85968	6-phosphogluconate dehydrogenase, decarboxylating	Pgd
30.0255	25.8018	29.8063	30.1001	30.516	30.0875	29.7355	29.377			biological regulation;biosynthetic process;cellular biosynthetic process;cellular macromolecule biosynthetic process;cellular macromolecule metabolic process;cellular metabolic process;cellular nitrogen compound metabolic process;cellular process;establishment of localization;establishment of localization in cell;intracellular transport;macromolecule biosynthetic process;macromolecule metabolic p…	binding;cell adhesion molecule binding;cytoskeletal protein binding;protein binding;protein C-terminus binding	cell part;cytoplasm;cytoplasmic part;endoplasmic reticulum;intracellular membrane-bounded organelle;intracellular organelle;intracellular part;membrane-bounded organelle;nucleus;organelle;perinuclear region of cytoplasm		4	4	3	15.7	15.7	12.2	26.316	0	8.7323	7093800000	32	0.409391	0.42588	0.995563		0.927212	A0A0G2K7X0;F7EL36;P49911	A0A0G2K7X0;F7EL36;P49911	Acidic leucine-rich nuclear phosphoprotein 32 family member A	Anp32a
29.0932	25.1302	27.945	29.1474	28.8885	29.5863	28.833	28.818			biological regulation;regulation of biological process;regulation of cell cycle;regulation of cellular process	binding;DNA binding;double-stranded DNA binding;nucleic acid binding;single-stranded DNA binding;structure-specific DNA binding	cell part;cytoplasm;intracellular membrane-bounded organelle;intracellular organelle;intracellular part;membrane-bounded organelle;nucleus;organelle		8	8	8	35.8	35.8	35.8	27.051	0	91.173	3351500000	29	0.590576	0.283964	1.20254		1.25337	A0A0G2K7X3;Q9EPJ0	A0A0G2K7X3;Q9EPJ0	Nuclear ubiquitous casein and cyclin-dependent kinase substrate 1	Nucks1
28.5324	25.7099	27.4068	27.3255	30.8926	29.7862	29.794	30.6121	+	C6_RCS	actin cytoskeleton organization;actin filament bundle assembly;actin filament organization;actin filament-based process;anatomical structure development;biological adhesion;biological regulation;cell adhesion;cell development;cell differentiation;cell projection assembly;cell projection organization;cell-cell adhesion;cellular component assembly;cellular component assembly at cellular level;cellu…	actin binding;actin filament binding;binding;cell adhesion molecule binding;cytoskeletal protein binding;protein binding;protein complex binding;protein domain specific binding;structural molecule activity	actin cytoskeleton;actin filament;adherens junction;anchoring junction;apical plasma membrane;basolateral plasma membrane;cell body;cell cortex;cell junction;cell part;cell pole;cell projection;cell projection membrane;cell projection part;cell tip;cell-substrate adherens junction;cell-substrate junction;cytoplasmic part;cytoskeletal part;cytoskeleton;cytosol;extracellular membrane-bounded organe…	Gastric acid secretion;Leukocyte transendothelial migration;Pathogenic Escherichia coli infection;Regulation of actin cytoskeleton	21	14	13	33.8	21.7	20.2	69.287	0	54.231	6121400000	39	2.47112	0.00353153	3.02756	+	4.68461	A0A0G2K890;P31977	A0A0G2K890;P31977	Ezrin	Ezr
26.4031	25.6966	28.2275	28.1222	28.3979	28.2721	28.2671	28.7155			biological regulation;negative regulation of biological process;negative regulation of biosynthetic process;negative regulation of cellular biosynthetic process;negative regulation of cellular macromolecule biosynthetic process;negative regulation of cellular metabolic process;negative regulation of cellular process;negative regulation of cellular protein metabolic process;negative regulation of …	binding;nucleic acid binding;RNA binding	cell part;cell projection;cytoplasmic mRNA processing body;cytoplasmic part;cytosol;dendrite;intracellular non-membrane-bounded organelle;intracellular organelle;intracellular part;macromolecular complex;membrane;neuron projection;non-membrane-bounded organelle;organelle;ribonucleoprotein complex;RNA granule;stress granule		5	5	5	7.2	7.2	7.2	79.632	0	19.898	1835300000	15	1.0552	0.0945924	1.3008		2.03489	A0A0G2K8H0;Q5M9G3	A0A0G2K8H0;Q5M9G3	Caprin-1	Caprin1
28.9011	28.2616	28.5732	28.8375	29.1119	28.7123	29.3625	29.152							9	9	8	14.2	14.2	13.1	75.085	0	25.071	3368700000	27	1.16397	0.0752333	0.441338		2.21622	A0A0G2K8K0	A0A0G2K8K0
27.0499	26.2714	26.1541	25.702	28.1436	27.918	27.8095	27.4839	+	C6_RCS	biological regulation;biosynthetic process;cell differentiation;cellular biosynthetic process;cellular component assembly;cellular component assembly at cellular level;cellular component organization;cellular component organization at cellular level;cellular component organization or biogenesis;cellular component organization or biogenesis at cellular level;cellular developmental process;cellular…	binding;chromatin binding;core promoter binding;DNA binding;mRNA binding;nucleic acid binding;nucleotide binding;regulatory region DNA binding;regulatory region nucleic acid binding;RNA binding;single-stranded RNA binding;transcription regulatory region DNA binding	catalytic step 2 spliceosome;cell part;chromatin;chromosomal part;euchromatin;extracellular membrane-bounded organelle;extracellular organelle;extracellular region part;extracellular space;extracellular vesicular exosome;intracellular membrane-bounded organelle;intracellular organelle;intracellular organelle part;intracellular part;macromolecular complex;membrane;membrane-bounded organelle;membra…	Spliceosome	4	4	4	10.6	10.6	10.6	42.298	0	15.31	1056800000	15	2.58902	0.00274286	1.54442	+	4.95068	A0A0G2K8K9;P84586;D4AE41;Q4V898;A0A0A0MXW9	A0A0G2K8K9;P84586;D4AE41;Q4V898;A0A0A0MXW9	RNA-binding motif protein, X chromosome retrogene-like;RNA-binding motif protein, X chromosome retrogene-like, N-terminally processed;RNA binding motif protein, X-linked-like-1;RNA-binding motif protein, X chromosome;RNA-binding motif protein, X chromosome, N-terminally processed	Rbmxrtl;Rbmxl1;Rbmx
26.4426	25.842	26.4726	25.6984	27.4562	26.4873	26.6724	26.381			biological regulation;cellular macromolecule metabolic process;cellular metabolic process;cellular process;cellular protein metabolic process;collagen metabolic process;macromolecule metabolic process;macromolecule modification;metabolic process;multicellular organismal macromolecule metabolic process;multicellular organismal metabolic process;multicellular organismal process;negative regulation …	binding;carboxylic acid binding;catalytic activity;cation binding;ion binding;iron ion binding;L-ascorbic acid binding;metal ion binding;oxidoreductase activity;oxidoreductase activity, acting on paired donors, with incorporation or reduction of molecular oxygen;oxidoreductase activity, acting on paired donors, with incorporation or reduction of molecular oxygen, 2-oxoglutarate as one donor, and …	basement membrane;cell part;cytoplasmic part;endoplasmic reticulum;extracellular matrix part;extracellular region part;Golgi apparatus;intracellular membrane-bounded organelle;intracellular organelle;intracellular part;membrane-bounded organelle;organelle		3	2	2	3.3	2.1	2.1	79.733	0	2.8584	635230000	8	1.04305	0.0958404	0.635282		2.0147	A0A0G2K8N3;Q4KLM6	A0A0G2K8N3;Q4KLM6	Prolyl 3-hydroxylase 2	Leprel1
25.2941	25.9242	26.1834	25.8023	26.8717	26.7647	26.7416	26.8214	+	C6_RCS	anatomical structure development;developmental process;lipid metabolic process;lung development;metabolic process;organ development;primary metabolic process;response to chemical stimulus;response to organic substance;response to stimulus	catalytic activity;ceramidase activity;hydrolase activity;hydrolase activity, acting on carbon-nitrogen (but not peptide) bonds;hydrolase activity, acting on carbon-nitrogen (but not peptide) bonds, in linear amides	cell part;cytoplasmic part;extracellular membrane-bounded organelle;extracellular organelle;extracellular region part;extracellular vesicular exosome;intracellular membrane-bounded organelle;intracellular organelle;intracellular part;lysosome;lytic vacuole;membrane-bounded organelle;membrane-bounded vesicle;organelle;vacuole;vesicle	Lysosome;Sphingolipid metabolism	5	5	5	11.9	11.9	11.9	48.282	0	10.495	484730000	9	2.73151	0.00316484	0.998848		5.28539	A0A0G2K8T0;Q6P7S1	A0A0G2K8T0;Q6P7S1	Acid ceramidase	Asah1
28.4208	28.0653	25.8306	28.8842	30.2079	30.3954	30.8823	30.1713	+	C6_RCS	adherens junction assembly;adherens junction organization;anatomical structure morphogenesis;apical junction assembly;axon extension;biological adhesion;biological regulation;cell adhesion;cell growth;cell junction assembly;cell junction organization;cell projection assembly;cell projection organization;cell-cell adhesion;cell-cell junction assembly;cell-cell junction organization;cell-matrix adh…	binding;enzyme binding;GTPase binding;protein binding;Ras GTPase binding;Rho GTPase binding;small GTPase binding;structural molecule activity	actin cytoskeleton;adherens junction;anchoring junction;cell junction;cell part;cell-cell adherens junction;cell-cell contact zone;cell-cell junction;cell-substrate adherens junction;cell-substrate junction;contractile fiber part;costamere;cytoplasmic part;cytoskeleton;extracellular membrane-bounded organelle;extracellular organelle;extracellular region part;extracellular vesicular exosome;fascia…	Adherens junction;Amoebiasis;Bacterial invasion of epithelial cells;Focal adhesion;Leukocyte transendothelial migration;Regulation of actin cytoskeleton;Shigellosis	26	26	26	25.8	25.8	25.8	116.57	0	80.507	6336200000	55	2.02181	0.012878	2.61401	+	3.74997	R9PXU6;A0A0G2K8V2;P85972	R9PXU6;A0A0G2K8V2;P85972	Vinculin	Vcl
28.907	29.5208	30.2167	29.7978	30.0764	30.2175	30.2687	29.8439			autophagic vacuole assembly;biological regulation;catabolic process;cellular catabolic process;cellular component assembly;cellular component assembly at cellular level;cellular component organization;cellular component organization at cellular level;cellular component organization or biogenesis;cellular component organization or biogenesis at cellular level;cellular macromolecule catabolic proce…	ATPase binding;binding;enzyme binding;enzyme regulator activity;lipid binding;phosphatase regulator activity;protein binding;protein phosphatase regulator activity;protein phosphatase type 1 regulator activity;small conjugating protein binding;ubiquitin binding	cell part;chromosome;cytoplasmic part;cytosol;Golgi apparatus part;Golgi stack;intracellular membrane-bounded organelle;intracellular non-membrane-bounded organelle;intracellular organelle;intracellular organelle part;intracellular part;membrane-bounded organelle;non-membrane-bounded organelle;nucleus;organelle;organelle part	Protein processing in endoplasmic reticulum	15	15	15	54.4	54.4	54.4	37.249	0	116.04	6972600000	78	0.84728	0.149755	0.49102		1.68921	A0A0G2K911;O35987	A0A0G2K911;O35987	NSFL1 cofactor p47	Nsfl1c
30.3451	30.6654	28.9205	31.0146	29.2009	28.8228	28.7433	29.1503	+	C6_RCS	defense response;inflammatory response;response to stimulus;response to stress;response to wounding	endopeptidase inhibitor activity;endopeptidase regulator activity;enzyme inhibitor activity;enzyme regulator activity;peptidase inhibitor activity;peptidase regulator activity;serine-type endopeptidase inhibitor activity	extracellular region part;extracellular space		19	18	5	14.5	13.7	3.7	163.6	0	90.419	4661500000	50	1.42236	0.0483274	-1.25709	+	-2.65426	D4AA52;A0A0G2K926;P14046	D4AA52;A0A0G2K926;P14046	Alpha-1-inhibitor 3	Cpamd8;A1i3
27.5304	25.6924	25.0868	25.3338	27.8317	27.8173	28.0272	27.1961	+	C6_RCS	anatomical structure homeostasis;biological regulation;bone resorption;catabolic process;cation homeostasis;cellular catabolic process;cellular cation homeostasis;cellular chemical homeostasis;cellular component organization;cellular component organization at cellular level;cellular component organization or biogenesis;cellular component organization or biogenesis at cellular level;cellular homeo…	binding;catalytic activity;enzyme binding;GDP binding;GTP binding;GTPase activity;GTPase binding;guanyl nucleotide binding;guanyl ribonucleotide binding;hydrolase activity;hydrolase activity, acting on acid anhydrides;hydrolase activity, acting on acid anhydrides, in phosphorus-containing anhydrides;nucleoside-triphosphatase activity;nucleotide binding;protein binding;purine nucleotide binding;pu…	axon part;cell part;cell projection part;cytoplasmic membrane-bounded vesicle;cytoplasmic part;cytoplasmic vesicle;cytoplasmic vesicle membrane;cytoplasmic vesicle part;endocytic vesicle;endocytic vesicle membrane;endosome;extracellular membrane-bounded organelle;extracellular organelle;extracellular region part;extracellular vesicular exosome;Golgi apparatus;intracellular membrane-bounded organe…	Amoebiasis;Endocytosis;ko05152;Phagosome	4	4	4	25.5	25.5	25.5	21.203	0	26.892	1049800000	13	1.67643	0.0296577	1.80721	+	3.10189	A0A0G2K930;P09527	A0A0G2K930;P09527	Ras-related protein Rab-7a	Rab7a
30.0388	29.2355	30.0233	29.5145	29.931	29.8897	29.7426	29.327			amine biosynthetic process;amine metabolic process;biosynthetic process;carboxylic acid biosynthetic process;carboxylic acid metabolic process;cellular amine metabolic process;cellular amino acid biosynthetic process;cellular amino acid metabolic process;cellular biosynthetic process;cellular ketone metabolic process;cellular metabolic process;cellular nitrogen compound biosynthetic process;cellu…	binding;catalytic activity;cofactor binding;O-phospho-L-serine:2-oxoglutarate aminotransferase activity;pyridoxal phosphate binding;transaminase activity;transferase activity;transferase activity, transferring nitrogenous groups;vitamin B6 binding;vitamin binding	cell part;cytoplasm;extracellular membrane-bounded organelle;extracellular organelle;extracellular region part;extracellular vesicular exosome;intracellular part;membrane-bounded organelle;membrane-bounded vesicle;organelle;vesicle		9	9	9	26.2	26.2	26.2	40.49	0	27.715	5570600000	42	0.0278452	0.944953	0.0195875		0.0812362	E9PSV5;A0A0G2K931;A0A0G2KAC0	E9PSV5;A0A0G2K931;A0A0G2KAC0	Phosphoserine aminotransferase	Psat1
30.0975	28.9912	30.5391	29.7229	29.1152	29.9574	30.1552	30.104			3'-phosphoadenosine 5'-phosphosulfate biosynthetic process;3'-phosphoadenosine 5'-phosphosulfate metabolic process;anatomical structure development;biological regulation;biosynthetic process;blood coagulation;bone development;cellular biosynthetic process;cellular metabolic process;cellular nitrogen compound biosynthetic process;cellular nitrogen compound metabolic process;cellular process;coagul…	adenyl nucleotide binding;adenyl ribonucleotide binding;adenylylsulfate kinase activity;adenylyltransferase activity;ATP binding;binding;catalytic activity;kinase activity;nucleotide binding;nucleotidyltransferase activity;phosphotransferase activity, alcohol group as acceptor;purine nucleotide binding;purine ribonucleoside triphosphate binding;purine ribonucleotide binding;ribonucleotide binding…		Purine metabolism;Selenocompound metabolism;Sulfur metabolism	14	14	13	24.9	24.9	23.8	69.411	0	34.943	6464100000	92	0.0038529	0.994565	-0.00470734		-0.0115389	B5DFH4;A0A0G2K950	B5DFH4;A0A0G2K950		Papss2
28.5017	27.4802	25.7043	26.2639	27.1839	27.2791	27.8792	27.8725							9	9	9	5.6	5.6	5.6	225.39	0	28.244	1182200000	20	0.377158	0.452936	0.566177		0.866315	D3ZDA6;A0A0G2K999	D3ZDA6;A0A0G2K999		Sdk2
25.7995	25.96	26.3917	26.9931	27.768	27.8097	27.5119	28.4892	+	C6_RCS	actin cytoskeleton organization;actin filament organization;actin filament-based process;actin nucleation;Arp2/3 complex-mediated actin nucleation;biological regulation;cellular component organization;cellular component organization at cellular level;cellular component organization or biogenesis;cellular component organization or biogenesis at cellular level;cellular process;cytoskeleton organiza…	AP-1 adaptor complex binding;Arp2/3 complex binding;binding;cytoskeletal protein binding;kinesin binding;protein binding;protein complex binding;structural constituent of cytoskeleton;structural molecule activity	adherens junction;anchoring junction;Arp2/3 protein complex;cell junction;cell leading edge;cell part;cell projection;cell-substrate adherens junction;cell-substrate junction;cytoplasmic part;cytoskeletal part;endosome;extracellular membrane-bounded organelle;extracellular organelle;extracellular region part;extracellular vesicular exosome;focal adhesion;Golgi apparatus;intracellular membrane-bou…		6	6	6	20.3	20.3	20.3	34.347	0	20.023	1108600000	21	2.49959	0.00359633	1.60862	+	4.74799	A0A0G2K9A2;P85970;A0A0G2K2J1;A0A0G2K905;A0A0G2K1V8	A0A0G2K9A2;P85970;A0A0G2K2J1;A0A0G2K905	Actin-related protein 2/3 complex subunit 2	Arpc2
29.3672	29.6622	29.7063	29.547	29.8279	29.6817	29.7653	29.921			biological regulation;regulation of anatomical structure morphogenesis;regulation of angiogenesis;regulation of biological process;regulation of developmental process;regulation of multicellular organismal development;regulation of multicellular organismal process	enzyme inhibitor activity;enzyme regulator activity;ribonuclease inhibitor activity	angiogenin-PRI complex;cell part;cytoplasm;extracellular membrane-bounded organelle;extracellular organelle;extracellular region part;extracellular vesicular exosome;intracellular part;macromolecular complex;membrane-bounded organelle;membrane-bounded vesicle;organelle;protein complex;vesicle		7	7	7	19.1	19.1	19.1	49.919	0	105.83	5638500000	50	1.3379	0.0556954	0.228337		2.50956	E2RUH2;A0A0G2K9E0;P29315	E2RUH2;A0A0G2K9E0;P29315	Ribonuclease inhibitor	Rnh1
27.7275	25.0973	26.4776	27.6669	28.2138	29.0476	29.0383	29.0324	+	C6_RCS	biological regulation;cellular component organization;cellular component organization at cellular level;cellular component organization or biogenesis;cellular component organization or biogenesis at cellular level;cellular macromolecule metabolic process;cellular metabolic process;cellular process;cellular protein metabolic process;chromatin modification;chromatin organization;chromosome organiza…	[cytochrome c]-arginine N-methyltransferase activity;arginine N-methyltransferase activity;binding;catalytic activity;histone methyltransferase activity;histone methyltransferase activity (H4-R3 specific);histone-arginine N-methyltransferase activity;identical protein binding;methyltransferase activity;N-methyltransferase activity;protein binding;protein methyltransferase activity;protein-arginin…	cell part;cytoplasmic part;cytosol;intracellular membrane-bounded organelle;intracellular organelle;intracellular organelle part;intracellular part;macromolecular complex;membrane;membrane-bounded organelle;nuclear part;nucleoplasm;nucleus;organelle;organelle part;plasma membrane;protein complex		8	8	8	22.1	22.1	22.1	40.503	0	19.595	2290700000	35	1.73209	0.0258286	2.09072	+	3.20293	A0A0G2K9I8;Q63009;F1LWG2	A0A0G2K9I8;Q63009	Protein arginine N-methyltransferase 1	Prmt1
25.7703	25.5073	26.8404	26.064	25.9686	26.3326	26.1426	25.1835			anatomical structure development;biological regulation;cell differentiation;cell proliferation;cellular component organization;cellular component organization at cellular level;cellular component organization or biogenesis;cellular component organization or biogenesis at cellular level;cellular developmental process;cellular localization;cellular process;cerebral cortex development;cytoskeleton o…		cell part;cytoplasm;cytoskeleton;intermediate filament cytoskeleton;intracellular non-membrane-bounded organelle;intracellular organelle;intracellular part;microtubule cytoskeleton;non-membrane-bounded organelle;organelle		2	2	2	2.7	2.7	2.7	84.282	0	4.2912	294100000	2	0.136788	0.756307	-0.138667		-0.361924	D4A927;A0A0G2K9K2	D4A927;A0A0G2K9K2		Tacc1
30.32	28.6436	28.8339	29.5661	29.8089	29.3283	30.245	30.141			amine metabolic process;amino acid activation;carboxylic acid metabolic process;cellular amine metabolic process;cellular amino acid metabolic process;cellular ketone metabolic process;cellular macromolecule metabolic process;cellular metabolic process;cellular nitrogen compound metabolic process;cellular process;macromolecule metabolic process;metabolic process;ncRNA metabolic process;nitrogen c…	adenyl nucleotide binding;adenyl ribonucleotide binding;aminoacyl-tRNA ligase activity;ATP binding;binding;catalytic activity;ligase activity;ligase activity, forming aminoacyl-tRNA and related compounds;ligase activity, forming carbon-oxygen bonds;nucleotide binding;purine nucleotide binding;purine ribonucleoside triphosphate binding;purine ribonucleotide binding;ribonucleotide binding;threonine…	actin cytoskeleton;cell part;cytoplasm;cytoplasmic part;cytoskeleton;extracellular membrane-bounded organelle;extracellular organelle;extracellular region part;extracellular vesicular exosome;intracellular non-membrane-bounded organelle;intracellular organelle;intracellular organelle lumen;intracellular organelle part;intracellular part;membrane-bounded organelle;membrane-bounded vesicle;membrane…	Aminoacyl-tRNA biosynthesis	17	17	17	23	23	23	83.388	0	68.937	5828700000	51	0.584753	0.285869	0.539917		1.24321	A0A0G2K9V6;Q5XHY5;Q68FW7	A0A0G2K9V6;Q5XHY5	Threonine--tRNA ligase, cytoplasmic	Tars
29.7298	29.4064	28.6076	25.1589	29.9124	29.9191	29.9866	30.8799			amine metabolic process;aminoglycan biosynthetic process;aminoglycan metabolic process;anatomical structure formation involved in morphogenesis;biosynthetic process;carbohydrate biosynthetic process;carbohydrate metabolic process;cell differentiation;cellular biosynthetic process;cellular carbohydrate biosynthetic process;cellular carbohydrate metabolic process;cellular developmental process;cell…	acetylglucosaminyltransferase activity;catalytic activity;glucuronosyltransferase activity;transferase activity;transferase activity, transferring glycosyl groups;transferase activity, transferring hexosyl groups;UDP-glycosyltransferase activity	cell part;cytoplasmic part;endoplasmic reticulum part;extracellular membrane-bounded organelle;extracellular organelle;extracellular region part;extracellular vesicular exosome;Golgi apparatus;integral to membrane;intracellular membrane-bounded organelle;intracellular organelle;intracellular organelle part;intracellular part;intrinsic to membrane;macromolecular complex;membrane part;membrane-boun…	Glycosaminoglycan biosynthesis - heparan sulfate	9	9	9	15.2	15.2	15.2	82.018	0	45.674	6168800000	45	0.921277	0.128753	1.94883		1.81241	A0A0G2KAH7;E9PTT2	A0A0G2KAH7;E9PTT2		Ext2
32.8036	32.5825	32.3197	32.6249	32.789	32.5467	32.3893	32.9188							78	78	77	29.8	29.8	29.3	342.52	0	323.31	41793000000	378	0.199088	0.669009	0.0782719		0.503918	A0A0G2KAJ7	A0A0G2KAJ7
28.7192	28.8056	29.5469	28.7239	29.7811	29.1975	29.9814	29.2782			biological regulation;cellular metabolic process;cellular process;cellular response to stimulus;intracellular signal transduction;macromolecule metabolic process;metabolic process;peptide metabolic process;primary metabolic process;protein metabolic process;proteolysis;regulation of biological process;regulation of cellular process;response to stimulus;signal transduction	binding;catalytic activity;cation binding;endopeptidase activity;hydrolase activity;ion binding;metal ion binding;metalloendopeptidase activity;metallopeptidase activity;peptidase activity;peptidase activity, acting on L-amino acid peptides;peptide binding	cell part;cytoplasm;intracellular part	African trypanosomiasis;Renin-angiotensin system	16	16	16	28.6	28.6	28.6	73	0	57.101	4365700000	59	1.15836	0.0751319	0.610657		2.20683	A0A0G2KAW4;P24155	A0A0G2KAW4;P24155	Thimet oligopeptidase	Thop1
28.561	28.1483	25.8712	27.8913	27.016	26.5684	27.3085	26.5414			alcohol biosynthetic process;alcohol metabolic process;amine metabolic process;amino sugar biosynthetic process;amino sugar metabolic process;biological regulation;biosynthetic process;carbohydrate biosynthetic process;carbohydrate metabolic process;carboxylic acid metabolic process;cellular amine metabolic process;cellular amino acid metabolic process;cellular biosynthetic process;cellular carbo…	amine binding;amino acid binding;binding;carbohydrate binding;carboxylic acid binding;catalytic activity;glutamine-fructose-6-phosphate transaminase (isomerizing) activity;transaminase activity;transferase activity;transferase activity, transferring nitrogenous groups	extracellular membrane-bounded organelle;extracellular organelle;extracellular region part;extracellular vesicular exosome;membrane-bounded organelle;membrane-bounded vesicle;organelle;vesicle	Alanine, aspartate and glutamate metabolism;Amino sugar and nucleotide sugar metabolism	9	9	7	13.9	13.9	11.4	78.918	0	36.787	1011800000	21	0.567122	0.30021	-0.759417		-1.21236	A0A0G2KB56;P82808	A0A0G2KB56;P82808	Glutamine--fructose-6-phosphate aminotransferase [isomerizing] 1	Gfpt1
26.5033	27.307	28.5781	28.2282	25.302	26.3945	24.9579	24.9299	+	C6_RCS	anatomical structure development;axon guidance;biological regulation;biosynthetic process;cell cycle checkpoint;cell cycle process;cellular biosynthetic process;cellular component assembly;cellular component assembly at cellular level;cellular component organization;cellular component organization at cellular level;cellular component organization or biogenesis;cellular component organization or b…	structural constituent of ribosome;structural molecule activity	cell part;cytosolic large ribosomal subunit;extracellular membrane-bounded organelle;extracellular organelle;extracellular region part;extracellular vesicular exosome;intracellular organelle part;intracellular part;large ribosomal subunit;macromolecular complex;membrane;membrane-bounded organelle;membrane-bounded vesicle;organelle;organelle part;ribonucleoprotein complex;vesicle	Ribosome	5	5	5	25	25	25	17.676	0	11.227	504650000	13	2.09285	0.0107436	-2.25808	+	-3.89016	A0A0H2UH99;P83732	A0A0H2UH99;P83732	60S ribosomal protein L24	Rpl24
28.1352	25.3229	26.3857	28.573	27.9485	28.1105	28.4935	27.5251			apoptosis;biological regulation;cell death;cell migration;cell motility;cellular component movement;cellular component organization;cellular component organization at cellular level;cellular component organization or biogenesis;cellular component organization or biogenesis at cellular level;cellular membrane organization;cellular process;cytoskeleton organization;death;endocytosis;establishment o…		adherens junction;anchoring junction;cell junction;cell part;cell projection;cell-cell junction;cell-substrate adherens junction;cell-substrate junction;cytoplasmic part;cytoplasmic vesicle membrane;cytoplasmic vesicle part;cytoskeleton;focal adhesion;intracellular non-membrane-bounded organelle;intracellular organelle;intracellular organelle part;intracellular part;membrane;neuron projection;non…	Endocytosis	6	6	6	11	11	11	71.851	0	27.288	1625500000	14	0.540856	0.319883	0.915197		1.16607	M0RBZ7;A0A0H2UHD8;Q925Q9-6;Q925Q9-3;Q925Q9-7;Q925Q9-2;Q925Q9;Q925Q9-4;Q925Q9-5	M0RBZ7;A0A0H2UHD8;Q925Q9-6;Q925Q9-3;Q925Q9-7;Q925Q9-2;Q925Q9;Q925Q9-4	SH3 domain-containing kinase-binding protein 1	Sh3kbp1
29.5196	26.8927	28.6415	28.943	28.5306	28.2231	28.5619	27.6475			amine metabolic process;amino acid activation;carboxylic acid metabolic process;cellular amine metabolic process;cellular amino acid metabolic process;cellular ketone metabolic process;cellular macromolecule metabolic process;cellular metabolic process;cellular nitrogen compound metabolic process;cellular process;macromolecule metabolic process;metabolic process;ncRNA metabolic process;nitrogen c…	adenyl nucleotide binding;adenyl ribonucleotide binding;aminoacyl-tRNA ligase activity;ATP binding;binding;catalytic activity;ligase activity;ligase activity, forming aminoacyl-tRNA and related compounds;ligase activity, forming carbon-oxygen bonds;nucleic acid binding;nucleotide binding;purine nucleotide binding;purine ribonucleoside triphosphate binding;purine ribonucleotide binding;ribonucleot…	cell part;cytoplasmic part;cytosol;intracellular membrane-bounded organelle;intracellular organelle;intracellular part;membrane-bounded organelle;nucleus;organelle	Aminoacyl-tRNA biosynthesis	10	10	10	18.4	18.4	18.4	63.025	0	40.028	2296300000	43	0.165132	0.71922	-0.258435		-0.427832	A0A0H2UHG0;Q4KM49	A0A0H2UHG0;Q4KM49	Tyrosine--tRNA ligase, cytoplasmic;Tyrosine--tRNA ligase, cytoplasmic, N-terminally processed	Yars
32.7198	32.5992	33.0379	32.6103	32.4876	32.5398	32.8839	32.6228			biological regulation;cell redox homeostasis;cellular homeostasis;cellular macromolecule metabolic process;cellular metabolic process;cellular process;cellular protein metabolic process;cellular response to stimulus;cellular response to stress;homeostatic process;macromolecule metabolic process;metabolic process;primary metabolic process;protein folding;protein metabolic process;regulation of bio…	catalytic activity;intramolecular oxidoreductase activity;intramolecular oxidoreductase activity, interconverting keto- and enol-groups;intramolecular oxidoreductase activity, transposing S-S bonds;isomerase activity;protein disulfide isomerase activity	adherens junction;anchoring junction;cell junction;cell part;cell surface;cell-substrate adherens junction;cell-substrate junction;cytoplasmic membrane-bounded vesicle;cytoplasmic part;cytoplasmic vesicle;endoplasmic reticulum;endoplasmic reticulum lumen;endoplasmic reticulum part;extracellular membrane-bounded organelle;extracellular organelle;extracellular region part;extracellular vesicular ex…	Antigen processing and presentation;Protein processing in endoplasmic reticulum	27	27	27	52	52	52	57.078	0	323.31	42347000000	388	0.343852	0.488041	-0.108279		-0.802159	A0A0H2UHM5;P11598	A0A0H2UHM5;P11598	Protein disulfide-isomerase A3	Pdia3
25.313	26.4513	26.1374	27.92	25.8243	27.8981	27.6003	27.6014			cellular component assembly;cellular component assembly at cellular level;cellular component organization;cellular component organization at cellular level;cellular component organization or biogenesis;cellular component organization or biogenesis at cellular level;cellular macromolecular complex assembly;cellular macromolecular complex subunit organization;cellular process;cellular protein compl…	binding;catalytic activity;GTP binding;GTPase activity;guanyl nucleotide binding;guanyl ribonucleotide binding;hydrolase activity;hydrolase activity, acting on acid anhydrides;hydrolase activity, acting on acid anhydrides, in phosphorus-containing anhydrides;nucleoside-triphosphatase activity;nucleotide binding;purine nucleotide binding;purine ribonucleoside triphosphate binding;purine ribonucleo…	cell part;cytoplasm;cytoplasmic microtubule;cytoplasmic part;cytoskeletal part;intracellular membrane-bounded organelle;intracellular organelle;intracellular organelle part;intracellular part;macromolecular complex;membrane-bounded organelle;microtubule;nucleus;organelle;organelle part;protein complex;vesicle	Gap junction;Pathogenic Escherichia coli infection;Phagosome	13	1	1	36.8	4	4	49.806	0	5.2868	1135300000	14	0.489754	0.35769	0.7756		1.07479	A0A0H2UHM7;Q6AYZ1;F1LUM5	A0A0H2UHM7;Q6AYZ1	Tubulin alpha-1C chain	Tuba1c
27.2693	28.4358	26.4714	27.6014	27.1939	27.1576	27.647	27.048			amine transport;amino acid import;amino acid transport;aromatic amino acid transport;branched-chain aliphatic amino acid transport;carbohydrate metabolic process;carboxylic acid transport;establishment of localization;leucine import;leucine transport;metabolic process;neutral amino acid transport;nitrogen compound transport;organic acid transport;organic substance transport;primary metabolic proc…	active transmembrane transporter activity;amine transmembrane transporter activity;amino acid transmembrane transporter activity;binding;carboxylic acid transmembrane transporter activity;catalytic activity;cation binding;ion binding;neutral amino acid transmembrane transporter activity;organic acid transmembrane transporter activity;substrate-specific transmembrane transporter activity;substrate…	apical plasma membrane;cell part;cytoplasmic membrane-bounded vesicle;cytoplasmic part;cytoplasmic vesicle;integral to membrane;intracellular membrane-bounded organelle;intracellular organelle;intracellular organelle part;intracellular part;intrinsic to membrane;melanosome;membrane;membrane part;membrane-bounded organelle;membrane-bounded vesicle;nuclear part;nucleoplasm;organelle;organelle part;…	Protein digestion and absorption	7	7	7	17.1	17.1	17.1	61.874	0	58.303	976810000	29	0.165057	0.718382	-0.182884		-0.42766	A0A0H2UHQ0;Q794F9	A0A0H2UHQ0;Q794F9	4F2 cell-surface antigen heavy chain	Slc3a2
24.9326	25.7448	25.673	29.8098	28.4031	28.4648	28.0518	28.8868			biosynthetic process;cellular biosynthetic process;cellular macromolecule biosynthetic process;cellular macromolecule metabolic process;cellular metabolic process;cellular process;cellular protein metabolic process;macromolecule biosynthetic process;macromolecule metabolic process;metabolic process;primary metabolic process;protein metabolic process;translation	structural constituent of ribosome;structural molecule activity	cell part;cytoplasmic part;cytosolic large ribosomal subunit;intracellular membrane-bounded organelle;intracellular non-membrane-bounded organelle;intracellular organelle;intracellular organelle part;intracellular part;large ribosomal subunit;macromolecular complex;membrane-bounded organelle;non-membrane-bounded organelle;nucleus;organelle;organelle part;ribonucleoprotein complex;ribosome	Ribosome	3	3	3	17.5	17.5	17.5	21.967	0	34.1	2765000000	21	0.859211	0.145532	1.91158		1.70911	A0A0H2UHQ1;F1LZX7;P24049;D3Z9G9;A0A0G2KB77;Q7TPJ7	A0A0H2UHQ1;F1LZX7;P24049;D3Z9G9;A0A0G2KB77	60S ribosomal protein L17	Rpl17;RGD1560017
25.5328	29.5854	26.1153	25.7489	24.3811	27.1214	27.4046	28.1544			biosynthetic process;cellular biosynthetic process;cellular macromolecule biosynthetic process;cellular macromolecule metabolic process;cellular metabolic process;cellular process;cellular protein metabolic process;macromolecule biosynthetic process;macromolecule metabolic process;metabolic process;primary metabolic process;protein metabolic process;translation	structural constituent of ribosome;structural molecule activity	cell part;cytoplasmic part;intracellular non-membrane-bounded organelle;intracellular organelle;intracellular part;macromolecular complex;non-membrane-bounded organelle;organelle;ribonucleoprotein complex;ribosome	Ribosome	5	5	5	28	28	28	21.786	0	15.042	1831600000	12	0.00524706	0.991537	0.0197816		0.0156894	A0A0H2UHS7;P12001	A0A0H2UHS7;P12001	60S ribosomal protein L18	Rpl18
28.8081	26.8165	26.5869	26.2699	27.5535	26.8643	27.5696	27.3685			biological regulation;cell cycle arrest;cell cycle process;cellular macromolecule metabolic process;cellular metabolic process;cellular process;cellular protein metabolic process;dephosphorylation;macromolecule metabolic process;macromolecule modification;metabolic process;negative regulation of biological process;negative regulation of cell cycle;negative regulation of cellular process;peptidyl-…	binding;catalytic activity;cation binding;hydrolase activity;hydrolase activity, acting on ester bonds;ion binding;metal ion binding;phosphatase activity;phosphoprotein phosphatase activity;phosphoric ester hydrolase activity;protein serine/threonine phosphatase activity	cell part;cytoplasm;intracellular organelle part;intracellular part;nuclear part;nucleoplasm;organelle part		7	7	7	14	14	14	58.715	0	14.967	1223000000	19	0.138647	0.753778	0.218625		0.366321	A0A0H2UHT5;F1LNI5	A0A0H2UHT5;F1LNI5	Protein phosphatase 1G	Ppm1g
29.8223	29.2216	29.0543	29.6263	28.8704	27.8775	27.8245	28.1152	+	C6_RCS	biological regulation;biosynthetic process;cellular biosynthetic process;cellular component biogenesis;cellular component biogenesis at cellular level;cellular component organization or biogenesis;cellular component organization or biogenesis at cellular level;cellular macromolecule biosynthetic process;cellular macromolecule metabolic process;cellular metabolic process;cellular process;cellular …	binding;nucleic acid binding;RNA binding;rRNA binding;structural constituent of ribosome;structural molecule activity	adherens junction;anchoring junction;cell junction;cell part;cell-substrate adherens junction;cell-substrate junction;cytoplasmic part;cytosol;cytosolic small ribosomal subunit;extracellular membrane-bounded organelle;extracellular organelle;extracellular region part;extracellular vesicular exosome;focal adhesion;intracellular membrane-bounded organelle;intracellular non-membrane-bounded organell…	Ribosome	9	9	9	49	49	49	17.654	0	37.334	2855200000	43	2.24823	0.00745324	-1.25923	+	-4.20628	M0R5K9;A0A0H2UHT6;D3ZM33;P62271;A0A0G2KA79;D3ZAU6;M0RCC5;D4AA93	M0R5K9;A0A0H2UHT6;D3ZM33;P62271;A0A0G2KA79;D3ZAU6	40S ribosomal protein S18	LOC100912024;LOC100362298;Rps18;RGD1561919
30.0084	30.5655	30.3226	29.9581	29.1666	28.3772	29.4757	28.7656	+	C6_RCS	cellular component assembly;cellular component assembly at cellular level;cellular component organization;cellular component organization at cellular level;cellular component organization or biogenesis;cellular component organization or biogenesis at cellular level;cellular macromolecular complex assembly;cellular macromolecular complex subunit organization;cellular process;macromolecular complex…	structural constituent of ribosome;structural molecule activity	cell part;cytosolic small ribosomal subunit;extracellular membrane-bounded organelle;extracellular organelle;extracellular region part;extracellular vesicular exosome;intracellular non-membrane-bounded organelle;intracellular organelle;intracellular organelle part;intracellular part;macromolecular complex;membrane-bounded organelle;membrane-bounded vesicle;non-membrane-bounded organelle;nuclear p…	Ribosome	3	3	3	22.6	22.6	22.6	13.644	0	8.0742	4289200000	33	2.4128	0.00426891	-1.26734	+	-4.55643	F1M6F4;A0A0H2UHU0;P62853;D4AE10;M0R763;D3ZCH5	F1M6F4;A0A0H2UHU0;P62853;D4AE10;M0R763	40S ribosomal protein S25	LOC100912210;Rps25;RGD1563613;LOC100911337
29.2973	28.7556	28.8714	28.2589	29.0451	28.8761	28.4466	28.0272			cellular component organization;cellular component organization at cellular level;cellular component organization or biogenesis;cellular component organization or biogenesis at cellular level;cellular process;cytoskeleton organization;microtubule cytoskeleton organization;microtubule-based process;organelle organization	binding;catalytic activity;GTP binding;GTPase activity;guanyl nucleotide binding;guanyl ribonucleotide binding;hydrolase activity;hydrolase activity, acting on acid anhydrides;hydrolase activity, acting on acid anhydrides, in phosphorus-containing anhydrides;nucleic acid binding;nucleoside-triphosphatase activity;nucleotide binding;purine nucleotide binding;purine ribonucleoside triphosphate bind…	cell part;cytoplasm;cytoskeletal part;intracellular organelle part;intracellular part;macromolecular complex;microtubule;organelle part;protein complex	RNA transport	14	14	14	13.6	13.6	13.6	136.41	0	67.78	2839000000	38	0.25823	0.591439	-0.197052		-0.630214	A0A0H2UHV4;M0R7Z0;B2GUV7;REV__D4AE44;REV__G3V6E4;REV__Q7TNY6;REV__A0A0G2K756;D4A4L4;A0A0G2K862	A0A0H2UHV4;M0R7Z0;B2GUV7	Eukaryotic translation initiation factor 5B	Eif5b
30.4794	29.7617	26.8273	29.8356	28.5669	27.7871	27.6875	26.658			biological regulation;biosynthetic process;cellular biosynthetic process;cellular macromolecule biosynthetic process;cellular macromolecule metabolic process;cellular metabolic process;cellular process;cellular protein metabolic process;developmental process;macromolecule biosynthetic process;macromolecule metabolic process;metabolic process;multicellular organismal development;multicellular orga…	binding;nucleic acid binding;RNA binding;rRNA binding;structural constituent of ribosome;structural molecule activity	adherens junction;anchoring junction;cell junction;cell part;cell-substrate adherens junction;cell-substrate junction;cytoplasmic part;cytosolic small ribosomal subunit;extracellular membrane-bounded organelle;extracellular organelle;extracellular region part;extracellular vesicular exosome;focal adhesion;intracellular non-membrane-bounded organelle;intracellular organelle;intracellular organelle…	Ribosome	9	9	9	29	29	29	29.466	0	34.959	2897200000	38	0.862287	0.144623	-1.55117		-1.71424	X1WI37;A0A0H2UHX3;P62703;D3ZX01	X1WI37;A0A0H2UHX3;P62703;D3ZX01	40S ribosomal protein S4, X isoform;40S ribosomal protein S4	LOC100362640;Rps4x;Rps4y2
25.2337	25.6937	26.6368	26.0564	26.979	24.0945	28.1722	28.0581			cellular component assembly;cellular component assembly at cellular level;cellular component organization;cellular component organization at cellular level;cellular component organization or biogenesis;cellular component organization or biogenesis at cellular level;cellular macromolecular complex assembly;cellular macromolecular complex subunit organization;cellular process;chromatin organization…		cell body;cell part;cell projection;dendrite;intracellular membrane-bounded organelle;intracellular organelle;intracellular part;membrane-bounded organelle;neuron projection;neuronal cell body;nucleus;organelle		4	3	3	12.7	10.1	10.1	44.043	0	11.7	918930000	10	0.408677	0.42558	0.920781		0.925875	A0A0H2UHZ2;Q5U2Z3	A0A0H2UHZ2;Q5U2Z3	Nucleosome assembly protein 1-like 4	Nap1l4
26.481	25.9948	26.3358	25.9459	26.5888	26.307	26.6051	25.152			apoptosis;biological regulation;biosynthetic process;cell death;cellular biosynthetic process;cellular macromolecule biosynthetic process;cellular macromolecule metabolic process;cellular metabolic process;cellular nitrogen compound metabolic process;cellular process;death;macromolecule biosynthetic process;macromolecule metabolic process;metabolic process;mRNA metabolic process;mRNA processing;n…	binding;DNA binding;nucleic acid binding;nucleotide binding	cell part;cyclin-dependent protein kinase activating kinase holoenzyme complex;cytoplasmic part;Golgi apparatus;intracellular membrane-bounded organelle;intracellular organelle;intracellular organelle part;intracellular part;macromolecular complex;membrane-bounded organelle;mitochondrion;nuclear part;nucleoplasm;organelle;organelle part;protein complex;ribonucleoprotein complex		4	4	4	7.8	7.8	7.8	60.12	0	11.634	326790000	8	0.0242692	0.951779	-0.0261388		-0.0710712	A0A0H2UHZ6;Q9WV25-2;Q9WV25	A0A0H2UHZ6;Q9WV25-2;Q9WV25	Poly(U)-binding-splicing factor PUF60	Puf60
29.9081	30.303	29.8585	30.4758	29.2639	29.2615	29.4212	29.1889	+	C6_RCS	biosynthetic process;cell differentiation;cellular biosynthetic process;cellular developmental process;cellular macromolecule biosynthetic process;cellular macromolecule metabolic process;cellular metabolic process;cellular process;cellular protein metabolic process;developmental process;erythrocyte differentiation;macromolecule biosynthetic process;macromolecule metabolic process;metabolic proce…	binding;protein binding;structural constituent of ribosome;structural molecule activity;translation initiation factor binding	cell part;cytoplasmic part;cytosolic small ribosomal subunit;intracellular non-membrane-bounded organelle;intracellular organelle;intracellular organelle part;intracellular part;macromolecular complex;non-membrane-bounded organelle;nuclear part;nucleolus;organelle;organelle part;ribonucleoprotein complex;ribosome;small ribosomal subunit	Ribosome	5	5	5	30.3	30.3	30.3	16.117	0	12.557	4672500000	19	2.77172	0.00338824	-0.85249		-5.38256	D4A6G6;A0A0H2UI38;P17074;F1M8C7;D3ZGN8;F1M764;D3ZUD7;F1LYF3;D3ZSH6	D4A6G6;A0A0H2UI38;P17074;F1M8C7;D3ZGN8;F1M764;D3ZUD7;F1LYF3	40S ribosomal protein S19	LOC100362339;Rps19;LOC687298;Rps19l1
27.6904	26.3411	25.8074	26.2278	26.9378	27.01	27.4929	27.1048			biological regulation;biosynthetic process;catabolic process;cellular biosynthetic process;cellular catabolic process;cellular macromolecule biosynthetic process;cellular macromolecule catabolic process;cellular macromolecule metabolic process;cellular metabolic process;cellular nitrogen compound metabolic process;cellular process;cellular response to stimulus;cellular response to stress;DNA meta…	adenyl nucleotide binding;adenyl ribonucleotide binding;ATP binding;ATPase activity;ATPase activity, coupled;ATP-dependent helicase activity;ATP-dependent RNA helicase activity;binding;catalytic activity;cation binding;chromatin binding;DNA binding;helicase activity;hydrolase activity;hydrolase activity, acting on acid anhydrides;hydrolase activity, acting on acid anhydrides, in phosphorus-contai…	cell part;chromatin;chromosomal part;cytoplasm;exon-exon junction complex;intracellular organelle part;intracellular part;macromolecular complex;nuclear part;nucleoplasm;organelle part;protein complex	mRNA surveillance pathway;RNA transport	7	7	7	6.7	6.7	6.7	122.64	0	18.368	721600000	9	0.707613	0.213105	0.619702		1.45444	F1LY19;A0A0U1RS25	F1LY19;A0A0U1RS25		Upf1
30.1551	26.0488	28.5661	29.5076	29.4246	28.7911	29.037	29.1279			biosynthetic process;cellular biosynthetic process;cellular component assembly;cellular component assembly at cellular level;cellular component organization;cellular component organization at cellular level;cellular component organization or biogenesis;cellular component organization or biogenesis at cellular level;cellular macromolecular complex assembly;cellular macromolecular complex subunit o…	binding;nucleic acid binding;protein binding;protein complex binding;RNA binding;structural constituent of ribosome;structural molecule activity	cell part;cytosolic small ribosomal subunit;intracellular organelle part;intracellular part;macromolecular complex;organelle part;ribonucleoprotein complex;small ribosomal subunit	Ribosome	5	5	5	16.9	16.9	16.9	28.589	0	8.1316	3183700000	25	0.233038	0.624106	0.525761		0.577289	A0A0U1RVI9;P27952;E9PT76;D3ZT78;D3ZQW7;A0A0G2KB28;D3ZIY7;M0RAJ8;D3ZAS1	A0A0U1RVI9;P27952;E9PT76;D3ZT78;D3ZQW7;A0A0G2KB28;D3ZIY7	40S ribosomal protein S2	Rps2;Gm8225;LOC100359960
28.2579	27.6211	26.1534	27.3527	27.2508	27.8342	28.5169	27.7112			biological regulation;biosynthetic process;cellular biosynthetic process;cellular macromolecule metabolic process;cellular metabolic process;cellular nitrogen compound metabolic process;cellular process;cellular protein metabolic process;macromolecule metabolic process;macromolecule modification;metabolic process;nitrogen compound metabolic process;nucleic acid metabolic process;nucleobase-contai…	binding;protein binding;protein binding transcription factor activity;protein complex binding;transcription coactivator activity;transcription cofactor activity;transcription factor binding transcription factor activity	cell part;cytoplasmic part;cytoplasmic ubiquitin ligase complex;elongin complex;intracellular organelle part;intracellular part;macromolecular complex;nuclear part;nucleoplasm part;organelle part;protein complex;transcription elongation factor complex;transcription factor complex;ubiquitin ligase complex;VCB complex	Pathways in cancer;Renal cell carcinoma;Ubiquitin mediated proteolysis	5	5	5	45.3	45.3	45.3	13.039	0	14.033	1351700000	17	0.41658	0.421519	0.482003		0.940648	A0A140TA99;P62870;F1M937;F1LZ51;D3ZYC5	A0A140TA99;P62870;F1M937	Transcription elongation factor B polypeptide 2	Tceb2;LOC684822
30.8457	30.9907	31.3544	30.7956	31.3645	31.4602	31.4753	31.8186	+	C6_RCS					10	10	10	19.3	19.3	19.3	65.066	0	89.073	17017000000	98	1.79446	0.0242887	0.533055		3.31759	A0A140TAA1	A0A140TAA1
30.9629	30.1749	29.0419	30.7235	31.7971	31.765	31.5802	31.8585	+	C6_RCS	apoptosis;biological regulation;cell cycle;cell death;cellular process;cytokinetic cell separation;cytokinetic process;death;establishment of localization;establishment of protein localization;programmed cell death;protein transport;regulation of biological process;regulation of cell cycle;regulation of cell cycle process;regulation of cellular component organization;regulation of cellular proces…	binding;protein binding;protein domain specific binding;SH3 domain binding	adherens junction;anchoring junction;cell junction;cell part;cell-substrate adherens junction;cell-substrate junction;cytoplasm;cytoplasmic membrane-bounded vesicle;cytoplasmic part;cytoplasmic vesicle;cytoskeletal part;cytosol;endoplasmic reticulum exit site;endoplasmic reticulum part;extracellular membrane-bounded organelle;extracellular organelle;extracellular region part;extracellular vesicul…	Endocytosis	37	37	37	42.5	42.5	42.5	95.881	0	323.31	17821000000	205	1.90752	0.0198644	1.5244	+	3.52963	A0A140TAA4;Q9QZA2	A0A140TAA4;Q9QZA2	Programmed cell death 6-interacting protein	Pdcd6ip
29.4166	29.9915	27.0765	25.7113	30.7105	30.6562	30.971	30.2829			biosynthetic process;cellular biosynthetic process;cellular macromolecule biosynthetic process;cellular macromolecule metabolic process;cellular metabolic process;cellular process;cellular protein metabolic process;macromolecule biosynthetic process;macromolecule metabolic process;metabolic process;primary metabolic process;protein metabolic process;translation	binding;nucleic acid binding;RNA binding;structural constituent of ribosome;structural molecule activity	cell part;cytoplasmic part;intracellular non-membrane-bounded organelle;intracellular organelle;intracellular part;macromolecular complex;non-membrane-bounded organelle;organelle;ribonucleoprotein complex;ribosome	Ribosome	5	5	5	33.3	33.3	33.3	17.846	0	12.833	7232200000	27	1.37605	0.0523045	2.60619		2.5747	D3ZJE2;A0A140TAC5;P23358;M0R4B6;D4A8N3	D3ZJE2;A0A140TAC5;P23358;M0R4B6;D4A8N3	60S ribosomal protein L12	Rpl12-ps1;Rpl12;RGD1563956
25.8817	27.3416	26.1761	27.7806	27.6899	27.9709	27.4693	27.764			biological regulation;cellular macromolecule metabolic process;cellular metabolic process;cellular process;cellular protein metabolic process;macromolecule metabolic process;metabolic process;posttranscriptional regulation of gene expression;primary metabolic process;protein folding;protein metabolic process;protein stabilization;regulation of biological process;regulation of biological quality;r…	binding;chaperone binding;enzyme binding;heat shock protein binding;kinase binding;mitogen-activated protein kinase kinase kinase binding;protein binding;protein C-terminus binding;protein kinase B binding;protein kinase binding;unfolded protein binding	cell part;cell projection membrane;cell projection part;cytoplasm;cytoplasmic part;cytosol;extracellular membrane-bounded organelle;extracellular organelle;extracellular region part;extracellular vesicular exosome;intracellular part;leading edge membrane;macromolecular complex;membrane part;membrane-bounded organelle;membrane-bounded vesicle;organelle;plasma membrane part;protein complex;ruffle m…		5	5	5	18.3	18.3	18.3	44.182	0	80.852	1179100000	17	1.02741	0.0995872	0.928543		1.98871	A0A140TAG9;Q63692;A0A0G2K3C1	A0A140TAG9;Q63692;A0A0G2K3C1	Hsp90 co-chaperone Cdc37;Hsp90 co-chaperone Cdc37, N-terminally processed	Cdc37
25.0824	26.4692	24.7862	25.9582	28.1079	27.6743	27.9187	28.1074	+	C6_RCS	cellular component organization;cellular component organization or biogenesis;cellular membrane organization;cellular process;endocytosis;establishment of localization;establishment of localization in cell;establishment of protein localization;intracellular protein transport;intracellular transport;membrane invagination;membrane organization;protein transport;transport;vesicle-mediated transport	binding;lipid binding;lipoprotein particle receptor binding;low-density lipoprotein particle receptor binding;peptide binding;protein binding;receptor binding;signal sequence binding	AP-type membrane coat adaptor complex;axon part;cell part;cell projection part;clathrin adaptor complex;clathrin coat;clathrin vesicle coat;coated pit;cytoplasmic membrane-bounded vesicle;cytoplasmic part;cytoplasmic vesicle;cytoplasmic vesicle part;extracellular membrane-bounded organelle;extracellular organelle;extracellular region part;extracellular vesicular exosome;intracellular membrane-bou…	Endocrine and other factor-regulated calcium reabsorption;Endocytosis;Huntington's disease	5	5	5	9.4	9.4	9.4	49.526	0	8.7775	1059000000	12	2.98412	0.00250746	2.37809	+	5.91734	A0A140TAH5;P84092	A0A140TAH5;P84092	AP-2 complex subunit mu	Ap2m1
26.1291	25.9807	26.5508	25.5871	25.8528	26.1352	26.3282	25.774			aggrephagy;autophagy;biological regulation;catabolic process;cell communication;cellular catabolic process;cellular macromolecule catabolic process;cellular macromolecule metabolic process;cellular metabolic process;cellular process;cellular response to chemical stimulus;cellular response to external stimulus;cellular response to extracellular stimulus;cellular response to hypoxia;cellular respon…	binding;polyubiquitin binding;protein binding;protein domain specific binding;small conjugating protein binding;ubiquitin binding	aggresome;autophagic vacuole;cell part;cytoplasm;cytoplasmic part;endoplasmic reticulum;inclusion body;intracellular membrane-bounded organelle;intracellular organelle;intracellular organelle part;intracellular part;macromolecular complex;membrane;membrane-bounded organelle;nuclear part;nucleoplasm;organelle;organelle part;perinuclear region of cytoplasm;plasma membrane;proteasome complex;protein…	Protein processing in endoplasmic reticulum	3	3	3	5.7	5.7	5.7	62.014	0	15.463	289190000	8	0.0588022	0.877332	-0.0393667		-0.166319	A0A140TAI1;Q9JJP9	A0A140TAI1;Q9JJP9	Ubiquilin-1	Ubqln1
24.8719	26.0232	27.3198	25.528	28.2226	27.6407	28.0831	24.7792				binding;DNA binding;nucleic acid binding	cell part;intracellular organelle part;intracellular part;nuclear part;nucleoplasm;organelle part		6	5	5	10.7	9.5	9.5	67.531	0	11.071	875260000	14	0.614674	0.272467	1.2457		1.29522	A0A140TAJ3;Q32PX7	A0A140TAJ3;Q32PX7	Far upstream element-binding protein 1	Fubp1
26.1861	28.637	26.2827	29.3764	28.688	29.3106	29.4028	29.3359				binding;catalytic activity;DNA binding;endonuclease activity;endoribonuclease activity;hydrolase activity;hydrolase activity, acting on ester bonds;mRNA binding;nuclease activity;nucleic acid binding;protein binding;protein complex binding;ribonuclease activity;RNA binding;sequence-specific DNA binding;single-stranded DNA binding;structure-specific DNA binding	cell part;cytoplasm;intracellular membrane-bounded organelle;intracellular organelle;intracellular part;membrane-bounded organelle;nucleus;organelle		6	6	6	32	32	32	26.171	0	18.622	3486100000	26	0.962377	0.115879	1.56379		1.8807	Q71SY3;E9PT79;A0A1B0GWQ7	Q71SY3;E9PT79;A0A1B0GWQ7		Tsn
26.7851	26.3485	26.2949	26.8582	25.5907	27.3425	27.1944	26.4593			anatomical structure development;biological regulation;cell cycle process;cellular process;developmental process;G1/S transition of mitotic cell cycle;lung development;organ development;positive regulation of biological process;positive regulation of cell cycle;positive regulation of cellular process;positive regulation of mitotic cell cycle;posttranscriptional regulation of gene expression;regul…	binding;eukaryotic initiation factor 4G binding;nucleic acid binding;protein binding;RNA binding;translation factor activity, nucleic acid binding;translation initiation factor activity;translation initiation factor binding	cell part;chromatoid body;cytoplasmic mRNA processing body;cytoplasmic part;eukaryotic translation initiation factor 4F complex;extracellular membrane-bounded organelle;extracellular organelle;extracellular region part;extracellular vesicular exosome;intracellular non-membrane-bounded organelle;intracellular organelle;intracellular part;macromolecular complex;membrane-bounded organelle;membrane-b…	Insulin signaling pathway;mTOR signaling pathway;RNA transport	2	2	2	10.6	10.6	10.6	25.148	0	5.1852	473290000	6	0.0623532	0.87324	0.0750628		0.17577	A0A1W2Q627;P63074	A0A1W2Q627;P63074	Eukaryotic translation initiation factor 4E	Eif4e
28.7819	26.0273	26.9344	28.4756	28.521	29.3713	29.2899	28.1758			biological regulation;negative regulation of biological process;negative regulation of gene expression;negative regulation of macromolecule metabolic process;negative regulation of metabolic process;positive regulation of biological process;positive regulation of biosynthetic process;positive regulation of cellular metabolic process;positive regulation of cellular process;positive regulation of l…				5	5	5	34.6	34.6	34.6	20.709	0	41.906	2669600000	31	0.915007	0.130027	1.28472		1.80199	A0JN30	A0JN30		Cnpy2
27.6774	28.2632	27.3646	27.989	26.1364	26.4634	27.2781	27.1402	+	C6_RCS		adenyl nucleotide binding;adenyl ribonucleotide binding;ATP binding;ATPase activity;binding;catalytic activity;cation binding;GTP binding;guanyl nucleotide binding;guanyl ribonucleotide binding;hydrolase activity;hydrolase activity, acting on acid anhydrides;hydrolase activity, acting on acid anhydrides, in phosphorus-containing anhydrides;ion binding;metal ion binding;nucleoside-triphosphatase a…	cell part;centrosome;cytoplasm;cytoplasmic part;cytoskeletal part;extracellular membrane-bounded organelle;extracellular organelle;extracellular region part;extracellular vesicular exosome;intracellular non-membrane-bounded organelle;intracellular organelle;intracellular organelle part;intracellular part;membrane;membrane-bounded organelle;membrane-bounded vesicle;microtubule organizing center;no…		6	6	6	17.2	17.2	17.2	44.535	0	15.499	1029200000	21	1.72841	0.0257062	-1.06903	+	-3.19621	A0JPJ7	A0JPJ7	Obg-like ATPase 1	Ola1
32.0044	30.7075	31.0934	30.7656	31.4766	30.8772	31.5425	30.3566			anatomical structure development;anatomical structure morphogenesis;biological regulation;cartilage development;cell differentiation;cell morphogenesis;cell morphogenesis involved in differentiation;cellular component morphogenesis;cellular component organization;cellular component organization or biogenesis;cellular developmental process;cellular process;developmental process;endothelial cell mo…		cell part;endomembrane system;extracellular matrix;extracellular region part;integral to membrane;intrinsic to membrane;membrane part;proteinaceous extracellular matrix		7	7	7	29	29	29	37.398	0	172.78	13859000000	66	0.0693486	0.86171	-0.0795074		-0.194216	A0JPL7;O70367	A0JPL7;O70367	Leukocyte cell-derived chemotaxin 1;Chondrosurfactant protein;Chondromodulin-1	Lect1
29.3343	28.2015	26.4503	27.45	28.5908	28.9165	28.8134	27.8375			biological regulation;biosynthetic process;cellular biosynthetic process;cellular component assembly;cellular component assembly at cellular level;cellular component organization;cellular component organization at cellular level;cellular component organization or biogenesis;cellular component organization or biogenesis at cellular level;cellular macromolecular complex assembly;cellular macromolec…	binding;nucleic acid binding;RNA binding;translation factor activity, nucleic acid binding;translation initiation factor activity	cell part;cytoplasmic part;eukaryotic 43S preinitiation complex;eukaryotic 48S preinitiation complex;eukaryotic translation initiation factor 3 complex;intracellular part;macromolecular complex;protein complex;ribonucleoprotein complex;translation preinitiation complex	RNA transport	5	5	5	25.9	25.9	25.9	29.187	0	18.284	2309700000	29	0.469432	0.372817	0.680538		1.03798	A0JPM9	A0JPM9	Eukaryotic translation initiation factor 3 subunit J	Eif3j
29.2858	26.4843	25.8094	26.5465	28.3402	28.3833	28.4893	28.6131			response to chemical stimulus;response to drug;response to stimulus;response to toxin	catalytic activity;cysteine-type endopeptidase activity;cysteine-type peptidase activity;endopeptidase activity;hydrolase activity;peptidase activity;peptidase activity, acting on L-amino acid peptides	cell part;cytoplasm;extracellular membrane-bounded organelle;extracellular organelle;extracellular region part;extracellular vesicular exosome;intracellular organelle part;intracellular part;membrane-bounded organelle;membrane-bounded vesicle;nuclear part;nucleoplasm;organelle;organelle part;vesicle		6	6	6	12.7	12.7	12.7	52.451	0	11.573	2047800000	17	0.941203	0.122032	1.425		1.84553	A1A5L1;P70645;A0A096MJX0	A1A5L1;P70645	Bleomycin hydrolase	LOC100911400;Blmh
25.0903	27.105	27.2518	28.0065	27.2912	27.1732	27.5259	27.3359			antigen processing and presentation;biological regulation;cellular component organization;cellular component organization at cellular level;cellular component organization or biogenesis;cellular component organization or biogenesis at cellular level;cellular process;cellular response to stimulus;endosome organization;establishment of localization;establishment of localization in cell;establishmen…	binding;catalytic activity;GDP binding;GTP binding;GTPase activity;guanyl nucleotide binding;guanyl ribonucleotide binding;hydrolase activity;hydrolase activity, acting on acid anhydrides;hydrolase activity, acting on acid anhydrides, in phosphorus-containing anhydrides;nucleoside-triphosphatase activity;nucleotide binding;purine nucleotide binding;purine ribonucleoside triphosphate binding;purin…	cell part;cytoplasmic membrane-bounded vesicle;cytoplasmic part;cytoplasmic vesicle;early endosome;endocytic vesicle;endosome;extracellular membrane-bounded organelle;extracellular organelle;extracellular region part;extracellular vesicular exosome;intracellular membrane-bounded organelle;intracellular organelle;intracellular part;membrane;membrane-bounded organelle;membrane-bounded vesicle;organ…	Amoebiasis;Endocytosis;ko05152;Phagosome;Vasopressin-regulated water reabsorption	5	5	2	24.7	24.7	11.2	23.674	0	23.878	1037800000	15	0.315362	0.518467	0.468161		0.74616	A1L1J8;Q6IN17	A1L1J8		Rab5b
28.0503	25.9343	26.2455	25.724	28.4251	27.5554	27.9002	26.7944			biological regulation;cell cycle checkpoint;cellular process;cellular response to stimulus;cellular response to stress;DNA damage checkpoint;DNA integrity checkpoint;negative regulation of catalytic activity;negative regulation of hydrolase activity;negative regulation of molecular function;negative regulation of phosphatase activity;negative regulation of phosphoprotein phosphatase activity;nega…		cell part;cytoplasm;intracellular membrane-bounded organelle;intracellular organelle;intracellular part;membrane-bounded organelle;organelle		2	2	2	7	7	7	31.224	0	4.4119	1107800000	9	0.954479	0.11845	1.18027		1.86758	A2VCX1	A2VCX1	TIP41-like protein	Tiprl
31.0093	31.035	30.4808	30.8622	31.8728	32.133	31.9352	31.5861	+	C6_RCS	anatomical structure development;biological regulation;cell differentiation;cellular developmental process;cellular macromolecule metabolic process;cellular metabolic process;cellular nitrogen compound metabolic process;cellular process;developmental process;developmental process involved in reproduction;establishment of localization;establishment of RNA localization;glial cell differentiation;go…	binding;DNA binding;nucleic acid binding;nucleotide binding;regulatory region nucleic acid binding;regulatory region RNA binding;RNA binding;sequence-specific DNA binding;single-stranded DNA binding;single-stranded telomeric DNA binding;structure-specific DNA binding;telomeric DNA binding	catalytic step 2 spliceosome;cell body;cell part;cell projection;cell projection part;chromatin;chromosomal part;cytoplasm;cytoplasmic part;intracellular membrane-bounded organelle;intracellular non-membrane-bounded organelle;intracellular organelle;intracellular organelle part;intracellular part;macromolecular complex;membrane;membrane-bounded organelle;neuron projection;neuronal cell body;neuro…		14	14	13	46	46	43.5	37.297	0	185.93	20907000000	110	3.04021	0.00184127	1.03497	+	6.06484	F1LNF1;A7VJC2-4;A7VJC2;F1LM82;A7VJC2-3;A7VJC2-2	F1LNF1;A7VJC2-4;A7VJC2;F1LM82;A7VJC2-3;A7VJC2-2	Heterogeneous nuclear ribonucleoproteins A2/B1	Hnrnpa2b1
28.4362	28.7207	25.8716	26.5851	28.1141	28.4966	28.3468	28.5332			biosynthetic process;cell cycle;cellular biosynthetic process;cellular macromolecule biosynthetic process;cellular macromolecule metabolic process;cellular metabolic process;cellular nitrogen compound metabolic process;cellular process;DNA conformation change;DNA duplex unwinding;DNA geometric change;DNA metabolic process;DNA replication;DNA unwinding involved in replication;DNA-dependent DNA rep…	adenyl nucleotide binding;adenyl ribonucleotide binding;ATP binding;ATPase activity;ATPase activity, coupled;ATP-dependent DNA helicase activity;ATP-dependent helicase activity;binding;catalytic activity;DNA binding;DNA helicase activity;DNA-dependent ATPase activity;helicase activity;hydrolase activity;hydrolase activity, acting on acid anhydrides;hydrolase activity, acting on acid anhydrides, i…	cell part;chromosomal part;intracellular membrane-bounded organelle;intracellular organelle;intracellular organelle part;intracellular part;macromolecular complex;MCM complex;membrane-bounded organelle;nuclear chromosome part;nuclear part;nucleoplasm;nucleoplasm part;nucleus;organelle;organelle part;protein complex	Cell cycle;Cell cycle - yeast;DNA replication;Meiosis - yeast	11	11	11	14.6	14.6	14.6	92.814	0	41.247	1882600000	25	0.663474	0.240629	0.969266		1.37922	A9CMB8;Q62724	A9CMB8	DNA helicase	Mcm6
24.994	25.6595	26.7845	26.2954	26.4337	26.4113	26.3427	26.5849			apical protein localization;asymmetric protein localization;biological regulation;body fluid secretion;cell surface receptor linked signaling pathway;cellular component assembly;cellular component assembly at cellular level;cellular component organization;cellular component organization at cellular level;cellular component organization or biogenesis;cellular component organization or biogenesis a…	binding;catalytic activity;GDP binding;glycoprotein binding;GTP binding;GTPase activity;guanyl nucleotide binding;guanyl ribonucleotide binding;hydrolase activity;hydrolase activity, acting on acid anhydrides;hydrolase activity, acting on acid anhydrides, in phosphorus-containing anhydrides;nucleoside-triphosphatase activity;nucleotide binding;protein binding;purine nucleotide binding;purine ribo…	apical plasma membrane;cell part;clathrin-coated vesicle;coated vesicle;cytoplasmic membrane-bounded vesicle;cytoplasmic part;cytoplasmic vesicle;cytoplasmic vesicle membrane;cytoplasmic vesicle part;cytosol;early endosome;early endosome membrane;endocytic vesicle;endocytic vesicle membrane;endoplasmic reticulum;endosomal part;endosome;endosome membrane;extracellular membrane-bounded organelle;ex…		5	5	5	31.2	31.2	31.2	23.897	0	19.188	484770000	8	0.61765	0.270833	0.509762		1.30037	B0BMW0;P61107;A0A1B0GWR3	B0BMW0;P61107	Ras-related protein Rab-14	Rab14
27.4768	27.4303	27.4812	27.3601	27.9848	27.5941	28.1015	26.7255			cellular macromolecule metabolic process;cellular metabolic process;cellular process;cellular protein metabolic process;macromolecule metabolic process;metabolic process;primary metabolic process;protein folding;protein metabolic process		cell part;cytoplasmic part;cytosolic part;extracellular membrane-bounded organelle;extracellular organelle;extracellular region part;extracellular vesicular exosome;intracellular membrane-bounded organelle;intracellular non-membrane-bounded organelle;intracellular organelle;intracellular organelle part;intracellular part;macromolecular complex;membrane-bounded organelle;membrane-bounded vesicle;m…		3	3	3	23.4	23.4	23.4	16.58	0	47.61	1307800000	24	0.208984	0.654604	0.164383		0.525565	B0BN18	B0BN18	Prefoldin subunit 2	Pfdn2
27.3583	27.3657	26.845	27.7615	27.4114	27.7589	27.3082	26.8578			response to stimulus;response to stress	ATPase activator activity;ATPase regulator activity;enzyme activator activity;enzyme regulator activity;nucleoside-triphosphatase regulator activity	cell part;cytoplasm;extracellular membrane-bounded organelle;extracellular organelle;extracellular region part;extracellular vesicular exosome;intracellular part;membrane-bounded organelle;membrane-bounded vesicle;organelle;vesicle		7	7	7	19.2	19.2	19.2	38.104	0	20.951	1017200000	19	0.00181662	0.999743	0.00144053		0.00545316	B0BN63	B0BN63		Ahsa1
25.844	28.1864	28.0597	29.5584	28.0099	27.2492	27.3871	26.2788			biological regulation;biosynthetic process;cellular biosynthetic process;cellular macromolecule biosynthetic process;cellular macromolecule metabolic process;cellular metabolic process;cellular process;cellular protein metabolic process;macromolecule biosynthetic process;macromolecule metabolic process;metabolic process;posttranscriptional regulation of gene expression;primary metabolic process;p…	binding;mRNA binding;nucleic acid binding;RNA binding;structural constituent of ribosome;structural molecule activity	adherens junction;anchoring junction;cell junction;cell part;cell-substrate adherens junction;cell-substrate junction;cytosolic small ribosomal subunit;extracellular membrane-bounded organelle;extracellular organelle;extracellular region part;extracellular vesicular exosome;focal adhesion;intracellular organelle part;intracellular part;macromolecular complex;membrane;membrane-bounded organelle;me…	Ribosome	3	3	3	12.7	12.7	12.7	22.906	0	5.6287	1574700000	9	0.344411	0.488215	-0.680888		-0.803248	B0BN81;P24050;A0A0G2K200	B0BN81;P24050;A0A0G2K200	40S ribosomal protein S5;40S ribosomal protein S5, N-terminally processed	Rps5
28.3466	28.197	28.6263	28.4603	28.7244	28.9163	28.9553	28.9122	+	C6_RCS	cell cycle phase;cell cycle process;cellular process;meiosis I		cell part;extracellular membrane-bounded organelle;extracellular organelle;extracellular region part;extracellular vesicular exosome;intracellular membrane-bounded organelle;intracellular organelle;intracellular part;macromolecular complex;membrane;membrane-bounded organelle;membrane-bounded vesicle;nucleus;organelle;proteasome accessory complex;proteasome regulatory particle;protein complex;vesi…	Proteasome	6	6	6	14.4	14.4	14.4	42.817	0	12.999	2626800000	27	2.3846	0.00423333	0.469465		4.49525	B0BN93	B0BN93	26S proteasome non-ATPase regulatory subunit 13	Psmd13
28.4882	27.18	25.6432	25.598	28.4806	28.4047	28.7127	27.7135			biological regulation;cellular component assembly;cellular component assembly at cellular level;cellular component organization;cellular component organization at cellular level;cellular component organization or biogenesis;cellular component organization or biogenesis at cellular level;cellular macromolecular complex assembly;cellular macromolecular complex subunit organization;cellular process;…	binding;nucleic acid binding;RNA binding;translation factor activity, nucleic acid binding;translation initiation factor activity	cell part;cytoplasmic part;eukaryotic 43S preinitiation complex;eukaryotic 48S preinitiation complex;eukaryotic translation initiation factor 3 complex;eukaryotic translation initiation factor 3 complex, eIF3m;extracellular membrane-bounded organelle;extracellular organelle;extracellular region part;extracellular vesicular exosome;intracellular part;macromolecular complex;membrane-bounded organel…	RNA transport	6	6	6	18.1	18.1	18.1	37.164	0	11.949	1594700000	18	1.15846	0.0753388	1.60052		2.207	M0RCH0;B0BNA7	M0RCH0;B0BNA7	Eukaryotic translation initiation factor 3 subunit I	Eif3i
26.1503	29.6658	29.3117	29.1963	29.2497	29.6802	29.7346	29.7079			biological regulation;cellular process;establishment of localization;establishment of localization in cell;Golgi vesicle transport;intracellular transport;positive regulation of biological process;positive regulation of cellular component organization;positive regulation of cellular process;positive regulation of endocytosis;positive regulation of phagocytosis;positive regulation of transport;reg…	binding;carbohydrate binding;mannose binding;monosaccharide binding;sugar binding	cell part;cell surface;cytoplasmic part;endoplasmic reticulum-Golgi intermediate compartment;extracellular membrane-bounded organelle;extracellular organelle;extracellular region part;extracellular space;extracellular vesicular exosome;Golgi apparatus;integral to membrane;integral to plasma membrane;intracellular membrane-bounded organelle;intracellular organelle;intracellular part;intrinsic to m…	Protein processing in endoplasmic reticulum	7	7	7	23.7	23.7	23.7	40.392	0	63.927	4613500000	29	0.575838	0.291577	1.0121		1.22763	B0BNG3	B0BNG3		Lman2
32.4564	32.4074	32.3255	32.3406	31.0019	31.4653	31.3427	31.8875	+	C6_RCS	developmental process;multicellular organismal development;multicellular organismal process		extracellular region;organelle;vesicle		11	11	11	25.6	25.6	25.6	47.219	0	27.932	21469000000	73	2.68245	0.00303158	-0.958157		-5.16845	G3V8H7;B0BNI5	G3V8H7;B0BNI5	Olfactomedin-like protein 3	Olfml3
25.6776	26.4166	26.5634	25.7408	25.2905	25.683	25.9118	25.5294				binding;glycolipid binding;glycolipid transporter activity;lipid binding;lipid transporter activity;substrate-specific transporter activity;transporter activity	cell part;cytoplasm;extracellular membrane-bounded organelle;extracellular organelle;extracellular region part;extracellular vesicular exosome;intracellular part;membrane-bounded organelle;membrane-bounded vesicle;organelle;vesicle		2	2	2	9.1	9.1	9.1	23.703	0	4.1799	190470000	5	0.96726	0.114758	-0.495946		-1.88881	B0BNM9	B0BNM9	Glycolipid transfer protein	GLTP
30.4401	29.5076	29.4584	30.0231	28.6883	28.0212	28.6676	28.4519	+	C6_RCS		binding;nucleic acid binding;RNA binding	cell part;cytoplasmic part;intracellular non-membrane-bounded organelle;intracellular organelle;intracellular part;macromolecular complex;non-membrane-bounded organelle;organelle;ribonucleoprotein complex;ribosome	Ribosome	6	6	6	25	25	25	30.313	0	19.963	3389700000	28	2.61554	0.00279612	-1.40005	+	-5.01186	B0K031;P05426;Q7TP62	B0K031;P05426	60S ribosomal protein L7	Rpl7
25.8646	25.6588	26.4051	26.5037	27.5777	25.0504	26.5898	26.1518			biological regulation;cell cycle process;cellular component assembly;cellular component assembly at cellular level;cellular component organization;cellular component organization at cellular level;cellular component organization or biogenesis;cellular component organization or biogenesis at cellular level;cellular process;chromosome segregation;cytoskeleton organization;G1/S transition of mitotic…	binding;chromatin binding;enzyme regulator activity;GTPase regulator activity;guanyl-nucleotide exchange factor activity;nucleoside-triphosphatase regulator activity;Ran guanyl-nucleotide exchange factor activity;Ras guanyl-nucleotide exchange factor activity;small GTPase regulator activity	cell part;chromatin;chromosomal part;chromosome;condensed chromosome;condensed nuclear chromosome;cytoplasm;intracellular non-membrane-bounded organelle;intracellular organelle;intracellular organelle part;intracellular part;membrane;non-membrane-bounded organelle;nuclear chromatin;nuclear chromosome;nuclear chromosome part;nuclear membrane;nuclear part;nucleoplasm;organelle;organelle membrane;or…		2	2	2	4.3	4.3	4.3	45.111	0	4.069	437750000	6	0.160252	0.724613	0.234418		0.416649	B1H227	B1H227		Rcc1
26.1033	25.621	25.6681	26.3523	26.9684	26.8861	26.9644	27.1453	+	C6_RCS	biological regulation;biosynthetic process;cellular biosynthetic process;cellular macromolecule biosynthetic process;cellular macromolecule metabolic process;cellular metabolic process;cellular nitrogen compound metabolic process;cellular process;establishment of localization;establishment of protein localization;macromolecule biosynthetic process;macromolecule metabolic process;metabolic process…	binding;lipid binding;phosphatidylinositol binding;phosphatidylinositol-3-phosphate binding;phospholipid binding	cell part;cytoplasmic part;endosome;extracellular membrane-bounded organelle;extracellular organelle;extracellular region part;extracellular vesicular exosome;intracellular membrane-bounded organelle;intracellular organelle;intracellular part;late endosome;lysosome;lytic vacuole;membrane;membrane-bounded organelle;membrane-bounded vesicle;nucleus;organelle;vacuole;vesicle	Endocytosis	4	4	4	11.1	11.1	11.1	43.717	0	13.188	622240000	9	2.90702	0.0023662	1.05489	+	5.71893	B1H248;P0C0A2	B1H248;P0C0A2	Vacuolar protein-sorting-associated protein 36	Vps36
25.7717	27.916	25.2178	25.4512	27.6197	27.3839	27.5222	27.1185			cellular component organization;cellular component organization at cellular level;cellular component organization or biogenesis;cellular component organization or biogenesis at cellular level;cellular membrane organization;cellular process;endocytosis;establishment of localization;establishment of localization in cell;establishment of protein localization;intracellular protein transport;intracell…	binding;cytoskeletal protein binding;dynactin binding;lipid binding;phosphatidylinositol binding;phospholipid binding;protein binding	cell part;cell projection;cytoplasmic part;cytoplasmic vesicle membrane;cytoplasmic vesicle part;early endosome membrane;endosomal part;endosome;endosome membrane;extrinsic to endosome membrane;extrinsic to internal side of plasma membrane;extrinsic to membrane;extrinsic to organelle membrane;extrinsic to plasma membrane;intracellular membrane-bounded organelle;intracellular organelle;intracellul…		7	7	7	20	20	20	46.793	0	20.382	902880000	15	1.09544	0.0847358	1.32191		2.10185	B1H267	B1H267	Sorting nexin-5	Snx5
29.3663	29.2641	26.6073	26.6535	29.8415	29.475	30.3646	30.4811			anatomical structure development;biological regulation;biomineral tissue development;calcium ion homeostasis;cation homeostasis;cell differentiation;cellular developmental process;cellular process;chemical homeostasis;developmental process;divalent inorganic cation homeostasis;enamel mineralization;homeostatic process;ion homeostasis;metal ion homeostasis;odontoblast differentiation;positive regu…	binding;calcium ion binding;catalytic activity;cation binding;ion binding;kinase activity;metal ion binding;phosphotransferase activity, alcohol group as acceptor;protein kinase activity;protein serine/threonine kinase activity;transferase activity;transferase activity, transferring phosphorus-containing groups	cell;cell part;cytoplasmic part;extracellular membrane-bounded organelle;extracellular organelle;extracellular region part;extracellular space;extracellular vesicular exosome;Golgi apparatus;intracellular membrane-bounded organelle;intracellular organelle;intracellular part;membrane-bounded organelle;membrane-bounded vesicle;organelle;vesicle		10	10	10	19.2	19.2	19.2	65.614	0	70.07	5387500000	51	1.36331	0.0532838	2.06779		2.55291	B1WBN7;I7LRF5	B1WBN7		Fam20c
27.9126	28.4269	27.1712	25.3182	27.5627	27.7587	27.9316	26.8737			cellular process;endosome transport;establishment of localization;establishment of localization in cell;establishment of protein localization;intracellular protein transport;intracellular transport;protein transport;retrograde transport, endosome to Golgi;transport;vesicle-mediated transport	protein transporter activity;substrate-specific transporter activity;transporter activity	cell part;cytoplasmic part;endosome;intracellular membrane-bounded organelle;intracellular organelle;intracellular part;macromolecular complex;membrane part;membrane-bounded organelle;organelle;protein complex;retromer complex		5	5	4	14.3	14.3	12.2	39.124	0	14.18	1140400000	10	0.175493	0.706053	0.324439		0.45136	B1WBS4	B1WBS4		Vps26b
31.4483	31.7214	31.3505	31.1138	30.6284	30.9264	30.9512	31.2082	+	C6_RCS					6	6	6	18	18	18	36.789	0	42.327	13204000000	63	1.49317	0.0407341	-0.479988		-2.77701	B1WBV5;G3V6L6	B1WBV5;G3V6L6		Epyc
25.2079	25.844	26.4103	25.9413	27.7965	27.6505	27.6947	27.7031	+	C6_RCS	anatomical structure morphogenesis;apoptosis;catabolic process;cell death;cell proliferation;cellular catabolic process;cellular macromolecule catabolic process;cellular macromolecule metabolic process;cellular metabolic process;cellular process;cellular protein metabolic process;death;developmental process;macromolecule catabolic process;macromolecule metabolic process;macromolecule modification…		cell part;cullin-RING ubiquitin ligase complex;intracellular part;macromolecular complex;protein complex;SCF ubiquitin ligase complex;ubiquitin ligase complex	Cell cycle;Cell cycle - yeast;Circadian rhythm - mammal;Oocyte meiosis;Protein processing in endoplasmic reticulum;TGF-beta signaling pathway;Ubiquitin mediated proteolysis;Wnt signaling pathway	6	6	6	8.1	8.1	8.1	89.69	0	9.4124	917450000	9	3.52454	0	1.86031	+	7.46167	B1WBY1	B1WBY1		Cul1
29.2045	29.4378	28.8651	29.5443	30.0041	29.5643	30.0991	29.3772			anatomical structure development;biological regulation;carbohydrate metabolic process;cellular component assembly;cellular component organization;cellular component organization or biogenesis;chordate embryonic development;developmental process;embryo development;embryo development ending in birth or egg hatching;in utero embryonic development;liver development;macromolecular complex assembly;mac…	binding;calcium ion binding;catalytic activity;cation binding;ion binding;kinase activity;metal ion binding;nucleic acid binding;RNA binding;transferase activity;transferase activity, transferring phosphorus-containing groups	cell part;cytoplasmic part;endoplasmic reticulum;intracellular membrane-bounded organelle;intracellular organelle;intracellular part;membrane;membrane-bounded organelle;organelle;plasma membrane	Protein processing in endoplasmic reticulum	9	9	9	19	19	19	59.218	0	26.282	4733400000	57	1.13817	0.0765547	0.498241		2.17311	B1WC34	B1WC34		Prkcsh
25.6869	26.0997	26.0262	25.8497	28.304	27.9806	28.2704	27.7716	+	C6_RCS	biological regulation;negative regulation of apoptosis;negative regulation of biological process;negative regulation of cell death;negative regulation of cellular process;negative regulation of fibroblast apoptosis;negative regulation of programmed cell death;regulation of apoptosis;regulation of biological process;regulation of cell death;regulation of cellular process;regulation of fibroblast a…		cell part;intracellular organelle part;intracellular part;macromolecular complex;membrane;nuclear part;nucleoplasm;organelle part;ribonucleoprotein complex;spliceosomal complex		5	5	5	10.1	10.1	10.1	56.784	0	17.748	1215300000	14	5.05159	0	2.16604	+	13.834	B1WC49	B1WC49		Api5
25.9064	27.8548	28.3295	26.0034	28.7719	28.4088	28.5135	27.9042			actin filament capping;barbed-end actin filament capping;biological regulation;cellular component organization;cellular component organization or biogenesis;negative regulation of actin filament depolymerization;negative regulation of actin filament polymerization;negative regulation of biological process;negative regulation of cellular component organization;negative regulation of cellular proce…		cell cortex part;cell junction;cell part;cell-cell junction;cortical cytoskeleton;cytoplasmic part;cytoskeletal part;cytoskeleton;F-actin capping protein complex;intracellular non-membrane-bounded organelle;intracellular organelle;intracellular organelle part;intracellular part;macromolecular complex;membrane;non-membrane-bounded organelle;organelle;organelle part;protein complex;WASH complex		5	5	4	23.8	23.8	20.3	32.909	0	71.209	1781200000	23	1.10301	0.0834687	1.37609		2.11447	B2GUZ5	B2GUZ5	F-actin-capping protein subunit alpha-1	Capza1
28.6621	28.8862	29.7887	28.3752	28.1778	29.3204	29.1338	28.7615					cell part;cell projection;cilium;extracellular membrane-bounded organelle;extracellular organelle;extracellular region part;extracellular vesicular exosome;membrane-bounded organelle;membrane-bounded vesicle;organelle;vesicle		8	8	8	25.9	25.9	25.9	36.776	0	61.066	3334900000	36	0.0720609	0.855803	-0.0796895		-0.201308	B2GUZ9	B2GUZ9		Fam49b
26.9687	26.1521	26.5707	25.398	25.874	26.1305	26.11	26.1007			ATP-dependent chromatin remodeling;biological regulation;cellular component organization;cellular component organization at cellular level;cellular component organization or biogenesis;cellular component organization or biogenesis at cellular level;cellular macromolecule metabolic process;cellular metabolic process;cellular nitrogen compound metabolic process;cellular process;chromatin modificati…	binding;catalytic activity;cation binding;chromatin binding;core promoter proximal region DNA binding;core promoter proximal region sequence-specific DNA binding;deacetylase activity;DNA binding;enhancer binding;enhancer sequence-specific DNA binding;histone deacetylase activity;hydrolase activity;hydrolase activity, acting on carbon-nitrogen (but not peptide) bonds;hydrolase activity, acting on …	cell part;chromatin;chromatin remodeling complex;chromosomal part;histone deacetylase complex;intracellular membrane-bounded organelle;intracellular organelle;intracellular organelle part;intracellular part;macromolecular complex;membrane;membrane-bounded organelle;nuclear chromatin;nuclear chromosome part;nuclear part;nucleoplasm part;nucleus;NuRD complex;organelle;organelle part;protein complex…		3	3	3	5.1	5.1	5.1	74.959	0	5.4853	358830000	8	0.263278	0.586477	-0.218555		-0.640676	B2GV01	B2GV01		Mta2
28.0117	27.5966	26.092	28.0162	27.7643	26.8604	27.3264	28.1285			biological regulation;biosynthetic process;cellular biosynthetic process;cellular macromolecule biosynthetic process;cellular macromolecule metabolic process;cellular metabolic process;cellular process;chondroitin sulfate proteoglycan biosynthetic process;chondroitin sulfate proteoglycan metabolic process;dermatan sulfate proteoglycan biosynthetic process;dermatan sulfate proteoglycan metabolic p…	catalytic activity;enzyme activator activity;enzyme regulator activity;galactosylgalactosylxylosylprotein 3-beta-glucuronosyltransferase activity;glucuronosyltransferase activity;phosphatase activator activity;phosphatase regulator activity;protein phosphatase activator activity;protein phosphatase regulator activity;transferase activity;transferase activity, transferring glycosyl groups;transfer…	cell part;cis-Golgi network;cytoplasmic part;extracellular membrane-bounded organelle;extracellular organelle;extracellular region part;extracellular vesicular exosome;Golgi apparatus;Golgi apparatus part;intracellular membrane-bounded organelle;intracellular organelle;intracellular organelle part;intracellular part;membrane;membrane-bounded organelle;membrane-bounded vesicle;organelle;organelle …	Glycosaminoglycan biosynthesis - chondroitin sulfate;Glycosaminoglycan biosynthesis - heparan sulfate	4	4	4	11	11	11	37.072	0	15.578	1199800000	12	0.0603588	0.876249	0.0907755		0.170469	B2GV35	B2GV35		B3gat3
28.3817	28.8571	28.2078	28.141	28.2906	27.6022	28.1435	28.3149			biosynthetic process;carbohydrate biosynthetic process;carbohydrate metabolic process;cellular macromolecule metabolic process;cellular metabolic process;cellular process;chondroitin sulfate proteoglycan metabolic process;dermatan sulfate proteoglycan metabolic process;glycoprotein metabolic process;macromolecule metabolic process;metabolic process;primary metabolic process;proteoglycan metabolic…	catalytic activity;N-acetylgalactosamine 4-O-sulfotransferase activity;sulfotransferase activity;transferase activity;transferase activity, transferring sulfur-containing groups	cell part;extracellular membrane-bounded organelle;extracellular organelle;extracellular region part;extracellular vesicular exosome;integral to membrane;intrinsic to membrane;membrane part;membrane-bounded organelle;membrane-bounded vesicle;organelle;vesicle	Glycosaminoglycan biosynthesis - chondroitin sulfate	7	7	7	22.4	22.4	22.4	43.074	0	21.049	2046600000	29	0.636702	0.260307	-0.30909		-1.33326	B2GV63	B2GV63		Chst14
27.0209	26.1858	26.2284	25.2184	26.2644	24.8195	25.965	25.3844			catabolic process;cellular catabolic process;cellular ketone metabolic process;cellular metabolic process;cellular process;coenzyme catabolic process;coenzyme metabolic process;cofactor catabolic process;cofactor metabolic process;cognition;fat-soluble vitamin catabolic process;fat-soluble vitamin metabolic process;ketone catabolic process;metabolic process;multicellular organismal process;neurol…	3-keto sterol reductase activity;binding;carbonyl reductase (NADPH) activity;catalytic activity;coenzyme binding;cofactor binding;NADP binding;NADPH binding;nucleotide binding;oxidoreductase activity;oxidoreductase activity, acting on CH-OH group of donors;oxidoreductase activity, acting on the CH-OH group of donors, NAD or NADP as acceptor	cell part;cytoplasmic part;cytosol;extracellular region part;extracellular space;intracellular organelle part;intracellular part;nuclear part;nucleoplasm;organelle part	Arachidonic acid metabolism	3	3	3	10.5	10.5	10.5	30.841	0	6.103	185550000	3	0.524089	0.33349	-0.55505		-1.13631	B2GV72	B2GV72		Cbr3
28.1004	28.4715	27.9198	28.8102	28.8499	28.8653	29.1603	28.8058	+	C6_RCS	alcohol biosynthetic process;alcohol metabolic process;amine metabolic process;anatomical structure morphogenesis;biological regulation;biosynthetic process;carbohydrate metabolic process;catabolic process;cellular biosynthetic process;cellular catabolic process;cellular lipid catabolic process;cellular lipid metabolic process;cellular metabolic process;cellular nitrogen compound biosynthetic pro…	catalytic activity;ceramidase activity;glucosylceramidase activity;hydrolase activity;hydrolase activity, acting on carbon-nitrogen (but not peptide) bonds;hydrolase activity, acting on carbon-nitrogen (but not peptide) bonds, in linear amides;hydrolase activity, acting on glycosyl bonds;hydrolase activity, hydrolyzing O-glycosyl compounds	cell part;cytoplasmic part;extracellular membrane-bounded organelle;extracellular organelle;extracellular region part;extracellular vesicular exosome;intracellular organelle lumen;intracellular organelle part;intracellular part;lysosomal lumen;lysosomal membrane;membrane;membrane-bounded organelle;membrane-bounded vesicle;membrane-enclosed lumen;organelle;organelle lumen;organelle membrane;organe…	Lysosome;Other glycan degradation;Sphingolipid metabolism	9	9	9	17.5	17.5	17.5	57.491	0	37.79	2812800000	32	1.49376	0.0408872	0.594827		2.77804	B2RYC9	B2RYC9	Glucosylceramidase	Gba
25.9261	28.0735	27.7131	27.5546	27.981	27.919	28.0458	27.8067			biological regulation;cellular macromolecule metabolic process;cellular metabolic process;cellular nitrogen compound metabolic process;cellular process;cellular protein metabolic process;cellular response to chemical stimulus;cellular response to cytokine stimulus;cellular response to interleukin-1;cellular response to organic substance;cellular response to stimulus;cellular response to stress;DN…	binding;catalytic activity;cysteine-type peptidase activity;hydrolase activity;NEDD8-specific protease activity;peptidase activity;peptidase activity, acting on L-amino acid peptides;protein binding;small conjugating protein binding;small conjugating protein-specific protease activity;ubiquitin binding;ubiquitin-specific protease activity	cell part;cytoplasm;extracellular membrane-bounded organelle;extracellular organelle;extracellular region part;extracellular vesicular exosome;intracellular membrane-bounded organelle;intracellular organelle;intracellular part;membrane-bounded organelle;membrane-bounded vesicle;nucleus;organelle;vesicle		7	7	7	29.9	29.9	29.9	31.27	0	24.423	1485100000	33	0.615981	0.27189	0.62128		1.29749	B2RYG6	B2RYG6	Ubiquitin thioesterase OTUB1	Otub1
26.8653	27.9575	28.1737	30.3165	29.4741	29.2258	29.483	28.5328				adenyl nucleotide binding;adenyl ribonucleotide binding;ATP binding;binding;nucleotide binding;purine nucleotide binding;purine ribonucleoside triphosphate binding;purine ribonucleotide binding;ribonucleotide binding	cell part;centrosome;cytoplasm;cytoplasmic part;cytoskeletal part;dynactin complex;extracellular membrane-bounded organelle;extracellular organelle;extracellular region part;extracellular vesicular exosome;intracellular non-membrane-bounded organelle;intracellular organelle;intracellular organelle part;intracellular part;macromolecular complex;membrane;membrane-bounded organelle;membrane-bounded …		6	6	3	19.4	19.4	12.8	42.281	0	28.087	4046400000	24	0.518074	0.338477	0.850651		1.12559	B2RYJ7	B2RYJ7		Actr1b
26.6682	27.1618	27.9694	27.1157	27.8861	27.6031	27.8873	27.2252			alcohol biosynthetic process;alcohol metabolic process;amino sugar biosynthetic process;amino sugar metabolic process;anatomical structure development;biosynthetic process;carbohydrate biosynthetic process;carbohydrate metabolic process;cellular biosynthetic process;cellular carbohydrate biosynthetic process;cellular carbohydrate metabolic process;cellular macromolecule metabolic process;cellular…	binding;catalytic activity;cation binding;intramolecular transferase activity;intramolecular transferase activity, phosphotransferases;ion binding;isomerase activity;magnesium ion binding;metal ion binding;phosphoacetylglucosamine mutase activity;phosphoglucomutase activity	cell part;cytoplasmic part;cytosol;intracellular part	Amino sugar and nucleotide sugar metabolism	5	5	5	11.8	11.8	11.8	59.684	0	23.851	1203500000	9	0.64508	0.254132	0.421651		1.34767	B2RYN0;D3ZFX4	B2RYN0;D3ZFX4		Pgm3
28.3559	26.4722	26.6702	26.4712	28.3343	28.2733	28.3692	27.8721			anatomical structure morphogenesis;cell part morphogenesis;cell projection morphogenesis;cell projection organization;cellular component assembly;cellular component morphogenesis;cellular component organization;cellular component organization at cellular level;cellular component organization or biogenesis;cellular component organization or biogenesis at cellular level;cellular developmental proce…	binding;lipid binding;phosphatidylinositol binding;phospholipid binding	cell part;cytoplasmic part;endosomal part;endosome membrane;extracellular membrane-bounded organelle;extracellular organelle;extracellular region part;extracellular vesicular exosome;extrinsic to membrane;intracellular organelle part;intracellular part;macromolecular complex;membrane;membrane part;membrane-bounded organelle;membrane-bounded vesicle;organelle;organelle membrane;organelle part;prot…		7	7	6	16.4	16.4	14.3	58.53	0	18.141	1548400000	18	1.38429	0.0516655	1.21985		2.58883	B2RYP4	B2RYP4		Snx2
27.325	28.7198	25.6364	25.2878	28.7924	29.1161	29.464	29.1205	+	C6_RCS	biological regulation;cell cycle process;cellular component organization;cellular component organization at cellular level;cellular component organization or biogenesis;cellular component organization or biogenesis at cellular level;cellular macromolecule metabolic process;cellular metabolic process;cellular process;cellular protein metabolic process;cytoskeleton organization;macromolecule metabo…	adenyl nucleotide binding;adenyl ribonucleotide binding;ATP binding;ATPase activity;binding;catalytic activity;cis-trans isomerase activity;enzyme activator activity;enzyme regulator activity;hydrolase activity;hydrolase activity, acting on acid anhydrides;hydrolase activity, acting on acid anhydrides, in phosphorus-containing anhydrides;isomerase activity;nucleoside-triphosphatase activity;nucle…	calcium channel complex;cation channel complex;cell part;cytoplasm;extracellular membrane-bounded organelle;extracellular organelle;extracellular region part;extracellular vesicular exosome;intracellular membrane-bounded organelle;intracellular organelle;intracellular organelle part;intracellular part;ion channel complex;macromolecular complex;membrane part;membrane-bounded organelle;membrane-bou…		9	9	9	30.7	30.7	30.7	36.617	0	29.336	2734000000	29	1.59186	0.0342954	2.38097	+	2.95056	B2RYQ2	B2RYQ2	Serine/threonine-protein phosphatase 2A activator	Ppp2r4
24.7808	25.8289	26.4868	25.8717	26.1672	28.8969	28.8	29.0023	+	C6_RCS	biological regulation;biosynthetic process;cell cycle;cellular biosynthetic process;cellular metabolic process;cellular nitrogen compound biosynthetic process;cellular nitrogen compound metabolic process;cellular process;heterocycle biosynthetic process;heterocycle metabolic process;metabolic process;nitrogen compound metabolic process;nucleobase-containing compound biosynthetic process;nucleobas…				2	2	2	21.2	21.2	21.2	12.259	0	57.138	2129800000	18	1.7369	0.0256425	2.47453	+	3.21171	B2RYQ5;A0A0G2KAN5	B2RYQ5;A0A0G2KAN5	Enhancer of rudimentary homolog	Erh
34.9066	25.5844	30.295	30.42	30.7868	31.1473	30.3602	30.75							4	4	4	22.8	22.8	22.8	23.384	0	85.358	23950000000	31	0.0873134	0.83721	0.459579		0.240601	B2RYX0;M0R9L0	B2RYX0;M0R9L0		Naca
25.2451	25.6901	28.9044	28.6027	28.819	28.5372	29.0669	28.7774			actin cytoskeleton organization;actin filament organization;actin filament polymerization;actin filament-based process;actin nucleation;actin polymerization or depolymerization;Arp2/3 complex-mediated actin nucleation;biological regulation;cellular component assembly;cellular component assembly at cellular level;cellular component organization;cellular component organization at cellular level;cel…	structural constituent of cytoskeleton;structural molecule activity	Arp2/3 protein complex;cell part;cytoskeletal part;extracellular membrane-bounded organelle;extracellular organelle;extracellular region part;extracellular vesicular exosome;intracellular organelle part;intracellular part;macromolecular complex;membrane-bounded organelle;membrane-bounded vesicle;organelle;organelle part;protein complex;vesicle	Bacterial invasion of epithelial cells;Fc gamma R-mediated phagocytosis;Pathogenic Escherichia coli infection;Regulation of actin cytoskeleton;Shigellosis	5	5	5	28	28	28	19.667	0	11.588	2605200000	28	0.888572	0.137516	1.68953		1.75802	B2RZ72	B2RZ72		Arpc4
25.4009	25.9886	25.5684	26.0352	26.9646	26.5418	26.613	25.449			biological regulation;catabolic process;cellular catabolic process;cellular macromolecule catabolic process;cellular macromolecule metabolic process;cellular metabolic process;cellular process;cellular protein metabolic process;macromolecule catabolic process;macromolecule metabolic process;macromolecule modification;metabolic process;modification-dependent macromolecule catabolic process;modific…	acid-amino acid ligase activity;binding;catalytic activity;enzyme binding;ligase activity;ligase activity, forming carbon-nitrogen bonds;protein binding;small conjugating protein ligase activity;ubiquitin protein ligase binding	cell part;cytoplasm;intracellular organelle part;intracellular part;nuclear part;nucleoplasm;organelle part	Ubiquitin mediated proteolysis	2	2	2	8	8	8	27.166	0	4.9166	480420000	5	0.89791	0.134532	0.643836		1.77356	B2RZ96;D4A453	B2RZ96;D4A453		Ube2r2;Cdc34
28.3463	28.2668	27.2712	28.1304	28.1086	27.8416	27.9755	27.5704			biological regulation;cellular component assembly;cellular component assembly at cellular level;cellular component organization;cellular component organization at cellular level;cellular component organization or biogenesis;cellular component organization or biogenesis at cellular level;cellular macromolecular complex assembly;cellular macromolecular complex subunit organization;cellular process;…		cell part;cytoplasmic part;intracellular non-membrane-bounded organelle;intracellular organelle;intracellular organelle part;intracellular part;macromolecular complex;membrane;non-membrane-bounded organelle;nuclear body;nuclear part;nuclear speck;nucleoplasm part;organelle;organelle part;ribonucleoprotein complex;RNA granule;stress granule		14	14	13	13.9	13.9	13.2	112.85	0	46.929	1383700000	31	0.185596	0.688424	-0.129652		-0.474032	B3DMA1;A0A0G2JYE0	B3DMA1;A0A0G2JYE0		Atxn2l
28.4646	25.3825	26.0675	26.9419	24.7262	26.8248	26.3745	28.4946			biological regulation;establishment of localization;positive regulation of biological process;positive regulation of cell communication;positive regulation of cellular process;positive regulation of I-kappaB kinase/NF-kappaB cascade;positive regulation of intracellular protein kinase cascade;positive regulation of response to stimulus;positive regulation of signal transduction;positive regulation…	molecular transducer activity;signal transducer activity	cell part;cytoplasmic part;extracellular membrane-bounded organelle;extracellular organelle;extracellular region part;extracellular vesicular exosome;integral to membrane;intracellular organelle part;intracellular part;intrinsic to membrane;lysosomal membrane;membrane;membrane part;membrane-bounded organelle;membrane-bounded vesicle;organelle;organelle membrane;organelle part;vacuolar membrane;va…		3	3	3	3.3	3.3	3.3	79.896	0	4.4672	948350000	10	0.0369621	0.924919	-0.109066		-0.106822	B4F795	B4F795	Choline transporter-like protein 2	Slc44a2
30.9803	31.6986	31.9497	31.1983	30.0022	30.1176	30.1096	30.7313	+	C6_RCS	activation of immune response;biological regulation;complement activation;humoral immune response;immune effector process;immune response;immune system process;macromolecule metabolic process;metabolic process;positive regulation of biological process;positive regulation of immune response;positive regulation of immune system process;positive regulation of response to stimulus;primary metabolic p…	binding;calcium ion binding;catalytic activity;cation binding;endopeptidase activity;hydrolase activity;ion binding;metal ion binding;peptidase activity;peptidase activity, acting on L-amino acid peptides;serine hydrolase activity;serine-type endopeptidase activity;serine-type peptidase activity	blood microparticle;extracellular membrane-bounded organelle;extracellular organelle;extracellular region;extracellular region part;extracellular vesicular exosome;membrane-bounded organelle;membrane-bounded vesicle;organelle;vesicle	Complement and coagulation cascades;Phagosome;Staphylococcus aureus infection;Systemic lupus erythematosus	14	14	13	21.7	21.7	20.3	75.308	0	111.63	10792000000	92	2.33144	0.005024	-1.21657	+	-4.38126	D4A1T6;B5DEH7	D4A1T6;B5DEH7		C1r
25.87	27.1481	26.8946	26.052	26.2157	26.1682	26.3448	25.7539			biological regulation;cellular macromolecule metabolic process;cellular metabolic process;cellular process;cellular protein metabolic process;dephosphorylation;dephosphorylation of RNA polymerase II C-terminal domain;macromolecule metabolic process;macromolecule modification;metabolic process;phosphate-containing compound metabolic process;phosphorus metabolic process;positive regulation of biolo…		cell part;DNA-directed RNA polymerase II, holoenzyme;intracellular organelle part;intracellular part;macromolecular complex;nuclear part;nucleoplasm part;organelle part;protein complex		3	3	3	12.6	12.6	12.6	36.883	0	61.001	292290000	6	0.502179	0.350807	-0.370578		-1.09715	B5DEK0	B5DEK0		Rprd1b
29.1808	29.4505	26.3807	25.6881	28.2228	27.9071	27.4482	25.725			biosynthetic process;cellular biosynthetic process;cellular macromolecule biosynthetic process;cellular macromolecule metabolic process;cellular metabolic process;cellular process;cellular protein metabolic process;macromolecule biosynthetic process;macromolecule metabolic process;metabolic process;primary metabolic process;protein metabolic process;translation	structural constituent of ribosome;structural molecule activity	cell part;cytoplasmic part;intracellular non-membrane-bounded organelle;intracellular organelle;intracellular part;macromolecular complex;non-membrane-bounded organelle;organelle;ribonucleoprotein complex;ribosome	Ribosome	3	3	3	15.9	15.9	15.9	23.322	0	6.7883	1648400000	18	0.117176	0.785128	-0.349236		-0.314864	F1LSW7;B5DEM5;Q63507;Q6TUH8	F1LSW7;B5DEM5;Q63507;Q6TUH8	60S ribosomal protein L14	Rpl14;LOC306079
28.1724	26.2637	26.6418	29.8236	29.8665	29.5621	29.6597	30.0612				binding;nucleic acid binding;RNA binding;translation elongation factor activity;translation factor activity, nucleic acid binding	cell part;cytoplasmic part;eukaryotic translation elongation factor 1 complex;intracellular part;macromolecular complex;protein complex		6	6	6	43.6	43.6	43.6	24.675	0	101.78	4842000000	27	1.34156	0.0550166	2.06202		2.5158	B5DEN5;Q7TPK5	B5DEN5		Eef1b2
25.8342	27.9404	26.1375	26.8552	27.6983	27.4643	27.5255	27.5808			alcohol biosynthetic process;alcohol metabolic process;biosynthetic process;carbohydrate biosynthetic process;carbohydrate metabolic process;cellular biosynthetic process;cellular carbohydrate biosynthetic process;cellular carbohydrate metabolic process;cellular metabolic process;cellular nitrogen compound metabolic process;cellular process;GDP-mannose biosynthetic process;GDP-mannose metabolic p…	catalytic activity;intramolecular transferase activity;intramolecular transferase activity, phosphotransferases;isomerase activity;phosphomannomutase activity	cell body;cell part;cytoplasm;extracellular membrane-bounded organelle;extracellular organelle;extracellular region part;extracellular vesicular exosome;intracellular part;membrane-bounded organelle;membrane-bounded vesicle;neuronal cell body;organelle;vesicle	Amino sugar and nucleotide sugar metabolism;Fructose and mannose metabolism	3	3	3	14.9	14.9	14.9	27.708	0	9.0804	1152700000	10	0.949919	0.120286	0.875395		1.86001	B5DF46	B5DF46	Phosphomannomutase	Pmm2
31.5341	29.7941	28.3174	28.5565	29.1178	28.803	29.0332	29.7184			catabolic process;cellular catabolic process;cellular metabolic process;cellular nitrogen compound catabolic process;cellular nitrogen compound metabolic process;cellular process;cofactor catabolic process;cofactor metabolic process;heme catabolic process;heme metabolic process;heterocycle catabolic process;heterocycle metabolic process;metabolic process;nitrogen compound metabolic process;pigmen…	biliverdin reductase activity;catalytic activity;flavin reductase activity;oxidoreductase activity;oxidoreductase activity, acting on the CH-CH group of donors;oxidoreductase activity, acting on the CH-CH group of donors, NAD or NADP as acceptor;oxidoreductase activity, acting on the CH-NH group of donors;oxidoreductase activity, acting on the CH-NH group of donors, NAD or NADP as acceptor	cell part;cytoplasmic part;cytosol;extracellular membrane-bounded organelle;extracellular organelle;extracellular region part;extracellular vesicular exosome;intracellular organelle part;intracellular part;membrane;membrane-bounded organelle;membrane-bounded vesicle;nuclear part;nucleoplasm;organelle;organelle part;plasma membrane;vesicle	Porphyrin and chlorophyll metabolism;Riboflavin metabolism	6	6	6	43.2	43.2	43.2	22.094	0	40.337	5412900000	67	0.198302	0.668883	-0.382437		-0.502188	B5DF65	B5DF65		Blvrb
27.2046	26.1651	26.8283	27.362	27.4125	25.0861	25.399	26.1376				binding;mRNA 3'-UTR binding;mRNA binding;nucleic acid binding;nucleotide binding;RNA binding			4	4	4	12.3	12.3	12.3	36.169	0	9.9196	528450000	13	0.743281	0.196668	-0.881234		-1.51479	B5DF91	B5DF91	ELAV-like protein	Elavl1
25.7225	25.2324	27.3072	26.3451	26.4318	29.6636	28.0442	28.4075			ATP-dependent chromatin remodeling;cellular component assembly;cellular component assembly at cellular level;cellular component organization;cellular component organization at cellular level;cellular component organization or biogenesis;cellular component organization or biogenesis at cellular level;cellular macromolecular complex assembly;cellular macromolecular complex subunit organization;cell…	ATPase activity;ATPase activity, coupled;binding;catalytic activity;core promoter proximal region DNA binding;core promoter proximal region sequence-specific DNA binding;DNA binding;DNA-dependent ATPase activity;enhancer binding;enhancer sequence-specific DNA binding;hydrolase activity;hydrolase activity, acting on acid anhydrides;hydrolase activity, acting on acid anhydrides, in phosphorus-conta…	CAF-1 complex;cell part;chromatin;chromatin assembly complex;chromatin remodeling complex;chromosomal part;ESC/E(Z) complex;histone deacetylase complex;histone methyltransferase complex;intracellular membrane-bounded organelle;intracellular organelle;intracellular organelle part;intracellular part;ISWI complex;macromolecular complex;membrane-bounded organelle;methyltransferase complex;nuclear chr…		6	6	3	14.4	14.4	7.3	47.655	0	18.142	1947400000	8	1.31728	0.0573247	1.98496		2.47448	B5DFB2;D4A250	B5DFB2;D4A250		Rbbp4;RGD1563620
27.5821	29.8352	24.5426	25.9769	29.3916	28.5851	28.2522	28.9746			biological regulation;cellular component assembly;cellular component assembly at cellular level;cellular component organization;cellular component organization at cellular level;cellular component organization or biogenesis;cellular component organization or biogenesis at cellular level;cellular macromolecular complex assembly;cellular macromolecular complex subunit organization;cellular process;…	binding;nucleic acid binding;RNA binding;translation factor activity, nucleic acid binding;translation initiation factor activity	cell part;cytoplasmic part;eukaryotic 43S preinitiation complex;eukaryotic 48S preinitiation complex;eukaryotic translation initiation factor 3 complex;eukaryotic translation initiation factor 3 complex, eIF3m;intracellular part;macromolecular complex;protein complex;ribonucleoprotein complex;translation preinitiation complex	RNA transport	12	12	12	13.7	13.7	13.7	105.43	0	33.365	2549800000	36	0.772548	0.181679	1.81665		1.56408	B5DFC8	B5DFC8	Eukaryotic translation initiation factor 3 subunit C	Eif3c
36.3082	36.408	35.8848	36.4365	35.8428	36.1787	35.9049	36.7038			biological adhesion;biological regulation;cell adhesion;cell-matrix adhesion;cell-substrate adhesion;cellular component organization;cellular component organization at cellular level;cellular component organization or biogenesis;cellular component organization or biogenesis at cellular level;cellular process;extracellular matrix organization;extracellular structure organization;glomerular basemen…	binding;calcium ion binding;cation binding;extracellular matrix binding;ion binding;metal ion binding	basal lamina;basement membrane;cell part;cell periphery;cell surface;extracellular matrix part;extracellular membrane-bounded organelle;extracellular organelle;extracellular region part;extracellular vesicular exosome;membrane-bounded organelle;membrane-bounded vesicle;organelle;vesicle		42	42	42	31.5	31.5	31.5	152.97	0	323.31	485130000000	1573	0.16819	0.71647	-0.101804		-0.434807	B5DFC9;A0A0G2K3C8;W4VSR4;B5DFC9-2;F1LM84	B5DFC9;A0A0G2K3C8;W4VSR4	Nidogen-2	Nid2
27.2886	27.2212	27.9514	27.6572	28.0658	27.5347	27.5866	27.385			anatomical structure development;biological regulation;cellular macromolecule metabolic process;cellular metabolic process;cellular process;cellular protein metabolic process;developmental process;macromolecule metabolic process;metabolic process;negative regulation of biological process;negative regulation of biosynthetic process;negative regulation of canonical Wnt receptor signaling pathway;ne…		cell part;cytoplasmic part;cytosolic part;intracellular part;macromolecular complex;prefoldin complex;protein complex		2	2	2	14.9	14.9	14.9	17.326	0	11.887	1134700000	11	0.199177	0.669751	0.113435		0.504112	B5DFN4	B5DFN4		Pfdn5
32.8617	32.0184	32.0109	32.4267	33.3096	33.4683	33.4549	33.5124	+	C6_RCS	actin crosslink formation;actin cytoskeleton organization;actin cytoskeleton reorganization;actin filament organization;actin filament-based process;anatomical structure formation involved in morphogenesis;anatomical structure morphogenesis;biological adhesion;biological regulation;biosynthetic process;cAMP-mediated signaling;cell adhesion;cell cycle process;cell morphogenesis;cell morphogenesis …	binding;G-protein-coupled receptor binding;molecular transducer activity;mu-type opioid receptor binding;opioid receptor binding;protein binding;protein complex binding;receptor binding;signal transducer activity;SMAD binding	actin cytoskeleton;actin filament;adherens junction;anchoring junction;cell body;cell cortex part;cell junction;cell part;cell projection part;cell-substrate adherens junction;cell-substrate junction;chromosomal part;cortical cytoskeleton;cytoplasmic part;cytoskeletal part;cytoskeleton;cytosol;dendritic shaft;extracellular membrane-bounded organelle;extracellular organelle;extracellular region pa…	Focal adhesion;MAPK signaling pathway	71	71	61	32.7	32.7	29.8	280.49	0	323.31	61377000000	388	2.75709	0.00334884	1.10687	+	5.34707	C0JPT7	C0JPT7		Flna
28.2898	29.213	28.7758	29.2195	27.84	28.5346	28.252	28.2988			cytokine biosynthetic process;cytokine metabolic process;interleukin-2 biosynthetic process;macromolecule metabolic process;metabolic process;primary metabolic process;protein metabolic process	binding;binding, bridging;cytokine binding;cytokine receptor activity;cytokine receptor binding;growth factor binding;growth factor receptor binding;interleukin-1 binding;interleukin-1 receptor activity;interleukin-1 receptor binding;molecular transducer activity;protein binding;protein binding, bridging;receptor activity;receptor binding;signal transducer activity;signaling receptor activity;tra…	cell part;cytoplasm;integral to membrane;intracellular part;intrinsic to membrane;macromolecular complex;membrane;membrane part;protein complex	Apoptosis;Cytokine-cytokine receptor interaction	6	6	6	9.8	9.8	9.8	65.565	0	19.754	2271600000	24	1.29579	0.060293	-0.643211		-2.43803	F1M9B9;D1M8S3;Q63621	F1M9B9;D1M8S3;Q63621	Interleukin-1 receptor accessory protein	Il1rap
28.1959	27.643	27.9113	27.954	28.4357	27.6625	27.8882	27.5282			amine metabolic process;amino acid activation;carboxylic acid metabolic process;cellular amine metabolic process;cellular amino acid metabolic process;cellular ketone metabolic process;cellular macromolecule metabolic process;cellular metabolic process;cellular nitrogen compound metabolic process;cellular process;macromolecule metabolic process;metabolic process;methionyl-tRNA aminoacylation;ncRN…	adenyl nucleotide binding;adenyl ribonucleotide binding;aminoacyl-tRNA ligase activity;ATP binding;binding;catalytic activity;ligase activity;ligase activity, forming aminoacyl-tRNA and related compounds;ligase activity, forming carbon-oxygen bonds;methionine-tRNA ligase activity;nucleotide binding;purine nucleotide binding;purine ribonucleoside triphosphate binding;purine ribonucleotide binding;…	cell part;cytoplasmic part;cytosol;extracellular membrane-bounded organelle;extracellular organelle;extracellular region part;extracellular vesicular exosome;intracellular membrane-bounded organelle;intracellular organelle;intracellular part;membrane;membrane-bounded organelle;membrane-bounded vesicle;mitochondrion;organelle;vesicle	Aminoacyl-tRNA biosynthesis;Selenocompound metabolism	10	10	10	12.9	12.9	12.9	101.58	0	104.07	1699600000	24	0.0739465	0.85503	-0.0473943		-0.20622	D3Z941	D3Z941		Mars
30.2946	30.5394	30.5969	30.8056	29.331	29.5172	29.2037	29.6703	+	C6_RCS	biological regulation;cellular component organization;cellular component organization at cellular level;cellular component organization or biogenesis;cellular component organization or biogenesis at cellular level;cellular process;extracellular matrix organization;extracellular structure organization;positive regulation of biological process;positive regulation of cell adhesion;positive regulatio…	extracellular matrix constituent conferring elasticity;extracellular matrix structural constituent;structural molecule activity	collagen;extracellular matrix;extracellular matrix part;extracellular membrane-bounded organelle;extracellular organelle;extracellular region part;extracellular vesicular exosome;membrane-bounded organelle;membrane-bounded vesicle;organelle;proteinaceous extracellular matrix;vesicle		20	20	20	29.3	29.3	29.3	94.504	0	220.03	6179600000	81	3.59445	0	-1.12856	+	-7.68325	D3Z9E1	D3Z9E1		Emilin1
28.5892	29.6126	26.4575	25.3317	25.787	29.5501	28.6489	29.2493							4	4	4	18	18	18	19.221	0	11.685	3080700000	19	0.254768	0.595723	0.811078		0.623011	D3Z9K6	D3Z9K6		Fam180a
27.2094	24.6788	25.3127	25.6183	26.0286	25.6078	26.0088	26.5556				binding;cation binding;ion binding;metal ion binding;transition metal ion binding;zinc ion binding	cell part;cytoplasm;intracellular part		5	5	5	7.3	7.3	7.3	70.027	0	8.533	400670000	8	0.245433	0.607548	0.345398		0.603481	D3ZA22	D3ZA22		Trim47
26.0379	25.0382	24.7563	26.9247	28.5588	28.4639	28.4599	28.2265	+	C6_RCS	biological regulation;macromolecule metabolic process;metabolic process;negative regulation of biological process;negative regulation of BMP signaling pathway;negative regulation of cell communication;negative regulation of cellular process;negative regulation of response to stimulus;negative regulation of signal transduction;negative regulation of signaling;negative regulation of transforming gr…	catalytic activity;endopeptidase activity;hydrolase activity;peptidase activity;peptidase activity, acting on L-amino acid peptides;serine hydrolase activity;serine-type endopeptidase activity;serine-type peptidase activity	extracellular region		5	5	5	10.9	10.9	10.9	49.257	0	9.8146	1433800000	15	2.80908	0.00282927	2.73799	+	5.474	D3ZA76;D3ZA76-2	D3ZA76;D3ZA76-2	Serine protease HTRA3	Htra3
25.1773	26.8529	26.9508	26.4216	26.8214	26.6906	26.1518	27.3331				binding;calcium ion binding;cation binding;ion binding;metal ion binding;microfibril binding	extracellular matrix part;extracellular region;extracellular region part;fibril;macromolecular complex;microfibril;protein complex		3	3	3	2.6	2.6	2.6	186.6	0	18.738	454570000	5	0.36348	0.469438	0.398564		0.840127	D3ZAA3;Q00918	D3ZAA3;Q00918	Latent-transforming growth factor beta-binding protein 1	Ltbp1
28.7619	29.6977	30.1077	29.7209	30.3685	30.2797	30.1166	30.9221			biological regulation;cellular process;cellular response to chemical stimulus;cellular response to hypoxia;cellular response to oxygen levels;cellular response to redox state;cellular response to stimulus;cellular response to stress;negative regulation of biological process;negative regulation of cell communication;negative regulation of cell development;negative regulation of cell differentiatio…		cell part;cell surface;cytoplasmic part;extracellular membrane-bounded organelle;extracellular organelle;extracellular region part;extracellular space;extracellular vesicular exosome;intracellular membrane-bounded organelle;intracellular organelle;intracellular organelle part;intracellular part;lysosomal membrane;membrane;membrane-bounded organelle;membrane-bounded vesicle;mitochondrion;organelle…		7	7	7	9.7	9.7	9.7	72.32	0	18.126	7517200000	59	1.35302	0.0542492	0.849656		2.53534	D3ZAE6	D3ZAE6		Vasn
29.9555	29.7914	28.9083	29.1503	29.8939	29.3093	29.2657	28.8764			carbohydrate metabolic process;metabolic process;primary metabolic process	binding;carbohydrate binding;catalytic activity;hydrolase activity;hydrolase activity, acting on glycosyl bonds;hydrolase activity, hydrolyzing O-glycosyl compounds	cell part;cytoplasmic part;endoplasmic reticulum part;extracellular membrane-bounded organelle;extracellular organelle;extracellular region part;extracellular vesicular exosome;glucosidase II complex;intracellular organelle part;intracellular part;macromolecular complex;membrane;membrane-bounded organelle;membrane-bounded vesicle;organelle;organelle part;protein complex;vesicle	N-Glycan biosynthesis;Protein processing in endoplasmic reticulum	10	10	10	14.1	14.1	14.1	90.571	0	29.849	4590900000	55	0.132515	0.765074	-0.115047		-0.351778	D3ZAN3	D3ZAN3		Ganab
27.4529	26.0228	25.9651	26.2155	28	28.1059	27.0697	26.4346			biological regulation;cellular component assembly;cellular component assembly at cellular level;cellular component organization;cellular component organization at cellular level;cellular component organization or biogenesis;cellular component organization or biogenesis at cellular level;cellular macromolecular complex assembly;cellular macromolecular complex subunit organization;cellular process;…	binding;chromatin binding;chromatin DNA binding;DNA binding;nucleic acid binding;structure-specific DNA binding	cell part;chromatin;chromosomal part;extracellular membrane-bounded organelle;extracellular organelle;extracellular region part;extracellular vesicular exosome;heterochromatin;intracellular organelle part;intracellular part;macromolecular complex;membrane-bounded organelle;membrane-bounded vesicle;nuclear chromatin;nuclear chromosome part;nuclear heterochromatin;nuclear part;nucleosome;organelle;…		4	2	2	17.6	10.4	10.4	22.649	0	3.2826	1023900000	8	0.952674	0.119407	0.988497		1.86458	D3ZBN0	D3ZBN0	Histone H1.5	Hist1h1b
26.1823	26.9363	26.0159	26.5128	26.5849	26.4298	27.1087	25.9981				adenyl nucleotide binding;adenyl ribonucleotide binding;ATP binding;ATPase activity;binding;catalytic activity;hydrolase activity;hydrolase activity, acting on acid anhydrides;hydrolase activity, acting on acid anhydrides, in phosphorus-containing anhydrides;iron-sulfur cluster binding;metal cluster binding;nucleoside-triphosphatase activity;nucleotide binding;purine nucleotide binding;purine rib…			6	6	6	9.3	9.3	9.3	67.3	0	13.689	556990000	11	0.147463	0.74198	0.118532		0.387023	D3ZD23	D3ZD23		Abce1
27.1463	25.3565	25.9643	26.1215	26.2337	26.604	27.4578	26.5816			biological regulation;cellular component assembly;cellular component assembly at cellular level;cellular component organization;cellular component organization at cellular level;cellular component organization or biogenesis;cellular component organization or biogenesis at cellular level;cellular macromolecular complex assembly;cellular macromolecular complex subunit organization;cellular macromol…	adenyl nucleotide binding;adenyl ribonucleotide binding;ATP binding;ATPase activity;ATPase activity, coupled;ATP-dependent helicase activity;ATP-dependent RNA helicase activity;binding;catalytic activity;helicase activity;hydrolase activity;hydrolase activity, acting on acid anhydrides;hydrolase activity, acting on acid anhydrides, in phosphorus-containing anhydrides;nucleoside-triphosphatase act…	cell part;cytoplasmic mRNA processing body;cytoplasmic part;intracellular non-membrane-bounded organelle;intracellular organelle;intracellular organelle part;intracellular part;macromolecular complex;membrane;non-membrane-bounded organelle;nuclear part;nucleolus;organelle;organelle part;ribonucleoprotein complex;RNA granule;RNAi effector complex;RNA-induced silencing complex;stress granule	RNA degradation	3	3	3	7.2	7.2	7.2	54.244	0	16.558	457930000	7	0.594872	0.283381	0.57215		1.26085	D3ZD73	D3ZD73		Ddx6
26.5243	27.1074	25.3571	25.5051	27.354	27.6955	27.136	27.091	+	C6_RCS		binding;catalytic activity;cation binding;hydrolase activity;hydrolase activity, acting on ester bonds;ion binding;magnesium ion binding;metal ion binding;phosphatase activity;phosphoprotein phosphatase activity;phosphoric ester hydrolase activity;protein tyrosine phosphatase activity		Glyoxylate and dicarboxylate metabolism	3	3	3	11.2	11.2	11.2	34.6	0	6.1837	767260000	4	1.45768	0.0436058	1.19568	+	2.71531	D3ZDK7	D3ZDK7		Pgp
26.4955	25.8949	26.1363	26.5246	27.645	27.7855	27.6619	27.7148	+	C6_RCS	amine metabolic process;aminoglycan biosynthetic process;aminoglycan metabolic process;axon guidance;biosynthetic process;carbohydrate biosynthetic process;carbohydrate metabolic process;cellular biosynthetic process;cellular carbohydrate biosynthetic process;cellular carbohydrate metabolic process;cellular macromolecule biosynthetic process;cellular macromolecule metabolic process;cellular metab…	acetylglucosaminyltransferase activity;catalytic activity;galactosyltransferase activity;N-acetyllactosaminide beta-1,3-N-acetylglucosaminyltransferase activity;transferase activity;transferase activity, transferring glycosyl groups;transferase activity, transferring hexosyl groups;UDP-glycosyltransferase activity	cell part;cytoplasmic part;extracellular membrane-bounded organelle;extracellular organelle;extracellular region part;extracellular vesicular exosome;Golgi apparatus;integral to membrane;intracellular membrane-bounded organelle;intracellular organelle;intracellular part;intrinsic to membrane;membrane part;membrane-bounded organelle;membrane-bounded vesicle;organelle;vesicle	Glycosaminoglycan biosynthesis - keratan sulfate;Glycosphingolipid biosynthesis - lacto and neolacto series	2	2	2	3.5	3.5	3.5	46.058	0.0030488	2.5067	1152400000	7	4.06359	0	1.43896	+	9.3207	D3ZEF9	D3ZEF9		B3gnt2
26.3958	26.4306	27.1923	24.8067	27.1138	27.0947	26.9985	24.6948			alcohol metabolic process;amino sugar metabolic process;carbohydrate metabolic process;cellular carbohydrate metabolic process;cellular metabolic process;cellular nitrogen compound metabolic process;cellular process;glucosamine metabolic process;metabolic process;monosaccharide metabolic process;N-acetylglucosamine metabolic process;nitrogen compound metabolic process;nucleobase-containing compou…	binding;carbohydrate binding;catalytic activity;nucleotidyltransferase activity;transferase activity;transferase activity, transferring phosphorus-containing groups;UDP-N-acetylglucosamine diphosphorylase activity;uridylyltransferase activity	cell part;cytoplasmic part;cytosol;intracellular organelle part;intracellular part;membrane;nuclear part;nucleoplasm;organelle part;plasma membrane	Amino sugar and nucleotide sugar metabolism	3	3	3	5.2	5.2	5.2	58.394	0	18.066	946070000	9	0.130137	0.768475	0.269069		0.346105	D3ZF39	D3ZF39		Uap1
27.7072	26.4173	25.3771	26.6871	27.674	26.6475	26.8905	27.1037			cellular macromolecule metabolic process;cellular metabolic process;cellular nitrogen compound metabolic process;cellular process;DNA metabolic process;DNA-dependent DNA replication initiation;macromolecule metabolic process;metabolic process;nitrogen compound metabolic process;nucleic acid metabolic process;nucleobase-containing compound metabolic process;primary metabolic process	adenyl nucleotide binding;adenyl ribonucleotide binding;ATP binding;binding;catalytic activity;DNA binding;DNA helicase activity;helicase activity;hydrolase activity;hydrolase activity, acting on acid anhydrides;hydrolase activity, acting on acid anhydrides, in phosphorus-containing anhydrides;nucleic acid binding;nucleoside-triphosphatase activity;nucleotide binding;purine nucleotide binding;pur…	cell part;centrosome;chromosomal part;cytoplasmic part;cytoskeletal part;intracellular non-membrane-bounded organelle;intracellular organelle;intracellular organelle part;intracellular part;macromolecular complex;MCM complex;membrane;microtubule organizing center;non-membrane-bounded organelle;nuclear chromosome part;nuclear part;nucleoplasm;nucleoplasm part;organelle;organelle part;perinuclear r…		11	11	11	15.4	15.4	15.4	91.658	0	61.019	784000000	16	0.453987	0.382362	0.53174		1.00979	D3ZFP4	D3ZFP4	DNA helicase	Mcm3
26.3633	25.2346	26.8781	27.8472	28.0545	28.5892	28.1904	28.8715	+	C6_RCS	biological regulation;negative regulation of biological process;negative regulation of cell communication;negative regulation of cellular process;negative regulation of insulin-like growth factor receptor signaling pathway;negative regulation of response to stimulus;negative regulation of signal transduction;negative regulation of signaling;regulation of biological process;regulation of cell comm…	binding;carbohydrate binding	extracellular matrix;extracellular membrane-bounded organelle;extracellular organelle;extracellular region part;extracellular space;extracellular vesicular exosome;membrane-bounded organelle;membrane-bounded vesicle;organelle;vesicle		8	8	8	7.4	7.4	7.4	132.03	0	15.371	1703200000	17	1.73519	0.0260769	1.84558	+	3.20859	D3ZGB8	D3ZGB8		Cilp
25.8283	25.6253	29.2788	28	27.35	28.317	27.4084	27.0685			actin cytoskeleton organization;actin cytoskeleton reorganization;actin filament organization;actin filament polymerization;actin filament-based process;actin polymerization or depolymerization;anatomical structure development;anatomical structure morphogenesis;biological regulation;brain development;cell junction assembly;cell junction organization;cell motility;cell part morphogenesis;cell proj…	binding;proline-rich region binding;protein binding	adherens junction;anchoring junction;cell cortex part;cell junction;cell part;cell projection;cell projection part;cell-substrate adherens junction;cell-substrate junction;coated pit;cortical cytoskeleton;cytoplasmic part;cytoskeletal part;cytoskeleton;dendritic spine;focal adhesion;intracellular non-membrane-bounded organelle;intracellular organelle;intracellular organelle part;intracellular par…	Bacterial invasion of epithelial cells;Pathogenic Escherichia coli infection;Shigellosis;Tight junction	10	10	10	18.9	18.9	18.9	61.077	0	48.013	1694500000	18	0.145631	0.745252	0.352888		0.38274	D3ZGE6;Q66HL2;A0A0G2JZ13;A0A1B0GWS4	D3ZGE6;Q66HL2;A0A0G2JZ13	Src substrate cortactin	Cttn
31.5855	31.3023	31.4276	30.964	30.3101	29.4311	29.3343	29.9967	+	C6_RCS			cell part;cytoplasmic part;endoplasmic reticulum;extracellular membrane-bounded organelle;extracellular organelle;extracellular region part;extracellular vesicular exosome;intracellular membrane-bounded organelle;intracellular organelle;intracellular part;lipid particle;membrane-bounded organelle;membrane-bounded vesicle;organelle;vesicle	Protein processing in endoplasmic reticulum	15	15	15	41.7	41.7	41.7	36.315	0	62.52	8557900000	64	2.94162	0.00247059	-1.55181	+	-5.80736	D3ZH41	D3ZH41		Ckap4
32.6955	29.6288	26.6626	25.2125	26.3139	29.9492	30.0448	29.468			anatomical structure development;biological regulation;brain development;cellular component assembly;cellular component assembly at cellular level;cellular component organization;cellular component organization at cellular level;cellular component organization or biogenesis;cellular component organization or biogenesis at cellular level;cellular macromolecular complex assembly;cellular macromolec…	binding;DNA binding;nucleic acid binding	cell part;chromosomal part;chromosome;extracellular membrane-bounded organelle;extracellular organelle;extracellular region part;extracellular vesicular exosome;intracellular membrane-bounded organelle;intracellular non-membrane-bounded organelle;intracellular organelle;intracellular organelle part;intracellular part;macromolecular complex;membrane;membrane-bounded organelle;membrane-bounded vesi…	Systemic lupus erythematosus	2	2	2	10.3	10.3	10.3	15.37	0.00063939	2.8367	11572000000	17	0.0752079	0.853054	0.394092		0.209497	M0RBX6;D3ZK97;D3ZJ08;Q6LED0;P84245;A0A0G2K0N8;A0A0G2K5X7;A0A0G2K9I5	M0RBX6;D3ZK97;D3ZJ08;Q6LED0;P84245;A0A0G2K0N8;A0A0G2K5X7;A0A0G2K9I5	Histone H3;Histone H3.1;Histone H3.3	Hist1h3e;H3f3c;Hist2h3c2;H3f3b
29.0013	27.8664	26.0244	25.8004	25.2209	26.0835	26.7469	26.1611			biosynthetic process;cellular biosynthetic process;cellular macromolecule biosynthetic process;cellular macromolecule metabolic process;cellular metabolic process;cellular process;cellular protein metabolic process;macromolecule biosynthetic process;macromolecule metabolic process;metabolic process;primary metabolic process;protein metabolic process;translation	structural constituent of ribosome;structural molecule activity	cell part;cytoplasmic part;intracellular non-membrane-bounded organelle;intracellular organelle;intracellular part;macromolecular complex;non-membrane-bounded organelle;organelle;ribonucleoprotein complex;ribosome	Ribosome	3	3	3	21.2	21.2	21.2	15.733	0	6.2461	1029500000	11	0.648688	0.252264	-1.12004		-1.35387	Q642E2;D3ZJD3;D3ZEI0;P17702;Q6TUD7;A0A0G2K8E0	Q642E2;D3ZJD3;D3ZEI0;P17702	60S ribosomal protein L28	LOC100362069;RGD1565183;LOC690096;Rpl28
26.086	25.6419	27.1069	25.7486	29.047	26.8013	28.2276	27.9229	+	C6_RCS	amine metabolic process;aminoglycan biosynthetic process;aminoglycan metabolic process;biosynthetic process;carbohydrate biosynthetic process;carbohydrate metabolic process;cellular biosynthetic process;cellular carbohydrate metabolic process;cellular macromolecule biosynthetic process;cellular macromolecule metabolic process;cellular metabolic process;cellular process;cellular protein metabolic …		cell part;integral to membrane;intrinsic to membrane;membrane part	Glycosaminoglycan biosynthesis - heparan sulfate	5	5	5	7.8	7.8	7.8	74.667	0	25.924	1236200000	13	1.75208	0.0252488	1.85382	+	3.23951	D3ZLU1	D3ZLU1		Extl1
25.1564	25.134	31.3101	25.8791	31.8632	31.7476	31.7734	31.6117	+	C6_RCS	response to axon injury;response to stimulus;response to stress;response to wounding				9	9	9	14.9	14.9	14.9	68.966	0	32.984	17895000000	70	1.76989	0.02506	4.87905	+	3.27224	D3ZMS3	D3ZMS3		Matn4
28.5329	28.8725	26.1358	26.5035	30.6407	31.8407	31.5199	31.1502	+	C6_RCS	anatomical structure development;anatomical structure morphogenesis;base-excision repair, DNA ligation;biological regulation;cellular component organization;cellular component organization at cellular level;cellular component organization or biogenesis;cellular component organization or biogenesis at cellular level;cellular macromolecule metabolic process;cellular metabolic process;cellular nitro…	binding;chromatin binding;DNA bending activity;DNA binding;double-stranded DNA binding;histone binding;lipid binding;nucleic acid binding;nucleosomal histone binding;nucleosome binding;protein binding;structure-specific DNA binding	cell part;chromosome;condensed chromosome;cytoplasm;cytoplasmic part;intracellular membrane-bounded organelle;intracellular non-membrane-bounded organelle;intracellular organelle;intracellular part;membrane-bounded organelle;non-membrane-bounded organelle;nucleus;organelle;perinuclear region of cytoplasm		4	4	4	21.5	21.5	21.5	23.997	0	44.109	11531000000	51	2.64994	0.00285149	3.7767	+	5.09197	D3ZS25;D3ZN59;P52925	D3ZS25;D3ZN59;P52925	High mobility group protein B2	RGD1561694;LOC100911856;Hmgb2
29.6019	29.1537	28.3716	28.4863	30.6005	30.5672	30.395	30.9773	+	C6_RCS	biological regulation;regulation of biological process;regulation of cellular localization;regulation of cellular process;regulation of exocytosis;regulation of localization;regulation of secretion;regulation of transport;regulation of vesicle-mediated transport	catalytic activity	cell part;clathrin-coated vesicle;coated vesicle;cytoplasmic membrane-bounded vesicle;cytoplasmic part;cytoplasmic vesicle;intracellular membrane-bounded organelle;intracellular organelle;intracellular part;membrane-bounded organelle;membrane-bounded vesicle;organelle;synapse part;synaptic vesicle;vesicle		11	11	11	23.5	23.5	23.5	61.957	0	97.523	8088300000	54	2.82111	0.0029	1.73162	+	5.50367	D3ZN61	D3ZN61		Lgi3
25.3032	25.9954	25.4802	25.8036	26.0325	27.4857	27.673	27.294	+	C6_RCS	biological regulation;cellular macromolecule metabolic process;cellular metabolic process;cellular process;cellular protein metabolic process;macromolecule metabolic process;macromolecule modification;metabolic process;positive regulation of apoptosis;positive regulation of biological process;positive regulation of cell death;positive regulation of cellular process;positive regulation of neuron a…	acid-amino acid ligase activity;catalytic activity;ligase activity;ligase activity, forming carbon-nitrogen bonds;NEDD8 ligase activity;protein-glutamic acid ligase activity;ribosomal S6-glutamic acid ligase activity;small conjugating protein ligase activity;ubiquitin-protein ligase activity	cell part;cytoplasm;extracellular membrane-bounded organelle;extracellular organelle;extracellular region part;extracellular vesicular exosome;intracellular part;membrane-bounded organelle;membrane-bounded vesicle;organelle;vesicle	Ubiquitin mediated proteolysis	5	5	5	25.1	25.1	25.1	20.9	0	8.0898	716350000	9	1.97865	0.0148503	1.47568	+	3.66601	D3ZNQ6	D3ZNQ6		Ube2m
35.373	35.528	35.504	35.8393	35.3951	35.5572	35.2685	36.1387					anchoring collagen;collagen;collagen type IX;extracellular matrix part;extracellular region part;FACIT collagen	Protein digestion and absorption	34	34	34	69.5	69.5	69.5	65.413	0	323.31	303970000000	882	0.0465654	0.905338	0.0288095		0.133283	D3ZNT5	D3ZNT5		Col9a2
30.0128	29.6538	26.5126	29.5709	31.1194	30.8494	31.2375	31.7398	+	C6_RCS	biological regulation;cell redox homeostasis;cellular homeostasis;cellular macromolecule metabolic process;cellular metabolic process;cellular process;cellular protein metabolic process;homeostatic process;macromolecule metabolic process;metabolic process;primary metabolic process;protein folding;protein metabolic process;regulation of biological process;regulation of biological quality;regulatio…	catalytic activity;flavin-linked sulfhydryl oxidase activity;intramolecular oxidoreductase activity;intramolecular oxidoreductase activity, interconverting keto- and enol-groups;intramolecular oxidoreductase activity, transposing S-S bonds;isomerase activity;oxidoreductase activity;oxidoreductase activity, acting on a sulfur group of donors;oxidoreductase activity, acting on a sulfur group of don…	cell part;cytoplasmic part;extracellular region part;extracellular space;Golgi apparatus part;integral to Golgi membrane;integral to membrane;integral to organelle membrane;intracellular organelle part;intracellular part;intrinsic to Golgi membrane;intrinsic to membrane;intrinsic to organelle membrane;membrane part;organelle part		12	12	12	15.8	15.8	15.8	79.197	0	38.337	13237000000	32	1.47948	0.0417565	2.29899	+	2.75316	D3ZP13	D3ZP13	Sulfhydryl oxidase	Qsox2
26.5038	26.3015	25.8199	25.456	28.2996	28.9103	28.728	27.8865	+	C6_RCS	biological regulation;cellular macromolecule metabolic process;cellular metabolic process;cellular process;cellular protein metabolic process;dephosphorylation;macromolecule metabolic process;macromolecule modification;metabolic process;negative regulation of antigen receptor-mediated signaling pathway;negative regulation of ATP citrate synthase activity;negative regulation of biological process;…	calcium channel inhibitor activity;calcium channel regulator activity;catalytic activity;channel inhibitor activity;channel regulator activity;hydrolase activity;hydrolase activity, acting on ester bonds;ion channel inhibitor activity;phosphatase activity;phosphohistidine phosphatase activity;phosphoric ester hydrolase activity	cell part;cytoplasmic part;cytosol;extracellular membrane-bounded organelle;extracellular organelle;extracellular region part;extracellular vesicular exosome;intracellular part;membrane-bounded organelle;membrane-bounded vesicle;organelle;vesicle	Fructose and mannose metabolism	3	3	3	22.6	22.6	22.6	14.01	0	5.829	1523300000	11	3.50441	0	2.4358	+	7.39886	D3ZP47	D3ZP47		Phpt1
32.9012	32.6715	32.235	32.1563	32.8787	32.5752	32.8136	33.7183			anatomical structure morphogenesis;biological regulation;cell morphogenesis;cell morphogenesis involved in differentiation;cellular component morphogenesis;cellular component organization;cellular component organization or biogenesis;cellular developmental process;cellular process;developmental process;epithelial to mesenchymal transition;negative regulation of biological process;negative regulat…	binding;cargo receptor activity;catalytic activity;cation binding;copper ion binding;ion binding;metal ion binding;oxidoreductase activity;oxidoreductase activity, acting on the CH-NH2 group of donors;oxidoreductase activity, acting on the CH-NH2 group of donors, oxygen as acceptor;receptor activity;scavenger receptor activity;transition metal ion binding	cell part;extracellular region;membrane		18	18	18	23.1	23.1	23.1	83.628	0	168.19	43062000000	340	0.824523	0.158182	0.505432		1.6512	D3ZP82	D3ZP82		Loxl3
30.5441	30.3431	29.1896	29.7128	29.7633	28.3058	28.5396	29.143			cellular component biogenesis;cellular component biogenesis at cellular level;cellular component organization or biogenesis;cellular component organization or biogenesis at cellular level;cellular process;ribonucleoprotein complex biogenesis;ribosome biogenesis		cell part;cytoplasmic part;intracellular non-membrane-bounded organelle;intracellular organelle;intracellular part;macromolecular complex;non-membrane-bounded organelle;organelle;ribonucleoprotein complex;ribosome	Ribosome	6	6	6	23.8	23.8	23.8	29.864	0	13.25	4324200000	43	1.18194	0.0741891	-1.00946		-2.2463	F1M013;D3ZU22;D3ZPL5;P62425;F1M1M2;D4A6B9;M0R3M3;F1M4C7;D3ZJH5;F1M0S7;D3ZNA3;F1M2Q3;D4A8X2;M0R7A4;D3ZD15	F1M013;D3ZU22;D3ZPL5;P62425;F1M1M2;D4A6B9;M0R3M3;F1M4C7;D3ZJH5;F1M0S7;D3ZNA3;F1M2Q3;D4A8X2	60S ribosomal protein L7a	LOC100910109;LOC100361311;RGD1562953;Rpl7a;RGD1563220;LOC680161;RGD1563045;LOC100911966;LOC100911987;RGD1564370
28.1335	28.0457	27.5959	28.3833	27.946	27.0895	27.9991	27.9079			establishment of localization;establishment of localization in cell;establishment of protein localization;intracellular protein transport;intracellular transport;protein transport;transport		cell part;cytoplasm;extracellular membrane-bounded organelle;extracellular organelle;extracellular region part;extracellular vesicular exosome;intracellular organelle part;intracellular part;membrane;membrane-bounded organelle;membrane-bounded vesicle;nuclear part;nucleoplasm;organelle;organelle part;vesicle		12	12	12	11.2	11.2	11.2	110.21	0	31.095	1295800000	25	0.514672	0.340824	-0.303966		-1.11952	D3ZPR0	D3ZPR0		Cse1l
27.9315	28.0329	25.5388	26.1424	27.626	27.9673	27.4726	27.4786			cellular component organization;cellular component organization at cellular level;cellular component organization or biogenesis;cellular component organization or biogenesis at cellular level;cellular process;embryo implantation;extracellular matrix organization;extracellular structure organization;reproductive process	binding;calcium ion binding;cation binding;enzyme activator activity;enzyme regulator activity;ion binding;metal ion binding;peptidase activator activity;peptidase regulator activity	basement membrane;extracellular matrix part;extracellular membrane-bounded organelle;extracellular organelle;extracellular region part;extracellular space;extracellular vesicular exosome;membrane-bounded organelle;membrane-bounded vesicle;organelle;vesicle		7	7	1	9.6	9.6	1.3	78.071	0	25.336	1125400000	21	0.520608	0.336373	0.724736		1.13011	D3ZQ25	D3ZQ25	Fibulin-1	Fbln1
29.16	29.104	29.2333	27.7416	29.3434	29.2702	29.1616	30.0746			cellular macromolecule metabolic process;cellular metabolic process;cellular process;cellular protein metabolic process;cellular response to chemical stimulus;cellular response to endogenous stimulus;cellular response to hormone stimulus;cellular response to organic substance;cellular response to stimulus;macromolecule metabolic process;macromolecule modification;metabolic process;peptidyl-amino …	binding;carboxylic acid binding;catalytic activity;cation binding;ferrous iron binding;ion binding;iron ion binding;L-ascorbic acid binding;metal ion binding;oxidoreductase activity;oxidoreductase activity, acting on paired donors, with incorporation or reduction of molecular oxygen;oxidoreductase activity, acting on paired donors, with incorporation or reduction of molecular oxygen, 2-oxoglutara…	cell part;collagen;cytoplasmic part;endoplasmic reticulum;endoplasmic reticulum membrane;endoplasmic reticulum part;extracellular matrix part;extracellular membrane-bounded organelle;extracellular organelle;extracellular region part;extracellular vesicular exosome;intracellular membrane-bounded organelle;intracellular organelle;intracellular organelle part;intracellular part;membrane;membrane par…	Lysine degradation	14	14	14	23.6	23.6	23.6	83.612	0	62.784	4140600000	41	0.7825	0.176419	0.652729		1.5808	D3ZQ74;Q63321	D3ZQ74;Q63321	Procollagen-lysine,2-oxoglutarate 5-dioxygenase 1	Plod1
25.8067	28.4854	26.4187	25.5256	27.1039	27.2913	27.3571	25.4869					cell part;external side of plasma membrane;membrane part;plasma membrane part		6	6	6	2.7	2.7	2.7	199.11	0	9.9513	765080000	18	0.116119	0.786635	0.25069		0.312292	D3ZQK8	D3ZQK8		Ly75
26.4569	25.3674	26.5005	26.8385	27.2112	27.0247	26.944	26.9779			biological regulation;cellular component assembly;cellular component assembly at cellular level;cellular component organization;cellular component organization at cellular level;cellular component organization or biogenesis;cellular component organization or biogenesis at cellular level;cellular macromolecular complex assembly;cellular macromolecular complex subunit organization;cellular process;…	binding;nucleic acid binding;RNA binding	catalytic step 2 spliceosome;cell part;intracellular organelle part;intracellular part;macromolecular complex;nuclear part;nucleoplasm;organelle part;prespliceosome;ribonucleoprotein complex;small nuclear ribonucleoprotein complex;spliceosomal complex;U2 snRNP;U2-type prespliceosome;U2-type spliceosomal complex	Spliceosome	8	8	8	11.8	11.8	11.8	88.587	0	17.868	571530000	14	1.21653	0.0704615	0.748676		2.30432	D3ZQM0	D3ZQM0		Sf3a1
25.7753	28.5005	25.8848	26.428	26.4905	27.5458	26.9387	26.7533			anatomical structure development;axon extension;biological regulation;cell differentiation;cell growth;cell surface receptor linked signaling pathway;cellular developmental process;cellular process;cellular response to stimulus;developmental cell growth;developmental growth;developmental growth involved in morphogenesis;developmental process;growth;integrin-mediated signaling pathway;olfactory lo…	receptor activity	cell part;external side of plasma membrane;membrane part;plasma membrane part	Axon guidance	5	5	5	8.9	8.9	8.9	75.143	0	10.817	677080000	13	0.163282	0.720265	0.284889		0.423601	D3ZQP6	D3ZQP6		Sema7a
25.2448	25.6185	26.2404	25.318	26.8145	27.3172	27.0435	26.9398	+	C6_RCS	B cell activation;B cell activation involved in immune response;cell activation;cell activation involved in immune response;cellular macromolecule metabolic process;cellular metabolic process;cellular nitrogen compound metabolic process;cellular process;DNA metabolic process;DNA recombination;immune effector process;immune system process;isotype switching;leukocyte activation;leukocyte activation…	adenyl nucleotide binding;adenyl ribonucleotide binding;ATP binding;binding;DNA binding;nucleic acid binding;nucleotide binding;purine nucleotide binding;purine ribonucleoside triphosphate binding;purine ribonucleotide binding;ribonucleotide binding	cell part;intracellular membrane-bounded organelle;intracellular organelle;intracellular part;membrane-bounded organelle;nucleus;organelle		7	7	7	10.4	10.4	10.4	68.773	0	18.476	685180000	14	2.89195	0.00322222	1.42328	+	5.68074	D3ZRE7	D3ZRE7		Swap70
26.3122	29.0066	29.3292	30.2503	27.578	27.8283	28.3675	27.8034			biosynthetic process;cellular biosynthetic process;cellular macromolecule biosynthetic process;cellular macromolecule metabolic process;cellular metabolic process;cellular process;cellular protein metabolic process;macromolecule biosynthetic process;macromolecule metabolic process;metabolic process;primary metabolic process;protein metabolic process;translation	structural constituent of ribosome;structural molecule activity	cell part;cytoplasmic part;cytosolic large ribosomal subunit;intracellular non-membrane-bounded organelle;intracellular organelle;intracellular organelle part;intracellular part;large ribosomal subunit;macromolecular complex;non-membrane-bounded organelle;organelle;organelle part;ribonucleoprotein complex;ribosome	Ribosome	6	6	6	27.6	27.6	27.6	24.069	0	41.648	1982600000	24	0.428335	0.409922	-0.830287		-0.962513	F1M2E9;D3ZRM9;P41123;A0A0G2JYG9;D3ZD02	F1M2E9;D3ZRM9;P41123;A0A0G2JYG9;D3ZD02	60S ribosomal protein L13	LOC100360491;Rpl13;RGD1563145
25.6471	25.2059	26.0105	26.2342	25.503	25.4579	25.8843	25.7355			aging;amine metabolic process;anatomical structure development;biological regulation;biosynthetic process;brain development;carboxylic acid metabolic process;cell differentiation;cellular amine metabolic process;cellular amino acid metabolic process;cellular aromatic compound metabolic process;cellular biosynthetic process;cellular component organization;cellular component organization at cellula…	binding;catalytic activity;cation binding;chromatin binding;DNA (cytosine-5-)-methyltransferase activity;DNA (cytosine-5-)-methyltransferase activity, acting on CpG substrates;DNA binding;DNA-methyltransferase activity;double-stranded DNA binding;enzyme binding;estrogen receptor binding;histone deacetylase binding;hormone receptor binding;ion binding;metal ion binding;methyl-CpG binding;methyltra…	cell body;cell part;centromeric heterochromatin;chromatin;chromosomal part;cytoplasm;heterochromatin;intracellular membrane-bounded organelle;intracellular organelle;intracellular organelle part;intracellular part;macromolecular complex;membrane-bounded organelle;neuronal cell body;nucleus;organelle;organelle part;protein complex;replication fork		5	5	5	3.1	3.1	3.1	182.56	0	9.1974	183460000	7	0.208723	0.654211	-0.129237		-0.524998	D3ZS06;F1LQT9;Q9Z330-5;Q9Z330-6;Q9Z330-9;Q9Z330-2;Q9Z330;Q9Z330-8;Q9Z330-4;Q9Z330-3;Q9Z330-7	D3ZS06;F1LQT9;Q9Z330-5;Q9Z330-6;Q9Z330-9;Q9Z330-2;Q9Z330;Q9Z330-8;Q9Z330-4;Q9Z330-3;Q9Z330-7	DNA (cytosine-5)-methyltransferase;DNA (cytosine-5)-methyltransferase 1	Dnmt1
27.9716	27.8405	25.5379	25.6428	25.6607	26.8431	26.6407	27.503				binding;carbohydrate binding			8	8	8	7.4	7.4	7.4	133.44	0	17.729	780520000	12	0.038854	0.922288	-0.0863271		-0.112073	D3ZSA9	D3ZSA9		Nomo1
33.9093	33.5546	33.513	33.3694	33.319	33.8422	33.8053	34.5401			biological adhesion;cell adhesion;cellular process	binding;carbohydrate binding;glycosaminoglycan binding;hyaluronic acid binding;pattern binding;polysaccharide binding			17	17	17	25.6	25.6	25.6	67.554	0	323.31	94128000000	338	0.476266	0.368463	0.290054		1.0504	D3ZSC1	D3ZSC1		Susd5
30.4827	30.9662	30.7121	31.1344	30.9226	30.7517	30.466	30.5152				binding;calcium ion binding;cation binding;ion binding;metal ion binding	adherens junction;anchoring junction;cell junction;cell-substrate adherens junction;cell-substrate junction;extracellular membrane-bounded organelle;extracellular organelle;extracellular region part;extracellular vesicular exosome;focal adhesion;membrane-bounded organelle;membrane-bounded vesicle;organelle;vesicle		9	9	9	19.8	19.8	19.8	47.712	0	22.856	11273000000	64	0.393485	0.437852	-0.159988		-0.897298	D3ZSY7	D3ZSY7		Fbln7
25.677	24.827	26.3106	25.7516	25.3165	26.2129	25.8363	26.234			biological regulation;cellular macromolecule metabolic process;cellular metabolic process;cellular process;cellular protein metabolic process;cellular response to stimulus;macromolecule metabolic process;macromolecule modification;metabolic process;primary metabolic process;protein metabolic process;protein modification process;protein sulfation;regulation of biological process;regulation of cell…	[heparan sulfate]-glucosamine 3-sulfotransferase 1 activity;catalytic activity;heparan sulfate sulfotransferase activity;sulfotransferase activity;transferase activity;transferase activity, transferring sulfur-containing groups	cell part;integral to membrane;integral to plasma membrane;intracellular;intrinsic to membrane;intrinsic to plasma membrane;membrane part;plasma membrane part	Glycosaminoglycan biosynthesis - heparan sulfate	3	3	3	6.7	6.7	6.7	43.339	0	4.8357	253090000	7	0.287783	0.555894	0.258363		0.690844	D3ZTA9;D3ZGJ6;D3ZFR1;D3ZWF9	D3ZTA9;D3ZGJ6;D3ZFR1	Sulfotransferase	Hs3st3b1;Hs3st6;Hs3st3a1
28.2614	28.2868	28.8928	27.7387	28.5475	27.5214	28.3074	27.3887			biosynthetic process;cell proliferation;cellular biosynthetic process;cellular macromolecule biosynthetic process;cellular macromolecule metabolic process;cellular metabolic process;cellular process;cellular protein metabolic process;macromolecule biosynthetic process;macromolecule metabolic process;metabolic process;primary metabolic process;protein metabolic process;translation	binding;nucleic acid binding;nucleotide binding;RNA binding;rRNA binding;structural constituent of ribosome;structural molecule activity	cell part;cytoplasmic part;cytosolic large ribosomal subunit;extracellular membrane-bounded organelle;extracellular organelle;extracellular region part;extracellular vesicular exosome;intracellular membrane-bounded organelle;intracellular non-membrane-bounded organelle;intracellular organelle;intracellular organelle part;intracellular part;large ribosomal subunit;macromolecular complex;membrane-b…	Ribosome	5	5	5	32.1	32.1	32.1	17.734	0	24.115	1619000000	36	0.423456	0.413691	-0.353673		-0.953454	F1LT35;D3ZTH8;P62752;D3ZNM1;D3ZTX9;D4AAL7;D3ZFK7;D3ZSR8;A0A0G2JU90	F1LT35;D3ZTH8;P62752;D3ZNM1;D3ZTX9;D4AAL7;D3ZFK7	60S ribosomal protein L23a	RGD1564606;LOC689899;Rpl23a;RGD1562755;RGD1565170;LOC683904;LOC690335
26.9832	25.9736	25.7157	26.98	27.4134	25.9836	26.9329	26.3811			biosynthetic process;cellular biosynthetic process;cellular macromolecule biosynthetic process;cellular macromolecule metabolic process;cellular metabolic process;cellular process;cellular protein metabolic process;macromolecule biosynthetic process;macromolecule metabolic process;metabolic process;primary metabolic process;protein metabolic process;translation	structural constituent of ribosome;structural molecule activity	adherens junction;anchoring junction;cell junction;cell part;cell-substrate adherens junction;cell-substrate junction;cytoplasmic part;cytosolic large ribosomal subunit;extracellular membrane-bounded organelle;extracellular organelle;extracellular region part;extracellular vesicular exosome;focal adhesion;intracellular membrane-bounded organelle;intracellular non-membrane-bounded organelle;intrac…	Ribosome	2	2	2	12.6	12.6	12.6	15.642	0	4.3752	634150000	16	0.234103	0.623552	0.264637		0.579552	D3ZTK5;P61354;M0R7P0	D3ZTK5;P61354;M0R7P0	60S ribosomal protein L27	RGD1563835;Rpl27;LOC100912027
28.2429	28.0996	28.5831	28.6642	29.5131	29.5717	29.1152	28.7195	+	C6_RCS	anatomical structure development;biological regulation;developmental process;lung development;organ development;posttranscriptional regulation of gene expression;regulation of biological process;regulation of biosynthetic process;regulation of cellular biosynthetic process;regulation of cellular macromolecule biosynthetic process;regulation of cellular metabolic process;regulation of cellular pro…	binding;eukaryotic initiation factor 4E binding;nucleic acid binding;protein binding;RNA binding;translation initiation factor binding	cell part;cytoplasmic part;eukaryotic translation initiation factor 4F complex;intracellular part;macromolecular complex;membrane;protein complex	RNA transport;Viral myocarditis	20	20	20	13.8	13.8	13.8	175.09	0	285.34	3435000000	43	1.87839	0.0205304	0.83242		3.47446	D4AD15;D3ZU13;M0RD03	D4AD15;D3ZU13;M0RD03		Eif4g1;LOC100911431;LOC100912571
28.8985	28.9039	28.5324	29.2191	26.8226	27.5144	27.8343	28.8022	+	C6_RCS	anatomical structure development;camera-type eye development;chordate embryonic development;developmental process;embryo development;embryo development ending in birth or egg hatching;eye development;in utero embryonic development;organ development;sensory organ development	binding;calcium ion binding;cation binding;ion binding;metal ion binding	cell part;cytoplasmic part;endoplasmic reticulum;intracellular membrane-bounded organelle;intracellular organelle;intracellular part;membrane-bounded organelle;organelle		7	7	7	21.5	21.5	21.5	38.09	0	19.642	1835500000	24	1.41122	0.049371	-1.1451	+	-2.63508	D3ZUB0	D3ZUB0		Rcn1
26.1149	28.0784	27.9181	27.7872	24.7043	25.0028	24.8107	25.1974	+	C6_RCS	cell differentiation;cellular component assembly;cellular component organization;cellular component organization or biogenesis;cellular developmental process;cellular process;cellular response to acid;cellular response to amine stimulus;cellular response to amino acid stimulus;cellular response to chemical stimulus;cellular response to endogenous stimulus;cellular response to organic nitrogen;cel…		cell part;cytoplasmic part;extracellular matrix;extracellular membrane-bounded organelle;extracellular organelle;extracellular region;extracellular region part;extracellular vesicular exosome;intracellular organelle part;intracellular part;lysosomal membrane;macromolecular complex;membrane;membrane-bounded organelle;membrane-bounded vesicle;organelle;organelle membrane;organelle part;plasma membr…		5	5	5	6	6	6	108.8	0	12.211	522770000	13	2.78622	0.00346988	-2.54584	+	-5.41791	D3ZUL3;M0RDR9	D3ZUL3		Col6a1
25.941	25.714	24.5533	25.8429	27.0181	26.6913	26.9873	26.7771	+	C6_RCS	biological regulation;cellular component assembly;cellular component assembly at cellular level;cellular component organization;cellular component organization at cellular level;cellular component organization or biogenesis;cellular component organization or biogenesis at cellular level;cellular macromolecular complex assembly;cellular macromolecular complex subunit organization;cellular macromol…	binding;nucleic acid binding;ribonucleoprotein binding;ribosome binding;RNA binding;translation factor activity, nucleic acid binding;translation initiation factor activity;tRNA binding	blood microparticle;cell part;cytoplasmic part;eukaryotic translation initiation factor 2 complex;extracellular region part;intracellular part;macromolecular complex;protein complex		4	4	4	9	9	9	65.348	0	7.6094	484440000	6	2.18328	0.00879452	1.35562	+	4.07251	D3ZUV3	D3ZUV3		Eif2a
25.9207	25.7325	26.4511	26.2855	25.3135	26.9291	26.8557	26.8884			cellular component organization;cellular component organization or biogenesis;cellular membrane organization;cellular process;endocytosis;establishment of localization;establishment of localization in cell;establishment of protein localization;intracellular protein transport;intracellular transport;membrane invagination;membrane organization;protein transport;transport;vesicle-mediated transport	binding;lipid binding;protein binding;protein complex binding;protein C-terminus binding;protein transporter activity;substrate-specific transporter activity;transporter activity	apical plasma membrane;AP-type membrane coat adaptor complex;basolateral plasma membrane;cell part;clathrin adaptor complex;coated pit;cytoplasmic part;intracellular part;macromolecular complex;membrane;membrane part;plasma membrane;plasma membrane part;protein complex	Endocrine and other factor-regulated calcium reabsorption;Endocytosis;Huntington's disease	5	5	5	5.3	5.3	5.3	107.67	0	9.9726	429150000	8	0.412861	0.423569	0.39924		0.933704	D3ZUY8;A0A0G2K943;Q66HM2;P18484	D3ZUY8		Ap2a1
31.6811	30.1986	31.4772	32.6772	31.9962	32.0917	32.1329	31.9983			aging;anatomical structure development;biological regulation;cell aging;cell cycle checkpoint;cellular component disassembly;cellular component disassembly at cellular level;cellular component organization;cellular component organization at cellular level;cellular component organization or biogenesis;cellular component organization or biogenesis at cellular level;cellular macromolecular complex d…	binding;damaged DNA binding;DNA binding;nucleic acid binding	cell part;chromatin;chromosomal part;chromosome;chromosome, telomeric region;condensed chromosome;condensed nuclear chromosome;extracellular membrane-bounded organelle;extracellular organelle;extracellular region part;extracellular vesicular exosome;germ cell nucleus;intracellular membrane-bounded organelle;intracellular non-membrane-bounded organelle;intracellular organelle;intracellular organel…	Systemic lupus erythematosus	6	6	6	38.3	38.3	38.3	14.068	0	31.288	24934000000	100	0.487179	0.358421	0.546252		1.07015	M0RDM4;Q6I8Q6;G3V9C0;D3ZVK7;Q64598;Q4FZT6;Q00728;P0CC09;P0C170;P0C169;P02262;D4ACV3;M0RCL5;A9UMV8;D3ZXP3;A0A0A0MXW3;D4AEC0;D3ZWE0;P0C0S7;M0R6X5	M0RDM4;Q6I8Q6;G3V9C0;D3ZVK7;Q64598;Q4FZT6;Q00728;P0CC09;P0C170;P0C169;P02262;D4ACV3;M0RCL5;A9UMV8;D3ZXP3	Histone H2A;Histone H2A type 1-F;Histone H2A type 3;Histone H2A type 4;Histone H2A type 2-A;Histone H2A type 1-E;Histone H2A type 1-C;Histone H2A type 1;Histone H2A.J	LOC680322;Hist1h2af;Hist1h2ac;Hist1h2ak;Hist2h2aa3;Hist2h2ac;LOC100910554;H2afj;H2afx
30.2779	30.1947	30.5376	30.0693	29.2957	29.4309	29.5845	29.5547	+	C6_RCS	biological regulation;catabolic process;cellular catabolic process;cellular macromolecule catabolic process;cellular macromolecule metabolic process;cellular metabolic process;cellular process;cellular protein metabolic process;macromolecule catabolic process;macromolecule metabolic process;macromolecule modification;metabolic process;modification-dependent macromolecule catabolic process;modific…	binding;catalytic activity;cation binding;cysteine-type endopeptidase activity;cysteine-type peptidase activity;endopeptidase activity;exopeptidase activity;hydrolase activity;ion binding;metal ion binding;omega peptidase activity;peptidase activity;peptidase activity, acting on L-amino acid peptides;small conjugating protein-specific protease activity;transition metal ion binding;ubiquitin-speci…	cell part;cytoplasmic part;intracellular membrane-bounded organelle;intracellular organelle;intracellular part;lysosome;lytic vacuole;membrane-bounded organelle;organelle;vacuole		18	18	18	25.4	25.4	25.4	95.778	0	129.4	5272100000	82	3.28956	0.00104	-0.803427		-6.75515	D3ZVQ0	D3ZVQ0	Ubiquitin carboxyl-terminal hydrolase	Usp5
27.3431	27.7745	27.2547	28.3528	27.2983	27.5567	27.7789	27.8477			catabolic process;cellular catabolic process;cellular component organization;cellular component organization at cellular level;cellular component organization or biogenesis;cellular component organization or biogenesis at cellular level;cellular metabolic process;cellular nitrogen compound catabolic process;cellular nitrogen compound metabolic process;cellular process;chromosome organization;deox…	binding;catalytic activity;cation binding;dITP diphosphatase activity;hydrolase activity;hydrolase activity, acting on acid anhydrides;hydrolase activity, acting on acid anhydrides, in phosphorus-containing anhydrides;ion binding;metal ion binding;nucleoside-triphosphate diphosphatase activity;nucleotide binding;pyrophosphatase activity	cell part;cytoplasm;intracellular part	Drug metabolism - other enzymes;Purine metabolism;Pyrimidine metabolism	4	4	4	24.7	24.7	24.7	21.927	0	28.428	1294100000	16	0.0782451	0.847769	-0.0608544		-0.217359	D3ZW55	D3ZW55	Inosine triphosphate pyrophosphatase	Itpa
26.7882	26.1737	26.0686	26.568	26.0484	26.1584	25.176	26.2292			anatomical structure development;biological regulation;biosynthetic process;Cajal body organization;cell cycle process;cell proliferation;cellular biosynthetic process;cellular component organization;cellular component organization at cellular level;cellular component organization or biogenesis;cellular component organization or biogenesis at cellular level;cellular macromolecule biosynthetic pro…	binding;cation binding;ion binding;metal ion binding;protein binding;transition metal ion binding;translation initiation factor binding;zinc ion binding	axon;Cajal body;cell part;cell projection;cell projection part;cytoplasm;growth cone;intracellular non-membrane-bounded organelle;intracellular organelle;intracellular organelle part;intracellular part;macromolecular complex;neuron projection;non-membrane-bounded organelle;nuclear body;nuclear part;nucleolus;nucleoplasm part;organelle;organelle part;perikaryon;protein complex;site of polarized gr…		6	6	6	15.3	15.3	15.3	50.854	0	33.069	366800000	6	0.835709	0.153883	-0.496614		-1.66989	D3ZWN1	D3ZWN1		Zfp259
26.1758	26.9562	26.4364	27.31	27.3681	27.9444	28.2349	27.3099	+	C6_RCS	actin cytoskeleton organization;actin filament-based process;anatomical structure development;B cell activation;cell activation;cellular component organization;cellular component organization at cellular level;cellular component organization or biogenesis;cellular component organization or biogenesis at cellular level;cellular macromolecule metabolic process;cellular metabolic process;cellular pr…		cell part;cytoplasmic part;cytosolic part;intracellular part;macromolecular complex;prefoldin complex;protein complex		2	2	2	17.2	17.2	17.2	14.255	0	51.119	988640000	12	1.57744	0.0351167	0.994752		2.92501	D3ZX38	D3ZX38		Pfdn1
37.0052	37.3958	36.9557	36.8147	36.6944	36.6565	36.4404	36.9491			anatomical structure development;developmental process;developmental process involved in reproduction;female gonad development;gonad development;male gonad development;organ development;reproductive process;reproductive structure development		anchoring collagen;collagen;collagen type IX;extracellular matrix part;extracellular region part;FACIT collagen		38	38	38	62.2	62.2	62.2	63.465	0	323.31	688790000000	995	1.15682	0.0749428	-0.357772		-2.20426	D3ZX71	D3ZX71		Col9a3
26.1758	25.7568	27.0082	25.9544	27.0956	26.0845	26.3038	26.4003			biological regulation;biosynthetic process;cellular biosynthetic process;cellular component organization;cellular component organization at cellular level;cellular component organization or biogenesis;cellular component organization or biogenesis at cellular level;cellular macromolecule biosynthetic process;cellular macromolecule metabolic process;cellular metabolic process;cellular nitrogen comp…	structural constituent of ribosome;structural molecule activity	cell part;cytoplasmic part;intracellular organelle part;intracellular part;large ribosomal subunit;macromolecular complex;mitochondrial large ribosomal subunit;mitochondrial part;organellar large ribosomal subunit;organelle part;ribonucleoprotein complex		3	3	3	10.9	10.9	10.9	29.441	0	5.9544	380450000	5	0.294267	0.547754	0.247277		0.703955	D3ZXF9	D3ZXF9		Mrpl12
25.4844	27.2779	26.3132	25.6175	25.4542	25.9385	26.4257	25.3881			carbohydrate metabolic process;metabolic process;primary metabolic process	catalytic activity			3	3	3	4.2	4.2	4.2	76.953	0	6.4873	215120000	6	0.332542	0.501556	-0.371601		-0.78006	D3ZY02	D3ZY02		Athl1
25.8247	25.2219	27.9109	27.6816	29.404	28.8494	28.9774	28.7775	+	C6_RCS	establishment of localization;transport	binding;nucleic acid binding;nucleotide binding	cell part;intracellular		10	10	9	28.6	28.6	26.9	51.786	0	67.226	2603200000	28	1.85248	0.0212834	2.3423	+	3.42571	D3ZYS7;F1M2M6	D3ZYS7		G3bp1
26.0188	28.0498	28.7788	28.3164	28.5518	28.3142	28.8943	28.4161			apoptotic cell clearance;biological regulation;cell redox homeostasis;cellular component organization;cellular component organization or biogenesis;cellular homeostasis;cellular macromolecule metabolic process;cellular membrane organization;cellular metabolic process;cellular process;cellular protein metabolic process;cellular response to stimulus;cellular response to stress;endocytosis;establish…	catalytic activity;intramolecular oxidoreductase activity;intramolecular oxidoreductase activity, interconverting keto- and enol-groups;intramolecular oxidoreductase activity, transposing S-S bonds;isomerase activity;protein disulfide isomerase activity	cell part;cytoplasmic part;endoplasmic reticulum;endoplasmic reticulum lumen;endoplasmic reticulum part;intracellular membrane-bounded organelle;intracellular organelle;intracellular organelle lumen;intracellular organelle part;intracellular part;membrane-bounded organelle;membrane-enclosed lumen;organelle;organelle lumen;organelle part	Protein processing in endoplasmic reticulum	5	5	5	12.9	12.9	12.9	46.353	0	15.254	2304900000	25	0.565637	0.301091	0.753158		1.20975	D3ZZC1	D3ZZC1		Txndc5
26.0693	26.6809	25.0722	25.4166	26.7438	25.5626	26.0245	25.7348			cellular macromolecule metabolic process;cellular metabolic process;cellular nitrogen compound metabolic process;cellular process;localization;macromolecule localization;macromolecule metabolic process;metabolic process;nitrogen compound metabolic process;nucleic acid metabolic process;nucleobase-containing compound metabolic process;primary metabolic process;protein localization;RNA metabolic pr…	adenyl nucleotide binding;adenyl ribonucleotide binding;ATP binding;ATPase activity;ATPase activity, coupled;ATP-dependent helicase activity;ATP-dependent RNA helicase activity;binding;catalytic activity;helicase activity;hydrolase activity;hydrolase activity, acting on acid anhydrides;hydrolase activity, acting on acid anhydrides, in phosphorus-containing anhydrides;nucleoside-triphosphatase act…	cell part;cytoplasm;intracellular non-membrane-bounded organelle;intracellular organelle;intracellular organelle part;intracellular part;membrane;non-membrane-bounded organelle;nuclear part;nucleolus;nucleoplasm;organelle;organelle part	Spliceosome	3	3	3	3.4	3.4	3.4	102.07	0	6.8018	225310000	6	0.182941	0.693204	0.206677		0.4681	D4A031	D4A031		Ddx42
28.7334	27.2071	28.2593	28.728	28.4771	28.0599	27.9603	28.0734			anatomical structure development;anatomical structure morphogenesis;biological regulation;biosynthetic process;cellular biosynthetic process;cellular hyperosmotic response;cellular macromolecule biosynthetic process;cellular macromolecule metabolic process;cellular metabolic process;cellular nitrogen compound metabolic process;cellular process;cellular response to abiotic stimulus;cellular respon…	binding;DNA binding;mRNA 3'-UTR binding;mRNA binding;nucleic acid binding;regulatory region DNA binding;regulatory region nucleic acid binding;RNA binding;RNA polymerase II regulatory region DNA binding;RNA polymerase II regulatory region sequence-specific DNA binding;sequence-specific DNA binding;single-stranded DNA binding;structure-specific DNA binding;transcription regulatory region DNA bindi…	cell junction;cell part;cell-cell junction;cytoplasm;gap junction;intracellular membrane-bounded organelle;intracellular organelle;intracellular part;macromolecular complex;membrane-bounded organelle;nucleus;organelle;polysome;ribonucleoprotein complex	Tight junction	6	3	3	27.1	14.8	14.8	31.287	0	69.738	2111700000	21	0.0858366	0.837355	-0.0892806		-0.23684	D4A0L4;F1MA18;Q62764-2;Q62764	D4A0L4;F1MA18;Q62764-2;Q62764	Y-box-binding protein 3	Ybx3
25.1318	26.421	26.5176	26.7755	27.1783	27.1644	27.0631	25.0662			amine metabolic process;aminoglycan metabolic process;anatomical structure morphogenesis;carbohydrate metabolic process;cell proliferation;cellular macromolecule metabolic process;cellular metabolic process;cellular nitrogen compound metabolic process;cellular process;cellular response to heat;cellular response to stimulus;cellular response to stress;developmental process;DNA metabolic process;gl…				5	5	5	9.7	9.7	9.7	343.35	0	12.489	804990000	9	0.262976	0.586183	0.4065		0.640053	D4A0Y6	D4A0Y6		Mki67
25.4225	25.6952	26.172	24.8131	25.8289	24.8033	24.6225	24.9693			establishment of localization;establishment of localization in cell;establishment of protein localization;intracellular protein transport;intracellular transport;protein transport;transport				2	2	2	2.2	2.2	2.2	118.93	0	4.5196	171930000	3	0.563321	0.301732	-0.469733		-1.20568	D4A2D7	D4A2D7		Ipo4
31.6125	30.9349	29.6689	30.6016	31.8727	31.7962	31.7244	31.2476			biological regulation;cellular component organization;cellular component organization at cellular level;cellular component organization or biogenesis;cellular component organization or biogenesis at cellular level;cellular process;cellular response to chemical stimulus;cellular response to drug;cellular response to stimulus;cytoskeleton organization;establishment of localization;establishment of …		cell part;cell projection cytoplasm;cell projection part;centrosome;cytoplasm;cytoplasmic part;cytoskeletal part;intracellular membrane-bounded organelle;intracellular non-membrane-bounded organelle;intracellular organelle;intracellular organelle part;intracellular part;membrane-bounded organelle;microtubule organizing center;non-membrane-bounded organelle;nucleus;organelle;organelle part		5	5	5	23.2	23.2	23.2	23.596	0	26.302	17664000000	74	1.17392	0.0748169	0.955762		2.23287	D4A2G9	D4A2G9		Ranbp1
26.0086	27.4329	27.5862	26.1866	26.4348	26.3283	26.7737	24.7478			biological regulation;cell division;cellular process;regulation of biological process;regulation of biosynthetic process;regulation of cellular biosynthetic process;regulation of cellular macromolecule biosynthetic process;regulation of cellular metabolic process;regulation of cellular process;regulation of gene expression;regulation of macromolecule biosynthetic process;regulation of macromolecu…				5	5	5	4	4	4	132.15	0	10.469	320590000	5	0.560562	0.303224	-0.73244		-1.20083	D4A2P1	D4A2P1		Ccar1
27.9829	27.6394	26.4461	27.6221	28.1754	28.0524	28.1479	28.5542			anatomical structure development;anatomical structure formation involved in morphogenesis;biological regulation;cellular process;developmental process;epidermis development;hair cycle process;hair follicle development;molting cycle;molting cycle process;multicellular organismal process;negative regulation of biological process;negative regulation of cell communication;negative regulation of cell …	endopeptidase inhibitor activity;endopeptidase regulator activity;enzyme inhibitor activity;enzyme regulator activity;peptidase inhibitor activity;peptidase regulator activity	cell part;cell surface;extracellular region part;extracellular space		14	14	14	12.8	12.8	12.8	161.88	0	81.787	1669300000	42	1.20808	0.0710499	0.809876		2.29013	D4A447	D4A447		Cd109
30.5937	30.7828	32.0699	30.9365	31.5916	31.494	31.4136	31.5155			biosynthetic process;cellular biosynthetic process;cellular macromolecule biosynthetic process;cellular macromolecule metabolic process;cellular metabolic process;cellular process;macromolecule biosynthetic process;macromolecule metabolic process;metabolic process;translational elongation	structural constituent of ribosome;structural molecule activity	cell part;cytoplasmic part;intracellular non-membrane-bounded organelle;intracellular organelle;intracellular part;macromolecular complex;non-membrane-bounded organelle;organelle;ribonucleoprotein complex;ribosome	Ribosome	6	6	6	76.5	76.5	76.5	11.706	0	127.79	16848000000	97	0.571801	0.296246	0.407945		1.22056	D4A4D5;P02401;D3ZN03	D4A4D5;P02401;D3ZN03	60S acidic ribosomal protein P2	LOC498555;Rplp2;LOC100362751
25.7837	27.0327	25.1204	26.1365	24.7672	25.5135	26.5497	25.7705					cell part;intracellular membrane-bounded organelle;intracellular organelle;intracellular part;membrane-bounded organelle;nucleus;organelle		4	4	4	4.8	4.8	4.8	119.86	0	23.735	345300000	7	0.281955	0.561393	-0.368078		-0.679005	D4A4J0	D4A4J0		Supt16h
26.636	27.8601	26.6207	28.0909	27.3885	27.6007	28.2713	24.1961			alcohol metabolic process;carbohydrate metabolic process;cellular carbohydrate metabolic process;cellular metabolic process;cellular process;hexose metabolic process;mannose metabolic process;metabolic process;monosaccharide metabolic process;primary metabolic process;small molecule metabolic process	alpha-mannosidase activity;binding;carbohydrate binding;catalytic activity;cation binding;hydrolase activity;hydrolase activity, acting on glycosyl bonds;hydrolase activity, hydrolyzing N-glycosyl compounds;hydrolase activity, hydrolyzing O-glycosyl compounds;ion binding;mannosidase activity;metal ion binding;transition metal ion binding;zinc ion binding			6	6	6	5.2	5.2	5.2	131.96	0	10.066	997540000	10	0.171477	0.713437	-0.437785		-0.442275	D4A4J3;A0A0G2JWG1	D4A4J3;A0A0G2JWG1	Alpha-mannosidase	Man2a2
25.5592	26.395	25.92	25.9842	26.4544	27.1322	27.2946	27.2654	+	C6_RCS		anion channel activity;anion transmembrane transporter activity;channel activity;chloride channel activity;ion channel activity;ion transmembrane transporter activity;passive transmembrane transporter activity;substrate-specific channel activity;substrate-specific transmembrane transporter activity;substrate-specific transporter activity;transmembrane transporter activity;transporter activity	cell part;chloride channel complex;ion channel complex;macromolecular complex;membrane;membrane part;plasma membrane;protein complex		2	2	2	3	3	3	62.534	0	5.7037	613740000	11	2.19844	0.00897902	1.07207	+	4.10351	D4A4P8	D4A4P8	Protein tweety homolog	Ttyh2
31.0351	31.4624	31.4067	31.3864	31.1937	32.4733	32.619	32.7988			aging;biological regulation;catabolic process;cell aging;cell cycle arrest;cell cycle process;cellular catabolic process;cellular macromolecule catabolic process;cellular macromolecule metabolic process;cellular metabolic process;cellular process;cellular response to stimulus;cellular response to stress;cellular senescence;cyclin catabolic process;developmental process;G1 to G0 transition;macromo…		cell part;cytoplasmic membrane-bounded vesicle;cytoplasmic part;cytoplasmic vesicle;extracellular region part;extracellular space;intracellular membrane-bounded organelle;intracellular organelle;intracellular part;membrane-bounded organelle;membrane-bounded vesicle;organelle;transport vesicle;vesicle		4	4	4	27.7	27.7	27.7	16.949	0	12.063	28198000000	49	1.33777	0.0555116	0.948524		2.50934	D4A540	D4A540	Augurin	Ecrg4
25.9162	24.8345	25.9195	24.6419	27.0137	27.1798	26.9844	26.3345	+	C6_RCS	activation of caspase activity;activation of caspase activity by cytochrome c;apoptosis;biological regulation;cell death;cellular metabolic process;cellular process;death;electron transport chain;generation of precursor metabolites and energy;glial cell apoptosis;metabolic process;mitochondrial electron transport, cytochrome c to oxygen;mitochondrial electron transport, ubiquinol to cytochrome c;…	binding;cation binding;electron carrier activity;heme binding;ion binding;iron ion binding;lipid binding;metal ion binding;tetrapyrrole binding;transition metal ion binding	cell part;cytoplasmic part;cytosol;intracellular membrane-bounded organelle;intracellular organelle;intracellular organelle part;intracellular part;membrane;membrane part;membrane-bounded organelle;membrane-enclosed lumen;mitochondrial inner membrane;mitochondrial intermembrane space;mitochondrial membrane;mitochondrial membrane part;mitochondrial part;mitochondrial respiratory chain;mitochondrio…	Alzheimer's disease;Amyotrophic lateral sclerosis (ALS);Apoptosis;Colorectal cancer;Huntington's disease;ko05152;p53 signaling pathway;Parkinson's disease;Pathways in cancer;Small cell lung cancer;Toxoplasmosis;Viral myocarditis	3	3	3	31.4	31.4	31.4	11.635	0	20.177	575810000	14	2.13437	0.00946405	1.55006	+	3.97334	D4A5L9;P62898;CON__P62894	D4A5L9;P62898	Cytochrome c, somatic	LOC679794;Cycs
30.1726	28.1165	24.6919	29.2547	29.7684	27.0039	27.9026	27.1777			biosynthetic process;cellular biosynthetic process;cellular macromolecule biosynthetic process;cellular macromolecule metabolic process;cellular metabolic process;cellular process;cellular protein metabolic process;macromolecule biosynthetic process;macromolecule metabolic process;metabolic process;primary metabolic process;protein metabolic process;translation	binding;nucleic acid binding;RNA binding;rRNA binding;structural constituent of ribosome;structural molecule activity	cell part;intracellular organelle part;intracellular part;large ribosomal subunit;macromolecular complex;organelle part;ribonucleoprotein complex	Ribosome	7	7	7	24.5	24.5	24.5	28.156	0	66.343	2414600000	21	0.0241317	0.951064	-0.0957808		-0.0706789	D4A6W6;P62919	D4A6W6;P62919	60S ribosomal protein L8	RGD1561333;Rpl8
26.5229	26.3258	27.1726	27.0945	26.5975	26.6469	26.5707	26.4669			biosynthetic process;metabolic process	catalytic activity;nucleotidyltransferase activity;transferase activity;transferase activity, transferring phosphorus-containing groups	cell part;cytoplasmic part;extracellular membrane-bounded organelle;extracellular organelle;extracellular region part;extracellular vesicular exosome;intracellular membrane-bounded organelle;intracellular organelle;intracellular part;membrane-bounded organelle;membrane-bounded vesicle;mitochondrion;organelle;vesicle	Amino sugar and nucleotide sugar metabolism;Fructose and mannose metabolism	3	3	3	10	10	10	39.902	0	8.4455	530530000	7	0.437898	0.397959	-0.20845		-0.980205	D4A746	D4A746		Gmppb
26.4367	26.7627	26.1	26.403	26.0727	26.9732	27.0491	26.264							6	6	6	15.9	15.9	15.9	60.757	0	26.32	568800000	11	0.235628	0.622289	0.164131		0.582787	D4A777;D4A5F0	D4A777;D4A5F0		Fam114a1;Fam114a1l1
28.6376	25.6206	29.2834	29.291	28.6635	29.1484	29.0676	29.0914			biological regulation;cellular process;cellular response to acid;cellular response to amine stimulus;cellular response to amino acid stimulus;cellular response to chemical stimulus;cellular response to endogenous stimulus;cellular response to organic nitrogen;cellular response to organic substance;cellular response to stimulus;establishment of localization;establishment of localization in cell;es…	protein transporter activity;substrate-specific transporter activity;transporter activity	cell part;cytoplasmic part;Golgi apparatus;intracellular membrane-bounded organelle;intracellular organelle;intracellular organelle part;intracellular part;membrane;membrane-bounded organelle;nuclear membrane;nuclear part;nucleoplasm;organelle;organelle membrane;organelle part		10	10	10	10.6	10.6	10.6	123.7	0	44.945	3236300000	26	0.388829	0.442081	0.784557		0.888492	D4A781;M0RB74	D4A781;M0RB74		Ipo5
29.047	27.2709	28.9471	27.1367	27.089	24.5211	27.4281	27.9808					cell part;cytoplasmic part;endoplasmic reticulum;intracellular membrane-bounded organelle;intracellular organelle;intracellular part;membrane-bounded organelle;organelle	Lysosome	4	4	4	13.7	13.7	13.7	40.079	0	44.281	1361100000	26	0.706997	0.213134	-1.34567		-1.45339	D4A7I8	D4A7I8		Sumf1
26.3172	25.9925	25.9351	25.5807	26.3672	26.1725	26.168	26.035			biological regulation;biosynthetic process;cell cycle;cellular aromatic compound metabolic process;cellular biosynthetic process;cellular macromolecule biosynthetic process;cellular macromolecule metabolic process;cellular metabolic process;cellular nitrogen compound biosynthetic process;cellular nitrogen compound metabolic process;cellular process;deoxyribonucleoside diphosphate metabolic proces…	binding;catalytic activity;cation binding;ion binding;metal ion binding;oxidoreductase activity;oxidoreductase activity, acting on CH or CH2 groups;oxidoreductase activity, acting on CH or CH2 groups, disulfide as acceptor;ribonucleoside-diphosphate reductase activity	cell part;cytoplasm;envelope;intracellular organelle part;intracellular part;nuclear envelope;nuclear part;organelle envelope;organelle part	Glutathione metabolism;p53 signaling pathway;Purine metabolism;Pyrimidine metabolism	4	4	4	9.7	9.7	9.7	45.022	0	14.374	328840000	9	0.666439	0.239209	0.2293		1.38429	D4A7M6;Q4KLN6	D4A7M6;Q4KLN6	Ribonucleoside-diphosphate reductase subunit M2	LOC100359539;Rrm2
27.0769	26.0003	26.3039	26.4148	26.2024	26.6047	26.8221	25.9163			actin cytoskeleton organization;actin filament bundle assembly;actin filament organization;actin filament-based process;biological adhesion;biological regulation;cell adhesion;cell surface receptor linked signaling pathway;cell-matrix adhesion;cell-substrate adhesion;cellular component assembly;cellular component assembly at cellular level;cellular component organization;cellular component organi…	binding;cation binding;ion binding;metal ion binding;transition metal ion binding;zinc ion binding	actin filament bundle;actomyosin;adherens junction;anchoring junction;cell junction;cell part;cell-cell adherens junction;cell-cell junction;cell-substrate adherens junction;cell-substrate junction;cytoplasm;cytoskeletal part;focal adhesion;intracellular membrane-bounded organelle;intracellular organelle;intracellular organelle part;intracellular part;membrane-bounded organelle;nucleus;organelle;…	Focal adhesion	3	3	3	6.2	6.2	6.2	60.303	0	8.8561	366050000	6	0.0737694	0.854402	-0.0625873		-0.205759	D4A7U1	D4A7U1		Zyx
28.4291	28.8629	26.3414	29.3374	28.4011	28.7997	28.855	28.8387			establishment of localization;establishment of localization in cell;establishment of protein localization;intracellular protein transport;intracellular transport;nuclear import;nuclear transport;nucleocytoplasmic transport;protein import;protein import into nucleus;protein targeting;protein transport;transport	protein transporter activity;substrate-specific transporter activity;transporter activity	cell part;cytoplasm;intracellular part;membrane		9	9	9	9.8	9.8	9.8	116.01	0	136.33	2643100000	22	0.301638	0.536394	0.480965		0.718778	D4A857	D4A857		Ipo9
28.1285	28.5472	25.6654	28.2721	27.856	27.6028	27.8881	27.8997			amide biosynthetic process;amine biosynthetic process;amine catabolic process;amine metabolic process;anatomical structure development;anatomical structure morphogenesis;arginine biosynthetic process;arginine metabolic process;biological regulation;biosynthetic process;body fluid secretion;carbamoyl phosphate biosynthetic process;carbamoyl phosphate metabolic process;carboxylic acid biosynthetic …	adenyl nucleotide binding;adenyl ribonucleotide binding;amine binding;amino acid binding;aspartate carbamoyltransferase activity;ATP binding;binding;carbamoyl-phosphate synthase (ammonia) activity;carbamoyl-phosphate synthase (glutamine-hydrolyzing) activity;carbon-nitrogen ligase activity, with glutamine as amido-N-donor;carboxyl- or carbamoyltransferase activity;carboxylic acid binding;catalyti…	axon part;cell body;cell part;cell projection;cell projection part;cytoplasm;cytoplasmic part;cytosol;extracellular membrane-bounded organelle;extracellular organelle;extracellular region part;extracellular vesicular exosome;intracellular organelle part;intracellular part;macromolecular complex;membrane;membrane-bounded organelle;membrane-bounded vesicle;neuronal cell body;nuclear matrix;nuclear …		13	13	13	6.3	6.3	6.3	243.37	0	27.906	1628200000	26	0.085363	0.837019	0.158337		0.235631	D4A8A0	D4A8A0		Cad
33.9852	34.6371	34.5232	34.6384	34.7683	34.8515	34.5794	35.5614			anatomical structure formation involved in morphogenesis;angiogenesis;biological adhesion;cell adhesion;cell differentiation;cellular component organization;cellular component organization at cellular level;cellular component organization or biogenesis;cellular component organization or biogenesis at cellular level;cellular developmental process;cellular process;chondrocyte differentiation;develo…	binding;cell adhesion molecule binding;extracellular matrix binding;protein binding	basement membrane;cell part;cytoplasmic part;extracellular matrix;extracellular matrix part;extracellular membrane-bounded organelle;extracellular organelle;extracellular region part;extracellular space;extracellular vesicular exosome;Golgi apparatus part;intracellular organelle part;intracellular part;membrane-bounded organelle;membrane-bounded vesicle;organelle;organelle part;proteinaceous extr…		21	21	21	38.7	38.7	38.7	74.752	0	323.31	170330000000	365	0.951022	0.119529	0.494172		1.86184	D4A8G5	D4A8G5		Tgfbi
26.4535	26.457	26.3612	27.7246	26.4373	26.6699	26.1941	25.7356			cell cycle;cellular lipid metabolic process;cellular metabolic process;cellular process;developmental process;lipid metabolic process;membrane lipid metabolic process;metabolic process;multicellular organismal development;multicellular organismal process;primary metabolic process;sphingolipid metabolic process	binding;catalytic activity;cation binding;hydrolase activity;hydrolase activity, acting on ester bonds;ion binding;lipase activity;metal ion binding;phospholipase activity;phosphoric diester hydrolase activity;phosphoric ester hydrolase activity;sphingomyelin phosphodiesterase activity	cell part;cytoplasmic part;Golgi apparatus part;Golgi membrane;intracellular organelle part;intracellular part;membrane;organelle membrane;organelle part;plasma membrane	Sphingolipid metabolism	5	5	5	10.2	10.2	10.2	69.01	0	28.373	529020000	15	0.606671	0.276878	-0.489841		-1.28135	D4A8L3;O35049	D4A8L3;O35049	Sphingomyelin phosphodiesterase 3	Smpd3
27.7021	25.0691	26.6717	28.4316	28.7456	28.153	27.9699	28.3157			biological regulation;cardiac muscle contraction;cellular component assembly;cellular component assembly at cellular level;cellular component organization;cellular component organization at cellular level;cellular component organization or biogenesis;cellular component organization or biogenesis at cellular level;cellular macromolecular complex assembly;cellular macromolecular complex subunit org…	binding;mRNA binding;nucleic acid binding;nucleotide binding;RNA binding	catalytic step 2 spliceosome;cell part;exon-exon junction complex;extracellular membrane-bounded organelle;extracellular organelle;extracellular region part;extracellular vesicular exosome;intracellular organelle part;intracellular part;macromolecular complex;membrane-bounded organelle;membrane-bounded vesicle;nuclear body;nuclear part;nuclear speck;nucleoplasm part;organelle;organelle part;prote…	Spliceosome	4	4	4	19	19	19	27.744	0	11.302	1760200000	24	0.899353	0.134658	1.32743		1.77596	D4A9L2	D4A9L2		Srsf1
25.7415	26.7594	25.7564	26.4095	25.7105	26.889	25.7151	24.823			carbohydrate metabolic process;metabolic process;primary metabolic process	binding;cargo receptor activity;catalytic activity;cofactor binding;oxidoreductase activity;oxidoreductase activity, acting on CH-OH group of donors;oxidoreductase activity, acting on the CH-OH group of donors, quinone or similar compound as acceptor;quinone binding;receptor activity;scavenger receptor activity	cell part;membrane		3	3	3	3.9	3.9	3.9	87.633	0	6.6728	338820000	5	0.330335	0.503747	-0.382272		-0.775728	D4A9N1	D4A9N1		Hhipl1
27.9232	25.4233	26.6985	25.9542	27.2571	24.3422	26.9278	27.5715				binding;cargo receptor activity;catalytic activity;cation binding;copper ion binding;ion binding;metal ion binding;oxidoreductase activity;oxidoreductase activity, acting on the CH-NH2 group of donors;oxidoreductase activity, acting on the CH-NH2 group of donors, oxygen as acceptor;protein-lysine 6-oxidase activity;receptor activity;scavenger receptor activity;transition metal ion binding	cell part;extracellular membrane-bounded organelle;extracellular organelle;extracellular region part;extracellular vesicular exosome;macromolecular complex;membrane;membrane-bounded organelle;membrane-bounded vesicle;organelle;protein complex;receptor complex;vesicle		7	7	7	9.6	9.6	9.6	84.742	0	13.437	714010000	15	0.00911775	0.982536	0.024879		0.0271449	D4A9V5	D4A9V5		Loxl4
24.3178	26.2749	25.7535	25.8828	27.5455	27.2129	27.4494	27.6775	+	C6_RCS	biological regulation;catabolic process;cellular catabolic process;cellular macromolecule catabolic process;cellular macromolecule metabolic process;cellular metabolic process;cellular process;cellular response to chemical stimulus;cellular response to misfolded protein;cellular response to organic substance;cellular response to stimulus;cellular response to stress;cellular response to topologica…	ATPase binding;binding;chaperone binding;enzyme binding;misfolded protein binding;protein binding	cell part;cytoplasmic part;endoplasmic reticulum;intracellular membrane-bounded organelle;intracellular organelle;intracellular part;membrane;membrane-bounded organelle;organelle		2	2	2	9.1	9.1	9.1	23.403	0	7.903	977090000	9	2.32217	0.0056063	1.91408	+	4.36156	D4A9Y0	D4A9Y0		Sdf2l1
27.4321	25.112	27.0878	25.9411	27.6663	27.7871	27.6735	27.5985			establishment of localization;establishment of localization in cell;intracellular transport;transport;vacuolar transport			Endocytosis	5	5	5	32	32	32	24.812	0	36.718	1069600000	16	1.27961	0.060559	1.28809		2.41065	M0RCH6;D4A9Z8	M0RCH6;D4A9Z8		Chmp4b;Chmp4bl1
25.8747	28.8976	25.3274	27.8865	28.2578	28.8228	28.7827	29.2008					cell part;chromosomal part;intracellular organelle part;intracellular part;nuclear chromosome part;nuclear part;organelle part;synaptonemal complex		5	5	5	10.9	10.9	10.9	49.948	0	12.22	2538000000	18	1.06697	0.0919898	1.76946		2.05446	D4ABF0;Q64375	D4ABF0;Q64375	Synaptonemal complex protein SC65	P3h4;Leprel4
29.0284	29.3606	25.6725	29.3021	30.8391	30.3317	30.785	30.5255			binding of sperm to zona pellucida;cell recognition;cell-cell recognition;cellular macromolecule metabolic process;cellular metabolic process;cellular process;cellular process involved in reproduction;cellular protein metabolic process;macromolecule metabolic process;metabolic process;primary metabolic process;protein folding;protein metabolic process;reproductive process;sperm-egg recognition	adenyl nucleotide binding;adenyl ribonucleotide binding;ATP binding;binding;nucleotide binding;purine nucleotide binding;purine ribonucleoside triphosphate binding;purine ribonucleotide binding;ribonucleotide binding	cell body;cell part;chaperonin-containing T-complex;cytoplasmic part;cytoskeletal part;cytosolic part;extracellular membrane-bounded organelle;extracellular organelle;extracellular region part;extracellular vesicular exosome;intracellular membrane-bounded organelle;intracellular organelle;intracellular organelle part;intracellular part;macromolecular complex;membrane-bounded organelle;membrane-bo…		14	14	14	27.2	27.2	27.2	59.658	0	34.791	7690600000	55	1.35116	0.0538863	2.27944		2.53217	D4AC23	D4AC23		Cct7
27.4994	28.2896	26.4623	25.2663	28.0079	27.9108	27.9507	27.8772			cellular macromolecule metabolic process;cellular metabolic process;cellular process;cellular protein metabolic process;macromolecule metabolic process;macromolecule modification;metabolic process;primary metabolic process;protein deubiquitination;protein metabolic process;protein modification by small protein conjugation or removal;protein modification by small protein removal;protein modificati…	binding;catalytic activity;cysteine-type peptidase activity;hydrolase activity;nucleic acid binding;peptidase activity;peptidase activity, acting on L-amino acid peptides;RNA binding;small conjugating protein-specific protease activity;translation factor activity, nucleic acid binding;translation initiation factor activity;ubiquitin-specific protease activity	cell part;cytoplasmic part;eukaryotic translation initiation factor 3 complex;eukaryotic translation initiation factor 3 complex, eIF3m;intracellular part;macromolecular complex;protein complex		4	4	4	12.5	12.5	12.5	37.997	0	11.747	1377500000	17	0.801432	0.166919	1.05726		1.61256	D4AC36	D4AC36		Eif3f
31.2705	31.0587	30.8461	31.1787	32.2026	31.715	31.6835	31.6319	+	C6_RCS	binding of sperm to zona pellucida;cell recognition;cell-cell recognition;cellular component assembly;cellular component assembly at cellular level;cellular component organization;cellular component organization at cellular level;cellular component organization or biogenesis;cellular component organization or biogenesis at cellular level;cellular macromolecule metabolic process;cellular metabolic…	adenyl nucleotide binding;adenyl ribonucleotide binding;ATP binding;binding;nucleotide binding;purine nucleotide binding;purine ribonucleoside triphosphate binding;purine ribonucleotide binding;ribonucleotide binding	aggresome;cell body;cell part;centrosome;chaperonin-containing T-complex;cytoplasmic part;cytoskeletal part;cytoskeleton;cytosolic part;extracellular membrane-bounded organelle;extracellular organelle;extracellular region part;extracellular vesicular exosome;inclusion body;intermediate filament cytoskeleton;intracellular non-membrane-bounded organelle;intracellular organelle;intracellular organel…		23	23	23	42.3	42.3	42.3	59.588	0	60.12	21161000000	115	2.37074	0.0046281	0.719756		4.46535	D4ACB8	D4ACB8		Cct8
28.5235	25.0615	25.8173	26.1391	28.9804	27.9408	27.3776	27.6018			biological regulation;cell cycle;cell cycle checkpoint;cell cycle process;cellular component organization;cellular component organization at cellular level;cellular component organization or biogenesis;cellular component organization or biogenesis at cellular level;cellular process;chromosome organization;chromosome segregation;mitotic cell cycle checkpoint;mitotic cell cycle spindle assembly che…		cell part;chromosomal part;cytoplasm;cytoplasmic part;cytoskeletal part;cytosol;intracellular non-membrane-bounded organelle;intracellular organelle;intracellular organelle part;intracellular part;kinetochore;macromolecular complex;membrane part;mitotic spindle;non-membrane-bounded organelle;nuclear part;nuclear pore;nucleoplasm;organelle;organelle part;perinuclear region of cytoplasm;pore comple…	Cell cycle;Cell cycle - yeast;Meiosis - yeast;Oocyte meiosis;Progesterone-mediated oocyte maturation	5	5	5	23.4	23.4	23.4	23.539	0	22.688	1404200000	10	0.986863	0.110488	1.58982		1.92136	D4ACM2;A0A0H2UHJ2;Q5BK06	D4ACM2		Mad2l1
25.5046	25.7342	25.3199	25.5058	27.1321	26.7898	26.343	26.4797	+	C6_RCS	cellular macromolecule metabolic process;cellular metabolic process;cellular nitrogen compound metabolic process;cellular process;macromolecule metabolic process;metabolic process;ncRNA metabolic process;ncRNA processing;nitrogen compound metabolic process;nucleic acid metabolic process;nucleobase-containing compound metabolic process;primary metabolic process;RNA metabolic process;RNA processing…	catalytic activity;methyltransferase activity;S-adenosylmethionine-dependent methyltransferase activity;transferase activity;transferase activity, transferring one-carbon groups	cell part;intracellular non-membrane-bounded organelle;intracellular organelle;intracellular organelle part;intracellular part;non-membrane-bounded organelle;nuclear part;nucleolus;organelle;organelle part		4	4	4	7.6	7.6	7.6	84.969	0	8.0473	473870000	10	3.01579	0.00175758	1.17006	+	6.0003	D4ACW1	D4ACW1		Nop2
29.0229	25.7078	28.2857	25.33	29.1217	29.1485	29.4048	28.8276				binding;DNA binding;nucleic acid binding			6	6	6	52.8	52.8	52.8	14.204	0	70.19	2940900000	24	1.15218	0.0747385	2.03904		2.19651	D4ADF5;B1H286	D4ADF5		Pdcd5
26.2863	26.2964	26.8685	24.653	25.3425	26.7391	27.4933	28.3784			biological regulation;positive regulation of biological process;positive regulation of cellular component organization;positive regulation of cellular process;positive regulation of extracellular matrix disassembly;positive regulation of plasminogen activation;positive regulation of protein processing;regulation of biological process;regulation of cellular component organization;regulation of cel…	binding;cation binding;ion binding;iron ion binding;metal ion binding;transition metal ion binding	anchored to membrane;anchored to plasma membrane;cell part;cell surface;extracellular membrane-bounded organelle;extracellular organelle;extracellular region part;extracellular space;extracellular vesicular exosome;intrinsic to membrane;intrinsic to plasma membrane;membrane part;membrane-bounded organelle;membrane-bounded vesicle;organelle;plasma membrane part;vesicle		6	6	6	8.3	8.3	8.3	81.298	0	65.342	775090000	10	0.56107	0.303333	0.962263		1.20173	D4ADK7	D4ADK7		Mfi2
28.9334	25.8595	26.0088	27.257	29.4625	28.7589	29.6982	28.0842					cell part;extracellular membrane-bounded organelle;extracellular organelle;extracellular region part;extracellular vesicular exosome;intracellular organelle part;intracellular part;macromolecular complex;membrane;membrane-bounded organelle;membrane-bounded vesicle;nuclear part;nucleoplasm;organelle;organelle part;proteasome regulatory particle;protein complex;vesicle	Proteasome	4	4	4	15.6	15.6	15.6	36.491	0	19.943	2813000000	17	1.32176	0.0568339	1.98631		2.48209	D4AEH3	D4AEH3		Psmd7
27.5186	28.104	27.1319	24.7601	28.231	28.2604	28.8401	28.1588			amine metabolic process;AMP biosynthetic process;AMP metabolic process;aspartate family amino acid metabolic process;aspartate metabolic process;biosynthetic process;carboxylic acid metabolic process;cellular amine metabolic process;cellular amino acid metabolic process;cellular biosynthetic process;cellular ketone metabolic process;cellular metabolic process;cellular nitrogen compound biosynthet…	adenylosuccinate synthase activity;binding;catalytic activity;cation binding;GTP binding;guanyl nucleotide binding;guanyl ribonucleotide binding;ion binding;ligase activity;ligase activity, forming carbon-nitrogen bonds;magnesium ion binding;metal ion binding;nucleotide binding;purine nucleotide binding;purine ribonucleoside triphosphate binding;purine ribonucleotide binding;ribonucleotide binding	cell part;cytoplasm;extracellular membrane-bounded organelle;extracellular organelle;extracellular region part;extracellular vesicular exosome;intracellular part;membrane;membrane-bounded organelle;membrane-bounded vesicle;organelle;plasma membrane;vesicle	Alanine, aspartate and glutamate metabolism;Purine metabolism	4	4	4	10.3	10.3	10.3	50.085	0	12.36	1874200000	16	1.02842	0.0994286	1.49392		1.99039	D4AEP0	D4AEP0	Adenylosuccinate synthetase isozyme 2	Adss
31.8095	31.7559	30.8533	31.9478	30.9985	30.8869	30.6777	31.5421			biosynthetic process;cell motility;cellular biosynthetic process;cellular component movement;cellular metabolic process;cellular process;fat-soluble vitamin biosynthetic process;fat-soluble vitamin metabolic process;heterocycle metabolic process;lipid metabolic process;locomotion;metabolic process;primary metabolic process;small molecule biosynthetic process;small molecule metabolic process;sperm…	binding;lipid binding	extracellular region part;extracellular space	PPAR signaling pathway	11	11	11	27.6	27.6	27.6	54.45	0	152.25	15504000000	79	0.927485	0.126275	-0.565308		-1.82273	E9PSP1	E9PSP1		Pltp
29.0849	27.9417	27.8979	28.5151	28.763	29.5767	29.9087	30.3669	+	C6_RCS	anatomical structure development;apical protein localization;asymmetric protein localization;biological regulation;cell development;cell projection assembly;cell projection organization;cellular component assembly;cellular component assembly at cellular level;cellular component organization;cellular component organization at cellular level;cellular component organization or biogenesis;cellular co…		adherens junction;anchoring junction;apical part of cell;cell junction;cell part;cell projection;cell-substrate adherens junction;cell-substrate junction;cytoplasm;cytoskeleton;extracellular membrane-bounded organelle;extracellular organelle;extracellular region part;extracellular space;extracellular vesicular exosome;extrinsic to membrane;filopodium;focal adhesion;intracellular non-membrane-boun…		17	11	11	28.8	18.2	18.2	68.485	0	79.157	4534900000	43	1.59064	0.0343697	1.29392	+	2.94841	E9PT65;A0A0G2K095	E9PT65;A0A0G2K095		Rdx
25.9905	26.4907	25.5008	25.2622	27.8045	27.6151	27.6253	27.6464	+	C6_RCS	cellular macromolecule metabolic process;cellular metabolic process;cellular nitrogen compound metabolic process;cellular process;macromolecule metabolic process;metabolic process;mRNA metabolic process;mRNA processing;nitrogen compound metabolic process;nuclear mRNA splicing, via spliceosome;nucleic acid metabolic process;nucleobase-containing compound metabolic process;primary metabolic process…	binding;nucleic acid binding;RNA binding	catalytic step 2 spliceosome;cell part;intracellular membrane-bounded organelle;intracellular organelle;intracellular organelle part;intracellular part;macromolecular complex;membrane-bounded organelle;nuclear part;nucleus;organelle;organelle part;ribonucleoprotein complex;spliceosomal complex;U12-type spliceosomal complex	Spliceosome	8	8	8	8.5	8.5	8.5	135.55	0	20.704	890710000	22	3.28473	0.00101961	1.86178	+	6.74122	E9PT66	E9PT66		Sf3b3
28.7182	28.3683	27.9709	27.8313	27.4745	27.0007	27.3472	26.669	+	C6_RCS	anatomical structure development;biosynthetic process;cell activation;cell proliferation;cellular biosynthetic process;cellular component assembly;cellular component organization;cellular component organization or biogenesis;cellular metabolic process;cellular nitrogen compound biosynthetic process;cellular nitrogen compound metabolic process;cellular process;cellular response to chemical stimulu…	binding;catalytic activity;cation binding;IMP dehydrogenase activity;ion binding;metal ion binding;nucleotide binding;oxidoreductase activity;oxidoreductase activity, acting on CH-OH group of donors;oxidoreductase activity, acting on the CH-OH group of donors, NAD or NADP as acceptor	cell part;cytoplasmic part;extracellular membrane-bounded organelle;extracellular organelle;extracellular region part;extracellular vesicular exosome;intracellular membrane-bounded organelle;intracellular organelle;intracellular organelle part;intracellular part;membrane;membrane-bounded organelle;membrane-bounded vesicle;microbody;microbody membrane;microbody part;nucleus;organelle;organelle mem…		5	5	4	12.5	12.5	10.9	55.814	0	15.996	1179000000	20	2.1789	0.00873469	-1.09933	+	-4.06358	E9PU28	E9PU28	Inosine-5-monophosphate dehydrogenase 2	Impdh2
26.563	25.02	26.2023	26.3448	26.9213	27.1836	28.2502	25.3076			actin filament severing;actin filament-based process;biological regulation;cellular process;negative regulation of biological process;negative regulation of cell proliferation;negative regulation of cellular process;positive regulation of apoptosis;positive regulation of biological process;positive regulation of cell death;positive regulation of cell differentiation;positive regulation of cellula…	binding;calcium ion binding;cation binding;ion binding;metal ion binding	extracellular membrane-bounded organelle;extracellular organelle;extracellular region part;extracellular vesicular exosome;membrane-bounded organelle;membrane-bounded vesicle;organelle;vesicle		7	7	7	9.9	9.9	9.9	80.142	0	11.813	676570000	9	0.595839	0.283258	0.883134		1.26253	E9PU64	E9PU64		Scin
27.1699	26.5852	26.015	25.5567	25.9786	27.0946	26.8398	27.3773			anatomical structure development;anatomical structure formation involved in morphogenesis;anatomical structure morphogenesis;angiogenesis;appendage morphogenesis;auditory receptor cell development;biological regulation;branching involved in salivary gland morphogenesis;cell communication;cell development;cell differentiation;cell division;cell maturation;cell projection organization;cell surface …	adenyl nucleotide binding;adenyl ribonucleotide binding;ATP binding;binding;carbohydrate binding;catalytic activity;cell adhesion molecule binding;fibroblast growth factor binding;fibroblast growth factor-activated receptor activity;glycoprotein binding;glycosaminoglycan binding;growth factor binding;heparin binding;kinase activity;molecular transducer activity;nucleotide binding;pattern binding;…	cell part;cytoplasmic membrane-bounded vesicle;cytoplasmic part;cytoplasmic vesicle;cytosol;integral to membrane;intracellular membrane-bounded organelle;intracellular organelle;intracellular part;intrinsic to membrane;macromolecular complex;membrane;membrane part;membrane-bounded organelle;membrane-bounded vesicle;nucleus;organelle;plasma membrane;protein complex;receptor complex;vesicle	Adherens junction;MAPK signaling pathway;Melanoma;Pathways in cancer;Prostate cancer;Regulation of actin cytoskeleton	3	3	3	4.1	4.1	4.1	81.086	0	9.961	554040000	8	0.482866	0.363461	0.490875		1.06235	F1LM54;Q63827;Q04589	F1LM54;Q63827;Q04589	Fibroblast growth factor receptor;Fibroblast growth factor receptor 1	Fgfr1
31.2532	31.5531	31.033	32.1427	32.5225	32.4477	32.3364	31.9338	+	C6_RCS	biosynthetic process;catabolic process;cellular biosynthetic process;cellular catabolic process;cellular macromolecule biosynthetic process;cellular macromolecule catabolic process;cellular macromolecule metabolic process;cellular metabolic process;cellular process;cellular protein metabolic process;macromolecule biosynthetic process;macromolecule catabolic process;macromolecule metabolic process…	binding;cation binding;ion binding;metal ion binding;structural constituent of ribosome;structural molecule activity	cell part;cytoplasm;cytoplasmic part;cytosolic large ribosomal subunit;cytosolic small ribosomal subunit;extracellular membrane-bounded organelle;extracellular organelle;extracellular region part;extracellular vesicular exosome;intracellular membrane-bounded organelle;intracellular non-membrane-bounded organelle;intracellular organelle;intracellular organelle part;intracellular part;large ribosom…	Parkinson's disease;PPAR signaling pathway;Ribosome	5	5	3	60.5	60.5	42	91.072	0	52.585	29059000000	261	1.60419	0.0343248	0.814588		2.97248	F1LML2;P62986;P62982;P0CG51;Q63429;F1LU69	F1LML2;P62986;P62982;P0CG51;Q63429;F1LU69	Ubiquitin-60S ribosomal protein L40;Ubiquitin;60S ribosomal protein L40;Ubiquitin-40S ribosomal protein S27a;Ubiquitin;40S ribosomal protein S27a;Polyubiquitin-B;Ubiquitin;Polyubiquitin-C;Ubiquitin;Ubiquitin-related	Ubc;Uba52;Rps27a;Ubb;Rps27l3
27.9084	28.2052	26.8743	27.8303	29.5731	30.2571	30.0931	30.1846	+	C6_RCS	apoptosis;cell death;cellular component organization;cellular component organization or biogenesis;cellular membrane organization;cellular process;clathrin-mediated endocytosis;death;endocytosis;establishment of localization;membrane invagination;membrane organization;programmed cell death;receptor-mediated endocytosis;transport;vesicle-mediated transport	binding;lipid binding;phosphatidylinositol binding;phospholipid binding	cell part;clathrin-coated vesicle;coated pit;coated vesicle;cytoplasmic membrane-bounded vesicle;cytoplasmic part;cytoplasmic vesicle;cytoskeleton;intracellular membrane-bounded organelle;intracellular non-membrane-bounded organelle;intracellular organelle;intracellular part;membrane;membrane part;membrane-bounded organelle;membrane-bounded vesicle;non-membrane-bounded organelle;organelle;vesicle		22	22	22	21.9	21.9	21.9	119.55	0	173.57	4915300000	60	3.40514	0.00115556	2.32239	+	7.09552	F1LML7	F1LML7		Hip1r
26.7402	25.0358	26.8077	27.8791	25.866	24.7653	24.2388	25.1365			anatomical structure development;biological regulation;biomineral tissue development;bone mineralization;developmental process;digestive tract development;embryonic digestive tract development;embryonic organ development;growth;lung alveolus development;multicellular organism growth;multicellular organismal process;negative regulation of biological process;negative regulation of cellular process;…	catalytic activity;kinase activity;non-membrane spanning protein tyrosine kinase activity;phosphotransferase activity, alcohol group as acceptor;protein kinase activity;protein tyrosine kinase activity;transferase activity;transferase activity, transferring phosphorus-containing groups	cell part;cytoplasmic part;extracellular region;Golgi apparatus;intracellular membrane-bounded organelle;intracellular organelle;intracellular part;membrane-bounded organelle;organelle		3	3	3	11.6	11.6	11.6	33.251	0	18.194	541610000	8	1.25785	0.0639387	-1.61406		-2.37388	F1LMM4	F1LMM4		Pkdcc
27.6139	26.3723	26.6342	26.1721	26.0037	27.6421	27.4047	28.2575			catabolic process;cell differentiation;cellular catabolic process;cellular component assembly;cellular component assembly at cellular level;cellular component organization;cellular component organization at cellular level;cellular component organization or biogenesis;cellular component organization or biogenesis at cellular level;cellular developmental process;cellular macromolecular complex asse…		cell part;cytoplasmic part;cytosol;extracellular membrane-bounded organelle;extracellular organelle;extracellular region part;extracellular vesicular exosome;intracellular membrane-bounded organelle;intracellular organelle;intracellular part;macromolecular complex;membrane;membrane-bounded organelle;membrane-bounded vesicle;nucleus;organelle;proteasome accessory complex;proteasome regulatory part…	Proteasome	9	9	9	22.7	22.7	22.7	47.463	0	40.668	978540000	19	0.501735	0.350589	0.628853		1.09635	F1LMZ8;A0A0G2JWX1;D3Z950	F1LMZ8;A0A0G2JWX1;D3Z950	26S proteasome non-ATPase regulatory subunit 11	Psmd11
27.4706	28.5222	29.2667	29.3357	27.8367	28.3305	28.3543	28.3791			anterior/posterior axis specification;anterior/posterior axis specification, embryo;axis specification;biological regulation;cellular macromolecule metabolic process;cellular metabolic process;cellular process;determination of bilateral symmetry;determination of left/right symmetry;developmental process;embryonic axis specification;embryonic pattern specification;establishment of localization;est…	binding;carbohydrate binding;catalytic activity;endopeptidase activity;glycosaminoglycan binding;heparin binding;hydrolase activity;pattern binding;peptidase activity;peptidase activity, acting on L-amino acid peptides;polysaccharide binding;serine hydrolase activity;serine-type endopeptidase activity;serine-type peptidase activity	cell part;cell surface;cytoplasmic part;extracellular matrix;extracellular region part;extracellular space;Golgi apparatus;intracellular membrane-bounded organelle;intracellular organelle;intracellular part;membrane-bounded organelle;organelle		8	8	7	8.1	8.1	7.3	103.67	0	14.498	2530700000	30	0.413906	0.422877	-0.423638		-0.935657	F1LNB4;Q63415	F1LNB4;Q63415	Proprotein convertase subtilisin/kexin type 6	Pcsk6
25.8148	28.2855	28.3647	28.2976	28.1974	28.6087	28.459	28.4016			biological adhesion;cell adhesion;cellular process;cellular response to acid;cellular response to amine stimulus;cellular response to amino acid stimulus;cellular response to chemical stimulus;cellular response to endogenous stimulus;cellular response to organic nitrogen;cellular response to organic substance;cellular response to stimulus;response to acid;response to amine stimulus;response to am…				6	6	6	7	7	7	159.38	0	105.05	2196500000	26	0.531832	0.327699	0.726027		1.15008	F1LND0	F1LND0		Col16a1
33.1046	32.9464	33.9774	33.2891	34.3151	34.4385	34.2218	34.8972	+	C6_RCS	cellular component assembly;cellular component organization;cellular component organization or biogenesis;macromolecular complex assembly;macromolecular complex subunit organization;protein complex assembly;protein complex subunit organization;protein heterooligomerization;protein heterotrimerization;protein oligomerization;protein trimerization;response to carbohydrate stimulus;response to chemi…		cell part;collagen;extracellular matrix;extracellular matrix part;extracellular membrane-bounded organelle;extracellular organelle;extracellular region;extracellular region part;extracellular space;extracellular vesicular exosome;membrane;membrane-bounded organelle;membrane-bounded vesicle;organelle;plasma membrane;sarcolemma;vesicle	ECM-receptor interaction;Focal adhesion;Protein digestion and absorption	29	29	29	28.3	28.3	28.3	109.66	0	252.83	118890000000	407	2.23876	0.00771429	1.13877	+	4.18662	F1LNH3	F1LNH3		Col6a2
27.2686	26.7553	27.7691	25.7125	27.6394	27.4723	27.737	27.3626			cell differentiation;cellular developmental process;cellular macromolecule metabolic process;cellular metabolic process;cellular nitrogen compound metabolic process;cellular process;developmental process;macromolecule metabolic process;metabolic process;mRNA metabolic process;mRNA processing;nitrogen compound metabolic process;nucleic acid metabolic process;nucleobase-containing compound metaboli…	adenyl nucleotide binding;adenyl ribonucleotide binding;ATP binding;ATPase activity;ATPase activity, coupled;ATP-dependent helicase activity;ATP-dependent RNA helicase activity;binding;catalytic activity;helicase activity;hydrolase activity;hydrolase activity, acting on acid anhydrides;hydrolase activity, acting on acid anhydrides, in phosphorus-containing anhydrides;nucleoside-triphosphatase act…	catalytic step 2 spliceosome;cell part;intracellular organelle part;intracellular part;macromolecular complex;membrane;nuclear part;nucleoplasm;organelle part;ribonucleoprotein complex;small nuclear ribonucleoprotein complex;spliceosomal complex;U5 snRNP	Spliceosome	11	11	11	4.9	4.9	4.9	244.53	0	21.149	797010000	16	0.741209	0.197405	0.676456		1.5113	M3ZCQ2;F1LNJ2	M3ZCQ2;F1LNJ2	U5 small nuclear ribonucleoprotein 200 kDa helicase	Snrnp200
25.8438	25.45	27.727	26.7468	29.7457	29.4742	28.3843	30.2929	+	C6_RCS	activation of caspase activity;anatomical structure development;biological regulation;cellular component assembly;cellular component assembly at cellular level;cellular component organization;cellular component organization at cellular level;cellular component organization or biogenesis;cellular component organization or biogenesis at cellular level;cellular macromolecular complex assembly;cellul…		cell part;cytoplasm;extracellular membrane-bounded organelle;extracellular organelle;extracellular region part;extracellular vesicular exosome;intracellular membrane-bounded organelle;intracellular non-membrane-bounded organelle;intracellular organelle;intracellular organelle part;intracellular part;membrane-bounded organelle;membrane-bounded vesicle;non-membrane-bounded organelle;nuclear part;nu…		3	2	2	12.5	9.6	9.6	30.973	0	8.792	5110200000	27	2.47323	0.00356364	3.03232	+	4.68928	F1LP34;Q9EST6	F1LP34;Q9EST6	Acidic leucine-rich nuclear phosphoprotein 32 family member B	Anp32b
28.0954	27.4672	27.6354	27.5032	27.5116	27.1866	27.5333	27.0356			cellular process;cellular response to chemical stimulus;cellular response to cytokine stimulus;cellular response to interleukin-2;cellular response to organic substance;cellular response to stimulus;macromolecule metabolic process;metabolic process;primary metabolic process;protein metabolic process;proteolysis;response to chemical stimulus;response to cytokine stimulus;response to interleukin-2;…	binding;carboxypeptidase activity;catalytic activity;cation binding;enzyme binding;exopeptidase activity;hydrolase activity;ion binding;metal ion binding;metallocarboxypeptidase activity;metalloexopeptidase activity;metallopeptidase activity;peptidase activity;peptidase activity, acting on L-amino acid peptides;phosphatase binding;protein binding;protein complex binding;protein phosphatase 2A bin…	cell part;cytoplasmic part;extracellular membrane-bounded organelle;extracellular organelle;extracellular region part;extracellular vesicular exosome;Golgi apparatus part;integral to membrane;intracellular membrane-bounded organelle;intracellular organelle;intracellular organelle part;intracellular part;intrinsic to membrane;membrane;membrane part;membrane-bounded organelle;membrane-bounded vesic…		13	13	13	9.9	9.9	9.9	152.63	0	31.626	995580000	27	0.967845	0.114887	-0.358502		-1.88978	F1LPC6;Q9JHW1;A0A0G2JY30;Q9JHW1-2	F1LPC6;Q9JHW1;A0A0G2JY30;Q9JHW1-2	Carboxypeptidase D	Cpd
26.8095	26.3606	27.072	25.8827	26.5959	25.7057	25.9695	24.1155			cellular process;endosome transport;establishment of localization;establishment of localization in cell;intracellular transport;retrograde transport, endosome to Golgi;transport;vesicle-mediated transport		cell part;cytoplasmic part;early endosome;early endosome membrane;endosomal part;endosome;endosome membrane;intracellular membrane-bounded organelle;intracellular organelle;intracellular organelle part;intracellular part;macromolecular complex;membrane;membrane-bounded organelle;organelle;organelle membrane;organelle part;plasma membrane;protein complex;WASH complex		3	3	3	2.9	2.9	2.9	145.06	0	5.7914	240180000	3	0.786033	0.174473	-0.934553		-1.58673	F1LPG9;Q80X08;A0A0U1RRY6;A0A0U1RS11	F1LPG9;Q80X08	WASH complex subunit FAM21	Fam21c;Fam21
26.996	27.6381	27.4146	26.4514	27.521	27.3235	27.9567	26.5376			actin cytoskeleton organization;actin filament bundle assembly;actin filament organization;actin filament-based process;anatomical structure morphogenesis;auditory receptor cell differentiation;biological regulation;cell activation;cell activation involved in immune response;cell differentiation;cell migration;cell motility;cellular component assembly;cellular component assembly at cellular level…	binding;calcium ion binding;cation binding;ion binding;metal ion binding	actin filament;actin filament bundle;actomyosin;adherens junction;anchoring junction;cell junction;cell part;cell projection;cell-substrate adherens junction;cell-substrate junction;cytoplasm;cytoplasmic part;cytoskeletal part;cytosol;extracellular membrane-bounded organelle;extracellular organelle;extracellular region part;extracellular space;extracellular vesicular exosome;filopodium;focal adhe…		5	5	5	7.9	7.9	7.9	70.748	0	10.662	1006800000	18	0.211253	0.652664	0.209665		0.530497	F1LPK7;Q63598;A0A0G2QC04;Q5XI38;A0A0G2K014	F1LPK7;Q63598	Plastin-3	Pls3
25.345	26.8102	25.8661	25.5753	28.1283	28.0537	28.1733	26.0446	+	C6_RCS	anatomical structure development;biological regulation;biosynthetic process;cell differentiation;cellular biosynthetic process;cellular developmental process;cellular macromolecule biosynthetic process;cellular macromolecule metabolic process;cellular metabolic process;cellular nitrogen compound metabolic process;cellular process;developmental process;DNA conformation change;DNA duplex unwinding;…	binding;DNA binding;double-stranded DNA binding;double-stranded telomeric DNA binding;nucleic acid binding;nucleic acid binding transcription factor activity;purine-rich negative regulatory element binding;regulatory region DNA binding;regulatory region nucleic acid binding;RNA binding;sequence-specific DNA binding;sequence-specific DNA binding transcription factor activity;single-stranded DNA bi…	cell body;cell part;cell projection;chromosomal part;cytoplasm;dendrite;DNA replication factor A complex;intracellular membrane-bounded organelle;intracellular organelle;intracellular organelle part;intracellular part;macromolecular complex;membrane-bounded organelle;neuron projection;neuronal cell body;nuclear chromosome part;nuclear part;nucleus;organelle;organelle part;protein complex		4	4	4	17.3	17.3	17.3	31.903	0	123.74	926880000	8	1.49763	0.0406491	1.70078	+	2.78478	F1LPS8;P86252	F1LPS8;P86252	Transcriptional activator protein Pur-alpha	Pura
31.6218	31.5347	31.1242	30.9083	30.1981	29.6672	29.6354	29.9045	+	C6_RCS	anatomical structure development;anatomical structure morphogenesis;cellular component organization;cellular component organization at cellular level;cellular component organization or biogenesis;cellular component organization or biogenesis at cellular level;cellular process;cellular response to acid;cellular response to amine stimulus;cellular response to amino acid stimulus;cellular response t…	extracellular matrix structural constituent;structural molecule activity	collagen;collagen type V;extracellular matrix part;extracellular region part;fibrillar collagen		30	29	29	29.2	28.4	28.4	145.2	0	323.31	9756500000	106	3.29632	0.00106122	-1.44595	+	-6.77469	F1LQ00	F1LQ00		Col5a2
26.7251	25.9468	28.3588	26.1365	28.5171	28.7165	28.0283	27.9398			cellular macromolecule metabolic process;cellular metabolic process;cellular nitrogen compound metabolic process;cellular process;macromolecule metabolic process;metabolic process;mRNA metabolic process;mRNA processing;nitrogen compound metabolic process;nucleic acid metabolic process;nucleobase-containing compound metabolic process;primary metabolic process;RNA metabolic process;RNA processing	binding;nucleic acid binding;nucleotide binding;RNA binding	cell part;intracellular membrane-bounded organelle;intracellular organelle;intracellular part;membrane-bounded organelle;nucleus;organelle		5	5	5	12.3	12.3	12.3	63.963	0	39.927	1591700000	12	1.39313	0.0510316	1.50861		2.60399	F2Z3R2;F1LQ48;F1LQ48-2;F1M040	F2Z3R2;F1LQ48		Hnrnpl
38.0433	37.9213	37.4224	37.8407	37.5872	37.6837	37.4773	38.0676			anatomical structure development;anatomical structure homeostasis;biological regulation;cartilage development;cartilage development involved in endochondral bone morphogenesis;cell differentiation;cellular developmental process;cellular process;chondrocyte differentiation;developmental process;growth plate cartilage development;homeostatic process;regulation of biological quality;tissue developme…	binding;cation binding;ion binding;metal ion binding	anchoring collagen;collagen;collagen type IX;extracellular matrix;extracellular matrix part;extracellular region part;FACIT collagen;proteinaceous extracellular matrix		57	57	57	67.3	67.3	67.3	93.465	0	323.31	1319000000000	2535	0.221854	0.637349	-0.102987		-0.553392	F1LQ93;P20850	F1LQ93		Col9a1
25.4378	25.8202	25.8964	26.4202	27.874	28.1561	27.7635	28.1299	+	C6_RCS	aging;anatomical structure development;anatomical structure formation involved in morphogenesis;anatomical structure morphogenesis;angiogenesis;axonal fasciculation;biological regulation;cardiac epithelial to mesenchymal transition;cell differentiation;cell migration;cell morphogenesis;cell morphogenesis involved in differentiation;cell motility;cell recognition;cellular component morphogenesis;c…	binding;protein binding;protein complex binding	cell body;cell part;cell projection;cytoplasm;cytoplasmic part;endoplasmic reticulum;endoplasmic reticulum part;envelope;extracellular membrane-bounded organelle;extracellular organelle;extracellular region part;extracellular vesicular exosome;integral to endoplasmic reticulum membrane;integral to membrane;integral to organelle membrane;intracellular;intracellular membrane-bounded organelle;intra…		5	5	5	7.7	7.7	7.7	126.4	0	57.74	1121400000	19	4.06297	0	2.08725	+	9.31836	F1LQN3;Q9JK11-2;Q9JK11-4;Q9JK11;Q9JK11-3	F1LQN3;Q9JK11-2;Q9JK11-4;Q9JK11	Reticulon;Reticulon-4	Rtn4
30.955	30.303	31.6848	31.7399	30.3536	29.7194	28.6311	29.9147	+	C6_RCS	biosynthetic process;cellular biosynthetic process;cellular macromolecule biosynthetic process;cellular macromolecule metabolic process;cellular metabolic process;cellular process;cellular protein metabolic process;macromolecule biosynthetic process;macromolecule metabolic process;metabolic process;primary metabolic process;protein metabolic process;translation	structural constituent of ribosome;structural molecule activity	cell part;cytoplasmic part;intracellular non-membrane-bounded organelle;intracellular organelle;intracellular part;macromolecular complex;non-membrane-bounded organelle;organelle;ribonucleoprotein complex;ribosome	Ribosome	8	8	8	23.8	23.8	23.8	33.545	0	37.604	7010400000	27	1.6387	0.0321586	-1.51596	+	-3.03408	F1LQS3;P21533;A0A0G2KBA1	F1LQS3;P21533;A0A0G2KBA1	60S ribosomal protein L6	Rpl6
38.5313	38.3522	38.5821	38.4094	37.5084	37.3858	37.2363	37.7233	+	C6_RCS	aging;anatomical structure development;anatomical structure formation involved in morphogenesis;anatomical structure homeostasis;anatomical structure morphogenesis;aorta smooth muscle tissue morphogenesis;biological adhesion;biological regulation;cartilage condensation;cartilage development;cartilage development involved in endochondral bone morphogenesis;cell adhesion;cell communication;cell dif…	binding;cation binding;extracellular matrix structural constituent;ion binding;metal ion binding;structural molecule activity	basement membrane;cell part;collagen;collagen type II;collagen type III;cytoplasm;extracellular matrix;extracellular matrix part;extracellular region part;extracellular space;fibrillar collagen;intracellular part	Amoebiasis;ECM-receptor interaction;Focal adhesion;Protein digestion and absorption	86	86	83	72.7	72.7	71	134.58	0	323.31	1429700000000	2776	3.88861	0	-1.00529	+	-8.67773	F1LRM7;P05539;CON__P04258;P13941	F1LRM7;P05539	Collagen alpha-1(II) chain;Collagen alpha-1(II) chain;Chondrocalcin	Col2a1
26.2299	26.6188	25.9749	26.6374	28.8304	29.264	28.2716	29.4633	+	C6_RCS	anatomical structure development;biological regulation;cellular component organization;cellular component organization at cellular level;cellular component organization or biogenesis;cellular component organization or biogenesis at cellular level;cellular macromolecule metabolic process;cellular metabolic process;cellular nitrogen compound metabolic process;cellular process;cellular response to a…	binding;carbohydrate binding;cation binding;glycosaminoglycan binding;heparin binding;ion binding;metal ion binding;pattern binding;polysaccharide binding;transition metal ion binding	cell part;cytoplasmic part;Golgi apparatus;integral to membrane;intracellular membrane-bounded organelle;intracellular organelle;intracellular part;intrinsic to membrane;membrane;membrane part;membrane-bounded organelle;organelle;perinuclear region of cytoplasm;plasma membrane		4	4	4	6.3	6.3	6.3	71.258	0	9.7397	2287600000	21	3.80659	0	2.59209	+	8.38991	F1LRS5	F1LRS5		Aplp1
25.2157	26.276	24.9812	26.9097	25.6779	27.5904	27.526	28.817			anatomical structure development;anatomical structure morphogenesis;biological regulation;bone morphogenesis;bone remodeling;cell surface receptor linked signaling pathway;cellular process;cellular response to stimulus;developmental process;enzyme linked receptor protein signaling pathway;lung saccule development;multicellular organismal process;negative regulation of biological process;negative …	binding;calcium ion binding;cation binding;ion binding;metal ion binding	extracellular matrix;extracellular membrane-bounded organelle;extracellular organelle;extracellular region part;extracellular vesicular exosome;membrane-bounded organelle;membrane-bounded vesicle;organelle;vesicle		3	3	3	3.8	3.8	3.8	134.37	0	84.714	994450000	11	1.01697	0.101071	1.55715		1.97136	F1LRT0	F1LRT0		Ltbp3
29.2657	29.3589	25.8226	29.6829	29.4517	29.1943	29.4091	29.5614			cellular component assembly;cellular component assembly at cellular level;cellular component movement;cellular component organization;cellular component organization at cellular level;cellular component organization or biogenesis;cellular component organization or biogenesis at cellular level;cellular macromolecular complex assembly;cellular macromolecular complex subunit organization;cellular pr…	adenyl nucleotide binding;adenyl ribonucleotide binding;ATP binding;ATPase activity;binding;catalytic activity;hydrolase activity;hydrolase activity, acting on acid anhydrides;hydrolase activity, acting on acid anhydrides, in phosphorus-containing anhydrides;microtubule motor activity;motor activity;nucleoside-triphosphatase activity;nucleotide binding;purine nucleotide binding;purine ribonucleos…	cell part;cell projection;centrosome;cytoplasm;cytoplasmic part;cytoskeletal part;dynein complex;extracellular membrane-bounded organelle;extracellular organelle;extracellular region part;extracellular vesicular exosome;filopodium;intracellular non-membrane-bounded organelle;intracellular organelle;intracellular organelle part;intracellular part;macromolecular complex;membrane;membrane-bounded or…	Phagosome;Vasopressin-regulated water reabsorption	41	41	41	9.6	9.6	9.6	531.8	0	132.92	4038600000	90	0.425235	0.411775	0.871593		0.956759	F1LRT9;M0R9X8;P38650	F1LRT9;M0R9X8;P38650	Cytoplasmic dynein 1 heavy chain 1	Dync1h1
30.4286	30.3484	29.1721	31.0622	30.8098	31.258	30.9695	30.9182			anatomical structure development;biological regulation;cellular component assembly;cellular component assembly at cellular level;cellular component organization;cellular component organization at cellular level;cellular component organization or biogenesis;cellular component organization or biogenesis at cellular level;cellular macromolecular complex assembly;cellular macromolecular complex subun…	activating transcription factor binding;adenyl nucleotide binding;adenyl ribonucleotide binding;ATP binding;binding;nucleotide binding;protein binding;protein complex binding;purine nucleotide binding;purine ribonucleoside triphosphate binding;purine ribonucleotide binding;ribonucleotide binding;RNA polymerase II transcription factor binding;transcription factor binding	cell part;cytoplasm;cytoplasmic part;cytosol;extracellular membrane-bounded organelle;extracellular organelle;extracellular region part;extracellular vesicular exosome;intracellular membrane-bounded organelle;intracellular organelle;intracellular part;lipid particle;membrane-bounded organelle;membrane-bounded vesicle;mitochondrion;nucleus;organelle;vesicle	Antigen processing and presentation	25	25	24	38.6	38.6	37.6	94.025	0	323.31	11955000000	105	0.923006	0.128342	0.73604		1.81529	F1LRV4;O88600	F1LRV4;O88600	Heat shock 70 kDa protein 4	Hspa4
27.8733	27.5844	26.0827	27.0357	27.5483	27.3146	27.4928	27.5302			cellular macromolecule metabolic process;cellular metabolic process;cellular process;cellular protein metabolic process;macromolecule metabolic process;macromolecule modification;metabolic process;primary metabolic process;protein metabolic process;protein modification by small protein conjugation;protein modification by small protein conjugation or removal;protein modification process;protein su…	adenyl nucleotide binding;adenyl ribonucleotide binding;ATP binding;binding;catalytic activity;nucleotide binding;purine nucleotide binding;purine ribonucleoside triphosphate binding;purine ribonucleotide binding;ribonucleotide binding;small protein activating enzyme activity;SUMO activating enzyme activity	cell part;intracellular organelle part;intracellular part;nuclear part;nucleoplasm;organelle part		6	6	6	11.1	11.1	11.1	66.338	0	41.418	956270000	15	0.354753	0.478023	0.327472		0.823305	F1LS72	F1LS72		Uba2
26.1318	25.0951	26.1782	26.5218	26.0202	26.1093	25.6933	25.9136			actin cytoskeleton organization;actin filament-based process;ameboidal cell migration;anatomical structure development;anatomical structure formation involved in morphogenesis;anatomical structure morphogenesis;anterior/posterior axis specification;anterior/posterior axis specification, embryo;anterior/posterior pattern specification;apical protein localization;asymmetric protein localization;axi…		adherens junction;anchoring junction;cell junction;cell part;cell projection;cell projection membrane;cell projection part;cell-substrate adherens junction;cell-substrate junction;cytoplasmic part;extracellular membrane-bounded organelle;extracellular organelle;extracellular region part;extracellular vesicular exosome;focal adhesion;integral to membrane;intracellular part;intrinsic to membrane;la…	Regulation of actin cytoskeleton	4	4	4	4.3	4.3	4.3	124.62	0	13.484	407320000	6	0.0521611	0.891299	-0.0476408		-0.148482	F1LSM5;P55161	F1LSM5;P55161	Nck-associated protein 1	Nckap1
29.1492	30.662	31.5368	31.07	29.3849	29.0992	28.7785	29.1719	+	C6_RCS			extracellular region		67	1	1	36.5	0.9	0.9	262.75	0	187.36	5458700000	46	1.51305	0.0404291	-1.49586	+	-2.81171	F1LST1	F1LST1		Fn1
26.4307	27.0257	26.5503	27.5213	26.9261	26.7222	27.0845	27.2675			anatomical structure development;biological adhesion;biological regulation;blood vessel development;brown fat cell differentiation;cell adhesion;cell differentiation;cellular developmental process;cellular process;developmental process;fat cell differentiation;regulation of biological process;regulation of cell adhesion;regulation of cell migration;regulation of cell motility;regulation of cellul…		extracellular matrix part;extracellular region part;laminin complex;laminin-1 complex;macromolecular complex;protein complex		8	8	8	5.6	5.6	5.6	196.95	0	32.704	765170000	16	0.166138	0.718116	0.118087		0.430129	F1LTF8	F1LTF8		Lama4
34.2605	33.8469	33.8549	34.3728	33.6869	33.6675	33.5027	34.1665							41	41	41	19.3	19.3	19.3	263.11	0	323.31	102450000000	675	0.829383	0.156506	-0.327863		-1.65932	F1LTJ5	F1LTJ5		Hspg2
28.2098	24.7266	26.1175	27.7068	26.9996	26.42	26.7161	27.8032			cellular macromolecule metabolic process;cellular metabolic process;cellular nitrogen compound metabolic process;cellular process;macromolecule metabolic process;metabolic process;mRNA metabolic process;mRNA processing;nitrogen compound metabolic process;nuclear mRNA splicing, via spliceosome;nucleic acid metabolic process;nucleobase-containing compound metabolic process;primary metabolic process…	antigen binding;binding;nucleic acid binding;nucleotide binding;RNA binding	cell part;intracellular organelle part;intracellular part;macromolecular complex;nuclear matrix;nuclear part;organelle part;ribonucleoprotein complex;spliceosomal complex	Spliceosome	5	5	5	8	8	8	73.721	0	14.869	989870000	13	0.13099	0.767447	0.294515		0.348142	F1LV13;F1M3D3;Q62826;A0A0G2JVD4;Q62826-2	F1LV13;F1M3D3;Q62826	Heterogeneous nuclear ribonucleoprotein M	Hnrnpm
30.0077	30.5028	29.939	30.2602	28.9837	29.5069	30.1709	29.9683							15	15	15	22.7	22.7	22.7	80.023	0	32.47	5603300000	70	0.895987	0.135263	-0.519984		-1.77036	F1LVK3	F1LVK3		Chadl
31.74	31.1996	30.6026	31.5483	32.1501	32.2599	31.9239	32.4071	+	C6_RCS	anatomical structure morphogenesis;axon guidance;cell migration;cell motility;cell part morphogenesis;cell projection morphogenesis;cell projection organization;cellular component morphogenesis;cellular component movement;cellular component organization;cellular component organization at cellular level;cellular component organization or biogenesis;cellular component organization or biogenesis at …	binding;calcium ion binding;cation binding;ion binding;metal ion binding	basement membrane;extracellular matrix part;extracellular region part		20	20	20	23.2	23.2	23.2	105	0	122.53	26221000000	166	1.82998	0.0221152	0.912648		3.38362	F1LXS3	F1LXS3		Matn2
26.3578	26.3096	27.1575	26.437	25.5117	31.1114	30.6458	31.0591			biological regulation;regulation of biological process;regulation of cell proliferation;regulation of cellular process	binding;calcium ion binding;cation binding;ion binding;metal ion binding	cell part;cytoplasm;intracellular membrane-bounded organelle;intracellular organelle;intracellular part;membrane-bounded organelle;nucleus;organelle		2	2	2	22.3	22.3	22.3	11.814	0	6.036	9180300000	12	1.15036	0.0750215	3.01653		2.19347	F1LYQ0;Q6B345;F1M053	F1LYQ0;Q6B345;F1M053	Protein S100;Protein S100-A11	RGD1563581;S100a11;LOC100359550
25.9818	23.5654	26.7456	24.742	27.4538	24.774	27.8485	26.869			biological regulation;catabolic process;cellular catabolic process;cellular macromolecule catabolic process;cellular macromolecule metabolic process;cellular metabolic process;cellular nitrogen compound metabolic process;cellular process;establishment of localization;establishment of RNA localization;macromolecule catabolic process;macromolecule metabolic process;metabolic process;mRNA catabolic …		catalytic step 2 spliceosome;cell part;cytoplasm;exon-exon junction complex;intracellular organelle part;intracellular part;macromolecular complex;nuclear body;nuclear part;nuclear speck;nucleoplasm part;organelle part;protein complex;ribonucleoprotein complex;spliceosomal complex	mRNA surveillance pathway;RNA transport;Spliceosome	3	3	3	14.2	14.2	14.2	17.29	0	8.0455	749810000	10	0.740567	0.197375	1.47763		1.51021	F1M0X6;Q27W02	F1M0X6;Q27W02	Protein mago nashi homolog	Magohb;Magoh
30.1872	25.6014	29.3688	28.9083	31.5265	29.8421	31.5627	27.9013			biological regulation;cellular localization;cellular macromolecule localization;cellular macromolecule metabolic process;cellular metabolic process;cellular process;cellular protein localization;cellular protein metabolic process;localization;macromolecule localization;macromolecule metabolic process;macromolecule modification;metabolic process;negative regulation of biological process;negative r…	binding;enzyme binding;protein binding;ubiquitin protein ligase binding	cell part;intracellular membrane-bounded organelle;intracellular organelle;intracellular organelle part;intracellular part;membrane-bounded organelle;nuclear body;nuclear part;nucleoplasm part;nucleus;organelle;organelle part;PML body	RNA transport	2	2	1	23.4	23.4	10.6	10.77	0	15.826	8053700000	31	0.601756	0.2795	1.69168		1.27282	F1M2K3;P61959;F1LN30;D4A7L5	F1M2K3;P61959;F1LN30;D4A7L5	Small ubiquitin-related modifier;Small ubiquitin-related modifier 2	Sumo2;Sumo2l
26.5588	24.9528	25.6405	25.6587	27.3605	27.1693	27.3606	27.2525	+	C6_RCS	biological regulation;cellular macromolecule metabolic process;cellular metabolic process;cellular process;cellular protein metabolic process;endosome transport;establishment of localization;establishment of localization in cell;intracellular transport;macromolecule metabolic process;macromolecule modification;metabolic process;positive regulation of biological process;positive regulation of BMP …	acid-amino acid ligase activity;binding;catalytic activity;enzyme binding;ligase activity;ligase activity, forming carbon-nitrogen bonds;protein binding;small conjugating protein ligase activity;ubiquitin protein ligase binding	cell part;cytoplasm;intracellular organelle part;intracellular part;nuclear part;nucleoplasm;organelle part		6	6	6	6.3	6.3	6.3	125.27	0	22.993	710080000	13	2.5052	0.00362963	1.58303	+	4.76054	F1M403	F1M403		Ube2o
27.5027	26.0411	25.287	25.9543	24.8523	27.7567	28.1748	27.6351				binding;catalytic activity;cation binding;endopeptidase activity;hydrolase activity;ion binding;metal ion binding;metalloendopeptidase activity;metallopeptidase activity;peptidase activity;peptidase activity, acting on L-amino acid peptides;transition metal ion binding;zinc ion binding			5	5	5	8.1	8.1	8.1	81.935	0	16.361	1062600000	15	0.458923	0.378189	0.90845		1.01882	F1M542;M0R5P8	F1M542;M0R5P8		Adam22
25.7258	25.6266	27.1441	26.6921	25.6532	25.2724	25.2715	25.9841			biological regulation;positive regulation of biological process;positive regulation of cell communication;positive regulation of cell development;positive regulation of cell differentiation;positive regulation of cell migration;positive regulation of cell morphogenesis involved in differentiation;positive regulation of cell motility;positive regulation of cellular component movement;positive regu…		cell part;cytoplasmic part;extracellular membrane-bounded organelle;extracellular organelle;extracellular region part;extracellular vesicular exosome;Golgi apparatus part;Golgi membrane;intracellular organelle part;intracellular part;membrane;membrane-bounded organelle;membrane-bounded vesicle;organelle;organelle membrane;organelle part;vesicle		2	2	2	17.1	17.1	17.1	18.985	0	60.946	178980000	4	0.938103	0.123191	-0.751881		-1.84038	F1M5V2	F1M5V2		Glipr2
28.8997	27.5406	25.3548	28.2914	30.1739	29.7442	29.4003	29.9673	+	C6_RCS		binding;calcium ion binding;cation binding;ion binding;metal ion binding			8	8	8	18.2	18.2	18.2	53.776	0	46.637	4495700000	26	1.5667	0.0355574	2.29982	+	2.90602	F1M6P8	F1M6P8		Edil3
29.7252	29.9454	29.1005	30.1522	30.1619	29.7354	29.8609	30.0296			cell cycle phase;cell cycle process;cellular component organization;cellular component organization at cellular level;cellular component organization or biogenesis;cellular component organization or biogenesis at cellular level;cellular membrane organization;cellular process;endocytosis;establishment of localization;establishment of localization in cell;establishment of protein localization;Golgi…	ankyrin binding;binding;cytoskeletal protein binding;heat shock protein binding;peptide binding;protein binding;protein C-terminus binding;structural molecule activity	axon part;cell part;cell projection part;clathrin coat;clathrin coat of coated pit;clathrin coat of trans-Golgi network vesicle;clathrin coated vesicle membrane;clathrin vesicle coat;clathrin-coated endocytic vesicle membrane;coated vesicle membrane;cytoplasmic membrane-bounded vesicle;cytoplasmic part;cytoplasmic vesicle;cytoplasmic vesicle membrane;cytoplasmic vesicle part;cytoskeletal part;end…	Bacterial invasion of epithelial cells;Endocrine and other factor-regulated calcium reabsorption;Endocytosis;Huntington's disease;Lysosome	24	24	24	15.3	15.3	15.3	191.56	0	136.34	6494100000	95	0.383652	0.447246	0.216154		0.878673	F1M779;P11442	F1M779;P11442	Clathrin heavy chain;Clathrin heavy chain 1	Cltc
29.687	29.7666	26.2966	30.2401	29.6648	29.7359	29.8957	30.041			biological regulation;multicellular organismal process;ossification;positive regulation of biological process;positive regulation of cartilage development;positive regulation of developmental process;regulation of biological process;regulation of cartilage development;regulation of developmental process;regulation of multicellular organismal development;regulation of multicellular organismal proc…	binding;calcium ion binding;catalytic activity;cation binding;endopeptidase activity;hydrolase activity;ion binding;metal ion binding;metalloendopeptidase activity;metallopeptidase activity;peptidase activity;peptidase activity, acting on L-amino acid peptides;transition metal ion binding;zinc ion binding	extracellular region part;extracellular space;membrane-bounded vesicle;organelle;vesicle		14	14	14	14.3	14.3	14.3	111.65	0	49.2	5953000000	54	0.40399	0.429084	0.836801		0.917084	F1M798;F1M280;D3Z8U5	F1M798	Metalloendopeptidase	Bmp1
28.4055	27.6333	27.033	28.2135	29.0199	28.847	29.0096	28.5025	+	C6_RCS	apoptosis;biological regulation;cell cycle;cell cycle checkpoint;cell death;cellular macromolecule metabolic process;cellular metabolic process;cellular process;cellular protein metabolic process;death;DNA integrity checkpoint;DNA replication checkpoint;macromolecule metabolic process;macromolecule modification;metabolic process;mitotic cell cycle checkpoint;mitotic cell cycle DNA replication che…	catalytic activity;NEDD8 activating enzyme activity;small protein activating enzyme activity	cell part;cytoplasmic part;cytosol;intracellular membrane-bounded organelle;intracellular organelle;intracellular part;membrane;membrane-bounded organelle;nucleus;organelle;plasma membrane		6	6	6	14.4	14.4	14.4	60.416	0	30.925	2374200000	22	1.66301	0.0295467	1.02345	+	3.07771	F1M7W7;Q9Z1A5	F1M7W7;Q9Z1A5	NEDD8-activating enzyme E1 regulatory subunit	Nae1
31.0545	30.7188	30.6915	30.9947	31.444	31.8459	31.4865	31.059	+	C6_RCS	cell differentiation;cellular developmental process;cellular process;developmental process;establishment of localization;establishment of protein localization;osteoblast differentiation;protein transport;transport		cell part;cytoplasmic part;endoplasmic reticulum part;integral to endoplasmic reticulum membrane;integral to membrane;integral to organelle membrane;intracellular organelle part;intracellular part;intrinsic to endoplasmic reticulum membrane;intrinsic to membrane;intrinsic to organelle membrane;membrane part;organelle part		47	47	47	45.3	45.3	45.3	157.5	0	323.31	16645000000	171	1.72745	0.0255849	0.593994		3.19447	F1M853;REV__D4A4X4	F1M853		Rrbp1
31.3705	31.6208	32.4629	32.836	31.1084	31.649	31.1962	32.2732			anatomical structure maturation;anatomical structure morphogenesis;axon ensheathment;axon guidance;basement membrane organization;biological adhesion;biological regulation;branching involved in salivary gland morphogenesis;branching morphogenesis of a tube;calcium-dependent cell-matrix adhesion;cell adhesion;cell-matrix adhesion;cell-substrate adhesion;cellular component organization;cellular com…	binding;calcium ion binding;cation binding;dystroglycan binding;glycoprotein binding;ion binding;metal ion binding;protein binding;protein complex binding;structural constituent of muscle;structural molecule activity	adherens junction;anchoring junction;axon part;basement membrane;basolateral plasma membrane;cell junction;cell outer membrane;cell part;cell projection;cell projection part;cell-cell adherens junction;cell-cell junction;cell-substrate adherens junction;cell-substrate junction;contractile fiber part;contractile ring;costamere;cytoplasm;cytoplasmic part;dystroglycan complex;dystrophin-associated g…	Arrhythmogenic right ventricular cardiomyopathy (ARVC);Dilated cardiomyopathy;ECM-receptor interaction;Hypertrophic cardiomyopathy (HCM);Viral myocarditis	12	12	12	15.8	15.8	15.8	96.705	0	65.891	24133000000	70	0.54991	0.311993	-0.515819		-1.18207	F1M8K0	F1M8K0		Dag1
28.1601	28.8245	29.4117	28.5635	28.0597	27.5735	27.4751	27.6106	+	C6_RCS	cellular macromolecule metabolic process;cellular metabolic process;cellular process;cellular protein metabolic process;cellular response to chemical stimulus;cellular response to cytokine stimulus;cellular response to interleukin-1;cellular response to organic substance;cellular response to stimulus;macromolecule metabolic process;metabolic process;primary metabolic process;protein folding;prote…	adenyl nucleotide binding;adenyl ribonucleotide binding;ATP binding;binding;fibroblast growth factor binding;growth factor binding;heat shock protein binding;nucleotide binding;protein binding;purine nucleotide binding;purine ribonucleoside triphosphate binding;purine ribonucleotide binding;ribonucleotide binding	cell part;cytoplasmic part;intracellular membrane-bounded organelle;intracellular non-membrane-bounded organelle;intracellular organelle;intracellular organelle part;intracellular part;membrane-bounded organelle;mitochondrion;non-membrane-bounded organelle;nuclear part;nucleolus;organelle;organelle part	ko05152;RNA degradation	14	14	14	27.1	27.1	27.1	73.744	0	57.663	1877300000	37	1.95599	0.0176805	-1.06023	+	-3.62231	F1M953;P48721	F1M953;P48721	Stress-70 protein, mitochondrial	Hspa9
26.2675	27.8784	28.2518	28.9	27.1007	27.0946	27.3315	27.6143			alcohol biosynthetic process;alcohol metabolic process;biological regulation;biosynthetic process;carbohydrate biosynthetic process;carbohydrate metabolic process;catabolic process;cellular biosynthetic process;cellular carbohydrate biosynthetic process;cellular carbohydrate metabolic process;cellular lipid metabolic process;cellular metabolic process;cellular process;cellular response to stimulu…	alkali metal ion binding;binding;catalytic activity;cation binding;hydrolase activity;hydrolase activity, acting on ester bonds;inositol monophosphate phosphatase activity;inositol or phosphatidylinositol phosphatase activity;inositol phosphate phosphatase activity;ion binding;lithium ion binding;magnesium ion binding;manganese ion binding;metal ion binding;phosphatase activity;phosphoric ester h…	axon;cell body;cell part;cell projection;cytoplasm;extracellular membrane-bounded organelle;extracellular organelle;extracellular region part;extracellular vesicular exosome;intracellular part;membrane-bounded organelle;membrane-bounded vesicle;neuron projection;neuronal cell body;organelle;vesicle	Inositol phosphate metabolism;Phosphatidylinositol signaling system;Streptomycin biosynthesis	6	6	6	20.9	20.9	20.9	30.495	0	13.059	1295300000	17	0.416275	0.421164	-0.53917		-0.94008	F1M978;P97697	F1M978;P97697	Inositol monophosphatase 1	Impa1
28.3821	29.1908	28.0744	28.0762	30.0205	29.5545	29.6369	29.5165	+	C6_RCS	cellular process;cellular response to chemical stimulus;cellular response to hypoxia;cellular response to oxygen levels;cellular response to stimulus;cellular response to stress;response to chemical stimulus;response to hypoxia;response to oxygen levels;response to stimulus;response to stress	aminopeptidase activity;binding;catalytic activity;cation binding;exopeptidase activity;hydrolase activity;ion binding;metal ion binding;metallopeptidase activity;peptidase activity;peptidase activity, acting on L-amino acid peptides;transition metal ion binding;zinc ion binding	extracellular membrane-bounded organelle;extracellular organelle;extracellular region part;extracellular vesicular exosome;membrane-bounded organelle;membrane-bounded vesicle;organelle;vesicle		17	17	17	19.7	19.7	19.7	103.34	0	49.356	4504500000	63	2.31648	0.00551938	1.25122	+	4.34948	F1M9V7	F1M9V7		Npepps
32.0798	24.7818	29.4642	30.7063	30.4728	30.3413	30.4395	30.3699			biological regulation;cellular process;cellular response to chemical stimulus;cellular response to endogenous stimulus;cellular response to hormone stimulus;cellular response to organic substance;cellular response to peptide hormone stimulus;cellular response to stimulus;negative regulation of biological process;negative regulation of intracellular protein transport;negative regulation of intrace…	binding;enzyme binding;GTPase binding;protein binding;Ran GTPase binding;Ras GTPase binding;small GTPase binding;ubiquitin protein ligase binding	cell part;cell projection;chromosomal part;cytoplasm;cytoplasmic part;cytoskeletal part;cytosol;dendrite;intracellular membrane-bounded organelle;intracellular non-membrane-bounded organelle;intracellular organelle;intracellular organelle part;intracellular part;kinetochore;macromolecular complex;membrane;membrane part;membrane-bounded organelle;mitotic spindle;neuron projection;non-membrane-boun…	RNA transport	11	11	11	20.5	20.5	20.5	63.142	0	34.942	8033100000	26	0.304326	0.532208	1.14786		0.724163	F1MAA5;Q66H32	F1MAA5;Q66H32		Rangap1
32.9143	32.6101	32.6125	32.624	33.5443	33.6224	33.4706	33.7771	+	C6_RCS	anatomical structure morphogenesis;biological adhesion;cell adhesion;cell junction assembly;cell junction organization;cell migration;cell morphogenesis;cell morphogenesis involved in differentiation;cell motility;cell projection organization;cell-substrate adhesion;cell-substrate junction assembly;cellular component assembly;cellular component assembly at cellular level;cellular component disass…	binding;extracellular matrix structural constituent;glycolipid binding;glycosphingolipid binding;lipid binding;sphingolipid binding;structural molecule activity	extracellular matrix;extracellular matrix part;extracellular membrane-bounded organelle;extracellular organelle;extracellular region part;extracellular vesicular exosome;laminin complex;laminin-1 complex;laminin-10 complex;macromolecular complex;membrane-bounded organelle;membrane-bounded vesicle;organelle;protein complex;proteinaceous extracellular matrix;vesicle	Amoebiasis;ECM-receptor interaction;Focal adhesion;Pathways in cancer;Prion diseases;Small cell lung cancer;Toxoplasmosis	39	39	39	24.8	24.8	24.8	177.38	0	323.31	63294000000	323	4.02699	0	0.913362		9.18283	F1MAA7;A0A0U1RS20	F1MAA7		Lamc1
29.5771	29.4582	26.6506	30.4969	29.5471	29.3066	28.884	29.8935			developmental process;multicellular organismal development;multicellular organismal process	receptor activity	cell part;membrane	Axon guidance	12	12	12	17.2	17.2	17.2	89.531	0	48.002	5215200000	54	0.162609	0.720315	0.362147		0.422058	F1MAG8	F1MAG8		Sema3d
[truncated: 527 more rows]

## Sheet: Sheet1
RCS_1	RCS_2	RCS_3	RCS_4	C6_1	C6_2	C6_3	C6_4	Peptides	Razor + unique peptides	Unique peptides	Sequence coverage [%]	Unique + razor sequence coverage [%]	Unique sequence coverage [%]	Mol. weight [kDa]	Q-value	Score	Intensity	MS/MS count	Protein IDs	Majority protein IDs	Protein names	Gene names
24.504	NaN	NaN	NaN	NaN	NaN	NaN	NaN	2	2	2	6	6	6	57.522	0	15.232	150890000	4	A0A096MIS3;Q63186	A0A096MIS3;Q63186	Translation initiation factor eIF-2B subunit delta	Eif2b4
[truncated: 1,654 more rows]
