# Supplementary material for: FGF Signaling Promotes Lysosome Biogenesis in Chondrocytes via the Mannose Phosphate Receptor Pathway
Source: Traffic. 2025 Aug 1;26(7-9):e70013. doi: 10.1111/tra.70013 (PMC12314853; doi:10.1111/tra.70013)
Supplement: Supplementary file 7 — Table S6. [file TRA-26-e70013-s005.xlsx]

## Sheet: Signif_regulated C6_RCS_+_216
RCS_1	RCS_2	RCS_3	RCS_4	C6_1	C6_2	C6_3	C6_4	Student's T-test Significant C6_RCS	Student's T-test significant	GOBP name	GOMF name	GOCC name	KEGG name	Peptides	Razor + unique peptides	Unique peptides	Sequence coverage [%]	Unique + razor sequence coverage [%]	Unique sequence coverage [%]	Mol. weight [kDa]	Q-value	Score	Intensity	MS/MS count	-Log Student's T-test p-value C6_RCS	Student's T-test q-value C6_RCS	Student's T-test Difference C6_RCS	Significantly regulated C6_RCS	Student's T-test Test statistic C6_RCS	Protein IDs	Majority protein IDs	Protein names	Gene names
25.4685	31.4052	31.6316	30.724	24.3351	24.6016	24.6241	24.7023	+	C6_RCS	anatomical structure formation involved in morphogenesis;biosynthetic process;cell differentiation;cellular biosynthetic process;cellular component biogenesis;cellular component biogenesis at cellular level;cellular component organization or biogenesis;cellular component organization or biogenesis at cellular level;cellular developmental process;cellular macromolecule biosynthetic process;cellula…	structural constituent of ribosome;structural molecule activity	90S preribosome;adherens junction;anchoring junction;cell junction;cell part;cell-substrate adherens junction;cell-substrate junction;cytoplasmic part;cytoskeletal part;cytosolic small ribosomal subunit;extracellular membrane-bounded organelle;extracellular organelle;extracellular region part;extracellular vesicular exosome;focal adhesion;intracellular non-membrane-bounded organelle;intracellular…	Ribosome	4	4	4	18.6	18.6	18.6	22.127	0	6.6259	4848300000	12	1.93757	0.0177829	-5.24153	+	-3.58696	P62083;Q6AY74	P62083	40S ribosomal protein S7	Rps7
29.6815	29.5493	29.1562	29.3202	28.438	27.9268	25.063	25.2658	+	C6_RCS	biosynthetic process;cellular biosynthetic process;cellular macromolecule biosynthetic process;cellular macromolecule metabolic process;cellular metabolic process;cellular nitrogen compound metabolic process;cellular process;cellular protein metabolic process;macromolecule biosynthetic process;macromolecule metabolic process;maturation of SSU-rRNA;maturation of SSU-rRNA from tricistronic rRNA tra…	structural constituent of ribosome;structural molecule activity	cell part;cytoplasmic part;cytosolic small ribosomal subunit;intracellular non-membrane-bounded organelle;intracellular organelle;intracellular organelle part;intracellular part;macromolecular complex;non-membrane-bounded organelle;organelle;organelle part;ribonucleoprotein complex;ribosome;small ribosomal subunit	Ribosome	5	5	5	26.4	26.4	26.4	24.205	0	96.104	2418800000	30	1.67924	0.0295204	-2.75339	+	-3.10697	P62243;M0R7Q5;D3ZIE1;Q6TXJ0	P62243;M0R7Q5;D3ZIE1	40S ribosomal protein S8	Rps8
31.6857	30.9709	31.1256	31.1119	28.6175	28.3843	28.5852	28.49	+	C6_RCS	alveolar secondary septum development;anatomical structure development;anatomical structure morphogenesis;axon ensheathment;axon ensheathment in central nervous system;axonogenesis;axonogenesis involved in innervation;biological regulation;bone morphogenesis;cartilage development;cell communication;cell development;cell differentiation;cell fate commitment;cell part morphogenesis;cell projection …	adenyl nucleotide binding;adenyl ribonucleotide binding;ATP binding;binding;catalytic activity;fibroblast growth factor binding;fibroblast growth factor-activated receptor activity;growth factor activity;growth factor binding;kinase activity;molecular transducer activity;nucleotide binding;phosphotransferase activity, alcohol group as acceptor;protein binding;protein kinase activity;protein tyros…	cell part;cell surface;cytoplasm;cytoplasmic membrane-bounded vesicle;cytoplasmic part;cytoplasmic vesicle;Golgi apparatus;integral to membrane;integral to plasma membrane;internal side of plasma membrane;intracellular membrane-bounded organelle;intracellular organelle;intracellular part;intrinsic to membrane;intrinsic to plasma membrane;lysosome;lytic vacuole;membrane part;membrane-bounded organ…	Bladder cancer;Endocytosis;MAPK signaling pathway;Pathways in cancer;Regulation of actin cytoskeleton	5	5	5	6.4	6.4	6.4	87.664	0	12.563	6049200000	56	5.46071	0	-2.70427	+	-16.2454	F1LSN4;A0A0G2K210	F1LSN4;A0A0G2K210	Fibroblast growth factor receptor	Fgfr3
28.1051	28.5046	27.1318	28.2557	26.3466	24.6641	25.3022	25.1932	+	C6_RCS			extracellular membrane-bounded organelle;extracellular organelle;extracellular region part;extracellular vesicular exosome;membrane-bounded organelle;membrane-bounded vesicle;organelle;vesicle		4	4	4	13.5	13.5	13.5	31.775	0	9.3352	505460000	15	2.88561	0.00313514	-2.6228	+	-5.66473	Q6AYE5	Q6AYE5	Out at first protein homolog	Oaf
26.1149	28.0784	27.9181	27.7872	24.7043	25.0028	24.8107	25.1974	+	C6_RCS	cell differentiation;cellular component assembly;cellular component organization;cellular component organization or biogenesis;cellular developmental process;cellular process;cellular response to acid;cellular response to amine stimulus;cellular response to amino acid stimulus;cellular response to chemical stimulus;cellular response to endogenous stimulus;cellular response to organic nitrogen;cel…		cell part;cytoplasmic part;extracellular matrix;extracellular membrane-bounded organelle;extracellular organelle;extracellular region;extracellular region part;extracellular vesicular exosome;intracellular organelle part;intracellular part;lysosomal membrane;macromolecular complex;membrane;membrane-bounded organelle;membrane-bounded vesicle;organelle;organelle membrane;organelle part;plasma membr…		5	5	5	6	6	6	108.8	0	12.211	522770000	13	2.78622	0.00346988	-2.54584	+	-5.41791	D3ZUL3;M0RDR9	D3ZUL3		Col6a1
25.8661	28.0186	28.8293	29.2377	25.1214	25.497	25.4101	25.8513	+	C6_RCS	biosynthetic process;cellular biosynthetic process;cellular macromolecule biosynthetic process;cellular macromolecule metabolic process;cellular metabolic process;cellular process;cellular protein metabolic process;macromolecule biosynthetic process;macromolecule metabolic process;metabolic process;primary metabolic process;protein metabolic process;translation	structural constituent of ribosome;structural molecule activity	cell part;cytoplasmic part;intracellular non-membrane-bounded organelle;intracellular organelle;intracellular part;macromolecular complex;non-membrane-bounded organelle;organelle;ribonucleoprotein complex;ribosome	Ribosome	5	5	5	20.6	20.6	20.6	24.146	0	9.2772	1406600000	15	1.77758	0.0248122	-2.51797	+	-3.2864	P61314;D3ZF52	P61314	60S ribosomal protein L15	Rpl15
36.0289	36.0389	35.4195	35.7159	33.704	33.1635	33.3709	33.1464	+	C6_RCS	activation of MAPK activity;anatomical structure development;anatomical structure formation involved in morphogenesis;anatomical structure morphogenesis;angiogenesis;biological adhesion;biological regulation;cartilage development;cartilage development involved in endochondral bone morphogenesis;cell adhesion;cell cycle arrest;cell cycle process;cell migration;cell motility;cellular component move…	binding;calcium ion binding;carbohydrate binding;cation binding;extracellular matrix binding;glycosaminoglycan binding;heparin binding;ion binding;lipid binding;lipoprotein particle binding;low-density lipoprotein particle binding;metal ion binding;pattern binding;phosphatidylserine binding;phospholipid binding;polysaccharide binding;protein-lipid complex binding	cell part;cytoplasmic membrane-bounded vesicle;cytoplasmic part;cytoplasmic vesicle;external side of plasma membrane;extracellular matrix;extracellular membrane-bounded organelle;extracellular organelle;extracellular region part;extracellular vesicular exosome;fibrinogen complex;intracellular membrane-bounded organelle;intracellular organelle;intracellular part;macromolecular complex;membrane par…		22	22	9	18.3	18.3	7.6	127.04	0	294.28	154120000000	477	4.79385	0	-2.4546	+	-12.4936	M0R979;A0A0G2JV24	M0R979;A0A0G2JV24		Thbs1
30.9207	31.154	29.5155	30.94	28.8486	28.4593	27.8281	28.2229	+	C6_RCS	biological regulation;biosynthetic process;cell differentiation;cellular biosynthetic process;cellular developmental process;cellular macromolecule biosynthetic process;cellular macromolecule metabolic process;cellular metabolic process;cellular process;cellular protein metabolic process;cytoplasmic translation;developmental process;macromolecule biosynthetic process;macromolecule metabolic proce…	binding;protein binding;structural constituent of ribosome;structural molecule activity;translation initiation factor binding	cell part;cytoplasmic part;cytosol;cytosolic small ribosomal subunit;intracellular membrane-bounded organelle;intracellular non-membrane-bounded organelle;intracellular organelle;intracellular organelle part;intracellular part;macromolecular complex;membrane-bounded organelle;non-membrane-bounded organelle;nucleus;organelle;organelle part;ribonucleoprotein complex;ribosome;small ribosomal subunit	Ribosome	10	10	10	36	36	36	29.945	0	17.891	4791800000	28	2.73749	0.00323596	-2.29281	+	-5.29975	P49242;M0R6L4;Q6TXJ6	P49242;M0R6L4	40S ribosomal protein S3a;40S ribosomal protein S3b;40S ribosomal protein S3a	Rps3a
26.5033	27.307	28.5781	28.2282	25.302	26.3945	24.9579	24.9299	+	C6_RCS	anatomical structure development;axon guidance;biological regulation;biosynthetic process;cell cycle checkpoint;cell cycle process;cellular biosynthetic process;cellular component assembly;cellular component assembly at cellular level;cellular component organization;cellular component organization at cellular level;cellular component organization or biogenesis;cellular component organization or b…	structural constituent of ribosome;structural molecule activity	cell part;cytosolic large ribosomal subunit;extracellular membrane-bounded organelle;extracellular organelle;extracellular region part;extracellular vesicular exosome;intracellular organelle part;intracellular part;large ribosomal subunit;macromolecular complex;membrane;membrane-bounded organelle;membrane-bounded vesicle;organelle;organelle part;ribonucleoprotein complex;vesicle	Ribosome	5	5	5	25	25	25	17.676	0	11.227	504650000	13	2.09285	0.0107436	-2.25808	+	-3.89016	A0A0H2UH99;P83732	A0A0H2UH99;P83732	60S ribosomal protein L24	Rpl24
29.9107	29.3943	30.6037	30.0108	28.328	27.7778	27.9007	27.9072	+	C6_RCS	aging;biological regulation;cellular metabolic process;cellular process;cellular response to chemical stimulus;cellular response to oxidative stress;cellular response to oxygen radical;cellular response to reactive oxygen species;cellular response to stimulus;cellular response to stress;cellular response to superoxide;developmental process;metabolic process;negative regulation of catalytic activi…	antioxidant activity;catalytic activity;NAD(P)H dehydrogenase (quinone) activity;oxidoreductase activity;oxidoreductase activity, acting on NADH or NADPH;oxidoreductase activity, acting on NADH or NADPH, quinone or similar compound as acceptor;oxidoreductase activity, acting on superoxide radicals as acceptor;superoxide dismutase activity	cell body;cell part;cytoplasmic part;cytosol;extracellular membrane-bounded organelle;extracellular organelle;extracellular region part;extracellular vesicular exosome;intracellular part;membrane-bounded organelle;membrane-bounded vesicle;neuronal cell body;organelle;vesicle		7	7	7	25.2	25.2	25.2	30.946	0	14.189	2918100000	31	3.46019	0.0012093	-2.00145	+	-7.26245	P05982	P05982	NAD(P)H dehydrogenase [quinone] 1	Nqo1
30.8781	30.6574	30.95	31.4325	28.8157	29.2891	28.9025	29.5442	+	C6_RCS	biological regulation;blood coagulation;coagulation;fibrinolysis;hemostasis;multicellular organismal process;negative regulation of biological process;negative regulation of blood coagulation;negative regulation of coagulation;negative regulation of multicellular organismal process;positive regulation of biological process;positive regulation of cellular component organization;positive regulation…	binding;calcium ion binding;cation binding;ion binding;metal ion binding;protein binding;protein complex binding	blood microparticle;extracellular membrane-bounded organelle;extracellular organelle;extracellular region part;extracellular space;extracellular vesicular exosome;macromolecular complex;membrane-bounded organelle;membrane-bounded vesicle;organelle;protein complex;vesicle	Complement and coagulation cascades	9	9	9	11.6	11.6	11.6	74.611	0	19.703	6922600000	66	3.6337	0	-1.84162	+	-7.81003	M0R5R0;P53813;CON__P07224	M0R5R0;P53813	Vitamin K-dependent protein S	Pros1
31.5855	31.3023	31.4276	30.964	30.3101	29.4311	29.3343	29.9967	+	C6_RCS			cell part;cytoplasmic part;endoplasmic reticulum;extracellular membrane-bounded organelle;extracellular organelle;extracellular region part;extracellular vesicular exosome;intracellular membrane-bounded organelle;intracellular organelle;intracellular part;lipid particle;membrane-bounded organelle;membrane-bounded vesicle;organelle;vesicle	Protein processing in endoplasmic reticulum	15	15	15	41.7	41.7	41.7	36.315	0	62.52	8557900000	64	2.94162	0.00247059	-1.55181	+	-5.80736	D3ZH41	D3ZH41		Ckap4
30.955	30.303	31.6848	31.7399	30.3536	29.7194	28.6311	29.9147	+	C6_RCS	biosynthetic process;cellular biosynthetic process;cellular macromolecule biosynthetic process;cellular macromolecule metabolic process;cellular metabolic process;cellular process;cellular protein metabolic process;macromolecule biosynthetic process;macromolecule metabolic process;metabolic process;primary metabolic process;protein metabolic process;translation	structural constituent of ribosome;structural molecule activity	cell part;cytoplasmic part;intracellular non-membrane-bounded organelle;intracellular organelle;intracellular part;macromolecular complex;non-membrane-bounded organelle;organelle;ribonucleoprotein complex;ribosome	Ribosome	8	8	8	23.8	23.8	23.8	33.545	0	37.604	7010400000	27	1.6387	0.0321586	-1.51596	+	-3.03408	F1LQS3;P21533;A0A0G2KBA1	F1LQS3;P21533;A0A0G2KBA1	60S ribosomal protein L6	Rpl6
30.6418	29.6529	29.2905	29.6458	29.4898	28.0669	28.443	27.2454	+	C6_RCS	biosynthetic process;cellular biosynthetic process;cellular macromolecule biosynthetic process;cellular macromolecule metabolic process;cellular metabolic process;cellular nitrogen compound biosynthetic process;cellular nitrogen compound metabolic process;cellular process;cellular protein metabolic process;cellular response to chemical stimulus;cellular response to cytokine stimulus;cellular resp…	adenyl nucleotide binding;adenyl ribonucleotide binding;ADP-ribosylation factor binding;ATP binding;binding;calcium ion binding;catalytic activity;cation binding;enzyme binding;GTPase binding;ion binding;kinase activity;metal ion binding;nucleobase-containing compound kinase activity;nucleoside diphosphate kinase activity;nucleotide binding;oxidoreductase activity;phosphotransferase activity, pho…	cell division site part;cell part;cleavage furrow;cytoplasmic membrane-bounded vesicle;cytoplasmic part;cytoplasmic vesicle;cytosolic large ribosomal subunit;endocytic vesicle;endosomal part;endosome membrane;intracellular membrane-bounded organelle;intracellular non-membrane-bounded organelle;intracellular organelle;intracellular organelle part;intracellular part;large ribosomal subunit;macromol…	Ribosome	6	6	6	11.9	11.9	11.9	46.135	0	10.713	3415100000	26	1.46399	0.0426081	-1.49646	+	-2.72625	P21531;D4A9G1;Q6TXF6	P21531	60S ribosomal protein L3	Rpl3
29.1492	30.662	31.5368	31.07	29.3849	29.0992	28.7785	29.1719	+	C6_RCS			extracellular region		67	1	1	36.5	0.9	0.9	262.75	0	187.36	5458700000	46	1.51305	0.0404291	-1.49586	+	-2.81171	F1LST1	F1LST1		Fn1
29.0611	28.9923	29.6618	28.9756	27.8592	27.7029	27.1107	28.0467	+	C6_RCS	biosynthetic process;carbohydrate metabolic process;cellular carbohydrate metabolic process;cellular macromolecule metabolic process;cellular metabolic process;cellular process;cellular protein metabolic process;glycosylation;immunoglobulin biosynthetic process;macromolecule biosynthetic process;macromolecule glycosylation;macromolecule metabolic process;macromolecule modification;metabolic proce…	acetylgalactosaminyltransferase activity;binding;carbohydrate binding;catalytic activity;cation binding;ion binding;manganese ion binding;metal ion binding;polypeptide N-acetylgalactosaminyltransferase activity;transferase activity;transferase activity, transferring glycosyl groups;transferase activity, transferring hexosyl groups;transition metal ion binding;UDP-glycosyltransferase activity	cell part;cytoplasmic part;extracellular membrane-bounded organelle;extracellular organelle;extracellular region part;extracellular vesicular exosome;Golgi apparatus part;Golgi membrane;Golgi stack;integral to membrane;intracellular organelle part;intracellular part;intrinsic to membrane;membrane;membrane part;membrane-bounded organelle;membrane-bounded vesicle;organelle;organelle membrane;organe…	Mucin type O-Glycan biosynthesis	8	8	8	14.6	14.6	14.6	61.854	0	30.934	1938400000	21	2.91169	0.0024	-1.49283	+	-5.73082	A0A0G2JU25;D3ZFD2	A0A0G2JU25;D3ZFD2	Polypeptide N-acetylgalactosaminyltransferase	Galnt2
31.6218	31.5347	31.1242	30.9083	30.1981	29.6672	29.6354	29.9045	+	C6_RCS	anatomical structure development;anatomical structure morphogenesis;cellular component organization;cellular component organization at cellular level;cellular component organization or biogenesis;cellular component organization or biogenesis at cellular level;cellular process;cellular response to acid;cellular response to amine stimulus;cellular response to amino acid stimulus;cellular response t…	extracellular matrix structural constituent;structural molecule activity	collagen;collagen type V;extracellular matrix part;extracellular region part;fibrillar collagen		30	29	29	29.2	28.4	28.4	145.2	0	323.31	9756500000	106	3.29632	0.00106122	-1.44595	+	-6.77469	F1LQ00	F1LQ00		Col5a2
30.4401	29.5076	29.4584	30.0231	28.6883	28.0212	28.6676	28.4519	+	C6_RCS		binding;nucleic acid binding;RNA binding	cell part;cytoplasmic part;intracellular non-membrane-bounded organelle;intracellular organelle;intracellular part;macromolecular complex;non-membrane-bounded organelle;organelle;ribonucleoprotein complex;ribosome	Ribosome	6	6	6	25	25	25	30.313	0	19.963	3389700000	28	2.61554	0.00279612	-1.40005	+	-5.01186	B0K031;P05426;Q7TP62	B0K031;P05426	60S ribosomal protein L7	Rpl7
33.9388	33.1644	33.7086	33.2784	32.3591	32.176	32.3287	31.7885	+	C6_RCS	alcohol biosynthetic process;alcohol catabolic process;alcohol metabolic process;apoptosis;biological regulation;biosynthetic process;carbohydrate biosynthetic process;carbohydrate catabolic process;carbohydrate metabolic process;catabolic process;cell death;cellular biosynthetic process;cellular carbohydrate biosynthetic process;cellular carbohydrate catabolic process;cellular carbohydrate metab…	binding;catalytic activity;coenzyme binding;cofactor binding;cytoskeletal protein binding;glyceraldehyde-3-phosphate dehydrogenase (NAD+) (phosphorylating) activity;microtubule binding;NAD binding;NADP binding;nucleotide binding;oxidoreductase activity;oxidoreductase activity, acting on the aldehyde or oxo group of donors;oxidoreductase activity, acting on the aldehyde or oxo group of donors, NAD…	cell part;cytoplasm;cytoplasmic part;cytoskeleton;cytosol;intracellular membrane-bounded organelle;intracellular non-membrane-bounded organelle;intracellular organelle;intracellular part;membrane-bounded organelle;microtubule cytoskeleton;non-membrane-bounded organelle;nucleus;organelle	Alzheimer's disease;Glycolysis / Gluconeogenesis	11	11	9	28.2	28.2	23.7	35.783	0	37.665	42352000000	130	3.04197	0.00187097	-1.35947	+	-6.06951	M0R660;M0R590;P04797;D3ZGY4;E9PTV9;E9PTN6;A0A0G2K8S2;A0A0G2K7M1;F1LUI2;F1M2N4;F1LUV3;D3ZQT0;D3ZEN2;F1M8P6;F1M269;F1LU03;D3ZME3;F1M4G6;D3ZWV2;Q498M9;A0A0G2JYY8	M0R660;M0R590;P04797;D3ZGY4;E9PTV9;E9PTN6;A0A0G2K8S2	Glyceraldehyde-3-phosphate dehydrogenase	RGD1565368
30.3552	30.7059	29.8761	31.3102	29.6433	29.4206	28.6573	29.1603	+	C6_RCS	biological adhesion;cell adhesion;cellular process	structural molecule activity	basement membrane;extracellular matrix part;extracellular membrane-bounded organelle;extracellular organelle;extracellular region part;extracellular space;extracellular vesicular exosome;membrane-bounded organelle;membrane-bounded vesicle;organelle;vesicle		17	17	17	15.8	15.8	15.8	134.49	0	142.59	6860600000	102	1.96313	0.0175238	-1.34146	+	-3.63605	F1LPD0;A0A0G2JV12	F1LPD0;A0A0G2JV12		Col15a1
30.0084	30.5655	30.3226	29.9581	29.1666	28.3772	29.4757	28.7656	+	C6_RCS	cellular component assembly;cellular component assembly at cellular level;cellular component organization;cellular component organization at cellular level;cellular component organization or biogenesis;cellular component organization or biogenesis at cellular level;cellular macromolecular complex assembly;cellular macromolecular complex subunit organization;cellular process;macromolecular complex…	structural constituent of ribosome;structural molecule activity	cell part;cytosolic small ribosomal subunit;extracellular membrane-bounded organelle;extracellular organelle;extracellular region part;extracellular vesicular exosome;intracellular non-membrane-bounded organelle;intracellular organelle;intracellular organelle part;intracellular part;macromolecular complex;membrane-bounded organelle;membrane-bounded vesicle;non-membrane-bounded organelle;nuclear p…	Ribosome	3	3	3	22.6	22.6	22.6	13.644	0	8.0742	4289200000	33	2.4128	0.00426891	-1.26734	+	-4.55643	F1M6F4;A0A0H2UHU0;P62853;D4AE10;M0R763;D3ZCH5	F1M6F4;A0A0H2UHU0;P62853;D4AE10;M0R763	40S ribosomal protein S25	LOC100912210
29.8223	29.2216	29.0543	29.6263	28.8704	27.8775	27.8245	28.1152	+	C6_RCS	biological regulation;biosynthetic process;cellular biosynthetic process;cellular component biogenesis;cellular component biogenesis at cellular level;cellular component organization or biogenesis;cellular component organization or biogenesis at cellular level;cellular macromolecule biosynthetic process;cellular macromolecule metabolic process;cellular metabolic process;cellular process;cellular …	binding;nucleic acid binding;RNA binding;rRNA binding;structural constituent of ribosome;structural molecule activity	adherens junction;anchoring junction;cell junction;cell part;cell-substrate adherens junction;cell-substrate junction;cytoplasmic part;cytosol;cytosolic small ribosomal subunit;extracellular membrane-bounded organelle;extracellular organelle;extracellular region part;extracellular vesicular exosome;focal adhesion;intracellular membrane-bounded organelle;intracellular non-membrane-bounded organell…	Ribosome	9	9	9	49	49	49	17.654	0	37.334	2855200000	43	2.24823	0.00745324	-1.25923	+	-4.20628	M0R5K9;A0A0H2UHT6;D3ZM33;P62271;A0A0G2KA79;D3ZAU6;M0RCC5;D4AA93	M0R5K9;A0A0H2UHT6;D3ZM33;P62271;A0A0G2KA79;D3ZAU6	40S ribosomal protein S18	LOC100912024
30.3451	30.6654	28.9205	31.0146	29.2009	28.8228	28.7433	29.1503	+	C6_RCS	defense response;inflammatory response;response to stimulus;response to stress;response to wounding	endopeptidase inhibitor activity;endopeptidase regulator activity;enzyme inhibitor activity;enzyme regulator activity;peptidase inhibitor activity;peptidase regulator activity;serine-type endopeptidase inhibitor activity	extracellular region part;extracellular space		19	18	5	14.5	13.7	3.7	163.6	0	90.419	4661500000	50	1.42236	0.0483274	-1.25709	+	-2.65426	D4AA52;A0A0G2K926;P14046	D4AA52;A0A0G2K926;P14046	Alpha-1-inhibitor 3	Cpamd8
30.9803	31.6986	31.9497	31.1983	30.0022	30.1176	30.1096	30.7313	+	C6_RCS	activation of immune response;biological regulation;complement activation;humoral immune response;immune effector process;immune response;immune system process;macromolecule metabolic process;metabolic process;positive regulation of biological process;positive regulation of immune response;positive regulation of immune system process;positive regulation of response to stimulus;primary metabolic p…	binding;calcium ion binding;catalytic activity;cation binding;endopeptidase activity;hydrolase activity;ion binding;metal ion binding;peptidase activity;peptidase activity, acting on L-amino acid peptides;serine hydrolase activity;serine-type endopeptidase activity;serine-type peptidase activity	blood microparticle;extracellular membrane-bounded organelle;extracellular organelle;extracellular region;extracellular region part;extracellular vesicular exosome;membrane-bounded organelle;membrane-bounded vesicle;organelle;vesicle	Complement and coagulation cascades;Phagosome;Staphylococcus aureus infection;Systemic lupus erythematosus	14	14	13	21.7	21.7	20.3	75.308	0	111.63	10792000000	92	2.33144	0.005024	-1.21657	+	-4.38126	D4A1T6;B5DEH7	D4A1T6;B5DEH7		C1r
27.308	27.5273	27.2113	26.6879	25.9927	25.6652	25.7799	26.6302	+	C6_RCS	anatomical structure development;anatomical structure morphogenesis;basement membrane assembly;basement membrane organization;biological regulation;cell morphogenesis;cell morphogenesis involved in differentiation;cellular component assembly;cellular component assembly at cellular level;cellular component morphogenesis;cellular component organization;cellular component organization at cellular le…	binding;carboxylic acid binding;catalytic activity;cation binding;glucosyltransferase activity;ion binding;iron ion binding;L-ascorbic acid binding;metal ion binding;oxidoreductase activity;oxidoreductase activity, acting on paired donors, with incorporation or reduction of molecular oxygen;oxidoreductase activity, acting on paired donors, with incorporation or reduction of molecular oxygen, 2-ox…	cell part;cytoplasmic part;endoplasmic reticulum membrane;endoplasmic reticulum part;extracellular membrane-bounded organelle;extracellular organelle;extracellular region part;extracellular vesicular exosome;intracellular organelle part;intracellular part;membrane;membrane part;membrane-bounded organelle;membrane-bounded vesicle;organelle;organelle membrane;organelle part;rough endoplasmic reticu…	Lysine degradation;Other types of O-glycan biosynthesis	6	4	4	7.7	6.6	6.6	85.059	0	11.611	485550000	16	2.23348	0.00814184	-1.16662	+	-4.1757	Q5U367	Q5U367	Procollagen-lysine,2-oxoglutarate 5-dioxygenase 3	Plod3
28.8985	28.9039	28.5324	29.2191	26.8226	27.5144	27.8343	28.8022	+	C6_RCS	anatomical structure development;camera-type eye development;chordate embryonic development;developmental process;embryo development;embryo development ending in birth or egg hatching;eye development;in utero embryonic development;organ development;sensory organ development	binding;calcium ion binding;cation binding;ion binding;metal ion binding	cell part;cytoplasmic part;endoplasmic reticulum;intracellular membrane-bounded organelle;intracellular organelle;intracellular part;membrane-bounded organelle;organelle		7	7	7	21.5	21.5	21.5	38.09	0	19.642	1835500000	24	1.41122	0.049371	-1.1451	+	-2.63508	D3ZUB0	D3ZUB0		Rcn1
30.2946	30.5394	30.5969	30.8056	29.331	29.5172	29.2037	29.6703	+	C6_RCS	biological regulation;cellular component organization;cellular component organization at cellular level;cellular component organization or biogenesis;cellular component organization or biogenesis at cellular level;cellular process;extracellular matrix organization;extracellular structure organization;positive regulation of biological process;positive regulation of cell adhesion;positive regulatio…	extracellular matrix constituent conferring elasticity;extracellular matrix structural constituent;structural molecule activity	collagen;extracellular matrix;extracellular matrix part;extracellular membrane-bounded organelle;extracellular organelle;extracellular region part;extracellular vesicular exosome;membrane-bounded organelle;membrane-bounded vesicle;organelle;proteinaceous extracellular matrix;vesicle		20	20	20	29.3	29.3	29.3	94.504	0	220.03	6179600000	81	3.59445	0	-1.12856	+	-7.68325	D3Z9E1	D3Z9E1		Emilin1
34.7776	34.4228	34.5532	33.6294	33.0481	32.9432	33.2868	33.6349	+	C6_RCS	anatomical structure development;apoptosis;behavior;biological regulation;brain development;cell activation;cell death;cell development;cellular component organization;cellular component organization at cellular level;cellular component organization or biogenesis;cellular component organization or biogenesis at cellular level;cellular developmental process;cellular process;cellular process involv…	beta-amyloid binding;binding;cysteine-type endopeptidase inhibitor activity;endopeptidase inhibitor activity;endopeptidase regulator activity;enzyme binding;enzyme inhibitor activity;enzyme regulator activity;peptidase inhibitor activity;peptidase regulator activity;protease binding;protein binding	axon;basement membrane;cell body;cell part;cell projection;contractile fiber;cytoplasm;cytoplasmic part;endoplasmic reticulum;endosome;extracellular matrix part;extracellular membrane-bounded organelle;extracellular organelle;extracellular region part;extracellular space;extracellular vesicular exosome;intracellular membrane-bounded organelle;intracellular non-membrane-bounded organelle;intracell…	Salivary secretion	5	5	5	42.9	42.9	42.9	15.437	0	40.592	80953000000	127	2.05351	0.0118509	-1.11749	+	-3.81222	P14841	P14841	Cystatin-C	Cst3
28.7182	28.3683	27.9709	27.8313	27.4745	27.0007	27.3472	26.669	+	C6_RCS	anatomical structure development;biosynthetic process;cell activation;cell proliferation;cellular biosynthetic process;cellular component assembly;cellular component organization;cellular component organization or biogenesis;cellular metabolic process;cellular nitrogen compound biosynthetic process;cellular nitrogen compound metabolic process;cellular process;cellular response to chemical stimulu…	binding;catalytic activity;cation binding;IMP dehydrogenase activity;ion binding;metal ion binding;nucleotide binding;oxidoreductase activity;oxidoreductase activity, acting on CH-OH group of donors;oxidoreductase activity, acting on the CH-OH group of donors, NAD or NADP as acceptor	cell part;cytoplasmic part;extracellular membrane-bounded organelle;extracellular organelle;extracellular region part;extracellular vesicular exosome;intracellular membrane-bounded organelle;intracellular organelle;intracellular organelle part;intracellular part;membrane;membrane-bounded organelle;membrane-bounded vesicle;microbody;microbody membrane;microbody part;nucleus;organelle;organelle mem…		5	5	4	12.5	12.5	10.9	55.814	0	15.996	1179000000	20	2.1789	0.00873469	-1.09933	+	-4.06358	E9PU28	E9PU28	Inosine-5-monophosphate dehydrogenase 2	Impdh2
27.6774	28.2632	27.3646	27.989	26.1364	26.4634	27.2781	27.1402	+	C6_RCS		adenyl nucleotide binding;adenyl ribonucleotide binding;ATP binding;ATPase activity;binding;catalytic activity;cation binding;GTP binding;guanyl nucleotide binding;guanyl ribonucleotide binding;hydrolase activity;hydrolase activity, acting on acid anhydrides;hydrolase activity, acting on acid anhydrides, in phosphorus-containing anhydrides;ion binding;metal ion binding;nucleoside-triphosphatase a…	cell part;centrosome;cytoplasm;cytoplasmic part;cytoskeletal part;extracellular membrane-bounded organelle;extracellular organelle;extracellular region part;extracellular vesicular exosome;intracellular non-membrane-bounded organelle;intracellular organelle;intracellular organelle part;intracellular part;membrane;membrane-bounded organelle;membrane-bounded vesicle;microtubule organizing center;no…		6	6	6	17.2	17.2	17.2	44.535	0	15.499	1029200000	21	1.72841	0.0257062	-1.06903	+	-3.19621	A0JPJ7	A0JPJ7	Obg-like ATPase 1	Ola1
28.1601	28.8245	29.4117	28.5635	28.0597	27.5735	27.4751	27.6106	+	C6_RCS	cellular macromolecule metabolic process;cellular metabolic process;cellular process;cellular protein metabolic process;cellular response to chemical stimulus;cellular response to cytokine stimulus;cellular response to interleukin-1;cellular response to organic substance;cellular response to stimulus;macromolecule metabolic process;metabolic process;primary metabolic process;protein folding;prote…	adenyl nucleotide binding;adenyl ribonucleotide binding;ATP binding;binding;fibroblast growth factor binding;growth factor binding;heat shock protein binding;nucleotide binding;protein binding;purine nucleotide binding;purine ribonucleoside triphosphate binding;purine ribonucleotide binding;ribonucleotide binding	cell part;cytoplasmic part;intracellular membrane-bounded organelle;intracellular non-membrane-bounded organelle;intracellular organelle;intracellular organelle part;intracellular part;membrane-bounded organelle;mitochondrion;non-membrane-bounded organelle;nuclear part;nucleolus;organelle;organelle part	ko05152;RNA degradation	14	14	14	27.1	27.1	27.1	73.744	0	57.663	1877300000	37	1.95599	0.0176805	-1.06023	+	-3.62231	F1M953;P48721	F1M953;P48721	Stress-70 protein, mitochondrial	Hspa9
38.5313	38.3522	38.5821	38.4094	37.5084	37.3858	37.2363	37.7233	+	C6_RCS	aging;anatomical structure development;anatomical structure formation involved in morphogenesis;anatomical structure homeostasis;anatomical structure morphogenesis;aorta smooth muscle tissue morphogenesis;biological adhesion;biological regulation;cartilage condensation;cartilage development;cartilage development involved in endochondral bone morphogenesis;cell adhesion;cell communication;cell dif…	binding;cation binding;extracellular matrix structural constituent;ion binding;metal ion binding;structural molecule activity	basement membrane;cell part;collagen;collagen type II;collagen type III;cytoplasm;extracellular matrix;extracellular matrix part;extracellular region part;extracellular space;fibrillar collagen;intracellular part	Amoebiasis;ECM-receptor interaction;Focal adhesion;Protein digestion and absorption	86	86	83	72.7	72.7	71	134.58	0	323.31	1429700000000	2776	3.88861	0	-1.00529	+	-8.67773	F1LRM7;P05539;CON__P04258;P13941	F1LRM7;P05539	Collagen alpha-1(II) chain;Collagen alpha-1(II) chain;Chondrocalcin	Col2a1
26.2097	26.0483	26.7904	25.1318	27.0216	27.215	27.2135	26.74	+	C6_RCS	anatomical structure development;anatomical structure formation involved in morphogenesis;biological regulation;blastocyst development;cellular process;cellular response to acid;cellular response to amine stimulus;cellular response to amino acid stimulus;cellular response to chemical stimulus;cellular response to endogenous stimulus;cellular response to organic nitrogen;cellular response to organ…	binding;calcium ion binding;calcium-dependent cysteine-type endopeptidase activity;catalytic activity;cation binding;cysteine-type endopeptidase activity;cysteine-type peptidase activity;cytoskeletal protein binding;endopeptidase activity;hydrolase activity;ion binding;metal ion binding;peptidase activity;peptidase activity, acting on L-amino acid peptides;protein binding;protein dimerization act…	adherens junction;anchoring junction;cell junction;cell part;cell projection;cell-substrate adherens junction;cell-substrate junction;chromatin;chromosomal part;cytoplasm;cytoplasmic part;cytosol;dendrite;endoplasmic reticulum part;extracellular membrane-bounded organelle;extracellular organelle;extracellular region part;extracellular vesicular exosome;focal adhesion;Golgi apparatus;intracellular…	Alzheimer's disease;Apoptosis;Focal adhesion;Protein processing in endoplasmic reticulum	3	3	3	4.1	4.1	4.1	79.918	0	7.3643	603180000	6	1.4913	0.0407761	1.00247	+	2.77373	Q07009	Q07009	Calpain-2 catalytic subunit	Capn2
28.4055	27.6333	27.033	28.2135	29.0199	28.847	29.0096	28.5025	+	C6_RCS	apoptosis;biological regulation;cell cycle;cell cycle checkpoint;cell death;cellular macromolecule metabolic process;cellular metabolic process;cellular process;cellular protein metabolic process;death;DNA integrity checkpoint;DNA replication checkpoint;macromolecule metabolic process;macromolecule modification;metabolic process;mitotic cell cycle checkpoint;mitotic cell cycle DNA replication che…	catalytic activity;NEDD8 activating enzyme activity;small protein activating enzyme activity	cell part;cytoplasmic part;cytosol;intracellular membrane-bounded organelle;intracellular organelle;intracellular part;membrane;membrane-bounded organelle;nucleus;organelle;plasma membrane		6	6	6	14.4	14.4	14.4	60.416	0	30.925	2374200000	22	1.66301	0.0295467	1.02345	+	3.07771	F1M7W7;Q9Z1A5	F1M7W7;Q9Z1A5	NEDD8-activating enzyme E1 regulatory subunit	Nae1
29.5941	29.1662	28.1627	29.5913	30.1071	30.3164	30.1951	30.0299	+	C6_RCS	binding of sperm to zona pellucida;cell recognition;cell-cell recognition;cellular macromolecule metabolic process;cellular metabolic process;cellular process;cellular process involved in reproduction;cellular protein metabolic process;macromolecule metabolic process;metabolic process;multi-organism process;primary metabolic process;protein folding;protein metabolic process;reproductive process;r…	adenyl nucleotide binding;adenyl ribonucleotide binding;ATP binding;binding;G-protein beta-subunit binding;nucleotide binding;protein binding;purine nucleotide binding;purine ribonucleoside triphosphate binding;purine ribonucleotide binding;ribonucleotide binding	cell body;cell part;centrosome;chaperonin-containing T-complex;cytoplasmic part;cytoskeletal part;cytosolic part;extracellular membrane-bounded organelle;extracellular organelle;extracellular region part;extracellular vesicular exosome;intracellular non-membrane-bounded organelle;intracellular organelle;intracellular organelle part;intracellular part;macromolecular complex;membrane-bounded organe…		13	13	13	25.7	25.7	25.7	59.536	0	120.56	6366600000	51	1.62774	0.0330306	1.0335	+	3.01445	Q68FQ0	Q68FQ0	T-complex protein 1 subunit epsilon	Cct5
31.0093	31.035	30.4808	30.8622	31.8728	32.133	31.9352	31.5861	+	C6_RCS	anatomical structure development;biological regulation;cell differentiation;cellular developmental process;cellular macromolecule metabolic process;cellular metabolic process;cellular nitrogen compound metabolic process;cellular process;developmental process;developmental process involved in reproduction;establishment of localization;establishment of RNA localization;glial cell differentiation;go…	binding;DNA binding;nucleic acid binding;nucleotide binding;regulatory region nucleic acid binding;regulatory region RNA binding;RNA binding;sequence-specific DNA binding;single-stranded DNA binding;single-stranded telomeric DNA binding;structure-specific DNA binding;telomeric DNA binding	catalytic step 2 spliceosome;cell body;cell part;cell projection;cell projection part;chromatin;chromosomal part;cytoplasm;cytoplasmic part;intracellular membrane-bounded organelle;intracellular non-membrane-bounded organelle;intracellular organelle;intracellular organelle part;intracellular part;macromolecular complex;membrane;membrane-bounded organelle;neuron projection;neuronal cell body;neuro…		14	14	13	46	46	43.5	37.297	0	185.93	20907000000	110	3.04021	0.00184127	1.03497	+	6.06484	F1LNF1;A7VJC2-4;A7VJC2;F1LM82;A7VJC2-3;A7VJC2-2	F1LNF1;A7VJC2-4;A7VJC2;F1LM82;A7VJC2-3;A7VJC2-2	Heterogeneous nuclear ribonucleoproteins A2/B1	Hnrnpa2b1
30.9873	30.0146	30.1267	30.8893	31.9551	31.2741	31.4284	31.5224	+	C6_RCS	biological regulation;regulation of biological process;regulation of cell development;regulation of cell differentiation;regulation of cellular process;regulation of developmental process;regulation of glial cell differentiation;regulation of gliogenesis;regulation of multicellular organismal development;regulation of multicellular organismal process;regulation of nervous system development;regul…		cell junction;cell part;cell projection;cytoplasm;cytoskeletal part;extracellular membrane-bounded organelle;extracellular organelle;extracellular region part;extracellular vesicular exosome;intracellular non-membrane-bounded organelle;intracellular organelle;intracellular organelle part;intracellular part;macromolecular complex;membrane-bounded organelle;membrane-bounded vesicle;non-membrane-bou…		14	14	14	18.3	18.3	18.3	66.181	0	26.531	17185000000	90	1.92853	0.0188636	1.04052	+	3.56967	Q5RKI0	Q5RKI0	WD repeat-containing protein 1	Wdr1
29.9639	31.2748	30.0331	30.8252	31.5615	31.6877	31.6309	31.3942	+	C6_RCS	biological regulation;biosynthetic process;cell differentiation;cellular biosynthetic process;cellular component assembly;cellular component assembly at cellular level;cellular component organization;cellular component organization at cellular level;cellular component organization or biogenesis;cellular component organization or biogenesis at cellular level;cellular developmental process;cellular…	binding;protein binding;TBP-class protein binding;transcription factor binding	cell part;cullin-RING ubiquitin ligase complex;cytoplasm;extracellular membrane-bounded organelle;extracellular organelle;extracellular region part;extracellular vesicular exosome;intracellular membrane-bounded organelle;intracellular organelle;intracellular organelle part;intracellular part;macromolecular complex;membrane;membrane-bounded organelle;membrane-bounded vesicle;nuclear part;nucleopla…		26	26	26	22.8	22.8	22.8	136.36	0	175.54	16602000000	158	1.74472	0.0251262	1.04433	+	3.22602	P97536	P97536	Cullin-associated NEDD8-dissociated protein 1	Cand1
26.1033	25.621	25.6681	26.3523	26.9684	26.8861	26.9644	27.1453	+	C6_RCS	biological regulation;biosynthetic process;cellular biosynthetic process;cellular macromolecule biosynthetic process;cellular macromolecule metabolic process;cellular metabolic process;cellular nitrogen compound metabolic process;cellular process;establishment of localization;establishment of protein localization;macromolecule biosynthetic process;macromolecule metabolic process;metabolic process…	binding;lipid binding;phosphatidylinositol binding;phosphatidylinositol-3-phosphate binding;phospholipid binding	cell part;cytoplasmic part;endosome;extracellular membrane-bounded organelle;extracellular organelle;extracellular region part;extracellular vesicular exosome;intracellular membrane-bounded organelle;intracellular organelle;intracellular part;late endosome;lysosome;lytic vacuole;membrane;membrane-bounded organelle;membrane-bounded vesicle;nucleus;organelle;vacuole;vesicle	Endocytosis	4	4	4	11.1	11.1	11.1	43.717	0	13.188	622240000	9	2.90702	0.0023662	1.05489	+	5.71893	B1H248;P0C0A2	B1H248;P0C0A2	Vacuolar protein-sorting-associated protein 36	Vps36
27.0727	27.4945	25.9811	26.2783	27.556	27.454	27.9446	28.1489	+	C6_RCS	biological regulation;cell surface receptor linked signaling pathway;cellular process;cellular response to stimulus;enzyme linked receptor protein signaling pathway;establishment of localization;establishment of localization in cell;hormone secretion;hormone transport;regulation of biological process;regulation of biological quality;regulation of cellular process;regulation of hormone levels;regu…	binding;calcium ion binding;cation binding;ion binding;metal ion binding	extracellular matrix;extracellular membrane-bounded organelle;extracellular organelle;extracellular region part;extracellular space;extracellular vesicular exosome;membrane-bounded organelle;membrane-bounded vesicle;organelle;proteinaceous extracellular matrix;vesicle		4	4	4	3.2	3.2	3.2	154.01	0	9.4194	1136300000	9	1.49082	0.0406245	1.06921	+	2.77291	A0A0G2K588;D4A917	A0A0G2K588;D4A917		Ltbp4
25.5592	26.395	25.92	25.9842	26.4544	27.1322	27.2946	27.2654	+	C6_RCS		anion channel activity;anion transmembrane transporter activity;channel activity;chloride channel activity;ion channel activity;ion transmembrane transporter activity;passive transmembrane transporter activity;substrate-specific channel activity;substrate-specific transmembrane transporter activity;substrate-specific transporter activity;transmembrane transporter activity;transporter activity	cell part;chloride channel complex;ion channel complex;macromolecular complex;membrane;membrane part;plasma membrane;protein complex		2	2	2	3	3	3	62.534	0	5.7037	613740000	11	2.19844	0.00897902	1.07207	+	4.10351	D4A4P8	D4A4P8	Protein tweety homolog	Ttyh2
29.6559	28.7175	29.8945	28.9924	30.6185	30.5663	30.6567	29.7126	+	C6_RCS	cellular process;establishment of localization;ion transmembrane transport;ion transport;transmembrane transport;transport	binding;cation binding;ion binding;ion transmembrane transporter activity;metal ion binding;substrate-specific transmembrane transporter activity;substrate-specific transporter activity;transition metal ion binding;transmembrane transporter activity;transporter activity;zinc ion binding	adherens junction;anchoring junction;cell cortex part;cell junction;cell part;cell-substrate adherens junction;cell-substrate junction;cortical actin cytoskeleton;cortical cytoskeleton;cytoplasmic part;cytoskeletal part;cytoskeleton;extracellular membrane-bounded organelle;extracellular organelle;extracellular region part;extracellular vesicular exosome;focal adhesion;intracellular non-membrane-b…		8	8	8	32.7	32.7	32.7	29.97	0	45.95	7617400000	39	1.62504	0.0330957	1.07341	+	3.00964	Q99MZ8	Q99MZ8	LIM and SH3 domain protein 1	Lasp1
25.4203	27.2425	26.406	26.086	27.3816	27.4429	27.3173	27.3638	+	C6_RCS	anatomical structure morphogenesis;biological regulation;biosynthetic process;cell morphogenesis;cell morphogenesis involved in differentiation;cellular biosynthetic process;cellular component assembly;cellular component morphogenesis;cellular component organization;cellular component organization or biogenesis;cellular developmental process;cellular macromolecule biosynthetic process;cellular ma…	acid-amino acid ligase activity;binding;catalytic activity;cation binding;DNA binding;ion binding;kinase activity;Krueppel-associated box domain binding;ligase activity;ligase activity, forming carbon-nitrogen bonds;metal ion binding;nucleic acid binding;nucleic acid binding transcription factor activity;phosphotransferase activity, alcohol group as acceptor;protein binding;protein binding transc…	cell part;chromatin;chromosomal part;euchromatin;heterochromatin;intracellular membrane-bounded organelle;intracellular organelle;intracellular organelle part;intracellular part;membrane-bounded organelle;nuclear chromatin;nuclear chromosome part;nuclear euchromatin;nuclear heterochromatin;nuclear part;nucleoplasm;nucleus;organelle;organelle part		7	7	7	10.4	10.4	10.4	88.955	0	17.103	971040000	14	1.54473	0.0373705	1.0877	+	2.86729	O08629	O08629	Transcription intermediary factor 1-beta	Trim28
30.6807	30.5662	29.307	29.9859	31.5009	31.231	31.3135	30.8603	+	C6_RCS	anatomical structure development;brain development;developmental process;organ development		brush border;cell part;cell projection;cytoplasm;cytoskeleton;intracellular non-membrane-bounded organelle;intracellular organelle;intracellular part;non-membrane-bounded organelle;organelle	Cardiac muscle contraction;Dilated cardiomyopathy;Hypertrophic cardiomyopathy (HCM);Pathways in cancer;Thyroid cancer	19	19	12	51.6	51.6	31.9	29.006	0	173.52	13876000000	95	1.72274	0.0258233	1.09149	+	3.18588	Q63610;Q63610-3;Q63610-2	Q63610;Q63610-3;Q63610-2	Tropomyosin alpha-3 chain	Tpm3
32.8617	32.0184	32.0109	32.4267	33.3096	33.4683	33.4549	33.5124	+	C6_RCS	actin crosslink formation;actin cytoskeleton organization;actin cytoskeleton reorganization;actin filament organization;actin filament-based process;anatomical structure formation involved in morphogenesis;anatomical structure morphogenesis;biological adhesion;biological regulation;biosynthetic process;cAMP-mediated signaling;cell adhesion;cell cycle process;cell morphogenesis;cell morphogenesis …	binding;G-protein-coupled receptor binding;molecular transducer activity;mu-type opioid receptor binding;opioid receptor binding;protein binding;protein complex binding;receptor binding;signal transducer activity;SMAD binding	actin cytoskeleton;actin filament;adherens junction;anchoring junction;cell body;cell cortex part;cell junction;cell part;cell projection part;cell-substrate adherens junction;cell-substrate junction;chromosomal part;cortical cytoskeleton;cytoplasmic part;cytoskeletal part;cytoskeleton;cytosol;dendritic shaft;extracellular membrane-bounded organelle;extracellular organelle;extracellular region pa…	Focal adhesion;MAPK signaling pathway	71	71	61	32.7	32.7	29.8	280.49	0	323.31	61377000000	388	2.75709	0.00334884	1.10687	+	5.34707	C0JPT7	C0JPT7		Flna
33.0807	31.5628	32.1548	31.5977	33.3766	32.925	33.0291	33.4948	+	C6_RCS	biological regulation;biosynthetic process;carbohydrate homeostasis;cell surface receptor linked signaling pathway;cellular biosynthetic process;cellular chemical homeostasis;cellular component assembly;cellular component organization;cellular component organization or biogenesis;cellular glucose homeostasis;cellular homeostasis;cellular macromolecule metabolic process;cellular metabolic process;…	adenyl nucleotide binding;adenyl ribonucleotide binding;ATP binding;binding;carboxylic acid binding;catalytic activity;cation binding;drug binding;enzyme binding;fatty acid binding;intermediate filament binding;ion binding;kinase activity;lipid binding;metal ion binding;monocarboxylic acid binding;nucleobase-containing compound kinase activity;nucleoside diphosphate kinase activity;nucleotide bin…	cell part;cell periphery;cell projection;cytoplasm;cytoplasmic part;cytosol;intracellular organelle part;intracellular part;lamellipodium;membrane;mitochondrial membrane;mitochondrial part;organelle membrane;organelle part;perinuclear region of cytoplasm;plasma membrane;ruffle	Purine metabolism;Pyrimidine metabolism	8	8	3	55.3	55.3	21.7	17.283	0	101.71	49769000000	223	1.57345	0.0352066	1.10739	+	2.91796	P19804	P19804	Nucleoside diphosphate kinase B	Nme2
30.8744	30.7387	31.1139	31.0953	31.9729	32.1702	32.2541	31.8809	+	C6_RCS	catabolic process;cellular catabolic process;cellular macromolecule catabolic process;cellular macromolecule metabolic process;cellular metabolic process;cellular nitrogen compound metabolic process;cellular process;cellular protein metabolic process;cellular response to stimulus;cellular response to stress;DNA metabolic process;DNA repair;macromolecule catabolic process;macromolecule metabolic p…	acid-amino acid ligase activity;adenyl nucleotide binding;adenyl ribonucleotide binding;ATP binding;binding;catalytic activity;enzyme binding;ligase activity;ligase activity, forming carbon-nitrogen bonds;nucleotide binding;protein binding;purine nucleotide binding;purine ribonucleoside triphosphate binding;purine ribonucleotide binding;ribonucleotide binding;small conjugating protein ligase acti…	cell part;cytoplasm;intracellular membrane-bounded organelle;intracellular organelle;intracellular part;macromolecular complex;membrane-bounded organelle;nucleus;organelle;protein complex;UBC13-UEV1A complex;ubiquitin conjugating enzyme complex;ubiquitin ligase complex	Ubiquitin mediated proteolysis	7	7	7	53.3	53.3	53.3	17.124	0	25.458	21296000000	56	3.95444	0	1.11397	+	8.91487	Q9EQX9	Q9EQX9	Ubiquitin-conjugating enzyme E2 N	Ube2n
33.1046	32.9464	33.9774	33.2891	34.3151	34.4385	34.2218	34.8972	+	C6_RCS	cellular component assembly;cellular component organization;cellular component organization or biogenesis;macromolecular complex assembly;macromolecular complex subunit organization;protein complex assembly;protein complex subunit organization;protein heterooligomerization;protein heterotrimerization;protein oligomerization;protein trimerization;response to carbohydrate stimulus;response to chemi…		cell part;collagen;extracellular matrix;extracellular matrix part;extracellular membrane-bounded organelle;extracellular organelle;extracellular region;extracellular region part;extracellular space;extracellular vesicular exosome;membrane;membrane-bounded organelle;membrane-bounded vesicle;organelle;plasma membrane;sarcolemma;vesicle	ECM-receptor interaction;Focal adhesion;Protein digestion and absorption	29	29	29	28.3	28.3	28.3	109.66	0	252.83	118890000000	407	2.23876	0.00771429	1.13877	+	4.18662	F1LNH3	F1LNH3		Col6a2
26.3914	25.5467	26.1072	26.5776	28.1777	27.23	26.9535	26.8872	+	C6_RCS	anatomical structure development;behavior;biological regulation;biosynthetic process;cell development;cell differentiation;cellular biosynthetic process;cellular developmental process;cellular macromolecule biosynthetic process;cellular macromolecule metabolic process;cellular metabolic process;cellular nitrogen compound metabolic process;cellular process;cellular process involved in reproduction…	binding;DNA binding;double-stranded RNA binding;enzyme binding;nucleic acid binding;nucleic acid binding transcription factor activity;protein binding;RNA binding;sequence-specific DNA binding transcription factor activity;single-stranded RNA binding	cell part;cytoplasm;cytoplasmic part;cytoskeleton;intracellular membrane-bounded organelle;intracellular non-membrane-bounded organelle;intracellular organelle;intracellular organelle part;intracellular part;macromolecular complex;membrane;membrane-bounded organelle;microtubule cytoskeleton;mitochondrion;non-membrane-bounded organelle;nuclear part;nucleolus;nucleoplasm;nucleus;organelle;organelle…		6	6	6	8.5	8.5	8.5	95.858	0	19.81	744350000	15	1.67422	0.0295247	1.15637	+	3.09792	A0A0G2K2T6;F1LRU1;A0A0G2K4U6;Q9JIL3;Q9JIL3-2;A0A0G2K3L7;A0A0G2JV89;D3ZDD7;Q9JKU6	A0A0G2K2T6;F1LRU1;A0A0G2K4U6;Q9JIL3;Q9JIL3-2	Interleukin enhancer-binding factor 3	Ilf3
25.5046	25.7342	25.3199	25.5058	27.1321	26.7898	26.343	26.4797	+	C6_RCS	cellular macromolecule metabolic process;cellular metabolic process;cellular nitrogen compound metabolic process;cellular process;macromolecule metabolic process;metabolic process;ncRNA metabolic process;ncRNA processing;nitrogen compound metabolic process;nucleic acid metabolic process;nucleobase-containing compound metabolic process;primary metabolic process;RNA metabolic process;RNA processing…	catalytic activity;methyltransferase activity;S-adenosylmethionine-dependent methyltransferase activity;transferase activity;transferase activity, transferring one-carbon groups	cell part;intracellular non-membrane-bounded organelle;intracellular organelle;intracellular organelle part;intracellular part;non-membrane-bounded organelle;nuclear part;nucleolus;organelle;organelle part		4	4	4	7.6	7.6	7.6	84.969	0	8.0473	473870000	10	3.01579	0.00175758	1.17006	+	6.0003	D4ACW1	D4ACW1		Nop2
26.012	25.5032	27.0962	26.5228	28.0243	27.4304	27.4785	26.9235	+	C6_RCS	anatomical structure formation involved in morphogenesis;biological regulation;cell cycle phase;cell cycle process;cell division;cell projection assembly;cell projection organization;cell surface receptor linked signaling pathway;cellular component assembly;cellular component assembly at cellular level;cellular component assembly involved in morphogenesis;cellular component organization;cellular …	binding;catalytic activity;enzyme regulator activity;GTP binding;GTPase activity;guanyl nucleotide binding;guanyl ribonucleotide binding;hydrolase activity;hydrolase activity, acting on acid anhydrides;hydrolase activity, acting on acid anhydrides, in phosphorus-containing anhydrides;nucleoside-triphosphatase activity;nucleotide binding;purine nucleotide binding;purine ribonucleoside triphosphate…	actin cytoskeleton;cell cortex part;cell division site part;cell part;cell projection membrane;cell projection part;ciliary transition zone;cilium membrane;cilium part;cleavage furrow;cytoplasmic part;cytoskeletal part;cytoskeleton;exocyst;extracellular membrane-bounded organelle;extracellular organelle;extracellular region part;extracellular vesicular exosome;intracellular non-membrane-bounded o…		4	4	4	14.7	14.7	14.7	41.592	0	17.582	795880000	11	1.55559	0.035759	1.18061	+	2.88642	Q91Y81	Q91Y81	Septin-2	Sept2
31.5239	31.2859	31.588	31.1648	32.6692	32.5293	32.673	32.4465	+	C6_RCS		binding;chaperone binding;heat shock protein binding;Hsp70 protein binding;protein binding;protein C-terminus binding	cell part;cytoplasm;intracellular membrane-bounded organelle;intracellular organelle;intracellular part;macromolecular complex;membrane-bounded organelle;nucleus;organelle;protein complex	Prion diseases	27	27	27	47.3	47.3	47.3	62.569	0	151.16	31958000000	164	4.34367	0	1.18884	+	10.4385	O35814	O35814	Stress-induced-phosphoprotein 1	Stip1
26.5243	27.1074	25.3571	25.5051	27.354	27.6955	27.136	27.091	+	C6_RCS		binding;catalytic activity;cation binding;hydrolase activity;hydrolase activity, acting on ester bonds;ion binding;magnesium ion binding;metal ion binding;phosphatase activity;phosphoprotein phosphatase activity;phosphoric ester hydrolase activity;protein tyrosine phosphatase activity		Glyoxylate and dicarboxylate metabolism	3	3	3	11.2	11.2	11.2	34.6	0	6.1837	767260000	4	1.45768	0.0436058	1.19568	+	2.71531	D3ZDK7	D3ZDK7		Pgp
28.8276	28.296	28.3295	29.0965	29.7531	29.7712	30.163	29.7269	+	C6_RCS	amine metabolic process;arginine metabolic process;biological regulation;carboxylic acid metabolic process;cellular amine metabolic process;cellular amino acid metabolic process;cellular ketone metabolic process;cellular metabolic process;cellular modified amino acid metabolic process;cellular nitrogen compound metabolic process;cellular process;citrulline metabolic process;glutamine family amino…	amine binding;amino acid binding;binding;carboxylic acid binding;catalytic activity;cation binding;dimethylargininase activity;hydrolase activity;hydrolase activity, acting on carbon-nitrogen (but not peptide) bonds;hydrolase activity, acting on carbon-nitrogen (but not peptide) bonds, in linear amidines;ion binding;metal ion binding	cell part;centrosome;cytoplasmic part;cytoskeletal part;extracellular membrane-bounded organelle;extracellular organelle;extracellular region part;extracellular vesicular exosome;intracellular membrane-bounded organelle;intracellular non-membrane-bounded organelle;intracellular organelle;intracellular organelle part;intracellular part;membrane-bounded organelle;membrane-bounded vesicle;microtubul…		8	8	8	30.9	30.9	30.9	31.426	0	46.472	4930400000	43	2.81896	0.0028642	1.21615	+	5.49836	O08557;Q6MG60	O08557	N(G),N(G)-dimethylarginine dimethylaminohydrolase 1	Ddah1
32.1254	31.494	31.9779	31.2541	32.3178	32.8834	33.3343	33.2206	+	C6_RCS	activation of MAPK activity;aging;amine metabolic process;anatomical structure homeostasis;anterograde axon cargo transport;auditory receptor cell stereocilium organization;axon cargo transport;behavior;biological regulation;biosynthetic process;carboxylic acid metabolic process;catabolic process;cation homeostasis;cell aging;cell projection organization;cellular amine metabolic process;cellular …	antioxidant activity;binding;catalytic activity;cation binding;chaperone binding;copper ion binding;enzyme binding;ion binding;metal ion binding;oxidoreductase activity;oxidoreductase activity, acting on superoxide radicals as acceptor;phosphatase binding;protein binding;protein phosphatase 2B binding;protein phosphatase binding;superoxide dismutase activity;transition metal ion binding;zinc ion …	cell body;cell part;cell projection;cell projection cytoplasm;cell projection part;cytoplasm;cytoplasmic membrane-bounded vesicle;cytoplasmic part;cytoplasmic vesicle;cytosol;dendrite cytoplasm;dense core granule;extracellular matrix;extracellular membrane-bounded organelle;extracellular organelle;extracellular region;extracellular region part;extracellular space;extracellular vesicular exosome;i…	Amyotrophic lateral sclerosis (ALS);Huntington's disease;Peroxisome;Prion diseases	6	6	6	39	39	39	15.911	0	95.372	43432000000	310	2.15125	0.00933333	1.22616	+	4.00741	P07632	P07632	Superoxide dismutase [Cu-Zn]	Sod1
28.3821	29.1908	28.0744	28.0762	30.0205	29.5545	29.6369	29.5165	+	C6_RCS	cellular process;cellular response to chemical stimulus;cellular response to hypoxia;cellular response to oxygen levels;cellular response to stimulus;cellular response to stress;response to chemical stimulus;response to hypoxia;response to oxygen levels;response to stimulus;response to stress	aminopeptidase activity;binding;catalytic activity;cation binding;exopeptidase activity;hydrolase activity;ion binding;metal ion binding;metallopeptidase activity;peptidase activity;peptidase activity, acting on L-amino acid peptides;transition metal ion binding;zinc ion binding	extracellular membrane-bounded organelle;extracellular organelle;extracellular region part;extracellular vesicular exosome;membrane-bounded organelle;membrane-bounded vesicle;organelle;vesicle		17	17	17	19.7	19.7	19.7	103.34	0	49.356	4504500000	63	2.31648	0.00551938	1.25122	+	4.34948	F1M9V7	F1M9V7		Npepps
29.5074	30.5686	30.0775	30.8363	31.0362	31.6327	31.4206	31.9271	+	C6_RCS	response to external stimulus;response to extracellular stimulus;response to nutrient levels;response to starvation;response to stimulus;response to stress	binding;calcium ion binding;carbohydrate binding;cation binding;glycosaminoglycan binding;heparin binding;ion binding;metal ion binding;pattern binding;polysaccharide binding	extracellular membrane-bounded organelle;extracellular organelle;extracellular region;extracellular region part;extracellular space;extracellular vesicular exosome;membrane-bounded organelle;membrane-bounded vesicle;organelle;vesicle		5	5	5	16.3	16.3	16.3	34.622	0	65.523	14302000000	61	1.95383	0.0175765	1.2567	+	3.61815	Q62632;F8WG88	Q62632;F8WG88	Follistatin-related protein 1	Fstl1
28.5237	29.1599	28.3183	28.7881	30.2373	30.1253	29.9104	29.5481	+	C6_RCS	biological regulation;cellular component assembly;cellular component organization;cellular component organization or biogenesis;cellular macromolecule metabolic process;cellular metabolic process;cellular process;cellular protein metabolic process;chaperone cofactor-dependent protein refolding;chaperone-mediated protein folding;macromolecular complex assembly;macromolecular complex subunit organi…	adenyl deoxyribonucleotide binding;adenyl nucleotide binding;binding;chaperone binding;dATP binding;deoxyribonucleotide binding;heat shock protein binding;Hsp70 protein binding;identical protein binding;nucleotide binding;protein binding;protein complex binding;protein domain specific binding;purine deoxyribonucleotide binding;purine nucleotide binding;unfolded protein binding	cell part;cytoplasmic part;cytosol;extracellular membrane-bounded organelle;extracellular organelle;extracellular region part;extracellular vesicular exosome;intracellular part;macromolecular complex;membrane-bounded organelle;membrane-bounded vesicle;organelle;protein complex;vesicle		6	6	6	17.9	17.9	17.9	41.279	0	27.502	4990000000	41	2.74335	0.00327273	1.25776	+	5.31387	P50503	P50503	Hsc70-interacting protein	St13
26.0424	26.5248	25.8701	25.4267	27.3967	26.9817	27.3339	27.2757	+	C6_RCS		binding;catalytic activity;cation binding;hydrolase activity;hydrolase activity, acting on ester bonds;ion binding;metal ion binding;N-acetylgalactosamine-6-sulfatase activity;sulfuric ester hydrolase activity	cell part;cytoplasmic part;extracellular membrane-bounded organelle;extracellular organelle;extracellular region part;extracellular vesicular exosome;intracellular membrane-bounded organelle;intracellular organelle;intracellular part;lysosome;lytic vacuole;membrane-bounded organelle;membrane-bounded vesicle;organelle;vacuole;vesicle	Glycosaminoglycan degradation;Lysosome	3	3	3	6.1	6.1	6.1	58.12	0	15.991	631050000	9	2.70924	0.00309677	1.281	+	5.23207	A0A0G2K4H6;Q32KJ6	A0A0G2K4H6;Q32KJ6	N-acetylgalactosamine-6-sulfatase	Galns
29.0849	27.9417	27.8979	28.5151	28.763	29.5767	29.9087	30.3669	+	C6_RCS	anatomical structure development;apical protein localization;asymmetric protein localization;biological regulation;cell development;cell projection assembly;cell projection organization;cellular component assembly;cellular component assembly at cellular level;cellular component organization;cellular component organization at cellular level;cellular component organization or biogenesis;cellular co…		adherens junction;anchoring junction;apical part of cell;cell junction;cell part;cell projection;cell-substrate adherens junction;cell-substrate junction;cytoplasm;cytoskeleton;extracellular membrane-bounded organelle;extracellular organelle;extracellular region part;extracellular space;extracellular vesicular exosome;extrinsic to membrane;filopodium;focal adhesion;intracellular non-membrane-boun…		17	11	11	28.8	18.2	18.2	68.485	0	79.157	4534900000	43	1.59064	0.0343697	1.29392	+	2.94841	E9PT65;A0A0G2K095	E9PT65;A0A0G2K095		Rdx
26.7709	27.2214	27.2999	27.6257	28.6439	28.1793	28.3013	28.9799	+	C6_RCS	actin crosslink formation;actin cytoskeleton organization;actin filament bundle assembly;actin filament organization;actin filament-based process;biological regulation;cell junction assembly;cell junction organization;cell-substrate junction assembly;cellular component assembly;cellular component assembly at cellular level;cellular component organization;cellular component organization at cellula…	binding;calcium ion binding;cation binding;double-stranded RNA binding;ion binding;ligand-dependent nuclear receptor transcription coactivator activity;metal ion binding;nucleic acid binding;protein binding;protein binding transcription factor activity;protein domain specific binding;RNA binding;transcription coactivator activity;transcription cofactor activity;transcription factor binding transc…	adherens junction;anchoring junction;cell junction;cell part;cell projection;cell projection part;cell-cell adherens junction;cell-cell junction;cell-substrate adherens junction;cell-substrate junction;contractile fiber part;cytoplasm;cytoplasmic part;cytoskeleton;cytosol;dendritic spine;extracellular membrane-bounded organelle;extracellular organelle;extracellular region part;extracellular space…	Adherens junction;Amoebiasis;Arrhythmogenic right ventricular cardiomyopathy (ARVC);Focal adhesion;Leukocyte transendothelial migration;Regulation of actin cytoskeleton;Systemic lupus erythematosus;Tight junction	22	12	12	28.3	16.7	16.7	102.61	0	84	1764600000	45	2.67139	0.00296907	1.29661	+	5.14235	Q6GMN8;Q6T487;Q9Z1P2	Q6GMN8;Q6T487;Q9Z1P2	Alpha-actinin-1	Actn1
29.0158	29.7043	28.9863	28.8443	30.8282	30.4082	30.4884	30.1005	+	C6_RCS	biological regulation;biosynthetic process;catabolic process;cellular biosynthetic process;cellular catabolic process;cellular macromolecule biosynthetic process;cellular macromolecule catabolic process;cellular macromolecule metabolic process;cellular metabolic process;cellular nitrogen compound metabolic process;cellular process;establishment of localization;establishment of RNA localization;ma…	binding;DNA binding;mRNA 3'-UTR binding;mRNA binding;nucleic acid binding;RNA binding	cell body;cell part;cell projection;cytoplasm;cytoplasmic part;dendrite;intracellular membrane-bounded organelle;intracellular non-membrane-bounded organelle;intracellular organelle;intracellular organelle part;intracellular part;macromolecular complex;membrane;membrane-bounded organelle;neuron projection;neuronal cell body;non-membrane-bounded organelle;nuclear part;nucleoplasm;nucleus;organelle…		13	13	12	24.5	24.5	23.4	74.212	0	164.71	7042800000	75	2.78261	0.00342857	1.31864	+	5.40911	M0R961;A0A0G2K2B3;Q99PF5	M0R961;A0A0G2K2B3;Q99PF5	Far upstream element-binding protein 2	Khsrp
32.9518	33.2795	32.467	32.4457	34.1024	34.0621	34.1727	34.0821	+	C6_RCS	alcohol catabolic process;alcohol metabolic process;anatomical structure development;anatomical structure morphogenesis;ATP biosynthetic process;ATP metabolic process;biosynthetic process;carbohydrate catabolic process;carbohydrate metabolic process;carboxylic acid biosynthetic process;carboxylic acid metabolic process;catabolic process;cellular biosynthetic process;cellular carbohydrate cataboli…	adenyl nucleotide binding;adenyl ribonucleotide binding;ADP binding;alkali metal ion binding;ATP binding;binding;catalytic activity;cation binding;ion binding;kinase activity;magnesium ion binding;metal ion binding;nucleotide binding;phosphotransferase activity, alcohol group as acceptor;potassium ion binding;purine nucleotide binding;purine ribonucleoside triphosphate binding;purine ribonucleoti…	cell part;cytoplasm;cytoplasmic part;cytosol;extracellular membrane-bounded organelle;extracellular organelle;extracellular region part;extracellular vesicular exosome;intracellular membrane-bounded organelle;intracellular organelle;intracellular part;membrane-bounded organelle;membrane-bounded vesicle;nucleus;organelle;vesicle	Carbon fixation in photosynthetic organisms;Glycolysis / Gluconeogenesis;Insulin signaling pathway;Maturity onset diabetes of the young;Purine metabolism;Pyruvate metabolism;Type II diabetes mellitus	23	23	2	44.1	44.1	3.2	57.817	0	151.51	91861000000	233	3.19633	0.000912281	1.31884	+	6.49026	P11980;A0A0H2UI07;P12928-2;P12928	P11980	Pyruvate kinase PKM	Pkm
26.5207	25.3457	27.3537	26.0963	27.097	27.7439	28.1006	27.7209	+	C6_RCS	catabolic process;cellular catabolic process;cellular component organization;cellular component organization at cellular level;cellular component organization or biogenesis;cellular component organization or biogenesis at cellular level;cellular macromolecule catabolic process;cellular macromolecule metabolic process;cellular metabolic process;cellular process;Golgi organization;macromolecule cat…	binding;cation binding;enzyme binding;ion binding;metal ion binding;protein binding;protein complex binding;small conjugating protein binding;transition metal ion binding;ubiquitin binding;ubiquitin protein ligase binding;zinc ion binding	Cdc48p-Npl4p-Ufd1p AAA ATPase complex;cell part;cytoplasmic part;cytosol;endoplasmic reticulum part;intracellular membrane-bounded organelle;intracellular organelle;intracellular organelle part;intracellular part;macromolecular complex;membrane part;membrane-bounded organelle;nucleus;organelle;organelle part;protein complex	Protein processing in endoplasmic reticulum	5	5	5	9	9	9	68.055	0	55.981	888360000	8	1.53776	0.0383622	1.33649	+	2.85504	Q9ES54;F1LQX9;A0A0G2JU66	Q9ES54;F1LQX9;A0A0G2JU66	Nuclear protein localization protein 4 homolog	Nploc4
25.941	25.714	24.5533	25.8429	27.0181	26.6913	26.9873	26.7771	+	C6_RCS	biological regulation;cellular component assembly;cellular component assembly at cellular level;cellular component organization;cellular component organization at cellular level;cellular component organization or biogenesis;cellular component organization or biogenesis at cellular level;cellular macromolecular complex assembly;cellular macromolecular complex subunit organization;cellular macromol…	binding;nucleic acid binding;ribonucleoprotein binding;ribosome binding;RNA binding;translation factor activity, nucleic acid binding;translation initiation factor activity;tRNA binding	blood microparticle;cell part;cytoplasmic part;eukaryotic translation initiation factor 2 complex;extracellular region part;intracellular part;macromolecular complex;protein complex		4	4	4	9	9	9	65.348	0	7.6094	484440000	6	2.18328	0.00879452	1.35562	+	4.07251	D3ZUV3	D3ZUV3		Eif2a
25.9833	27.0728	26.6197	25.4649	28.3399	27.4713	27.9248	26.8322	+	C6_RCS	actin cytoskeleton organization;actin filament bundle assembly;actin filament organization;actin filament-based process;anatomical structure morphogenesis;biological regulation;catabolic process;cell cycle process;cell division;cell migration;cell morphogenesis;cell morphogenesis involved in differentiation;cell motility;cell surface receptor linked signaling pathway;cellular catabolic process;ce…	binding;POZ domain binding;protein binding;protein domain specific binding	cell part;Cul3-RING ubiquitin ligase complex;cullin-RING ubiquitin ligase complex;cytoplasmic part;cytoskeletal part;extracellular membrane-bounded organelle;extracellular organelle;extracellular region part;extracellular vesicular exosome;Golgi apparatus part;Golgi membrane;intracellular membrane-bounded organelle;intracellular organelle;intracellular organelle part;intracellular part;macromolec…	Ubiquitin mediated proteolysis	8	8	8	12.6	12.6	12.6	86.467	0	43.483	918640000	15	1.52646	0.0392187	1.35684	+	2.8352	A0A0G2JSP3;B5DF89	A0A0G2JSP3;B5DF89	Cullin-3	Cul3
26.5634	25.7064	26.3008	26.8772	28.1498	27.6673	27.8053	27.2628	+	C6_RCS	biological regulation;catabolic process;cellular aromatic compound metabolic process;cellular catabolic process;cellular metabolic process;cellular nitrogen compound catabolic process;cellular nitrogen compound metabolic process;cellular process;guanine catabolic process;guanine metabolic process;heterocycle catabolic process;heterocycle metabolic process;metabolic process;nitrogen compound metab…	binding;catalytic activity;cation binding;deaminase activity;guanine deaminase activity;hydrolase activity;hydrolase activity, acting on carbon-nitrogen (but not peptide) bonds;hydrolase activity, acting on carbon-nitrogen (but not peptide) bonds, in cyclic amidines;ion binding;metal ion binding;transition metal ion binding;zinc ion binding	extracellular membrane-bounded organelle;extracellular organelle;extracellular region part;extracellular vesicular exosome;membrane-bounded organelle;membrane-bounded vesicle;organelle;vesicle	Purine metabolism	5	5	5	11.2	11.2	11.2	50.9	0	14.641	917660000	15	2.34199	0.00506452	1.35932	+	4.40373	Q9JKB7;Q9WTT6	Q9JKB7;Q9WTT6	Guanine deaminase	Gda
30.0131	30.2127	29.2916	30.6807	31.3484	31.2845	31.506	31.5201	+	C6_RCS	anatomical structure development;anatomical structure morphogenesis;biological regulation;cell communication;cell development;cell proliferation;cellular developmental process;cellular metabolic process;cellular process;cellular response to biotic stimulus;cellular response to cell-matrix adhesion;cellular response to chemical stimulus;cellular response to corticosteroid stimulus;cellular respons…	adenyl nucleotide binding;adenyl ribonucleotide binding;amine binding;amino acid binding;ATP binding;binding;carboxylic acid binding;catalytic activity;drug binding;enzyme binding;enzyme regulator activity;glutathione binding;glutathione transferase activity;JUN kinase binding;kinase binding;kinase regulator activity;modified amino acid binding;nucleotide binding;peptide binding;protein binding;p…	cell part;cytoplasm;cytoplasmic part;cytosol;intracellular;intracellular membrane-bounded organelle;intracellular organelle;intracellular part;macromolecular complex;membrane;membrane-bounded organelle;mitochondrion;nucleus;organelle;plasma membrane;protein complex	Drug metabolism - cytochrome P450;Glutathione metabolism;Metabolism of xenobiotics by cytochrome P450	6	6	6	38.1	38.1	38.1	23.439	0	250.38	13733000000	92	2.4483	0.00407143	1.36525	+	4.6342	P04906;D4A8S2;A0A0G2K4Q5;Q7TP35	P04906	Glutathione S-transferase P	Gstp1
32.0765	32.1577	32.7497	32.73	33.5119	33.7869	33.9037	34.0321	+	C6_RCS	actin cytoskeleton organization;actin filament bundle assembly;actin filament organization;actin filament-based process;biological regulation;cell junction assembly;cell junction organization;cell projection assembly;cell projection organization;cell-cell junction assembly;cell-cell junction organization;cell-substrate junction assembly;cellular chemical homeostasis;cellular component assembly;ce…	binding;calcium ion binding;cation binding;ion binding;ligand-dependent nuclear receptor transcription coactivator activity;metal ion binding;nucleoside binding;protein binding;protein binding transcription factor activity;protein complex binding;protein N-terminus binding;receptor activator activity;receptor regulator activity;thyroid hormone receptor activator activity;thyroid hormone receptor …	actin filament bundle;actomyosin;adherens junction;anchoring junction;cell cortex part;cell junction;cell part;cell projection;cell-cell junction;cell-substrate adherens junction;cell-substrate junction;contractile fiber part;cortical cytoskeleton;cytoplasm;cytoplasmic part;cytoskeletal part;cytoskeleton;cytosol;extracellular membrane-bounded organelle;extracellular organelle;extracellular region…	Adherens junction;Amoebiasis;Arrhythmogenic right ventricular cardiomyopathy (ARVC);Focal adhesion;Leukocyte transendothelial migration;Regulation of actin cytoskeleton;Systemic lupus erythematosus;Tight junction	43	43	33	54.1	54.1	42.6	102.97	0	323.31	75632000000	440	3.20469	0.000928571	1.38015	+	6.51367	A0A0G2K013;Q9QXQ0;A0A0G2K5U9;D3ZCV0;Q8R4I6;A0A0G2K677	A0A0G2K013;Q9QXQ0;A0A0G2K5U9	Alpha-actinin-4	Actn4
27.9557	28.149	28.384	28.5614	29.7973	29.4702	29.741	29.568	+	C6_RCS	biological regulation;cell surface receptor linked signaling pathway;cellular process;cellular response to calcium ion;cellular response to chemical stimulus;cellular response to endogenous stimulus;cellular response to epidermal growth factor stimulus;cellular response to fibroblast growth factor stimulus;cellular response to growth factor stimulus;cellular response to inorganic substance;cellul…	binding;enzyme activator activity;enzyme regulator activity;kinase activator activity;kinase regulator activity;lipid binding;phosphatidylinositol binding;phosphatidylinositol-3,4,5-trisphosphate binding;phospholipid binding;protein binding;protein complex binding;protein kinase activator activity;protein kinase regulator activity;protein serine/threonine kinase activator activity	adherens junction;anchoring junction;axon;cell junction;cell leading edge;cell part;cell projection;cell projection part;cell-cell junction;cell-substrate adherens junction;cell-substrate junction;cytoskeletal part;extracellular membrane-bounded organelle;extracellular organelle;extracellular region part;extracellular vesicular exosome;extrinsic to internal side of plasma membrane;extrinsic to me…	Regulation of actin cytoskeleton	22	22	22	16	16	16	188.83	0	78.305	4145300000	60	3.99002	0	1.38163	+	9.04541	G3V7Q7	G3V7Q7		Iqgap1
28.0755	26.7041	27.9026	28.1983	28.8986	29.7347	28.9665	28.8181	+	C6_RCS	aging;amine metabolic process;carboxylic acid metabolic process;catabolic process;cellular amine metabolic process;cellular amino acid metabolic process;cellular catabolic process;cellular ketone metabolic process;cellular metabolic process;cellular modified amino acid metabolic process;cellular nitrogen compound metabolic process;cellular process;cellular response to chemical stimulus;cellular r…	amine binding;amino acid binding;binding;carboxylic acid binding;catalytic activity;drug binding;glutathione binding;glutathione transferase activity;modified amino acid binding;peptide binding;transferase activity;transferase activity, transferring alkyl or aryl (other than methyl) groups	cell part;cytoplasm;cytoplasmic part;cytosol;intracellular membrane-bounded organelle;intracellular organelle;intracellular organelle part;intracellular part;membrane;membrane part;membrane-bounded organelle;mitochondrion;nuclear membrane;nuclear outer membrane;nuclear part;nucleus;organelle;organelle membrane;organelle outer membrane;organelle part;outer membrane	Drug metabolism - cytochrome P450;Glutathione metabolism;Metabolism of xenobiotics by cytochrome P450	5	5	5	20.4	20.4	20.4	25.319	0	19.003	3216200000	23	1.8518	0.0211702	1.38436	+	3.42443	P04904;A0A0G2JTB1;P46418;A0A0G2K8Q5;F7F2H5;Q4FZZ3;P04903;P00502;A0A0G2JVT2;D3ZD94;Q6AXY0;P14942	P04904;A0A0G2JTB1;P46418;A0A0G2K8Q5;F7F2H5;Q4FZZ3;P04903;P00502	Glutathione S-transferase alpha-3;Glutathione S-transferase alpha-5;Glutathione S-transferase;Glutathione S-transferase alpha-2;Glutathione S-transferase alpha-1;Glutathione S-transferase alpha-1, N-terminally processed	Gsta3
30.6314	29.7418	30.3534	30.0977	31.643	31.5149	31.1437	32.0912	+	C6_RCS	apoptosis;biological regulation;cell death;cellular component organization;cellular component organization at cellular level;cellular component organization or biogenesis;cellular component organization or biogenesis at cellular level;cellular process;cellular response to stimulus;death;extracellular matrix organization;extracellular structure organization;negative regulation of biological proces…		extracellular matrix;extracellular region part;extracellular space;proteinaceous extracellular matrix	Cytokine-cytokine receptor interaction;Osteoclast differentiation	9	9	9	19.2	19.2	19.2	46.192	0	54.101	16041000000	61	2.66029	0.00288	1.39209	+	5.11624	O08727	O08727	Tumor necrosis factor receptor superfamily member 11B	Tnfrsf11b
25.3186	25.6303	26.5785	25.6827	27.1591	27.0014	27.6144	27.0234	+	C6_RCS	amine biosynthetic process;amine metabolic process;amino acid salvage;aspartate family amino acid biosynthetic process;aspartate family amino acid metabolic process;biosynthetic process;carboxylic acid biosynthetic process;carboxylic acid metabolic process;cellular amine metabolic process;cellular amino acid biosynthetic process;cellular amino acid metabolic process;cellular biosynthetic process;…	catalytic activity;phosphorylase activity;purine-nucleoside phosphorylase activity;S-methyl-5-thioadenosine phosphorylase activity;transferase activity;transferase activity, transferring glycosyl groups;transferase activity, transferring hexosyl groups;transferase activity, transferring pentosyl groups	cell part;cytoplasm;intracellular membrane-bounded organelle;intracellular organelle;intracellular part;membrane-bounded organelle;nucleus;organelle	Cysteine and methionine metabolism	3	3	3	12	12	12	31.089	0	15.577	680190000	6	2.41623	0.00434188	1.39707	+	4.5639	A0A0G2K583;Q7TP15	A0A0G2K583;Q7TP15	S-methyl-5-thioadenosine phosphorylase	Mtap
25.2448	25.6185	26.2404	25.318	26.8145	27.3172	27.0435	26.9398	+	C6_RCS	B cell activation;B cell activation involved in immune response;cell activation;cell activation involved in immune response;cellular macromolecule metabolic process;cellular metabolic process;cellular nitrogen compound metabolic process;cellular process;DNA metabolic process;DNA recombination;immune effector process;immune system process;isotype switching;leukocyte activation;leukocyte activation…	adenyl nucleotide binding;adenyl ribonucleotide binding;ATP binding;binding;DNA binding;nucleic acid binding;nucleotide binding;purine nucleotide binding;purine ribonucleoside triphosphate binding;purine ribonucleotide binding;ribonucleotide binding	cell part;intracellular membrane-bounded organelle;intracellular organelle;intracellular part;membrane-bounded organelle;nucleus;organelle		7	7	7	10.4	10.4	10.4	68.773	0	18.476	685180000	14	2.89195	0.00322222	1.42328	+	5.68074	D3ZRE7	D3ZRE7		Swap70
25.6551	26.0879	25.48	27.5171	27.1471	27.7273	27.9599	27.6039	+	C6_RCS	biosynthetic process;cellular biosynthetic process;cellular macromolecule biosynthetic process;cellular macromolecule metabolic process;cellular metabolic process;cellular process;cellular protein metabolic process;macromolecule biosynthetic process;macromolecule metabolic process;metabolic process;primary metabolic process;protein metabolic process;translation	binding;GTP binding;guanyl nucleotide binding;guanyl ribonucleotide binding;nucleic acid binding;nucleotide binding;purine nucleotide binding;purine ribonucleoside triphosphate binding;purine ribonucleotide binding;ribonucleotide binding;RNA binding;translation factor activity, nucleic acid binding;translation initiation factor activity		RNA transport	8	8	8	16.6	16.6	16.6	48.954	0	14.128	1014700000	15	1.55857	0.0353198	1.42453	+	2.89168	Q07205	Q07205	Eukaryotic translation initiation factor 5	Eif5
26.4955	25.8949	26.1363	26.5246	27.645	27.7855	27.6619	27.7148	+	C6_RCS	amine metabolic process;aminoglycan biosynthetic process;aminoglycan metabolic process;axon guidance;biosynthetic process;carbohydrate biosynthetic process;carbohydrate metabolic process;cellular biosynthetic process;cellular carbohydrate biosynthetic process;cellular carbohydrate metabolic process;cellular macromolecule biosynthetic process;cellular macromolecule metabolic process;cellular metab…	acetylglucosaminyltransferase activity;catalytic activity;galactosyltransferase activity;N-acetyllactosaminide beta-1,3-N-acetylglucosaminyltransferase activity;transferase activity;transferase activity, transferring glycosyl groups;transferase activity, transferring hexosyl groups;UDP-glycosyltransferase activity	cell part;cytoplasmic part;extracellular membrane-bounded organelle;extracellular organelle;extracellular region part;extracellular vesicular exosome;Golgi apparatus;integral to membrane;intracellular membrane-bounded organelle;intracellular organelle;intracellular part;intrinsic to membrane;membrane part;membrane-bounded organelle;membrane-bounded vesicle;organelle;vesicle	Glycosaminoglycan biosynthesis - keratan sulfate;Glycosphingolipid biosynthesis - lacto and neolacto series	2	2	2	3.5	3.5	3.5	46.058	0.0030488	2.5067	1152400000	7	4.06359	0	1.43896	+	9.3207	D3ZEF9	D3ZEF9		B3gnt2
28.4839	28.0908	28.0401	27.9448	29.6883	29.4143	29.792	29.5405	+	C6_RCS	biological regulation;calcium ion homeostasis;catabolic process;cation homeostasis;cell surface receptor linked signaling pathway;cellular calcium ion homeostasis;cellular cation homeostasis;cellular chemical homeostasis;cellular divalent inorganic cation homeostasis;cellular homeostasis;cellular ion homeostasis;cellular metal ion homeostasis;cellular process;cellular response to stimulus;chemica…	binding;calcium ion binding;catalytic activity;cation binding;hydrolase activity;hydrolase activity, acting on ester bonds;ion binding;lipase activity;lipid binding;metal ion binding;molecular transducer activity;phosphatidylinositol binding;phosphatidylinositol phospholipase C activity;phosphatidylinositol-4,5-bisphosphate binding;phospholipase activity;phospholipase C activity;phospholipid bind…	cell part;cytoplasmic part;cytosol;intracellular membrane-bounded organelle;intracellular organelle;intracellular organelle part;intracellular part;membrane;membrane part;membrane raft;membrane-bounded organelle;mitochondrial membrane;mitochondrial part;nucleus;organelle;organelle membrane;organelle part	Calcium signaling pathway;Inositol phosphate metabolism;Phosphatidylinositol signaling system	14	14	1	23.5	23.5	3.4	85.961	0	282.54	4027900000	49	4.27475	0	1.46886	+	10.1528	P10688	P10688	1-phosphatidylinositol 4,5-bisphosphate phosphodiesterase delta-1	Plcd1
25.3032	25.9954	25.4802	25.8036	26.0325	27.4857	27.673	27.294	+	C6_RCS	biological regulation;cellular macromolecule metabolic process;cellular metabolic process;cellular process;cellular protein metabolic process;macromolecule metabolic process;macromolecule modification;metabolic process;positive regulation of apoptosis;positive regulation of biological process;positive regulation of cell death;positive regulation of cellular process;positive regulation of neuron a…	acid-amino acid ligase activity;catalytic activity;ligase activity;ligase activity, forming carbon-nitrogen bonds;NEDD8 ligase activity;protein-glutamic acid ligase activity;ribosomal S6-glutamic acid ligase activity;small conjugating protein ligase activity;ubiquitin-protein ligase activity	cell part;cytoplasm;extracellular membrane-bounded organelle;extracellular organelle;extracellular region part;extracellular vesicular exosome;intracellular part;membrane-bounded organelle;membrane-bounded vesicle;organelle;vesicle	Ubiquitin mediated proteolysis	5	5	5	25.1	25.1	25.1	20.9	0	8.0898	716350000	9	1.97865	0.0148503	1.47568	+	3.66601	D3ZNQ6	D3ZNQ6		Ube2m
25.153	26.5037	26.8066	25.7409	27.7889	27.2409	27.6179	27.5101	+	C6_RCS	base-excision repair;behavior;catabolic process;cellular catabolic process;cellular macromolecule catabolic process;cellular macromolecule metabolic process;cellular metabolic process;cellular nitrogen compound metabolic process;cellular process;cellular response to stimulus;cellular response to stress;cognition;DNA metabolic process;DNA repair;DNA replication, removal of RNA primer;learning or m…	5'-3' exonuclease activity;5'-flap endonuclease activity;binding;catalytic activity;cation binding;deoxyribonuclease activity;DNA binding;endodeoxyribonuclease activity;endodeoxyribonuclease activity, producing 5'-phosphomonoesters;endonuclease activity;endonuclease activity, active with either ribo- or deoxyribonucleic acids and producing 5'-phosphomonoesters;endoribonuclease activity;endoribonu…	cell part;cytoplasmic part;intracellular membrane-bounded organelle;intracellular non-membrane-bounded organelle;intracellular organelle;intracellular organelle part;intracellular part;membrane;membrane-bounded organelle;mitochondrion;non-membrane-bounded organelle;nuclear part;nucleolus;nucleoplasm;nucleus;organelle;organelle part;plasma membrane	Base excision repair;DNA replication;Non-homologous end-joining	3	3	3	9.2	9.2	9.2	42.608	0	12.489	781730000	7	2.04954	0.0117778	1.48839	+	3.80438	Q5XIP6	Q5XIP6	Flap endonuclease 1	Fen1
30.4586	29.1902	29.7014	30.1138	31.514	30.9338	31.4285	31.5787	+	C6_RCS		actin binding;binding;binding, bridging;cytoskeletal protein binding;protein binding;protein binding, bridging	apical plasma membrane;cell part;cell pole;cell projection membrane;cell projection part;cell surface;cell tip;cytoplasm;cytoplasmic part;cytoplasmic vesicle membrane;cytoplasmic vesicle part;cytoskeleton;extrinsic to membrane;filopodium membrane;internal side of plasma membrane;intracellular non-membrane-bounded organelle;intracellular organelle;intracellular organelle part;intracellular part;me…	Leukocyte transendothelial migration;Measles;Regulation of actin cytoskeleton	25	25	17	38.5	38.5	26.2	67.651	0	111.85	13748000000	70	2.53575	0.00314019	1.49773	+	4.82928	A0A1W2Q6E9;A0A096MK30;O35763	A0A1W2Q6E9;A0A096MK30;O35763	Moesin	Msn
26.6183	28.1575	25.9393	26.5304	28.7343	28.201	28.3986	27.913	+	C6_RCS	biological regulation;cellular component organization;cellular component organization or biogenesis;cellular membrane organization;cellular process;endocytosis;establishment of localization;membrane invagination;membrane organization;regulation of biological process;regulation of cellular component organization;regulation of cellular metabolic process;regulation of cellular process;regulation of …	binding;enzyme binding;GTPase binding;lipid binding;phosphatase binding;protein binding	cell junction;cell part;cell projection;cytoplasm;cytoplasmic part;cytoskeletal part;early endosome membrane;endosomal part;endosome membrane;extracellular membrane-bounded organelle;extracellular organelle;extracellular region part;extracellular vesicular exosome;intracellular non-membrane-bounded organelle;intracellular organelle;intracellular organelle part;intracellular part;macromolecular co…	Endocytosis	7	7	7	19	19	19	41.492	0	21.008	1640500000	19	1.60725	0.0344721	1.50038	+	2.97793	O35964;O35179	O35964	Endophilin-A2	Sh3gl1
27.7933	25.5593	25.7364	26.1644	27.676	27.6161	28.1382	27.92	+	C6_RCS	cellular process;endosome transport;establishment of localization;establishment of localization in cell;establishment of protein localization;intracellular protein transport;intracellular transport;protein transport;retrograde transport, endosome to Golgi;transport;vesicle-mediated transport	binding;cation binding;ion binding;metal ion binding;transition metal ion binding;zinc ion binding	cell part;cytoplasmic part;early endosome;endosomal part;endosome;endosome membrane;intracellular membrane-bounded organelle;intracellular organelle;intracellular organelle part;intracellular part;late endosome;macromolecular complex;membrane;membrane part;membrane-bounded organelle;organelle;organelle membrane;organelle part;protein complex;retromer complex		3	3	3	15.3	15.3	15.3	23.602	0	13.274	1192800000	19	1.5705	0.0350617	1.52425	+	2.91273	A0A0G2JTS3;B2RZ78;B2RZ78-2	A0A0G2JTS3;B2RZ78;B2RZ78-2	Vacuolar protein sorting-associated protein 29	Vps29
30.9629	30.1749	29.0419	30.7235	31.7971	31.765	31.5802	31.8585	+	C6_RCS	apoptosis;biological regulation;cell cycle;cell death;cellular process;cytokinetic cell separation;cytokinetic process;death;establishment of localization;establishment of protein localization;programmed cell death;protein transport;regulation of biological process;regulation of cell cycle;regulation of cell cycle process;regulation of cellular component organization;regulation of cellular proces…	binding;protein binding;protein domain specific binding;SH3 domain binding	adherens junction;anchoring junction;cell junction;cell part;cell-substrate adherens junction;cell-substrate junction;cytoplasm;cytoplasmic membrane-bounded vesicle;cytoplasmic part;cytoplasmic vesicle;cytoskeletal part;cytosol;endoplasmic reticulum exit site;endoplasmic reticulum part;extracellular membrane-bounded organelle;extracellular organelle;extracellular region part;extracellular vesicul…	Endocytosis	37	37	37	42.5	42.5	42.5	95.881	0	323.31	17821000000	205	1.90752	0.0198644	1.5244	+	3.52963	A0A140TAA4;Q9QZA2	A0A140TAA4;Q9QZA2	Programmed cell death 6-interacting protein	Pdcd6ip
34.5193	34.2711	33.7389	34.2333	35.6692	35.5686	35.6645	35.9807	+	C6_RCS	aging;cell aging;cellular process;developmental process	binding;carbohydrate binding;extracellular matrix structural constituent;glycosaminoglycan binding;heparin binding;pattern binding;polysaccharide binding;structural molecule activity	extracellular matrix;extracellular membrane-bounded organelle;extracellular organelle;extracellular region part;extracellular vesicular exosome;membrane-bounded organelle;membrane-bounded vesicle;organelle;proteinaceous extracellular matrix;vesicle		16	16	16	41.9	41.9	41.9	43.179	0	207.08	265880000000	555	3.75373	0	1.53008	+	8.20882	Q9EQP5	Q9EQP5	Prolargin	Prelp
27.0499	26.2714	26.1541	25.702	28.1436	27.918	27.8095	27.4839	+	C6_RCS	biological regulation;biosynthetic process;cell differentiation;cellular biosynthetic process;cellular component assembly;cellular component assembly at cellular level;cellular component organization;cellular component organization at cellular level;cellular component organization or biogenesis;cellular component organization or biogenesis at cellular level;cellular developmental process;cellular…	binding;chromatin binding;core promoter binding;DNA binding;mRNA binding;nucleic acid binding;nucleotide binding;regulatory region DNA binding;regulatory region nucleic acid binding;RNA binding;single-stranded RNA binding;transcription regulatory region DNA binding	catalytic step 2 spliceosome;cell part;chromatin;chromosomal part;euchromatin;extracellular membrane-bounded organelle;extracellular organelle;extracellular region part;extracellular space;extracellular vesicular exosome;intracellular membrane-bounded organelle;intracellular organelle;intracellular organelle part;intracellular part;macromolecular complex;membrane;membrane-bounded organelle;membra…	Spliceosome	4	4	4	10.6	10.6	10.6	42.298	0	15.31	1056800000	15	2.58902	0.00274286	1.54442	+	4.95068	A0A0G2K8K9;P84586;D4AE41;Q4V898;A0A0A0MXW9	A0A0G2K8K9;P84586;D4AE41;Q4V898;A0A0A0MXW9	RNA-binding motif protein, X chromosome retrogene-like;RNA-binding motif protein, X chromosome retrogene-like, N-terminally processed;RNA binding motif protein, X-linked-like-1;RNA-binding motif protein, X chromosome;RNA-binding motif protein, X chromosome, N-terminally processed	Rbmxrtl
24.6435	25.3734	26.0327	25.1435	26.9721	26.9535	26.7561	26.7031	+	C6_RCS	biological regulation;cell cycle process;cell division;cellular component movement;cellular component organization;cellular component organization at cellular level;cellular component organization or biogenesis;cellular component organization or biogenesis at cellular level;cellular process;cytoskeleton organization;establishment of localization;microtubule cytoskeleton organization;microtubule-b…	adenyl nucleotide binding;adenyl ribonucleotide binding;ATP binding;binding;catalytic activity;hydrolase activity;hydrolase activity, acting on acid anhydrides;hydrolase activity, acting on acid anhydrides, in phosphorus-containing anhydrides;microtubule motor activity;motor activity;nucleoside-triphosphatase activity;nucleotide binding;purine nucleotide binding;purine ribonucleoside triphosphate…	cell part;centrosome;chromosomal part;condensed chromosome kinetochore;cytoplasmic dynein complex;cytoplasmic part;cytoskeletal part;dynein complex;intracellular non-membrane-bounded organelle;intracellular organelle;intracellular organelle part;intracellular part;kinetochore;macromolecular complex;membrane;microtubule;microtubule associated complex;microtubule organizing center;non-membrane-boun…	Phagosome;Vasopressin-regulated water reabsorption	4	4	4	9.6	9.6	9.6	56.67	0	10.828	504110000	10	2.70587	0.00306383	1.54793	+	5.22404	G3V7G0;Q9QXU8	G3V7G0;Q9QXU8	Cytoplasmic dynein 1 light intermediate chain 1	Dync1li1
25.9162	24.8345	25.9195	24.6419	27.0137	27.1798	26.9844	26.3345	+	C6_RCS	activation of caspase activity;activation of caspase activity by cytochrome c;apoptosis;biological regulation;cell death;cellular metabolic process;cellular process;death;electron transport chain;generation of precursor metabolites and energy;glial cell apoptosis;metabolic process;mitochondrial electron transport, cytochrome c to oxygen;mitochondrial electron transport, ubiquinol to cytochrome c;…	binding;cation binding;electron carrier activity;heme binding;ion binding;iron ion binding;lipid binding;metal ion binding;tetrapyrrole binding;transition metal ion binding	cell part;cytoplasmic part;cytosol;intracellular membrane-bounded organelle;intracellular organelle;intracellular organelle part;intracellular part;membrane;membrane part;membrane-bounded organelle;membrane-enclosed lumen;mitochondrial inner membrane;mitochondrial intermembrane space;mitochondrial membrane;mitochondrial membrane part;mitochondrial part;mitochondrial respiratory chain;mitochondrio…	Alzheimer's disease;Amyotrophic lateral sclerosis (ALS);Apoptosis;Colorectal cancer;Huntington's disease;ko05152;p53 signaling pathway;Parkinson's disease;Pathways in cancer;Small cell lung cancer;Toxoplasmosis;Viral myocarditis	3	3	3	31.4	31.4	31.4	11.635	0	20.177	575810000	14	2.13437	0.00946405	1.55006	+	3.97334	D4A5L9;P62898;CON__P62894	D4A5L9;P62898	Cytochrome c, somatic	LOC679794
24.6944	25.5596	26.201	26.7204	26.7732	27.1171	27.7389	27.7963	+	C6_RCS	actin cytoskeleton organization;actin filament capping;actin filament organization;actin filament polymerization;actin filament severing;actin filament-based process;actin nucleation;actin polymerization or depolymerization;aging;anatomical structure development;anatomical structure morphogenesis;apoptosis;barbed-end actin filament capping;biological regulation;cell death;cell development;cell pa…	actin binding;binding;calcium ion binding;cation binding;cytoskeletal protein binding;ion binding;metal ion binding;protein binding	actin cytoskeleton;adherens junction;anchoring junction;blood microparticle;cell junction;cell part;cell projection;cell-substrate adherens junction;cell-substrate junction;cytoplasmic part;cytoskeleton;cytosol;extracellular membrane-bounded organelle;extracellular organelle;extracellular region;extracellular region part;extracellular space;extracellular vesicular exosome;focal adhesion;intracell…	Fc gamma R-mediated phagocytosis;Regulation of actin cytoskeleton	9	4	4	13.7	5.9	5.9	80.928	0	8.2235	1186500000	13	1.68208	0.0296545	1.56254	+	3.1121	Q68FP1-2;Q68FP1	Q68FP1-2;Q68FP1	Gelsolin	Gsn
26.5255	26.5455	26.1113	26.1971	27.2003	28.0263	27.8474	28.5799	+	C6_RCS	catabolic process;cellular catabolic process;cellular macromolecule catabolic process;cellular macromolecule metabolic process;cellular metabolic process;cellular process;macromolecule catabolic process;macromolecule metabolic process;metabolic process;modification-dependent macromolecule catabolic process;modification-dependent protein catabolic process;primary metabolic process;proteasomal prot…	catalytic activity;endopeptidase activity;hydrolase activity;peptidase activity;peptidase activity, acting on L-amino acid peptides;threonine-type endopeptidase activity;threonine-type peptidase activity	cell part;cytoplasm;extracellular membrane-bounded organelle;extracellular organelle;extracellular region part;extracellular vesicular exosome;intracellular membrane-bounded organelle;intracellular organelle;intracellular organelle part;intracellular part;macromolecular complex;membrane;membrane-bounded organelle;membrane-bounded vesicle;nuclear part;nucleoplasm;nucleus;organelle;organelle part;p…	Proteasome	4	4	4	24.4	24.4	24.4	22.912	0	26.062	1222400000	22	2.66905	0.00293878	1.56864	+	5.13683	P40307	P40307	Proteasome subunit beta type-2	Psmb2
27.3935	25.4838	25.4038	25.9269	27.4071	27.3354	28.1036	27.6383	+	C6_RCS		aminopeptidase activity;binding;catalytic activity;cation binding;exopeptidase activity;hydrolase activity;ion binding;metal ion binding;metallopeptidase activity;peptidase activity;peptidase activity, acting on L-amino acid peptides;transition metal ion binding;zinc ion binding	blood microparticle;cell part;cytoplasm;extracellular region part;intracellular organelle part;intracellular part;nuclear part;nucleoplasm;organelle part		8	8	8	17.9	17.9	17.9	52.555	0	12.676	1021100000	16	1.72033	0.0260185	1.5691	+	3.18149	Q4V8H5	Q4V8H5		Dnpep
26.5588	24.9528	25.6405	25.6587	27.3605	27.1693	27.3606	27.2525	+	C6_RCS	biological regulation;cellular macromolecule metabolic process;cellular metabolic process;cellular process;cellular protein metabolic process;endosome transport;establishment of localization;establishment of localization in cell;intracellular transport;macromolecule metabolic process;macromolecule modification;metabolic process;positive regulation of biological process;positive regulation of BMP …	acid-amino acid ligase activity;binding;catalytic activity;enzyme binding;ligase activity;ligase activity, forming carbon-nitrogen bonds;protein binding;small conjugating protein ligase activity;ubiquitin protein ligase binding	cell part;cytoplasm;intracellular organelle part;intracellular part;nuclear part;nucleoplasm;organelle part		6	6	6	6.3	6.3	6.3	125.27	0	22.993	710080000	13	2.5052	0.00362963	1.58303	+	4.76054	F1M403	F1M403		Ube2o
28.1503	26.3357	26.5019	25.4661	28.1236	28.2461	28.5027	28.0129	+	C6_RCS	biological regulation;cellular component assembly;cellular component assembly at cellular level;cellular component organization;cellular component organization at cellular level;cellular component organization or biogenesis;cellular component organization or biogenesis at cellular level;cellular macromolecular complex assembly;cellular macromolecular complex subunit organization;cellular process;…	binding;nucleic acid binding;nucleotide binding;RNA binding;translation factor activity, nucleic acid binding;translation initiation factor activity	cell part;cytoplasmic part;eukaryotic 43S preinitiation complex;eukaryotic 48S preinitiation complex;eukaryotic translation initiation factor 3 complex;intracellular membrane-bounded organelle;intracellular organelle;intracellular part;macromolecular complex;membrane-bounded organelle;nucleus;organelle;perinuclear region of cytoplasm;protein complex;ribonucleoprotein complex;translation preinitia…	RNA transport	5	5	5	13.8	13.8	13.8	35.651	0	28.28	1569400000	11	1.51781	0.0396279	1.60783	+	2.82005	Q5RK09	Q5RK09	Eukaryotic translation initiation factor 3 subunit G	Eif3g
25.7995	25.96	26.3917	26.9931	27.768	27.8097	27.5119	28.4892	+	C6_RCS	actin cytoskeleton organization;actin filament organization;actin filament-based process;actin nucleation;Arp2/3 complex-mediated actin nucleation;biological regulation;cellular component organization;cellular component organization at cellular level;cellular component organization or biogenesis;cellular component organization or biogenesis at cellular level;cellular process;cytoskeleton organiza…	AP-1 adaptor complex binding;Arp2/3 complex binding;binding;cytoskeletal protein binding;kinesin binding;protein binding;protein complex binding;structural constituent of cytoskeleton;structural molecule activity	adherens junction;anchoring junction;Arp2/3 protein complex;cell junction;cell leading edge;cell part;cell projection;cell-substrate adherens junction;cell-substrate junction;cytoplasmic part;cytoskeletal part;endosome;extracellular membrane-bounded organelle;extracellular organelle;extracellular region part;extracellular vesicular exosome;focal adhesion;Golgi apparatus;intracellular membrane-bou…		6	6	6	20.3	20.3	20.3	34.347	0	20.023	1108600000	21	2.49959	0.00359633	1.60862	+	4.74799	A0A0G2K9A2;P85970;A0A0G2K2J1;A0A0G2K905;A0A0G2K1V8	A0A0G2K9A2;P85970;A0A0G2K2J1;A0A0G2K905	Actin-related protein 2/3 complex subunit 2	Arpc2
26.4183	27.3466	25.2805	26.1676	28.5285	27.7341	28.1347	27.4458	+	C6_RCS	biological regulation;cell projection assembly;cell projection organization;cellular component assembly;cellular component assembly at cellular level;cellular component organization;cellular component organization at cellular level;cellular component organization or biogenesis;cellular component organization or biogenesis at cellular level;cellular macromolecule metabolic process;cellular membran…	binding;catalytic activity;D2 dopamine receptor binding;dopamine receptor binding;enzyme binding;glutamate receptor binding;G-protein-coupled receptor binding;GTP binding;GTPase activity;guanyl nucleotide binding;guanyl ribonucleotide binding;hydrolase activity;hydrolase activity, acting on acid anhydrides;hydrolase activity, acting on acid anhydrides, in phosphorus-containing anhydrides;identica…	axon;axon part;cell part;cell projection;cell projection part;clathrin-coated vesicle;coated vesicle;cytoplasm;cytoplasmic membrane-bounded vesicle;cytoplasmic part;cytoplasmic vesicle;cytoskeletal part;cytosol;dendritic spine;dendritic spine head;extracellular matrix part;extracellular membrane-bounded organelle;extracellular organelle;extracellular region part;extracellular vesicular exosome;Go…	Bacterial invasion of epithelial cells;Endocrine and other factor-regulated calcium reabsorption;Endocytosis;Fc gamma R-mediated phagocytosis	8	8	5	10	10	6.6	92.504	0	22.794	1206200000	13	1.84406	0.0212421	1.65755	+	3.40992	P21575-7;P21575-3;P21575-6;P21575-2;P21575-8;P21575-4;P21575-5;P21575;Q08877-8;Q08877-9;Q08877-11;Q08877-13;Q08877-2;Q08877-7;Q08877-4;Q08877-10;Q08877-6;Q08877-12;Q08877;Q08877-3;Q08877-5	P21575-7;P21575-3;P21575-6;P21575-2;P21575-8;P21575-4;P21575-5;P21575	Dynamin-1	Dnm1
31.4648	31.924	31.4372	31.8757	33.0572	33.5064	33.0519	33.84	+	C6_RCS	acute inflammatory response;acute-phase response;biological regulation;defense response;inflammatory response;negative regulation of catalytic activity;negative regulation of endopeptidase activity;negative regulation of hydrolase activity;negative regulation of molecular function;negative regulation of peptidase activity;regulation of biological process;regulation of catalytic activity;regulatio…	endopeptidase inhibitor activity;endopeptidase regulator activity;enzyme inhibitor activity;enzyme regulator activity;peptidase inhibitor activity;peptidase regulator activity;serine-type endopeptidase inhibitor activity	extracellular region part;extracellular space	Complement and coagulation cascades	35	35	32	27.4	27.4	25.1	163.78	0	287.97	53001000000	304	3.47337	0	1.6884	+	7.3029	P06238	P06238	Alpha-2-macroglobulin	A2m
25.345	26.8102	25.8661	25.5753	28.1283	28.0537	28.1733	26.0446	+	C6_RCS	anatomical structure development;biological regulation;biosynthetic process;cell differentiation;cellular biosynthetic process;cellular developmental process;cellular macromolecule biosynthetic process;cellular macromolecule metabolic process;cellular metabolic process;cellular nitrogen compound metabolic process;cellular process;developmental process;DNA conformation change;DNA duplex unwinding;…	binding;DNA binding;double-stranded DNA binding;double-stranded telomeric DNA binding;nucleic acid binding;nucleic acid binding transcription factor activity;purine-rich negative regulatory element binding;regulatory region DNA binding;regulatory region nucleic acid binding;RNA binding;sequence-specific DNA binding;sequence-specific DNA binding transcription factor activity;single-stranded DNA bi…	cell body;cell part;cell projection;chromosomal part;cytoplasm;dendrite;DNA replication factor A complex;intracellular membrane-bounded organelle;intracellular organelle;intracellular organelle part;intracellular part;macromolecular complex;membrane-bounded organelle;neuron projection;neuronal cell body;nuclear chromosome part;nuclear part;nucleus;organelle;organelle part;protein complex		4	4	4	17.3	17.3	17.3	31.903	0	123.74	926880000	8	1.49763	0.0406491	1.70078	+	2.78478	F1LPS8;P86252	F1LPS8;P86252	Transcriptional activator protein Pur-alpha	Pura
25.3691	26.2705	25.7257	25.5531	27.6998	27.1598	27.5592	27.3619	+	C6_RCS	anatomical structure development;cell development;cellular component organization;cellular component organization at cellular level;cellular component organization or biogenesis;cellular component organization or biogenesis at cellular level;cellular developmental process;cellular process;chondrocyte development;chondrocyte development involved in endochondral bone morphogenesis;developmental pro…	binding;cation binding;extracellular matrix structural constituent;ion binding;metal ion binding;structural molecule activity	collagen;extracellular matrix part;extracellular region part;fibrillar collagen		9	9	9	7.6	7.6	7.6	187.81	0	54.459	775980000	15	3.5521	0	1.71558	+	7.54836	Q80ZF0	Q80ZF0	Collagen alpha-1(XXVII) chain	Col27a1
29.6019	29.1537	28.3716	28.4863	30.6005	30.5672	30.395	30.9773	+	C6_RCS	biological regulation;regulation of biological process;regulation of cellular localization;regulation of cellular process;regulation of exocytosis;regulation of localization;regulation of secretion;regulation of transport;regulation of vesicle-mediated transport	catalytic activity	cell part;clathrin-coated vesicle;coated vesicle;cytoplasmic membrane-bounded vesicle;cytoplasmic part;cytoplasmic vesicle;intracellular membrane-bounded organelle;intracellular organelle;intracellular part;membrane-bounded organelle;membrane-bounded vesicle;organelle;synapse part;synaptic vesicle;vesicle		11	11	11	23.5	23.5	23.5	61.957	0	97.523	8088300000	54	2.82111	0.0029	1.73162	+	5.50367	D3ZN61	D3ZN61		Lgi3
27.9832	25.9864	26.3192	25.9047	28.3946	28.3256	28.3183	28.0852	+	C6_RCS	actin cytoskeleton organization;actin filament bundle assembly;actin filament organization;actin filament-based process;anatomical structure development;cell communication;cell migration;cell motility;cellular component assembly;cellular component assembly at cellular level;cellular component movement;cellular component organization;cellular component organization at cellular level;cellular compo…	actin binding;binding;cytoskeletal protein binding;protein binding	actin filament bundle;actomyosin;cell junction;cell part;cell projection;cell projection part;cytoplasm;cytoplasmic part;cytoskeletal part;cytosol;dendrite;filopodium;growth cone;intracellular organelle part;intracellular part;invadopodium;lamellipodium;membrane;microvillus;neuron projection;organelle part;plasma membrane;ruffle;site of polarized growth;stress fiber		7	7	7	13.4	13.4	13.4	54.49	0	14.344	1588800000	24	1.90605	0.0197528	1.73256	+	3.52685	P85845;A0A0G2KAM4	P85845;A0A0G2KAM4	Fascin	Fscn1
28.4353	27.1416	26.7576	26.0859	28.9635	28.8672	29.1949	28.3269	+	C6_RCS	anatomical structure development;apoptosis;biological regulation;biosynthetic process;cell death;cellular biosynthetic process;cellular metabolic process;cellular process;cofactor biosynthetic process;cofactor metabolic process;death;developmental process;hemopoiesis;hemopoietic or lymphoid organ development;iron-sulfur cluster assembly;metabolic process;metallo-sulfur cluster assembly;negative r…	2 iron, 2 sulfur cluster binding;binding;cation binding;electron carrier activity;ion binding;iron-sulfur cluster binding;metal cluster binding;metal ion binding	cell part;cytoplasmic part;intracellular non-membrane-bounded organelle;intracellular organelle;intracellular organelle part;intracellular part;membrane-enclosed lumen;mitochondrial intermembrane space;mitochondrial part;non-membrane-bounded organelle;nuclear part;nucleolus;nucleoplasm;organelle;organelle envelope lumen;organelle part		6	6	6	17.8	17.8	17.8	33.041	0	16.281	2482500000	16	1.77797	0.0249388	1.73299	+	3.28711	Q5XID1	Q5XID1	Anamorsin	Ciapin1
25.08	27.0627	26.7594	25.3544	27.804	28.3874	27.9335	27.1522	+	C6_RCS	biological regulation;biosynthetic process;cellular biosynthetic process;cellular macromolecule biosynthetic process;cellular macromolecule metabolic process;cellular metabolic process;cellular nitrogen compound metabolic process;cellular process;macromolecule biosynthetic process;macromolecule metabolic process;metabolic process;nitrogen compound metabolic process;nucleic acid metabolic process;…	binding;chromatin binding;DNA binding;nucleic acid binding	cell part;cytoplasmic part;intracellular membrane-bounded organelle;intracellular organelle;intracellular organelle part;intracellular part;membrane-bounded organelle;mitochondrion;nuclear part;nucleoplasm;organelle;organelle part		6	6	6	9.5	9.5	9.5	71.893	0	22.831	1057300000	12	1.70106	0.0271781	1.75516	+	3.14646	A0A0G2JYC7;Q925G1-2;Q925G1	A0A0G2JYC7;Q925G1-2;Q925G1	Hepatoma-derived growth factor-related protein 2	Hdgfrp2
26.5486	26.1092	26.1972	26.4126	27.9838	27.7169	27.867	28.7306	+	C6_RCS	biological regulation;cellular component organization;cellular component organization at cellular level;cellular component organization or biogenesis;cellular component organization or biogenesis at cellular level;cellular process;endoplasmic reticulum organization;ER to Golgi vesicle-mediated transport;establishment of localization;establishment of localization in cell;establishment of protein l…	binding;calcium ion binding;carbohydrate binding;cation binding;identical protein binding;ion binding;mannose binding;metal ion binding;monosaccharide binding;protein binding;sugar binding	cell part;coated vesicle;contractile fiber part;cytoplasmic membrane-bounded vesicle;cytoplasmic part;cytoplasmic vesicle;endoplasmic reticulum;endoplasmic reticulum membrane;endoplasmic reticulum part;endoplasmic reticulum-Golgi intermediate compartment;endoplasmic reticulum-Golgi intermediate compartment membrane;ER to Golgi transport vesicle;extracellular membrane-bounded organelle;extracellul…	Protein processing in endoplasmic reticulum	8	8	8	16.8	16.8	16.8	57.985	0	39.6	1297500000	18	3.41553	0.00118182	1.75765	+	7.12679	F1LRA1;A0A0G2JXC1;Q62902	F1LRA1;A0A0G2JXC1;Q62902	Protein ERGIC-53	Lman1
28.0013	26.0301	28.2571	27.4737	29.2308	28.8355	29.2887	29.4689	+	C6_RCS	catabolic process;cell differentiation;cellular catabolic process;cellular developmental process;cellular macromolecule catabolic process;cellular macromolecule metabolic process;cellular metabolic process;cellular nitrogen compound metabolic process;cellular process;developmental process;DNA catabolic process;DNA catabolic process, endonucleolytic;DNA fragmentation involved in apoptotic nuclear …	catalytic activity;deoxyribonuclease activity;deoxyribonuclease II activity;endodeoxyribonuclease activity;endodeoxyribonuclease activity, producing 3'-phosphomonoesters;endonuclease activity;endonuclease activity, active with either ribo- or deoxyribonucleic acids and producing 3'-phosphomonoesters;hydrolase activity;hydrolase activity, acting on ester bonds;nuclease activity	cell part;cytoplasmic part;extracellular membrane-bounded organelle;extracellular organelle;extracellular region part;extracellular vesicular exosome;intracellular;intracellular membrane-bounded organelle;intracellular organelle;intracellular part;lysosome;lytic vacuole;membrane-bounded organelle;membrane-bounded vesicle;organelle;vacuole;vesicle	Lysosome	5	5	5	14.6	14.6	14.6	38.175	0	14.946	2921400000	32	1.85287	0.0213978	1.76539	+	3.42644	Q9QZK8	Q9QZK8	Deoxyribonuclease-2-alpha	Dnase2
28.4075	26.6627	26.1001	27.8072	29.1092	28.8251	29.3535	28.7825	+	C6_RCS	biological regulation;cellular macromolecule metabolic process;cellular metabolic process;cellular process;cellular protein metabolic process;cellular response to stimulus;cellular response to stress;macromolecule metabolic process;macromolecule modification;metabolic process;primary metabolic process;protein metabolic process;protein modification by small protein conjugation;protein modification…		cell part;cytoplasm;extracellular membrane-bounded organelle;extracellular organelle;extracellular region part;extracellular vesicular exosome;intracellular membrane-bounded organelle;intracellular organelle;intracellular part;membrane-bounded organelle;membrane-bounded vesicle;nucleus;organelle;vesicle		4	4	4	68.2	68.2	68.2	9.1175	0	26.808	2686400000	12	1.76808	0.0249353	1.77317	+	3.2689	Q5BJP3	Q5BJP3	Ubiquitin-fold modifier 1	Ufm1
26.6092	25.9401	26.3589	27.5274	28.4858	28.3046	28.4112	28.3731	+	C6_RCS	assembly of spliceosomal tri-snRNP;biological regulation;biosynthetic process;cell proliferation;cellular component assembly;cellular component assembly at cellular level;cellular component organization;cellular component organization at cellular level;cellular component organization or biogenesis;cellular component organization or biogenesis at cellular level;cellular localization;cellular macro…	acid-amino acid ligase activity;catalytic activity;ligase activity;ligase activity, forming carbon-nitrogen bonds;small conjugating protein ligase activity;ubiquitin-protein ligase activity;ubiquitin-ubiquitin ligase activity	catalytic step 1 spliceosome;catalytic step 2 spliceosome;cell part;chromosomal part;cytoplasm;cytoplasmic part;cytoskeletal part;DNA replication factor A complex;intracellular membrane-bounded organelle;intracellular non-membrane-bounded organelle;intracellular organelle;intracellular organelle part;intracellular part;lipid particle;macromolecular complex;membrane;membrane-bounded organelle;non-…	Spliceosome;Ubiquitin mediated proteolysis	5	5	5	10.1	10.1	10.1	55.238	0	11.949	1713200000	22	2.72971	0.00313043	1.78479	+	5.28105	Q9JMJ4	Q9JMJ4	Pre-mRNA-processing factor 19	Prpf19
27.5304	25.6924	25.0868	25.3338	27.8317	27.8173	28.0272	27.1961	+	C6_RCS	anatomical structure homeostasis;biological regulation;bone resorption;catabolic process;cation homeostasis;cellular catabolic process;cellular cation homeostasis;cellular chemical homeostasis;cellular component organization;cellular component organization at cellular level;cellular component organization or biogenesis;cellular component organization or biogenesis at cellular level;cellular homeo…	binding;catalytic activity;enzyme binding;GDP binding;GTP binding;GTPase activity;GTPase binding;guanyl nucleotide binding;guanyl ribonucleotide binding;hydrolase activity;hydrolase activity, acting on acid anhydrides;hydrolase activity, acting on acid anhydrides, in phosphorus-containing anhydrides;nucleoside-triphosphatase activity;nucleotide binding;protein binding;purine nucleotide binding;pu…	axon part;cell part;cell projection part;cytoplasmic membrane-bounded vesicle;cytoplasmic part;cytoplasmic vesicle;cytoplasmic vesicle membrane;cytoplasmic vesicle part;endocytic vesicle;endocytic vesicle membrane;endosome;extracellular membrane-bounded organelle;extracellular organelle;extracellular region part;extracellular vesicular exosome;Golgi apparatus;intracellular membrane-bounded organe…	Amoebiasis;Endocytosis;ko05152;Phagosome	4	4	4	25.5	25.5	25.5	21.203	0	26.892	1049800000	13	1.67643	0.0296577	1.80721	+	3.10189	A0A0G2K930;P09527	A0A0G2K930;P09527	Ras-related protein Rab-7a	Rab7a
26.0641	26.1772	27.3196	26.6625	28.3166	28.3129	28.4364	28.4528	+	C6_RCS	3'-phosphoadenosine 5'-phosphosulfate biosynthetic process;3'-phosphoadenosine 5'-phosphosulfate metabolic process;biosynthetic process;cellular biosynthetic process;cellular metabolic process;cellular nitrogen compound biosynthetic process;cellular nitrogen compound metabolic process;cellular process;heterocycle metabolic process;metabolic process;nitrogen compound metabolic process;nucleobase-c…	adenyl nucleotide binding;adenyl ribonucleotide binding;adenylylsulfate kinase activity;adenylyltransferase activity;ATP binding;binding;catalytic activity;kinase activity;nucleotide binding;nucleotidyltransferase activity;phosphotransferase activity, alcohol group as acceptor;purine nucleotide binding;purine ribonucleoside triphosphate binding;purine ribonucleotide binding;ribonucleotide binding…			8	7	7	14.1	12.9	12.9	65.871	0	13.243	1508300000	13	3.13772	0.000896552	1.82383	+	6.32794	F1LX70;A0A0G2K0L0;A0A0G2KB21	F1LX70;A0A0G2K0L0;A0A0G2KB21		Papss1
25.975	27.9044	26.2298	25.1976	28.2988	28.1137	28.1157	28.0777	+	C6_RCS	biological regulation;regulation of biological process;regulation of catabolic process;regulation of cellular catabolic process;regulation of cellular metabolic process;regulation of cellular process;regulation of cellular protein metabolic process;regulation of macromolecule metabolic process;regulation of metabolic process;regulation of primary metabolic process;regulation of proteasomal protei…	catalytic activity;endopeptidase activator activity;endopeptidase regulator activity;enzyme activator activity;enzyme regulator activity;hydrolase activity;peptidase activator activity;peptidase activity;peptidase regulator activity	cell part;cytoplasm;intracellular organelle part;intracellular part;macromolecular complex;membrane;nuclear part;nucleoplasm;organelle part;proteasome activator complex;protein complex	Antigen processing and presentation;Hepatitis C;Proteasome	5	5	5	22.8	22.8	22.8	29.506	0	34.047	1371700000	21	1.72489	0.0257653	1.82474	+	3.1898	Q5FVM2;A0A0G2JWZ2;A0A096MKF4	Q5FVM2;A0A0G2JWZ2		G6pc
25.9709	26.1235	26.1959	26.2693	27.5481	28.1114	28.2678	27.9644	+	C6_RCS	amine metabolic process;amino acid activation;carboxylic acid metabolic process;cellular amine metabolic process;cellular amino acid metabolic process;cellular ketone metabolic process;cellular macromolecule metabolic process;cellular metabolic process;cellular nitrogen compound metabolic process;cellular process;macromolecule metabolic process;metabolic process;ncRNA metabolic process;nitrogen c…	adenyl nucleotide binding;adenyl ribonucleotide binding;aminoacyl-tRNA ligase activity;ATP binding;binding;catalytic activity;cation binding;ion binding;ligase activity;ligase activity, forming aminoacyl-tRNA and related compounds;ligase activity, forming carbon-oxygen bonds;magnesium ion binding;metal ion binding;nucleic acid binding;nucleotide binding;phenylalanine-tRNA ligase activity;purine n…	cell part;cytoplasmic part;intracellular part;macromolecular complex;membrane;phenylalanine-tRNA ligase complex;protein complex	Aminoacyl-tRNA biosynthesis	7	7	7	12.4	12.4	12.4	65.651	0	14.794	1077000000	18	4.46633	0	1.83304	+	10.9651	Q68FT7	Q68FT7		Farsb
26.3633	25.2346	26.8781	27.8472	28.0545	28.5892	28.1904	28.8715	+	C6_RCS	biological regulation;negative regulation of biological process;negative regulation of cell communication;negative regulation of cellular process;negative regulation of insulin-like growth factor receptor signaling pathway;negative regulation of response to stimulus;negative regulation of signal transduction;negative regulation of signaling;regulation of biological process;regulation of cell comm…	binding;carbohydrate binding	extracellular matrix;extracellular membrane-bounded organelle;extracellular organelle;extracellular region part;extracellular space;extracellular vesicular exosome;membrane-bounded organelle;membrane-bounded vesicle;organelle;vesicle		8	8	8	7.4	7.4	7.4	132.03	0	15.371	1703200000	17	1.73519	0.0260769	1.84558	+	3.20859	D3ZGB8	D3ZGB8		Cilp
26.086	25.6419	27.1069	25.7486	29.047	26.8013	28.2276	27.9229	+	C6_RCS	amine metabolic process;aminoglycan biosynthetic process;aminoglycan metabolic process;biosynthetic process;carbohydrate biosynthetic process;carbohydrate metabolic process;cellular biosynthetic process;cellular carbohydrate metabolic process;cellular macromolecule biosynthetic process;cellular macromolecule metabolic process;cellular metabolic process;cellular process;cellular protein metabolic …		cell part;integral to membrane;intrinsic to membrane;membrane part	Glycosaminoglycan biosynthesis - heparan sulfate	5	5	5	7.8	7.8	7.8	74.667	0	25.924	1236200000	13	1.75208	0.0252488	1.85382	+	3.23951	D3ZLU1	D3ZLU1		Extl1
25.2079	25.844	26.4103	25.9413	27.7965	27.6505	27.6947	27.7031	+	C6_RCS	anatomical structure morphogenesis;apoptosis;catabolic process;cell death;cell proliferation;cellular catabolic process;cellular macromolecule catabolic process;cellular macromolecule metabolic process;cellular metabolic process;cellular process;cellular protein metabolic process;death;developmental process;macromolecule catabolic process;macromolecule metabolic process;macromolecule modification…		cell part;cullin-RING ubiquitin ligase complex;intracellular part;macromolecular complex;protein complex;SCF ubiquitin ligase complex;ubiquitin ligase complex	Cell cycle;Cell cycle - yeast;Circadian rhythm - mammal;Oocyte meiosis;Protein processing in endoplasmic reticulum;TGF-beta signaling pathway;Ubiquitin mediated proteolysis;Wnt signaling pathway	6	6	6	8.1	8.1	8.1	89.69	0	9.4124	917450000	9	3.52454	0	1.86031	+	7.46167	B1WBY1	B1WBY1		Cul1
30.4447	29.8634	29.1375	30.3203	31.9298	31.7263	31.7942	31.7589	+	C6_RCS	actin cytoskeleton organization;actin filament-based process;biological adhesion;biological regulation;cell adhesion;cell junction assembly;cell junction organization;cell-cell adhesion;cell-substrate junction assembly;cellular component assembly;cellular component assembly at cellular level;cellular component organization;cellular component organization at cellular level;cellular component organ…	binding;integrin binding;protein binding;protein complex binding;receptor binding;structural constituent of cytoskeleton;structural molecule activity	adherens junction;anchoring junction;cell junction;cell part;cell projection;cell-cell adherens junction;cell-cell junction;cell-substrate adherens junction;cell-substrate junction;cytoplasm;cytoplasmic part;cytoskeletal part;cytoskeleton;extracellular membrane-bounded organelle;extracellular organelle;extracellular region part;extracellular vesicular exosome;fascia adherens;focal adhesion;intrac…	Focal adhesion	50	50	50	24.4	24.4	24.4	269.67	0	323.31	17998000000	175	3.09885	0.00190164	1.86082	+	6.22203	G3V852;D3ZA84;D3ZE09;D4A3B0;D3ZT58	G3V852		Tln1
25.9905	26.4907	25.5008	25.2622	27.8045	27.6151	27.6253	27.6464	+	C6_RCS	cellular macromolecule metabolic process;cellular metabolic process;cellular nitrogen compound metabolic process;cellular process;macromolecule metabolic process;metabolic process;mRNA metabolic process;mRNA processing;nitrogen compound metabolic process;nuclear mRNA splicing, via spliceosome;nucleic acid metabolic process;nucleobase-containing compound metabolic process;primary metabolic process…	binding;nucleic acid binding;RNA binding	catalytic step 2 spliceosome;cell part;intracellular membrane-bounded organelle;intracellular organelle;intracellular organelle part;intracellular part;macromolecular complex;membrane-bounded organelle;nuclear part;nucleus;organelle;organelle part;ribonucleoprotein complex;spliceosomal complex;U12-type spliceosomal complex	Spliceosome	8	8	8	8.5	8.5	8.5	135.55	0	20.704	890710000	22	3.28473	0.00101961	1.86178	+	6.74122	E9PT66	E9PT66		Sf3b3
28.7275	28.6288	30.2325	30.309	31.167	31.6209	31.5842	31.0355	+	C6_RCS	aging;anatomical structure development;behavior;biological regulation;cell development;cell maturation;cellular developmental process;cellular process;cellular process involved in reproduction;cellular response to stimulus;developmental maturation;developmental process;developmental process involved in reproduction;eating behavior;feeding behavior;germ cell development;hippocampus development;int…	adenyl nucleotide binding;adenyl ribonucleotide binding;ATP binding;binding;endopeptidase inhibitor activity;endopeptidase regulator activity;enzyme binding;enzyme inhibitor activity;enzyme regulator activity;kinase binding;lipid binding;mitogen-activated protein kinase binding;nucleotide binding;peptidase inhibitor activity;peptidase regulator activity;protein binding;protein kinase binding;puri…	apical part of cell;axon part;axon terminus;cell body;cell part;cell projection;cell projection part;cell surface;clathrin-coated vesicle;coated vesicle;cytoplasm;cytoplasmic membrane-bounded vesicle;cytoplasmic part;cytoplasmic vesicle;endoplasmic reticulum;extracellular region part;extracellular space;Golgi apparatus;intracellular membrane-bounded organelle;intracellular organelle;intracellular…		7	7	7	55.6	55.6	55.6	20.801	0	220.27	13226000000	81	2.08945	0.0109554	1.87747	+	3.8834	P31044	P31044	Phosphatidylethanolamine-binding protein 1;Hippocampal cholinergic neurostimulating peptide	Pebp1
26.0504	25.3578	26.6669	25.7354	27.9903	27.6633	28.0449	27.7614	+	C6_RCS	anatomical structure morphogenesis;angiotensin maturation;anterior/posterior pattern specification;biological regulation;developmental pigmentation;developmental process;eye pigmentation;head morphogenesis;hormone metabolic process;macromolecule metabolic process;metabolic process;pattern specification process;peptide hormone processing;pigmentation;positive regulation of biological process;posit…	aspartic-type endopeptidase activity;aspartic-type peptidase activity;binding;catalytic activity;endopeptidase activity;enzyme binding;hydrolase activity;peptidase activity;peptidase activity, acting on L-amino acid peptides;protein binding;receptor activity	cell body;cell part;cell projection;external side of plasma membrane;extracellular membrane-bounded organelle;extracellular organelle;extracellular region part;extracellular vesicular exosome;integral to membrane;intrinsic to membrane;membrane part;membrane-bounded organelle;membrane-bounded vesicle;neuron projection;organelle;plasma membrane part;vesicle		4	4	4	12	12	12	39.081	0	66.936	967800000	9	3.22064	0.000945455	1.91231	+	6.55851	Q6AXS4	Q6AXS4	Renin receptor	Atp6ap2
25.5366	25.3927	26.5118	25.6593	28.2761	27.7676	27.6944	27.0135	+	C6_RCS	alcohol catabolic process;alcohol metabolic process;aldonic acid metabolic process;carbohydrate catabolic process;carbohydrate metabolic process;carboxylic acid metabolic process;catabolic process;cellular carbohydrate catabolic process;cellular carbohydrate metabolic process;cellular ketone metabolic process;cellular metabolic process;cellular nitrogen compound metabolic process;cellular process…	binding;carbohydrate binding;carboxylic acid binding;catalytic activity;coenzyme binding;cofactor binding;NADP binding;nucleotide binding;oxidoreductase activity;oxidoreductase activity, acting on CH-OH group of donors;oxidoreductase activity, acting on the CH-OH group of donors, NAD or NADP as acceptor;phosphogluconate dehydrogenase (decarboxylating) activity	cell part;cytoplasm;intracellular membrane-bounded organelle;intracellular organelle;intracellular part;membrane-bounded organelle;organelle	Glutathione metabolism;Pentose phosphate pathway	5	5	5	6.1	6.1	6.1	120.34	0	27.59	1183900000	11	2.73526	0.0032	1.91282	+	5.29439	A0A0G2K7Q8;P85968	A0A0G2K7Q8;P85968	6-phosphogluconate dehydrogenase, decarboxylating	Pgd
24.3178	26.2749	25.7535	25.8828	27.5455	27.2129	27.4494	27.6775	+	C6_RCS	biological regulation;catabolic process;cellular catabolic process;cellular macromolecule catabolic process;cellular macromolecule metabolic process;cellular metabolic process;cellular process;cellular response to chemical stimulus;cellular response to misfolded protein;cellular response to organic substance;cellular response to stimulus;cellular response to stress;cellular response to topologica…	ATPase binding;binding;chaperone binding;enzyme binding;misfolded protein binding;protein binding	cell part;cytoplasmic part;endoplasmic reticulum;intracellular membrane-bounded organelle;intracellular organelle;intracellular part;membrane;membrane-bounded organelle;organelle		2	2	2	9.1	9.1	9.1	23.403	0	7.903	977090000	9	2.32217	0.0056063	1.91408	+	4.36156	D4A9Y0	D4A9Y0		Sdf2l1
25.0442	26.7955	26.7838	25.6396	28.2544	27.99	28.1381	27.6606	+	C6_RCS		structural molecule activity	cell part;cytoskeletal part;intermediate filament;intracellular organelle part;intracellular part;lamin filament;macromolecular complex;membrane;nuclear inner membrane;nuclear matrix;nuclear membrane;nuclear part;nucleoplasm;organelle inner membrane;organelle membrane;organelle part;protein complex		9	8	8	15.3	14	14	66.686	0	29.899	1136700000	16	2.28611	0.00626471	1.945	+	4.28542	G3V7U4;P70615;D3ZLC1	G3V7U4;P70615	Lamin-B1	Lmnb1
25.8514	25.7475	26.13	25.3597	27.3539	27.9904	27.3672	28.1794	+	C6_RCS	cellular process;cellular response to chemical stimulus;cellular response to corticosteroid stimulus;cellular response to dexamethasone stimulus;cellular response to endogenous stimulus;cellular response to glucocorticoid stimulus;cellular response to hormone stimulus;cellular response to organic substance;cellular response to steroid hormone stimulus;cellular response to stimulus;response to che…		cell part;chromatin;chromosomal part;heterochromatin;intracellular membrane-bounded organelle;intracellular organelle;intracellular organelle part;intracellular part;membrane-bounded organelle;nucleus;organelle;organelle part;senescence-associated heterochromatin focus		4	4	3	28.4	28.4	19.7	20.811	0	14.169	1036300000	28	3.48509	0	1.95056	+	7.33901	Q5RJK5;D3ZRS6;Q5RJL1;A0A0G2JYP0	Q5RJK5;D3ZRS6		LOC100360260
26.48	25.0975	25.2225	26.7815	27.8995	27.4532	28.202	27.8707	+	C6_RCS	catabolic process;cellular catabolic process;cellular ketone metabolic process;cellular macromolecule metabolic process;cellular metabolic process;cellular process;cellular protein metabolic process;coenzyme catabolic process;coenzyme metabolic process;cofactor catabolic process;cofactor metabolic process;drug metabolic process;fat-soluble vitamin catabolic process;fat-soluble vitamin metabolic p…	15-hydroxyprostaglandin dehydrogenase (NADP+) activity;carbonyl reductase (NADPH) activity;catalytic activity;oxidoreductase activity;oxidoreductase activity, acting on CH-OH group of donors;oxidoreductase activity, acting on the CH-OH group of donors, NAD or NADP as acceptor;prostaglandin-E2 9-reductase activity	cell part;cell projection;cytoplasmic part;cytosol;intracellular membrane-bounded organelle;intracellular organelle;intracellular part;membrane;membrane-bounded organelle;microvillus;nucleus;organelle;plasma membrane	Arachidonic acid metabolism	4	4	4	20.3	20.3	20.3	22.915	0	9.1664	1116600000	16	2.29109	0.00568889	1.96096	+	4.29588	A0A096MJ24;M0R3X6;A0A0G2JSV2;P47727;A0A0G2K658	A0A096MJ24;M0R3X6;A0A0G2JSV2;P47727;A0A0G2K658	Carbonyl reductase [NADPH] 1	Cbr1
25.9339	25.8518	25.3097	26.6246	27.954	27.62	28.3381	27.6788	+	C6_RCS	2'-deoxyribonucleotide metabolic process;adenosine catabolic process;adenosine metabolic process;aging;amine transport;anatomical structure development;B cell activation;B cell activation involved in immune response;B cell differentiation;behavior;biological regulation;biosynthetic process;catabolic process;cell activation;cell activation involved in immune response;cell differentiation;cellular …	adenosine deaminase activity;binding;catalytic activity;cation binding;deaminase activity;hydrolase activity;hydrolase activity, acting on carbon-nitrogen (but not peptide) bonds;hydrolase activity, acting on carbon-nitrogen (but not peptide) bonds, in cyclic amidines;ion binding;metal ion binding;nucleoside binding;purine nucleoside binding;transition metal ion binding;zinc ion binding	cell body;cell junction;cell part;cell projection cytoplasm;cell projection part;cytoplasm;cytoplasmic membrane-bounded vesicle lumen;cytoplasmic part;cytoplasmic vesicle part;cytosol;dendrite cytoplasm;external side of plasma membrane;extracellular region part;extracellular space;intracellular membrane-bounded organelle;intracellular organelle;intracellular organelle part;intracellular part;lyso…	Primary immunodeficiency;Purine metabolism	5	5	5	17.3	17.3	17.3	39.899	0	19.32	1083000000	15	3.10344	0.00193333	1.96773	+	6.23445	Q920P6	Q920P6	Adenosine deaminase	Ada
25.6644	25.8887	27.073	26.4323	27.7496	28.5922	27.9322	28.7904	+	C6_RCS	anatomical structure development;autophagy;biological regulation;catabolic process;cell differentiation;cellular catabolic process;cellular developmental process;cellular metabolic process;cellular process;cellular response to abiotic stimulus;cellular response to chemical stimulus;cellular response to endogenous stimulus;cellular response to external stimulus;cellular response to hormone stimulu…	binding;catalytic activity;cysteine-type endopeptidase activity;cysteine-type peptidase activity;endopeptidase activity;hydrolase activity;kininogen binding;peptidase activity;peptidase activity, acting on L-amino acid peptides;peptide binding;protein binding;protein complex binding;protein self-association	apical plasma membrane;cell part;cell surface;cytoplasm;cytoplasmic membrane-bounded vesicle;cytoplasmic part;cytoplasmic vesicle;external side of plasma membrane;extracellular membrane-bounded organelle;extracellular organelle;extracellular region;extracellular region part;extracellular space;extracellular vesicular exosome;intracellular membrane-bounded organelle;intracellular non-membrane-boun…	Antigen processing and presentation;Lysosome	5	5	5	18.3	18.3	18.3	37.544	0	79.439	1555300000	30	2.59943	0.00276923	2.00151	+	4.97463	Q6IN22;P00787	Q6IN22;P00787	Cathepsin B;Cathepsin B light chain;Cathepsin B heavy chain	Ctsb
25.7028	26.6292	27.1461	27.3734	28.4654	29.0394	29.7328	27.6235	+	C6_RCS	cellular component organization;cellular component organization at cellular level;cellular component organization or biogenesis;cellular component organization or biogenesis at cellular level;cellular membrane fusion;cellular membrane organization;cellular process;endocytosis;establishment of localization;membrane fusion;membrane invagination;membrane organization;organelle fusion;organelle organ…	1-phosphatidylinositol binding;binding;cation binding;ion binding;lipid binding;metal ion binding;phosphatidylinositol binding;phospholipid binding	axon part;axonal spine;cell part;cell projection;cell projection part;cytoplasmic part;cytoplasmic vesicle;cytosol;early endosome;endosome;extracellular membrane-bounded organelle;extracellular organelle;extracellular region part;extracellular vesicular exosome;extrinsic to membrane;extrinsic to plasma membrane;intracellular membrane-bounded organelle;intracellular organelle;intracellular part;ma…		24	24	24	20.1	20.1	20.1	161.1	0	323.31	2213600000	42	1.86464	0.0212324	2.00241	+	3.44856	F1LUA1;A0A0G2K051	F1LUA1;A0A0G2K051		Eea1
25.7638	26.5151	25.972	27.799	28.3156	28.7557	28.3555	28.6935	+	C6_RCS	actin cytoskeleton organization;actin filament depolymerization;actin filament organization;actin filament-based process;actin polymerization or depolymerization;actomyosin structure organization;anatomical structure homeostasis;biological regulation;cellular component disassembly;cellular component disassembly at cellular level;cellular component organization;cellular component organization at c…		actin cytoskeleton;cell part;contractile fiber part;cytoplasmic part;cytoskeleton;extracellular membrane-bounded organelle;extracellular organelle;extracellular region part;extracellular space;extracellular vesicular exosome;I band;intracellular non-membrane-bounded organelle;intracellular organelle;intracellular part;membrane-bounded organelle;membrane-bounded vesicle;non-membrane-bounded organe…	Axon guidance;Fc gamma R-mediated phagocytosis;Regulation of actin cytoskeleton	8	6	6	41	30.1	30.1	18.709	0	106.56	1821700000	19	2.28527	0.00621898	2.01758	+	4.28365	M0RC65	M0RC65		Cfl2
26.063	25.6217	26.9152	25.1791	28.106	27.6306	28.3564	27.8107	+	C6_RCS	amine metabolic process;amino acid activation;anatomical structure formation involved in morphogenesis;angiogenesis;biological regulation;carboxylic acid metabolic process;cellular amine metabolic process;cellular amino acid metabolic process;cellular ketone metabolic process;cellular macromolecule metabolic process;cellular metabolic process;cellular nitrogen compound metabolic process;cellular …	adenyl nucleotide binding;adenyl ribonucleotide binding;aminoacyl-tRNA ligase activity;ATP binding;binding;catalytic activity;ligase activity;ligase activity, forming aminoacyl-tRNA and related compounds;ligase activity, forming carbon-oxygen bonds;nucleotide binding;purine nucleotide binding;purine ribonucleoside triphosphate binding;purine ribonucleotide binding;ribonucleotide binding;tryptopha…	cell part;cytoplasm;extracellular membrane-bounded organelle;extracellular organelle;extracellular region part;extracellular vesicular exosome;intracellular membrane-bounded organelle;intracellular organelle;intracellular part;membrane-bounded organelle;membrane-bounded vesicle;nucleus;organelle;vesicle	Aminoacyl-tRNA biosynthesis;Tryptophan metabolism	7	7	7	18.3	18.3	18.3	53.426	0	25.462	1197900000	16	2.62464	0.00282353	2.03119	+	5.03297	F8WFH8;Q6P7B0;A0A0G2K673	F8WFH8;Q6P7B0;A0A0G2K673	Tryptophan--tRNA ligase, cytoplasmic;T1-TrpRS;T2-TrpRS	Wars
28.0565	25.6046	26.0118	26.6301	28.5088	28.4275	29.1091	28.3907	+	C6_RCS	amine metabolic process;amino acid activation;carboxylic acid metabolic process;cellular amine metabolic process;cellular amino acid metabolic process;cellular ketone metabolic process;cellular macromolecule metabolic process;cellular metabolic process;cellular nitrogen compound metabolic process;cellular process;cysteinyl-tRNA aminoacylation;macromolecule metabolic process;metabolic process;ncRN…	adenyl nucleotide binding;adenyl ribonucleotide binding;aminoacyl-tRNA ligase activity;ATP binding;binding;catalytic activity;cysteine-tRNA ligase activity;ligase activity;ligase activity, forming aminoacyl-tRNA and related compounds;ligase activity, forming carbon-oxygen bonds;nucleic acid binding;nucleotide binding;purine nucleotide binding;purine ribonucleoside triphosphate binding;purine ribo…	cell part;cytoplasmic part;cytosol;intracellular part	Aminoacyl-tRNA biosynthesis	10	10	10	16	16	16	85.593	0	35.537	2056100000	33	1.95186	0.0174737	2.03327	+	3.61437	G3V9K0	G3V9K0		Cars
25.4261	26.4624	26.027	26.1392	28.2101	28.2683	27.885	27.8635	+	C6_RCS	anatomical structure morphogenesis;biological regulation;cell cycle;cell cycle phase;cell cycle process;cell division;cell part morphogenesis;cell projection morphogenesis;cell projection organization;cellular component assembly;cellular component morphogenesis;cellular component organization;cellular component organization at cellular level;cellular component organization or biogenesis;cellular …	binding;GTP binding;guanyl nucleotide binding;guanyl ribonucleotide binding;nucleotide binding;purine nucleotide binding;purine ribonucleoside triphosphate binding;purine ribonucleotide binding;ribonucleotide binding	actin filament bundle;actomyosin;axon part;axon terminus;axoneme;cell cortex part;cell division site part;cell part;cell projection part;chromosomal part;cleavage furrow;condensed chromosome kinetochore;cytoplasm;cytoplasmic part;cytoskeletal part;cytoskeleton;extracellular membrane-bounded organelle;extracellular organelle;extracellular region part;extracellular vesicular exosome;intracellular n…		8	8	8	18.3	18.3	18.3	50.579	0	21.084	1372000000	19	3.83067	0	2.04302	+	8.47353	F1LMC7;A0A0G2JZT5;D4A0F5;Q9WVC0;Q7TP92;A0A0G2JV25;A0A1W2Q660;A0A0G2K5F4;D3ZHG7;A0A0H2UI27;Q5PQK1	F1LMC7;A0A0G2JZT5;D4A0F5;Q9WVC0	Septin-7	Sept7
25.3289	25.2505	25.8667	26.1679	27.5261	27.9495	28.1457	27.2435	+	C6_RCS	actin cytoskeleton organization;actin filament-based process;cellular component organization;cellular component organization at cellular level;cellular component organization or biogenesis;cellular component organization or biogenesis at cellular level;cellular process;cytoskeleton organization;organelle organization	actin binding;actin filament binding;binding;cytoskeletal protein binding;protein binding	actin cytoskeleton;adherens junction;anchoring junction;cell junction;cell part;cell-substrate adherens junction;cell-substrate junction;cytoskeleton;focal adhesion;intracellular non-membrane-bounded organelle;intracellular organelle;intracellular part;non-membrane-bounded organelle;organelle		5	5	5	9.5	9.5	9.5	53.177	0	22.064	903790000	9	3.33508	0.00110638	2.06273	+	6.88759	G3V624	G3V624	Coronin	Coro1c
29.2753	30.2673	29.9909	29.7538	32.1332	32.0952	31.824	31.5028	+	C6_RCS	acetyl-CoA catabolic process;acetyl-CoA metabolic process;carbohydrate metabolic process;carboxylic acid metabolic process;catabolic process;cellular catabolic process;cellular ketone metabolic process;cellular metabolic process;cellular nitrogen compound metabolic process;cellular process;coenzyme catabolic process;coenzyme metabolic process;cofactor catabolic process;cofactor metabolic process;…	binding;catalytic activity;coenzyme binding;cofactor binding;L-malate dehydrogenase activity;malate dehydrogenase activity;NAD binding;nucleotide binding;oxidoreductase activity;oxidoreductase activity, acting on CH-OH group of donors;oxidoreductase activity, acting on the CH-OH group of donors, NAD or NADP as acceptor	cell part;centrosome;cytoplasmic part;cytoskeletal part;extracellular membrane-bounded organelle;extracellular organelle;extracellular region part;extracellular space;extracellular vesicular exosome;intracellular membrane-bounded organelle;intracellular non-membrane-bounded organelle;intracellular organelle;intracellular organelle part;intracellular part;membrane-bounded organelle;membrane-bounde…	Carbon fixation in photosynthetic organisms;Citrate cycle (TCA cycle);Glyoxylate and dicarboxylate metabolism;Proximal tubule bicarbonate reclamation;Pyruvate metabolism	8	8	8	23.7	23.7	23.7	36.483	0	19.232	17741000000	56	3.71452	0	2.06697	+	8.0767	O88989	O88989	Malate dehydrogenase, cytoplasmic	Mdh1
25.4378	25.8202	25.8964	26.4202	27.874	28.1561	27.7635	28.1299	+	C6_RCS	aging;anatomical structure development;anatomical structure formation involved in morphogenesis;anatomical structure morphogenesis;angiogenesis;axonal fasciculation;biological regulation;cardiac epithelial to mesenchymal transition;cell differentiation;cell migration;cell morphogenesis;cell morphogenesis involved in differentiation;cell motility;cell recognition;cellular component morphogenesis;c…	binding;protein binding;protein complex binding	cell body;cell part;cell projection;cytoplasm;cytoplasmic part;endoplasmic reticulum;endoplasmic reticulum part;envelope;extracellular membrane-bounded organelle;extracellular organelle;extracellular region part;extracellular vesicular exosome;integral to endoplasmic reticulum membrane;integral to membrane;integral to organelle membrane;intracellular;intracellular membrane-bounded organelle;intra…		5	5	5	7.7	7.7	7.7	126.4	0	57.74	1121400000	19	4.06297	0	2.08725	+	9.31836	F1LQN3;Q9JK11-2;Q9JK11-4;Q9JK11;Q9JK11-3	F1LQN3;Q9JK11-2;Q9JK11-4;Q9JK11	Reticulon;Reticulon-4	Rtn4
27.7275	25.0973	26.4776	27.6669	28.2138	29.0476	29.0383	29.0324	+	C6_RCS	biological regulation;cellular component organization;cellular component organization at cellular level;cellular component organization or biogenesis;cellular component organization or biogenesis at cellular level;cellular macromolecule metabolic process;cellular metabolic process;cellular process;cellular protein metabolic process;chromatin modification;chromatin organization;chromosome organiza…	[cytochrome c]-arginine N-methyltransferase activity;arginine N-methyltransferase activity;binding;catalytic activity;histone methyltransferase activity;histone methyltransferase activity (H4-R3 specific);histone-arginine N-methyltransferase activity;identical protein binding;methyltransferase activity;N-methyltransferase activity;protein binding;protein methyltransferase activity;protein-arginin…	cell part;cytoplasmic part;cytosol;intracellular membrane-bounded organelle;intracellular organelle;intracellular organelle part;intracellular part;macromolecular complex;membrane;membrane-bounded organelle;nuclear part;nucleoplasm;nucleus;organelle;organelle part;plasma membrane;protein complex		8	8	8	22.1	22.1	22.1	40.503	0	19.595	2290700000	35	1.73209	0.0258286	2.09072	+	3.20293	A0A0G2K9I8;Q63009;F1LWG2	A0A0G2K9I8;Q63009	Protein arginine N-methyltransferase 1	Prmt1
27.2376	24.9523	25.5582	27.2293	28.7094	28.5607	28.4001	27.6794	+	C6_RCS		binding;carboxypeptidase activity;catalytic activity;cation binding;dipeptidase activity;exopeptidase activity;hydrolase activity;ion binding;metal ion binding;metallopeptidase activity;peptidase activity;peptidase activity, acting on L-amino acid peptides;tripeptidase activity	cell part;cytoplasm;extracellular membrane-bounded organelle;extracellular organelle;extracellular region part;extracellular vesicular exosome;intracellular part;membrane-bounded organelle;membrane-bounded vesicle;organelle;vesicle		8	8	8	20.6	20.6	20.6	52.693	0	34.439	1611000000	32	1.80467	0.0233782	2.09302	+	3.33652	Q6Q0N1	Q6Q0N1	Cytosolic non-specific dipeptidase	Cndp2
26.7802	27.6749	25.9489	25.7432	29.1681	28.271	28.5447	28.5391	+	C6_RCS	amine biosynthetic process;amine metabolic process;anatomical structure development;betaine biosynthetic process;betaine metabolic process;biological regulation;biosynthetic process;carboxylic acid biosynthetic process;carboxylic acid metabolic process;carnitine biosynthetic process;carnitine metabolic process;cellular aldehyde metabolic process;cellular amine metabolic process;cellular amino aci…	4-trimethylammoniobutyraldehyde dehydrogenase activity;aldehyde dehydrogenase (NAD) activity;amine binding;aminobutyraldehyde dehydrogenase activity;binding;catalytic activity;coenzyme binding;cofactor binding;identical protein binding;NAD binding;nucleotide binding;oxidoreductase activity;oxidoreductase activity, acting on the aldehyde or oxo group of donors;oxidoreductase activity, acting on th…	cell part;cytoplasmic part;cytosol;extracellular membrane-bounded organelle;extracellular organelle;extracellular region part;extracellular vesicular exosome;intracellular membrane-bounded organelle;intracellular organelle;intracellular part;membrane-bounded organelle;membrane-bounded vesicle;mitochondrion;organelle;vesicle	Arginine and proline metabolism;Ascorbate and aldarate metabolism;beta-Alanine metabolism;Fatty acid metabolism;Glycerolipid metabolism;Glycolysis / Gluconeogenesis;Histidine metabolism;Lysine degradation;Propanoate metabolism;Pyruvate metabolism;Tryptophan metabolism;Valine, leucine and isoleucine degradation	6	6	6	12.1	12.1	12.1	54.05	0	12.657	2223200000	22	2.32289	0.00565079	2.09391	+	4.36308	A0A0G2JSI1;Q9JLJ3	A0A0G2JSI1;Q9JLJ3	4-trimethylaminobutyraldehyde dehydrogenase	Aldh9a1
26.6074	25.348	26.073	26.4425	28.3198	28.1577	28.6283	27.7425	+	C6_RCS	biological regulation;cellular component assembly;cellular component assembly at cellular level;cellular component organization;cellular component organization at cellular level;cellular component organization or biogenesis;cellular component organization or biogenesis at cellular level;cellular macromolecular complex assembly;cellular macromolecular complex subunit organization;cellular process;…	binding;nucleic acid binding;RNA binding;translation factor activity, nucleic acid binding;translation initiation factor activity	cell part;cytoplasmic part;eukaryotic 43S preinitiation complex;eukaryotic 48S preinitiation complex;eukaryotic translation initiation factor 3 complex;fibrillar center;intracellular organelle part;intracellular part;macromolecular complex;membrane;nuclear part;nucleolar part;nucleoplasm;organelle part;protein complex;ribonucleoprotein complex;translation preinitiation complex		8	8	8	24.6	24.6	24.6	45.082	0	131.96	1399800000	25	3.10871	0.0019661	2.09441	+	6.24877	G3V7G9	G3V7G9	Eukaryotic translation initiation factor 3 subunit L	Eif3l
25.1454	26.7088	26.4398	26.8631	28.6154	28.3313	28.4737	28.1144	+	C6_RCS	biological regulation;biosynthetic process;carboxylic acid biosynthetic process;carboxylic acid metabolic process;catabolic process;cellular biosynthetic process;cellular catabolic process;cellular ketone metabolic process;cellular metabolic process;cellular process;cellular response to arsenic-containing substance;cellular response to chemical stimulus;cellular response to inorganic substance;ce…	antioxidant activity;catalytic activity;disulfide oxidoreductase activity;glutathione dehydrogenase (ascorbate) activity;glutathione disulfide oxidoreductase activity;glutathione transferase activity;methylarsonate reductase activity;oxidoreductase activity;oxidoreductase activity, acting on a sulfur group of donors;oxidoreductase activity, acting on a sulfur group of donors, quinone or similar c…	axon;basement membrane;cell body;cell part;cell projection;cytoplasm;cytoplasmic part;cytosol;extracellular matrix part;extracellular membrane-bounded organelle;extracellular organelle;extracellular region part;extracellular vesicular exosome;intracellular organelle part;intracellular part;membrane;membrane-bounded organelle;membrane-bounded vesicle;myelin sheath;neuron projection;nuclear membran…	Drug metabolism - cytochrome P450;Glutathione metabolism;Metabolism of xenobiotics by cytochrome P450	6	6	6	24.5	24.5	24.5	27.669	0	17.777	1516100000	13	2.6809	0.003	2.09443	+	5.16479	Q9Z339;Q6AXR6;A0A096MJ04;A0A0G2JTY5;A0A096MJC4;Q6AXV9	Q9Z339;Q6AXR6;A0A096MJ04	Glutathione S-transferase omega-1	Gsto1
28.4917	26.7423	25.7567	26.4078	29.3463	28.888	29.2671	28.2783	+	C6_RCS	cell cycle;cell division;cellular component assembly;cellular component organization;cellular component organization or biogenesis;cellular process;macromolecular complex assembly;macromolecular complex subunit organization;protein complex assembly;protein complex subunit organization;protein heterooligomerization;protein oligomerization	binding;GTP binding;guanyl nucleotide binding;guanyl ribonucleotide binding;nucleotide binding;purine nucleotide binding;purine ribonucleoside triphosphate binding;purine ribonucleotide binding;ribonucleotide binding	actin filament bundle;actomyosin;axon;axon part;axon terminus;cell cortex part;cell junction;cell part;cell projection;cell projection part;clathrin-coated vesicle;coated vesicle;cytoplasm;cytoplasmic membrane-bounded vesicle;cytoplasmic part;cytoplasmic vesicle;cytoskeletal part;dendritic spine;extracellular membrane-bounded organelle;extracellular organelle;extracellular region part;extracellul…		5	5	5	15.9	15.9	15.9	49.341	0	110.74	2540100000	19	1.79011	0.0241641	2.09531	+	3.30954	A0A0G2JUL7;B3GNI6-3;B3GNI6;B3GNI6-2;A0A0U1RRW2;B5DFG5;A0A0U1RRT8	A0A0G2JUL7;B3GNI6-3;B3GNI6;B3GNI6-2	Septin-11	Sept11
25.4759	24.8637	25.4191	25.9843	26.359	27.9251	27.8318	28.0163	+	C6_RCS	cellular macromolecule metabolic process;cellular metabolic process;cellular nitrogen compound metabolic process;cellular process;macromolecule metabolic process;metabolic process;mRNA metabolic process;mRNA processing;nitrogen compound metabolic process;nuclear mRNA splicing, via spliceosome;nucleic acid metabolic process;nucleobase-containing compound metabolic process;primary metabolic process…	binding;nucleic acid binding;nucleotide binding;RNA binding;snRNA binding	cell part;cytoplasm;intracellular non-membrane-bounded organelle;intracellular organelle;intracellular organelle part;intracellular part;macromolecular complex;non-membrane-bounded organelle;nuclear part;nucleolus;nucleoplasm;organelle;organelle part;ribonucleoprotein complex;small nuclear ribonucleoprotein complex;spliceosomal complex;U1 snRNP;viral nucleocapsid;virion part	Spliceosome	2	2	2	6.4	6.4	6.4	31.176	0	4.5037	876780000	4	2.43681	0.00449558	2.09728	+	4.60894	Q5U214	Q5U214		Snrpa
26.283	25.9769	26.0676	25.0913	27.7734	27.6744	28.2973	28.0985	+	C6_RCS	biological regulation;biosynthetic process;cellular biosynthetic process;cellular macromolecule biosynthetic process;cellular macromolecule metabolic process;cellular metabolic process;cellular nitrogen compound metabolic process;cellular process;macromolecule biosynthetic process;macromolecule metabolic process;metabolic process;nitrogen compound metabolic process;nucleic acid metabolic process;…	binding;cation binding;DNA binding;ion binding;metal ion binding;nucleic acid binding;transition metal ion binding;zinc ion binding	cell part;intracellular membrane-bounded organelle;intracellular organelle;intracellular part;membrane-bounded organelle;nucleus;organelle		7	7	7	25.6	25.6	25.6	33.893	0	38.513	1239900000	16	3.38466	0.00113043	2.1062	+	7.03422	Q4KLL0	Q4KLL0	Transcription elongation factor A protein 1	Tcea1
27.5901	25.426	25.8482	26.2495	27.9474	28.3116	28.8939	28.4199	+	C6_RCS	biological regulation;carbon catabolite regulation of transcription;cell communication;cellular process;cellular response to chemical stimulus;cellular response to external stimulus;cellular response to extracellular stimulus;cellular response to nutrient;cellular response to nutrient levels;cellular response to stimulus;establishment of localization;establishment of localization in cell;establis…	protein transporter activity;substrate-specific transporter activity;transporter activity	cell part;cytoplasm;intracellular membrane-bounded organelle;intracellular organelle;intracellular part;membrane-bounded organelle;nucleus;organelle		8	8	8	21.4	21.4	21.4	57.836	0	127.35	1645500000	22	2.22952	0.00808451	2.1148	+	4.1675	Q6P6T9;M0R7I0	Q6P6T9;M0R7I0	Importin subunit alpha	Kpna2
32.1735	32.3022	31.1264	31.3082	34.2157	33.9225	33.9089	33.3284	+	C6_RCS	aging;anatomical structure development;anatomical structure morphogenesis;anterograde axon cargo transport;apoptosis;astrocyte development;astrocyte differentiation;axon cargo transport;axon regeneration;axon transport of mitochondrion;axonogenesis;Bergmann glial cell differentiation;biological regulation;brain development;cell death;cell development;cell differentiation;cell part morphogenesis;c…	binding;binding, bridging;double-stranded RNA binding;enzyme binding;integrin binding;kinase binding;nucleic acid binding;phosphatase binding;phospholipase binding;protein binding;protein binding, bridging;protein complex binding;protein dimerization activity;protein domain specific binding;protein heterodimerization activity;protein kinase binding;protein phosphatase 2A binding;protein phosphata…	adherens junction;anchoring junction;axon;axon part;cell body;cell junction;cell leading edge;cell part;cell projection;cell projection part;cell-cell adherens junction;cell-cell junction;cell-substrate adherens junction;cell-substrate junction;C-fiber;cilium part;contractile fiber part;cytoplasm;cytoplasmic part;cytoskeletal part;cytoskeleton;cytosol;cytosolic part;extracellular membrane-bounded…	Amyotrophic lateral sclerosis (ALS);Arrhythmogenic right ventricular cardiomyopathy (ARVC);Dilated cardiomyopathy;Hypertrophic cardiomyopathy (HCM)	32	32	30	61.2	61.2	57.9	53.7	0	323.31	71388000000	196	3.02515	0.00178462	2.11629	+	6.02496	G3V8C3;P31000;Q6P725;P48675;F1M7P4;P47819-3;P47819-2;P47819;P21807;A0A1W2Q6C8;A0A0G2JUR6;A0A0G2JUU5;CON__Q61726;A7M776;A0A1W2Q669;A7M775;CON__O43790;A0A0G2K126;A7M778;A0A0G2QC11;CON__Q6NT21;CON__P78385;A7M746;CON__Q14533;G3V8Q2;CON__P78386;A7M777;Q6IG10;CON__Q8N1N4-2;CON__Q7RTT2;Q6IG11;Q6IG08;A0A0U1RRN6;G3V7S2;A0A0G2K4H7;F1LRZ7;P23565;P19527;P12839;P16884	G3V8C3;P31000	Vimentin	Vim
27.316	25.2916	26.1596	25.8333	27.7846	28.047	28.9223	28.3754	+	C6_RCS	cellular component assembly;cellular component assembly at cellular level;cellular component organization;cellular component organization at cellular level;cellular component organization or biogenesis;cellular component organization or biogenesis at cellular level;cellular macromolecular complex assembly;cellular macromolecular complex subunit organization;cellular membrane organization;cellular…	binding;clathrin binding;protein binding;protein complex binding;protein transporter activity;substrate-specific transporter activity;transporter activity	AP-type membrane coat adaptor complex;cell part;clathrin adaptor complex;clathrin coat;coated pit;cytoplasmic part;Golgi apparatus part;intracellular organelle part;intracellular part;macromolecular complex;membrane;membrane coat;membrane part;organelle part;plasma membrane;protein complex;trans-Golgi network	Endocrine and other factor-regulated calcium reabsorption;Endocytosis;Huntington's disease	11	11	6	13	13	6.9	104.55	0	36.792	1577800000	27	2.30425	0.00531343	2.13217	+	4.32363	P62944;P62944-2	P62944;P62944-2	AP-2 complex subunit beta	Ap2b1
26.5052	25.8277	26.822	25.1479	28.2659	28.3235	28.0235	28.2191	+	C6_RCS	alcohol metabolic process;behavior;carbohydrate metabolic process;cellular carbohydrate metabolic process;cellular metabolic process;cellular process;cognition;hexose metabolic process;learning or memory;mannose metabolic process;metabolic process;monosaccharide metabolic process;multicellular organismal process;neurological system process;primary metabolic process;response to stimulus;small mole…	alpha-mannosidase activity;binding;carbohydrate binding;catalytic activity;cation binding;hydrolase activity;hydrolase activity, acting on glycosyl bonds;hydrolase activity, hydrolyzing O-glycosyl compounds;ion binding;mannose binding;mannosidase activity;metal ion binding;monosaccharide binding;sugar binding;transition metal ion binding;zinc ion binding	cell part;cytoplasmic part;intracellular membrane-bounded organelle;intracellular organelle;intracellular part;lysosome;lytic vacuole;membrane-bounded organelle;organelle;vacuole	Lysosome;Other glycan degradation	7	7	7	8.3	8.3	8.3	114.33	0	15.165	1310200000	20	2.87619	0.00301299	2.13229	+	5.641	Q6P762	Q6P762	Alpha-mannosidase	Man2b1
27.7503	26.929	25.1919	25.6589	28.5845	28.2409	29.0478	28.1955	+	C6_RCS		adenyl nucleotide binding;adenyl ribonucleotide binding;ATP binding;binding;catalytic activity;helicase activity;hydrolase activity;hydrolase activity, acting on acid anhydrides;hydrolase activity, acting on acid anhydrides, in phosphorus-containing anhydrides;nucleic acid binding;nucleoside-triphosphatase activity;nucleotide binding;purine nucleotide binding;purine ribonucleoside triphosphate bi…			6	6	4	10.2	10.2	6.9	72.459	0	24.969	1838500000	22	1.86893	0.020918	2.13465	+	3.45662	E9PT29;A0A096MIX2;A0A096MJW9	E9PT29;A0A096MIX2;A0A096MJW9		Ddx17
28.4485	27.8388	26.191	27.5228	29.6812	29.3363	30.0233	29.6038	+	C6_RCS		aminopeptidase activity;binding;catalytic activity;cation binding;exopeptidase activity;hydrolase activity;ion binding;manganese ion binding;metal ion binding;metalloexopeptidase activity;metallopeptidase activity;peptidase activity;peptidase activity, acting on L-amino acid peptides;transition metal ion binding	adherens junction;anchoring junction;cell junction;cell part;cell-substrate adherens junction;cell-substrate junction;cytoplasmic part;extracellular membrane-bounded organelle;extracellular organelle;extracellular region part;extracellular vesicular exosome;focal adhesion;Golgi apparatus part;intracellular membrane-bounded organelle;intracellular organelle;intracellular organelle part;intracellul…	Arginine and proline metabolism;Glutathione metabolism	10	10	10	22.3	22.3	22.3	52.758	0	31.229	4219400000	26	2.31416	0.00543511	2.16091	+	4.34458	Q68FS4-2;Q68FS4	Q68FS4-2;Q68FS4	Cytosol aminopeptidase	Lap3
25.6869	26.0997	26.0262	25.8497	28.304	27.9806	28.2704	27.7716	+	C6_RCS	biological regulation;negative regulation of apoptosis;negative regulation of biological process;negative regulation of cell death;negative regulation of cellular process;negative regulation of fibroblast apoptosis;negative regulation of programmed cell death;regulation of apoptosis;regulation of biological process;regulation of cell death;regulation of cellular process;regulation of fibroblast a…		cell part;intracellular organelle part;intracellular part;macromolecular complex;membrane;nuclear part;nucleoplasm;organelle part;ribonucleoprotein complex;spliceosomal complex		5	5	5	10.1	10.1	10.1	56.784	0	17.748	1215300000	14	5.05159	0	2.16604	+	13.834	B1WC49	B1WC49		Api5
25.982	28.2955	26.475	26.1075	29.369	28.988	28.7661	28.5904	+	C6_RCS	2'-deoxyribonucleotide metabolic process;adenine metabolic process;ADP biosynthetic process;ADP metabolic process;AMP metabolic process;anatomical structure development;ATP metabolic process;biosynthetic process;brain development;cellular aromatic compound metabolic process;cellular biosynthetic process;cellular metabolic process;cellular nitrogen compound biosynthetic process;cellular nitrogen c…	adenyl nucleotide binding;adenyl ribonucleotide binding;adenylate kinase activity;ATP binding;binding;catalytic activity;kinase activity;nucleobase-containing compound kinase activity;nucleotide binding;nucleotide kinase activity;phosphotransferase activity, phosphate group as acceptor;purine nucleotide binding;purine ribonucleoside triphosphate binding;purine ribonucleotide binding;ribonucleotid…	cell part;cytoplasmic part;cytosol;extracellular membrane-bounded organelle;extracellular organelle;extracellular region part;extracellular vesicular exosome;intracellular membrane-bounded organelle;intracellular organelle;intracellular organelle part;intracellular part;membrane;membrane-bounded organelle;membrane-bounded vesicle;membrane-enclosed lumen;mitochondrial inner membrane;mitochondrial …	Purine metabolism	6	6	6	28.9	28.9	28.9	25.529	0	11.507	2415300000	15	2.11436	0.0101818	2.21336	+	3.93314	A0A0G2JSG6;P29410-2;P29410	A0A0G2JSG6;P29410-2;P29410	Adenylate kinase 2, mitochondrial;Adenylate kinase 2, mitochondrial, N-terminally processed	Ak2
24.9461	28.3796	27.1368	25.7905	29.08	28.6997	28.874	28.4854	+	C6_RCS	aging;alcohol catabolic process;alcohol metabolic process;aldehyde catabolic process;biological regulation;carboxylic acid metabolic process;catabolic process;cellular aldehyde metabolic process;cellular catabolic process;cellular hormone metabolic process;cellular ketone metabolic process;cellular lipid metabolic process;cellular macromolecule metabolic process;cellular metabolic process;cellula…	alcohol binding;alcohol dehydrogenase (NAD) activity;alcohol dehydrogenase activity, zinc-dependent;aldehyde oxidase activity;binding;carboxylic acid binding;catalytic activity;cation binding;coenzyme binding;cofactor binding;ethanol binding;fatty acid binding;formaldehyde dehydrogenase activity;identical protein binding;ion binding;isoprenoid binding;lipid binding;metal ion binding;monocarboxyli…	cell part;cytoplasm;cytoplasmic part;extracellular membrane-bounded organelle;extracellular organelle;extracellular region;extracellular region part;extracellular vesicular exosome;intracellular;intracellular membrane-bounded organelle;intracellular organelle;intracellular part;membrane-bounded organelle;membrane-bounded vesicle;mitochondrion;nucleus;organelle;vesicle	Chloroalkane and chloroalkene degradation;Drug metabolism - cytochrome P450;Fatty acid metabolism;Glycolysis / Gluconeogenesis;Metabolism of xenobiotics by cytochrome P450;Methane metabolism;Naphthalene degradation;Retinol metabolism;Tyrosine metabolism	6	6	6	7.8	7.8	7.8	93.846	0	18.986	2417900000	19	1.56435	0.0354122	2.2215	+	2.90187	Q7TQ90;P12711;G3V7J9;P41682	Q7TQ90;P12711	S-(hydroxymethyl)glutathione dehydrogenase;Alcohol dehydrogenase class-3	Adh4
28.2095	25.8773	28.7864	25.9832	29.6463	29.8517	29.4386	28.8086	+	C6_RCS	anatomical structure morphogenesis;biological regulation;cell morphogenesis;cell morphogenesis involved in differentiation;cellular component morphogenesis;cellular component organization;cellular component organization or biogenesis;cellular developmental process;cellular process;developmental process;epithelial to mesenchymal transition;positive regulation of biological process;positive regulat…	binding;nucleic acid binding;nucleotide binding	cell part;cytoplasm;intracellular membrane-bounded organelle;intracellular organelle;intracellular part;macromolecular complex;membrane-bounded organelle;nucleus;organelle;ribonucleoprotein complex;viral nucleocapsid;virion part		6	6	6	22.5	22.5	22.5	30.853	0	23.39	3274500000	29	1.52601	0.0390661	2.2222	+	2.83441	Q9QX80;Q9QX81	Q9QX80;Q9QX81		Hnrnpab
28.7973	25.4699	26.3699	25.4489	29.2857	28.2962	29.0601	28.3382	+	C6_RCS			cell part;cytoplasmic part;endoplasmic reticulum membrane;endoplasmic reticulum part;envelope;integral to membrane;intracellular non-membrane-bounded organelle;intracellular organelle;intracellular organelle part;intracellular part;intrinsic to membrane;membrane;membrane part;mitochondrial nucleoid;mitochondrial part;non-membrane-bounded organelle;nuclear envelope;nuclear part;nucleoid;organelle;…		5	5	5	20.8	20.8	20.8	34.869	0	87.498	2277100000	17	1.44136	0.0449857	2.22354	+	2.68706	Q5RJR8	Q5RJR8	Leucine-rich repeat-containing protein 59	Lrrc59
27.4165	25.0992	26.6828	25.7587	28.9852	28.4183	29.1201	27.3421	+	C6_RCS	5-phosphoribose 1-diphosphate biosynthetic process;5-phosphoribose 1-diphosphate metabolic process;alcohol biosynthetic process;alcohol metabolic process;AMP biosynthetic process;AMP metabolic process;anatomical structure development;anatomical structure morphogenesis;biosynthetic process;carbohydrate biosynthetic process;carbohydrate metabolic process;cellular aromatic compound metabolic process…	adenyl nucleotide binding;adenyl ribonucleotide binding;ADP binding;AMP binding;ATP binding;binding;carbohydrate binding;catalytic activity;cation binding;diphosphotransferase activity;GDP binding;guanyl nucleotide binding;guanyl ribonucleotide binding;identical protein binding;ion binding;kinase activity;magnesium ion binding;metal ion binding;nucleotide binding;protein binding;protein dimerizat…	extracellular membrane-bounded organelle;extracellular organelle;extracellular region part;extracellular vesicular exosome;macromolecular complex;membrane-bounded organelle;membrane-bounded vesicle;organelle;protein complex;ribose phosphate diphosphokinase complex;vesicle	Pentose phosphate pathway;Purine metabolism	3	3	3	8.8	8.8	8.8	34.806	0	33.715	1694200000	9	1.85174	0.0210582	2.22712	+	3.42431	A0A0G2JSV3;P60892;M0RBK1;A0A0G2JVA5;P09330	A0A0G2JSV3;P60892;M0RBK1	Ribose-phosphate pyrophosphokinase 1	Prps1
25.325	28.2682	26.9522	25.4098	28.0567	28.9864	29.0384	28.8507	+	C6_RCS	cell projection organization;cellular component organization;cellular component organization at cellular level;cellular component organization or biogenesis;cellular component organization or biogenesis at cellular level;cellular process;neuron projection development	binding;calcium ion binding;cation binding;ion binding;metal ion binding	cell part;cytoplasmic part;extracellular membrane-bounded organelle;extracellular organelle;extracellular region part;extracellular vesicular exosome;intracellular organelle part;intracellular part;membrane;membrane part;membrane raft;membrane-bounded organelle;membrane-bounded vesicle;mitochondrial inner membrane;mitochondrial membrane;mitochondrial part;organelle;organelle inner membrane;organe…		7	7	7	28.9	28.9	28.9	26.759	0	43.021	2196100000	28	1.64351	0.0317699	2.24425	+	3.04269	Q4FZY0;D4A9T5	Q4FZY0	EF-hand domain-containing protein D2	Efhd2
25.762	25.5991	28.7985	25.7719	28.5071	29.1019	28.5786	28.7377	+	C6_RCS	biosynthetic process;cellular biosynthetic process;cellular macromolecule biosynthetic process;cellular macromolecule metabolic process;cellular metabolic process;cellular process;cellular protein metabolic process;macromolecule biosynthetic process;macromolecule metabolic process;metabolic process;primary metabolic process;protein metabolic process;translation	structural constituent of ribosome;structural molecule activity	cell part;cytoplasmic part;cytosolic small ribosomal subunit;intracellular non-membrane-bounded organelle;intracellular organelle;intracellular organelle part;intracellular part;macromolecular complex;non-membrane-bounded organelle;organelle;organelle part;ribonucleoprotein complex;ribosome;small ribosomal subunit	Ribosome	3	3	3	30.3	30.3	30.3	14.515	0	7.2837	2096600000	21	1.54472	0.0372222	2.24844	+	2.86728	Q6PDW1;P63324;D3ZHB3;D3ZV36;D3ZG05	Q6PDW1;P63324;D3ZHB3	40S ribosomal protein S12	LOC100359593
29.9614	29.5661	27.0832	28.4873	30.9292	31.2084	31.2219	30.7768	+	C6_RCS	anatomical structure development;binding of sperm to zona pellucida;biological regulation;cell development;cell recognition;cell-cell recognition;cellular developmental process;cellular macromolecule metabolic process;cellular metabolic process;cellular process;cellular process involved in reproduction;cellular protein metabolic process;developmental process;developmental process involved in repr…	adenyl nucleotide binding;adenyl ribonucleotide binding;ATP binding;binding;nucleotide binding;purine nucleotide binding;purine ribonucleoside triphosphate binding;purine ribonucleotide binding;ribonucleotide binding	acrosomal vesicle;cell body;cell part;chaperonin-containing T-complex;chromatin;chromosomal part;cytoplasm;cytoplasmic membrane-bounded vesicle;cytoplasmic part;cytoplasmic vesicle;cytoskeletal part;cytosolic part;extracellular membrane-bounded organelle;extracellular organelle;extracellular region part;extracellular vesicular exosome;Golgi apparatus;heterochromatin;intracellular membrane-bounded…		13	13	13	25	25	25	60.359	0	47.757	9947100000	84	1.8701	0.0207253	2.25954	+	3.45883	P28480;A0A096MJA0	P28480;A0A096MJA0	T-complex protein 1 subunit alpha	Tcp1
25.5938	26.1929	26.1036	25.2984	28.2957	28.3238	28.0177	27.6653	+	C6_RCS	cell death;cell projection organization;cellular component organization;cellular component organization at cellular level;cellular component organization or biogenesis;cellular component organization or biogenesis at cellular level;cellular localization;cellular macromolecule localization;cellular process;cellular protein localization;death;localization;macromolecule localization;neuron projectio…	binding;protein binding;protein dimerization activity;protein heterodimerization activity	cell part;cytoplasmic part;cytoskeleton;endoplasmic reticulum;endoplasmic reticulum membrane;endoplasmic reticulum part;integral to membrane;intracellular membrane-bounded organelle;intracellular non-membrane-bounded organelle;intracellular organelle;intracellular organelle part;intracellular part;intrinsic to membrane;membrane;membrane part;membrane-bounded organelle;microtubule cytoskeleton;non…	Tight junction	5	5	4	16.9	16.9	12	27.841	0	37.574	1243500000	16	3.89573	0	2.27843	+	8.7031	Q9Z270;A0A0G2K8E6	Q9Z270;A0A0G2K8E6	Vesicle-associated membrane protein-associated protein A	Vapa
30.8796	30.7376	31.6592	31.2835	33.5387	33.4361	33.6358	33.0868	+	C6_RCS	cell differentiation;cell junction assembly;cell junction organization;cell-substrate junction assembly;cellular component assembly;cellular component assembly at cellular level;cellular component organization;cellular component organization at cellular level;cellular component organization or biogenesis;cellular component organization or biogenesis at cellular level;cellular developmental proces…	ankyrin binding;binding;cytoskeletal protein binding;protein binding;protein N-terminus binding;structural constituent of cytoskeleton;structural constituent of muscle;structural molecule activity	adherens junction;anchoring junction;apical plasma membrane;basal plasma membrane;cell junction;cell part;cell-substrate adherens junction;cell-substrate junction;contractile fiber;contractile fiber part;costamere;cytoplasm;cytoplasmic part;cytoskeleton;extracellular membrane-bounded organelle;extracellular organelle;extracellular region part;extracellular vesicular exosome;focal adhesion;hemides…		144	144	144	32.3	32.3	32.3	517.53	0	323.31	51082000000	468	4.1142	0	2.28437	+	9.51439	Q6S395;Q6S399;Q6S3A3;Q6S3A4;F7F9U6;Q6S396;Q6S3A5;Q6S3A0;A0A0G2K1J5;P30427-2;P30427-3;P30427-4;P30427	Q6S395;Q6S399;Q6S3A3;Q6S3A4;F7F9U6;Q6S396;Q6S3A5;Q6S3A0;A0A0G2K1J5;P30427-2;P30427-3;P30427-4;P30427	Plectin	Plec
30.0128	29.6538	26.5126	29.5709	31.1194	30.8494	31.2375	31.7398	+	C6_RCS	biological regulation;cell redox homeostasis;cellular homeostasis;cellular macromolecule metabolic process;cellular metabolic process;cellular process;cellular protein metabolic process;homeostatic process;macromolecule metabolic process;metabolic process;primary metabolic process;protein folding;protein metabolic process;regulation of biological process;regulation of biological quality;regulatio…	catalytic activity;flavin-linked sulfhydryl oxidase activity;intramolecular oxidoreductase activity;intramolecular oxidoreductase activity, interconverting keto- and enol-groups;intramolecular oxidoreductase activity, transposing S-S bonds;isomerase activity;oxidoreductase activity;oxidoreductase activity, acting on a sulfur group of donors;oxidoreductase activity, acting on a sulfur group of don…	cell part;cytoplasmic part;extracellular region part;extracellular space;Golgi apparatus part;integral to Golgi membrane;integral to membrane;integral to organelle membrane;intracellular organelle part;intracellular part;intrinsic to Golgi membrane;intrinsic to membrane;intrinsic to organelle membrane;membrane part;organelle part		12	12	12	15.8	15.8	15.8	79.197	0	38.337	13237000000	32	1.47948	0.0417565	2.29899	+	2.75316	D3ZP13	D3ZP13	Sulfhydryl oxidase	Qsox2
28.8997	27.5406	25.3548	28.2914	30.1739	29.7442	29.4003	29.9673	+	C6_RCS		binding;calcium ion binding;cation binding;ion binding;metal ion binding			8	8	8	18.2	18.2	18.2	53.776	0	46.637	4495700000	26	1.5667	0.0355574	2.29982	+	2.90602	F1M6P8	F1M6P8		Edil3
28.9855	26.1001	28.0053	29.1157	30.1511	30.7222	30.4212	30.1187	+	C6_RCS	alcohol metabolic process;carbohydrate metabolic process;cellular carbohydrate metabolic process;cellular metabolic process;cellular nitrogen compound metabolic process;cellular process;glucose 1-phosphate metabolic process;glucose metabolic process;hexose metabolic process;metabolic process;monosaccharide metabolic process;nitrogen compound metabolic process;nucleobase-containing compound metabo…	binding;carbohydrate binding;catalytic activity;glucose binding;monosaccharide binding;nucleotide binding;nucleotidyltransferase activity;pyrimidine nucleotide binding;pyrimidine ribonucleotide binding;ribonucleotide binding;sugar binding;transferase activity;transferase activity, transferring phosphorus-containing groups;uridylyltransferase activity;UTP:glucose-1-phosphate uridylyltransferase ac…	cell part;cytoplasm;extracellular membrane-bounded organelle;extracellular organelle;extracellular region part;extracellular vesicular exosome;intracellular membrane-bounded organelle;intracellular organelle;intracellular part;membrane-bounded organelle;membrane-bounded vesicle;nucleus;organelle;vesicle	Amino sugar and nucleotide sugar metabolism;Galactose metabolism;Pentose and glucuronate interconversions;Starch and sucrose metabolism	12	12	12	23	23	23	57.023	0	24.908	6853600000	49	1.75298	0.0253725	2.30166	+	3.24115	Q4V8I9;A0A0G2K542	Q4V8I9;A0A0G2K542		Ugp2
27.9084	28.2052	26.8743	27.8303	29.5731	30.2571	30.0931	30.1846	+	C6_RCS	apoptosis;cell death;cellular component organization;cellular component organization or biogenesis;cellular membrane organization;cellular process;clathrin-mediated endocytosis;death;endocytosis;establishment of localization;membrane invagination;membrane organization;programmed cell death;receptor-mediated endocytosis;transport;vesicle-mediated transport	binding;lipid binding;phosphatidylinositol binding;phospholipid binding	cell part;clathrin-coated vesicle;coated pit;coated vesicle;cytoplasmic membrane-bounded vesicle;cytoplasmic part;cytoplasmic vesicle;cytoskeleton;intracellular membrane-bounded organelle;intracellular non-membrane-bounded organelle;intracellular organelle;intracellular part;membrane;membrane part;membrane-bounded organelle;membrane-bounded vesicle;non-membrane-bounded organelle;organelle;vesicle		22	22	22	21.9	21.9	21.9	119.55	0	173.57	4915300000	60	3.40514	0.00115556	2.32239	+	7.09552	F1LML7	F1LML7		Hip1r
25.7869	26.4988	26.4224	25.9292	28.4744	28.3649	28.8127	28.2798	+	C6_RCS	carboxylic acid metabolic process;cellular ketone metabolic process;cellular lipid metabolic process;cellular metabolic process;cellular process;fatty acid metabolic process;lipid metabolic process;metabolic process;monocarboxylic acid metabolic process;organic acid metabolic process;oxoacid metabolic process;primary metabolic process;small molecule metabolic process	3-hydroxyacyl-CoA dehydrogenase activity;binding;catalytic activity;coenzyme binding;cofactor binding;L-gulonate 3-dehydrogenase activity;NAD binding;NAD+ binding;nucleotide binding;oxidoreductase activity;oxidoreductase activity, acting on CH-OH group of donors;oxidoreductase activity, acting on the CH-OH group of donors, NAD or NADP as acceptor	cell part;cytoplasmic part;cytosol;extracellular membrane-bounded organelle;extracellular organelle;extracellular region part;extracellular vesicular exosome;Golgi apparatus;intracellular membrane-bounded organelle;intracellular non-membrane-bounded organelle;intracellular organelle;intracellular organelle part;intracellular part;membrane;membrane-bounded organelle;membrane-bounded vesicle;non-me…	Pentose and glucuronate interconversions	4	4	4	11.3	11.3	11.3	35.341	0	6.9873	1493100000	12	4.4635	0	2.3236	+	10.9527	Q811X6	Q811X6	Lambda-crystallin homolog	Cryl1
25.8247	25.2219	27.9109	27.6816	29.404	28.8494	28.9774	28.7775	+	C6_RCS	establishment of localization;transport	binding;nucleic acid binding;nucleotide binding	cell part;intracellular		10	10	9	28.6	28.6	26.9	51.786	0	67.226	2603200000	28	1.85248	0.0212834	2.3423	+	3.42571	D3ZYS7;F1M2M6	D3ZYS7		G3bp1
26.9184	26.3342	25.2444	24.7287	27.8781	28.3813	28.3042	28.0408	+	C6_RCS	carbohydrate metabolic process;carboxylic acid metabolic process;cellular ketone metabolic process;cellular metabolic process;cellular nitrogen compound metabolic process;cellular process;coenzyme metabolic process;cofactor metabolic process;heterocycle metabolic process;lactate metabolic process;metabolic process;monocarboxylic acid metabolic process;NAD metabolic process;nicotinamide nucleotide…	binding;catalytic activity;coenzyme binding;cofactor binding;enzyme binding;identical protein binding;kinase binding;lactate dehydrogenase activity;L-lactate dehydrogenase activity;NAD binding;nucleotide binding;oxidoreductase activity;oxidoreductase activity, acting on CH-OH group of donors;oxidoreductase activity, acting on the CH-OH group of donors, NAD or NADP as acceptor;protein binding	cell part;cytoplasmic part;extracellular membrane-bounded organelle;extracellular organelle;extracellular region part;extracellular vesicular exosome;intracellular membrane-bounded organelle;intracellular organelle;intracellular part;membrane;membrane-bounded organelle;membrane-bounded vesicle;mitochondrion;organelle;vesicle	Cysteine and methionine metabolism;Glycolysis / Gluconeogenesis;Propanoate metabolism;Pyruvate metabolism	6	5	5	18.6	15.9	15.9	36.612	0	10.667	1270500000	11	2.42011	0.00437931	2.34466	+	4.57239	P42123	P42123	L-lactate dehydrogenase B chain	Ldhb
29.7486	29.3023	26.9642	29.1033	31.1049	31.2554	31.1646	31.0944	+	C6_RCS	macromolecule metabolic process;metabolic process;primary metabolic process;protein metabolic process;proteolysis	aminopeptidase activity;binding;catalytic activity;endopeptidase activity;exopeptidase activity;hydrolase activity;peptidase activity;peptidase activity, acting on L-amino acid peptides;peptide binding;serine hydrolase activity;serine-type endopeptidase activity;serine-type peptidase activity;tripeptidyl-peptidase activity	cell part;cytoplasm;intracellular organelle part;intracellular part;nuclear part;nucleoplasm;organelle part		23	23	23	19.9	19.9	19.9	138.29	0	78.537	10630000000	91	2.05964	0.011925	2.37524	+	3.82431	Q64560	Q64560	Tripeptidyl-peptidase 2	Tpp2
25.0824	26.4692	24.7862	25.9582	28.1079	27.6743	27.9187	28.1074	+	C6_RCS	cellular component organization;cellular component organization or biogenesis;cellular membrane organization;cellular process;endocytosis;establishment of localization;establishment of localization in cell;establishment of protein localization;intracellular protein transport;intracellular transport;membrane invagination;membrane organization;protein transport;transport;vesicle-mediated transport	binding;lipid binding;lipoprotein particle receptor binding;low-density lipoprotein particle receptor binding;peptide binding;protein binding;receptor binding;signal sequence binding	AP-type membrane coat adaptor complex;axon part;cell part;cell projection part;clathrin adaptor complex;clathrin coat;clathrin vesicle coat;coated pit;cytoplasmic membrane-bounded vesicle;cytoplasmic part;cytoplasmic vesicle;cytoplasmic vesicle part;extracellular membrane-bounded organelle;extracellular organelle;extracellular region part;extracellular vesicular exosome;intracellular membrane-bou…	Endocrine and other factor-regulated calcium reabsorption;Endocytosis;Huntington's disease	5	5	5	9.4	9.4	9.4	49.526	0	8.7775	1059000000	12	2.98412	0.00250746	2.37809	+	5.91734	A0A140TAH5;P84092	A0A140TAH5;P84092	AP-2 complex subunit mu	Ap2m1
27.325	28.7198	25.6364	25.2878	28.7924	29.1161	29.464	29.1205	+	C6_RCS	biological regulation;cell cycle process;cellular component organization;cellular component organization at cellular level;cellular component organization or biogenesis;cellular component organization or biogenesis at cellular level;cellular macromolecule metabolic process;cellular metabolic process;cellular process;cellular protein metabolic process;cytoskeleton organization;macromolecule metabo…	adenyl nucleotide binding;adenyl ribonucleotide binding;ATP binding;ATPase activity;binding;catalytic activity;cis-trans isomerase activity;enzyme activator activity;enzyme regulator activity;hydrolase activity;hydrolase activity, acting on acid anhydrides;hydrolase activity, acting on acid anhydrides, in phosphorus-containing anhydrides;isomerase activity;nucleoside-triphosphatase activity;nucle…	calcium channel complex;cation channel complex;cell part;cytoplasm;extracellular membrane-bounded organelle;extracellular organelle;extracellular region part;extracellular vesicular exosome;intracellular membrane-bounded organelle;intracellular organelle;intracellular organelle part;intracellular part;ion channel complex;macromolecular complex;membrane part;membrane-bounded organelle;membrane-bou…		9	9	9	30.7	30.7	30.7	36.617	0	29.336	2734000000	29	1.59186	0.0342954	2.38097	+	2.95056	B2RYQ2	B2RYQ2	Serine/threonine-protein phosphatase 2A activator	Ppp2r4
29.6	29.2069	26.5413	28.712	30.7968	30.212	30.9389	31.6839	+	C6_RCS	biological regulation;cellular process;cellular response to stimulus;regulation of biological process;regulation of cellular process;response to chemical stimulus;response to hydrogen peroxide;response to inorganic substance;response to oxidative stress;response to reactive oxygen species;response to stimulus;response to stress;signal transduction	binding;cation binding;ion binding;metal ion binding;molecular transducer activity;opsonin binding;opsonin receptor activity;pentraxin binding;pentraxin receptor activity;protein binding;protein complex binding;receptor activity;signal transducer activity;signaling receptor activity;transmembrane signaling receptor activity	cell part;extracellular region part;extracellular space;integral to membrane;intrinsic to membrane;membrane;membrane part;plasma membrane		11	11	11	25.1	25.1	25.1	52.37	0	154.06	8341500000	40	1.73304	0.0259522	2.39283	+	3.20467	O35764;F1LSY2	O35764;F1LSY2	Neuronal pentraxin receptor	Nptxr
25.1196	26.1359	26.9482	26.7878	28.6779	28.6453	28.8607	28.4183	+	C6_RCS	amine biosynthetic process;amine metabolic process;biosynthetic process;carboxylic acid biosynthetic process;carboxylic acid metabolic process;cellular amine metabolic process;cellular amino acid biosynthetic process;cellular amino acid metabolic process;cellular biosynthetic process;cellular component assembly;cellular component organization;cellular component organization or biogenesis;cellular…	binding;catalytic activity;cofactor binding;N2-acetyl-L-ornithine:2-oxoglutarate 5-aminotransferase activity;ornithine-oxo-acid transaminase activity;pyridoxal phosphate binding;transaminase activity;transferase activity;transferase activity, transferring nitrogenous groups;vitamin B6 binding;vitamin binding	cell part;cytoplasm;cytoplasmic part;intracellular membrane-bounded organelle;intracellular organelle;intracellular organelle lumen;intracellular organelle part;intracellular part;membrane-bounded organelle;membrane-enclosed lumen;mitochondrial matrix;mitochondrial part;mitochondrion;organelle;organelle lumen;organelle part	Arginine and proline metabolism	6	6	6	14.1	14.1	14.1	48.332	0	12.362	1840400000	22	2.88176	0.00309333	2.4027	+	5.65503	P04182	P04182	Ornithine aminotransferase, mitochondrial	Oat
29.5667	27.9654	28.9335	26.7048	31.4339	30.4338	30.9962	30.0307	+	C6_RCS					41	41	41	24.8	24.8	24.8	571.85	0	243.9	8927200000	92	1.88936	0.0196425	2.43103	+	3.4952	A0A0G2JU96;A0A0G2JUA5	A0A0G2JU96;A0A0G2JUA5
26.5038	26.3015	25.8199	25.456	28.2996	28.9103	28.728	27.8865	+	C6_RCS	biological regulation;cellular macromolecule metabolic process;cellular metabolic process;cellular process;cellular protein metabolic process;dephosphorylation;macromolecule metabolic process;macromolecule modification;metabolic process;negative regulation of antigen receptor-mediated signaling pathway;negative regulation of ATP citrate synthase activity;negative regulation of biological process;…	calcium channel inhibitor activity;calcium channel regulator activity;catalytic activity;channel inhibitor activity;channel regulator activity;hydrolase activity;hydrolase activity, acting on ester bonds;ion channel inhibitor activity;phosphatase activity;phosphohistidine phosphatase activity;phosphoric ester hydrolase activity	cell part;cytoplasmic part;cytosol;extracellular membrane-bounded organelle;extracellular organelle;extracellular region part;extracellular vesicular exosome;intracellular part;membrane-bounded organelle;membrane-bounded vesicle;organelle;vesicle	Fructose and mannose metabolism	3	3	3	22.6	22.6	22.6	14.01	0	5.829	1523300000	11	3.50441	0	2.4358	+	7.39886	D3ZP47	D3ZP47		Phpt1
27.8847	29.6965	26.4291	26.1596	29.942	30.1392	29.9638	29.8965	+	C6_RCS	catabolic process;cellular catabolic process;cellular lipid catabolic process;cellular lipid metabolic process;cellular metabolic process;cellular process;cellular response to chemical stimulus;cellular response to hydrogen peroxide;cellular response to oxidative stress;cellular response to reactive oxygen species;cellular response to stimulus;cellular response to stress;hydrogen peroxide catabol…	antioxidant activity;carboxylic ester hydrolase activity;catalytic activity;glutathione peroxidase activity;hydrolase activity;hydrolase activity, acting on ester bonds;lipase activity;oxidoreductase activity;oxidoreductase activity, acting on paired donors, with incorporation or reduction of molecular oxygen;oxidoreductase activity, acting on peroxide as acceptor;peroxidase activity;peroxiredoxi…	cell part;cytoplasm;cytoplasmic membrane-bounded vesicle;cytoplasmic part;cytoplasmic vesicle;extracellular membrane-bounded organelle;extracellular organelle;extracellular region part;extracellular space;extracellular vesicular exosome;intracellular membrane-bounded organelle;intracellular organelle;intracellular part;lysosome;lytic vacuole;membrane;membrane-bounded organelle;membrane-bounded ve…	Methane metabolism;Phenylalanine metabolism;Phenylpropanoid biosynthesis	7	7	7	41.1	41.1	41.1	24.818	0	75.099	5050100000	63	1.62114	0.0332294	2.44287	+	3.00268	O35244	O35244	Peroxiredoxin-6	Prdx6
25.1738	25.5742	26.808	25.3993	28.0246	28.2658	28.1238	28.3394	+	C6_RCS			cell part;extracellular membrane-bounded organelle;extracellular organelle;extracellular region part;extracellular vesicular exosome;membrane;membrane-bounded organelle;membrane-bounded vesicle;organelle;vesicle		8	8	8	18.2	18.2	18.2	46.191	0	14.862	1283900000	12	3.22716	0.000962963	2.44955	+	6.57692	Q4V8K5	Q4V8K5	BRO1 domain-containing protein BROX	Brox
24.7808	25.8289	26.4868	25.8717	26.1672	28.8969	28.8	29.0023	+	C6_RCS	biological regulation;biosynthetic process;cell cycle;cellular biosynthetic process;cellular metabolic process;cellular nitrogen compound biosynthetic process;cellular nitrogen compound metabolic process;cellular process;heterocycle biosynthetic process;heterocycle metabolic process;metabolic process;nitrogen compound metabolic process;nucleobase-containing compound biosynthetic process;nucleobas…				2	2	2	21.2	21.2	21.2	12.259	0	57.138	2129800000	18	1.7369	0.0256425	2.47453	+	3.21171	B2RYQ5;A0A0G2KAN5	B2RYQ5;A0A0G2KAN5	Enhancer of rudimentary homolog	Erh
25.0605	27.9533	26.07	28.1796	29.9373	29.6486	29.7637	27.8209	+	C6_RCS	biosynthetic process;cellular biosynthetic process;cellular macromolecule biosynthetic process;cellular macromolecule metabolic process;cellular metabolic process;cellular process;cellular protein metabolic process;macromolecule biosynthetic process;macromolecule metabolic process;metabolic process;primary metabolic process;protein metabolic process;translation	binding;nucleic acid binding;RNA binding;structural constituent of ribosome;structural molecule activity	adherens junction;anchoring junction;cell junction;cell part;cell-substrate adherens junction;cell-substrate junction;cytoplasmic part;cytosolic large ribosomal subunit;extracellular membrane-bounded organelle;extracellular organelle;extracellular region part;extracellular vesicular exosome;focal adhesion;intracellular membrane-bounded organelle;intracellular non-membrane-bounded organelle;intrac…	Ribosome	3	3	3	11.1	11.1	11.1	24.831	0	6.0134	3435300000	22	1.47864	0.0416029	2.47677	+	2.75171	P62907;F1LYQ7;D3Z9F6	P62907;F1LYQ7	60S ribosomal protein L10a;Ribosomal protein	Rpl10a
27.1932	27.764	25.0812	25.411	28.922	28.5178	28.9079	29.0489	+	C6_RCS	alcohol biosynthetic process;alcohol metabolic process;biosynthetic process;carbohydrate biosynthetic process;carbohydrate metabolic process;cellular biosynthetic process;cellular carbohydrate biosynthetic process;cellular carbohydrate metabolic process;cellular metabolic process;cellular nitrogen compound metabolic process;cellular process;D-xylose biosynthetic process;D-xylose metabolic process…	binding;carbon-carbon lyase activity;carboxy-lyase activity;catalytic activity;coenzyme binding;cofactor binding;lyase activity;UDP-glucuronate decarboxylase activity	cell part;cytoplasmic part;Golgi apparatus;Golgi apparatus part;Golgi cisterna membrane;Golgi membrane;integral to membrane;intracellular membrane-bounded organelle;intracellular organelle;intracellular organelle part;intracellular part;intrinsic to membrane;membrane;membrane part;membrane-bounded organelle;organelle;organelle membrane;organelle part	Amino sugar and nucleotide sugar metabolism;Starch and sucrose metabolism	9	9	9	28.1	28.1	28.1	47.538	0	166.29	2307000000	43	2.00694	0.0143273	2.48681	+	3.72094	Q5PQX0	Q5PQX0	UDP-glucuronic acid decarboxylase 1	Uxs1
25.0253	25.0733	25.4343	25.5938	28.1277	27.5321	27.8999	27.5222	+	C6_RCS	adenine biosynthetic process;adenine metabolic process;adenine salvage;anatomical structure development;biosynthetic process;brain development;catabolic process;cellular aromatic compound metabolic process;cellular biosynthetic process;cellular catabolic process;cellular metabolic compound salvage;cellular metabolic process;cellular nitrogen compound biosynthetic process;cellular nitrogen compoun…	binding;catalytic activity;cation binding;guanine phosphoribosyltransferase activity;hypoxanthine phosphoribosyltransferase activity;ion binding;magnesium ion binding;metal ion binding;nucleotide binding;transferase activity;transferase activity, transferring glycosyl groups;transferase activity, transferring pentosyl groups	cell part;cytoplasmic part;cytosol;intracellular part	Drug metabolism - other enzymes;Purine metabolism	2	2	2	9.2	9.2	9.2	24.477	0	3.2411	1046600000	6	4.75096	0	2.4888	+	12.2828	P27605;B2RYS6	P27605;B2RYS6	Hypoxanthine-guanine phosphoribosyltransferase	Hprt1
29.2774	28.3189	28.2719	28.8387	31.2481	31.2082	31.0036	31.2597	+	C6_RCS	macromolecule metabolic process;metabolic process;primary metabolic process;protein metabolic process;proteolysis	catalytic activity;dipeptidyl-peptidase activity;exopeptidase activity;hydrolase activity;peptidase activity;peptidase activity, acting on L-amino acid peptides;serine hydrolase activity;serine-type peptidase activity	cell part;cytoplasmic membrane-bounded vesicle;cytoplasmic part;cytoplasmic vesicle;cytosol;extracellular membrane-bounded organelle;extracellular organelle;extracellular region part;extracellular vesicular exosome;Golgi apparatus;intracellular membrane-bounded organelle;intracellular organelle;intracellular part;lysosome;lytic vacuole;membrane-bounded organelle;membrane-bounded vesicle;organelle…		12	12	12	27.2	27.2	27.2	55.114	0	70.838	11000000000	49	4.28776	0	2.50316	+	10.2062	Q9EPB1	Q9EPB1	Dipeptidyl peptidase 2	Dpp7
25.7678	25.6286	26.6908	25.3476	28.4751	28.1845	28.6805	28.1157	+	C6_RCS	cellular macromolecule metabolic process;cellular metabolic process;cellular process;cellular protein metabolic process;cullin deneddylation;macromolecule metabolic process;macromolecule modification;metabolic process;primary metabolic process;protein deneddylation;protein metabolic process;protein modification by small protein conjugation or removal;protein modification by small protein removal;…		cell junction;cell part;clathrin-coated vesicle;coated vesicle;cytoplasmic membrane-bounded vesicle;cytoplasmic part;cytoplasmic vesicle;extracellular membrane-bounded organelle;extracellular organelle;extracellular region part;extracellular vesicular exosome;intracellular membrane-bounded organelle;intracellular organelle;intracellular organelle part;intracellular part;macromolecular complex;mem…		6	6	6	16.7	16.7	16.7	46.289	0	20.289	1533200000	20	3.647	0	2.50526	+	7.85338	Q68FS2	Q68FS2	COP9 signalosome complex subunit 4	Cops4
25.6848	25.1206	25.5023	25.9517	26.1859	28.4475	28.7199	28.9329	+	C6_RCS	catabolic process;cellular catabolic process;cellular macromolecule catabolic process;cellular macromolecule metabolic process;cellular metabolic process;cellular process;macromolecule catabolic process;macromolecule metabolic process;metabolic process;modification-dependent macromolecule catabolic process;modification-dependent protein catabolic process;multi-organism process;primary metabolic p…	catalytic activity;endopeptidase activity;hydrolase activity;peptidase activity;peptidase activity, acting on L-amino acid peptides;threonine-type endopeptidase activity;threonine-type peptidase activity	cell part;cytoplasm;cytoplasmic mRNA processing body;cytoplasmic part;extracellular membrane-bounded organelle;extracellular organelle;extracellular region part;extracellular vesicular exosome;intracellular membrane-bounded organelle;intracellular non-membrane-bounded organelle;intracellular organelle;intracellular part;macromolecular complex;membrane-bounded organelle;membrane-bounded vesicle;no…	Proteasome	3	3	3	16.7	16.7	16.7	25.926	0	71.964	1790600000	8	2.04674	0.0117055	2.50669	+	3.79887	P17220	P17220	Proteasome subunit alpha type-2	Psma2
26.4461	27.1391	27.4564	25.816	29.2895	29.2715	29.0436	29.3488	+	C6_RCS	biological regulation;cellular macromolecule metabolic process;cellular metabolic process;cellular nitrogen compound metabolic process;cellular process;macromolecule metabolic process;metabolic process;nitrogen compound metabolic process;nucleic acid metabolic process;nucleobase-containing compound metabolic process;primary metabolic process;regulation of biological process;regulation of gene exp…	adenyl nucleotide binding;adenyl ribonucleotide binding;ATP binding;ATPase activity;ATPase activity, coupled;ATP-dependent helicase activity;ATP-dependent RNA helicase activity;binding;catalytic activity;helicase activity;hydrolase activity;hydrolase activity, acting on acid anhydrides;hydrolase activity, acting on acid anhydrides, in phosphorus-containing anhydrides;nucleic acid binding;nucleosi…	cell part;cytoplasm;cytoplasmic part;intracellular non-membrane-bounded organelle;intracellular organelle;intracellular organelle part;intracellular part;non-membrane-bounded organelle;nuclear part;nucleolus;organelle;organelle part;perinuclear region of cytoplasm	RNA transport	13	5	5	32.4	14	14	46.402	0	16.914	2585800000	24	3.2975	0.00108333	2.52394	+	6.77812	Q5RKI1;A0A0G2K8B7	Q5RKI1;A0A0G2K8B7	Eukaryotic initiation factor 4A-II;Eukaryotic initiation factor 4A-II, N-terminally processed	Eif4a2
25.6521	28.3262	25.8103	26.9146	28.7857	29.2254	29.3886	29.4222	+	C6_RCS	anatomical structure development;axon guidance;biological regulation;brain development;cellular component organization;cellular component organization at cellular level;cellular component organization or biogenesis;cellular component organization or biogenesis at cellular level;cellular membrane organization;cellular process;chemotaxis;cytoskeleton organization;developmental process;endocytosis;e…	catalytic activity;hydrolase activity;hydrolase activity, acting on carbon-nitrogen (but not peptide) bonds	axon;cell body;cell part;cell projection;cell projection part;cytoplasmic part;cytoskeletal part;cytosol;dendrite;extracellular membrane-bounded organelle;extracellular organelle;extracellular region part;extracellular vesicular exosome;growth cone;intracellular membrane-bounded organelle;intracellular organelle;intracellular organelle part;intracellular part;macromolecular complex;membrane;membr…	Axon guidance	9	9	6	18.2	18.2	11.7	62.277	0	40.825	2738400000	25	2.14023	0.00952632	2.52968	+	3.98516	P47942	P47942	Dihydropyrimidinase-related protein 2	Dpysl2
24.5316	26.4143	27.3084	25.119	28.5943	28.3487	28.3071	28.3138	+	C6_RCS	biological regulation;cellular localization;cellular macromolecule localization;cellular process;cellular protein localization;localization;macromolecule localization;negative regulation of biological process;negative regulation of biosynthetic process;negative regulation of cellular biosynthetic process;negative regulation of cellular macromolecule biosynthetic process;negative regulation of cel…	binding;carbohydrate binding;core promoter proximal region DNA binding;core promoter proximal region sequence-specific DNA binding;DNA binding;glycosaminoglycan binding;heparin binding;nucleic acid binding;nucleic acid binding transcription factor activity;nucleotide binding;pattern binding;polysaccharide binding;regulatory region DNA binding;regulatory region nucleic acid binding;RNA polymerase …	cell part;cytoplasm;intracellular membrane-bounded organelle;intracellular organelle;intracellular part;membrane-bounded organelle;nucleus;organelle		7	7	7	42.2	42.2	42.2	26.488	0	55.625	1618400000	19	2.16693	0.00867568	2.54764	+	4.03922	Q8VHK7;F1LPC7;M0R3J6	Q8VHK7;F1LPC7	Hepatoma-derived growth factor	Hdgf
29.1132	26.2814	26.7303	28.1135	30.0931	30.4526	30.2498	29.7093	+	C6_RCS	actin cytoskeleton organization;actin filament-based process;activation of protein kinase activity;biological regulation;cardiac muscle hypertrophy;cell migration;cell motility;cellular component movement;cellular component organization;cellular component organization at cellular level;cellular component organization or biogenesis;cellular component organization or biogenesis at cellular level;ce…	adenyl nucleotide binding;adenyl ribonucleotide binding;ATP binding;binding;catalytic activity;enzyme binding;GTPase binding;kinase activity;nucleotide binding;phosphotransferase activity, alcohol group as acceptor;protein binding;protein kinase activity;protein serine/threonine kinase activity;purine nucleotide binding;purine ribonucleoside triphosphate binding;purine ribonucleotide binding;Rac …	cell part;cytoplasm;cytoplasmic membrane-bounded vesicle;cytoplasmic part;cytoplasmic vesicle;intracellular membrane-bounded organelle;intracellular organelle;intracellular part;membrane;membrane-bounded organelle;membrane-bounded vesicle;nucleus;organelle;perinuclear region of cytoplasm;stored secretory granule;vesicle	Axon guidance;ErbB signaling pathway;Focal adhesion;MAPK signaling pathway;Regulation of actin cytoskeleton;Renal cell carcinoma;T cell receptor signaling pathway	14	14	9	31.9	31.9	20.6	57.96	0	123.27	5497900000	50	2.07156	0.0108176	2.56657	+	3.84788	Q64303	Q64303	Serine/threonine-protein kinase PAK 2;PAK-2p27;PAK-2p34	Pak2
26.2299	26.6188	25.9749	26.6374	28.8304	29.264	28.2716	29.4633	+	C6_RCS	anatomical structure development;biological regulation;cellular component organization;cellular component organization at cellular level;cellular component organization or biogenesis;cellular component organization or biogenesis at cellular level;cellular macromolecule metabolic process;cellular metabolic process;cellular nitrogen compound metabolic process;cellular process;cellular response to a…	binding;carbohydrate binding;cation binding;glycosaminoglycan binding;heparin binding;ion binding;metal ion binding;pattern binding;polysaccharide binding;transition metal ion binding	cell part;cytoplasmic part;Golgi apparatus;integral to membrane;intracellular membrane-bounded organelle;intracellular organelle;intracellular part;intrinsic to membrane;membrane;membrane part;membrane-bounded organelle;organelle;perinuclear region of cytoplasm;plasma membrane		4	4	4	6.3	6.3	6.3	71.258	0	9.7397	2287600000	21	3.80659	0	2.59209	+	8.38991	F1LRS5	F1LRS5		Aplp1
28.4208	28.0653	25.8306	28.8842	30.2079	30.3954	30.8823	30.1713	+	C6_RCS	adherens junction assembly;adherens junction organization;anatomical structure morphogenesis;apical junction assembly;axon extension;biological adhesion;biological regulation;cell adhesion;cell growth;cell junction assembly;cell junction organization;cell projection assembly;cell projection organization;cell-cell adhesion;cell-cell junction assembly;cell-cell junction organization;cell-matrix adh…	binding;enzyme binding;GTPase binding;protein binding;Ras GTPase binding;Rho GTPase binding;small GTPase binding;structural molecule activity	actin cytoskeleton;adherens junction;anchoring junction;cell junction;cell part;cell-cell adherens junction;cell-cell contact zone;cell-cell junction;cell-substrate adherens junction;cell-substrate junction;contractile fiber part;costamere;cytoplasmic part;cytoskeleton;extracellular membrane-bounded organelle;extracellular organelle;extracellular region part;extracellular vesicular exosome;fascia…	Adherens junction;Amoebiasis;Bacterial invasion of epithelial cells;Focal adhesion;Leukocyte transendothelial migration;Regulation of actin cytoskeleton;Shigellosis	26	26	26	25.8	25.8	25.8	116.57	0	80.507	6336200000	55	2.02181	0.012878	2.61401	+	3.74997	R9PXU6;A0A0G2K8V2;P85972	R9PXU6;A0A0G2K8V2;P85972	Vinculin	Vcl
25.1594	28.237	26.3018	25.4505	29.2411	28.9892	29.0229	28.4023	+	C6_RCS	autophagic cell death;autophagy;biological regulation;catabolic process;cell death;cellular catabolic process;cellular metabolic process;cellular process;death;establishment of localization;establishment of localization in cell;establishment of protein localization;establishment of protein localization to organelle;Golgi to lysosome transport;Golgi vesicle transport;induction of apoptosis;inducti…		cell body;cell part;cell projection;cytolytic granule;cytoplasmic membrane-bounded vesicle;cytoplasmic part;cytoplasmic vesicle;dendrite;endosomal part;endosome;endosome membrane;external side of plasma membrane;extracellular membrane-bounded organelle;extracellular organelle;extracellular region part;extracellular vesicular exosome;integral to membrane;intracellular membrane-bounded organelle;in…	ko05152;Lysosome;Phagosome	2	2	2	5.2	5.2	5.2	43.969	0	9.0772	2521600000	13	1.97871	0.0149398	2.62676	+	3.66614	P14562	P14562	Lysosome-associated membrane glycoprotein 1	Lamp1
26.041	25.9226	26.4985	25.0334	28.5002	28.3785	28.505	28.8344	+	C6_RCS					10	10	3	6.5	6.5	1.7	190.99	0	27.578	1675700000	17	3.79031	0	2.68065	+	8.33379	A0A0G2K3W2;CON__Q28107	A0A0G2K3W2
30.0282	30.3518	26.4626	30.7365	32.0719	31.9213	32.1554	32.1591	+	C6_RCS	autophagic vacuole assembly;autophagy;catabolic process;cellular catabolic process;cellular component assembly;cellular component assembly at cellular level;cellular component organization;cellular component organization at cellular level;cellular component organization or biogenesis;cellular component organization or biogenesis at cellular level;cellular metabolic process;cellular process;macrom…	aspartic-type endopeptidase activity;aspartic-type peptidase activity;binding;catalytic activity;endopeptidase activity;hydrolase activity;peptidase activity;peptidase activity, acting on L-amino acid peptides;peptide binding	cell part;cytoplasmic membrane-bounded vesicle;cytoplasmic part;cytoplasmic vesicle;extracellular region part;extracellular space;intracellular membrane-bounded organelle;intracellular organelle;intracellular part;lysosome;lytic vacuole;melanosome;membrane-bounded organelle;membrane-bounded vesicle;mitochondrion;organelle;pigment granule;vacuole;vesicle	ko05152;Lysosome	8	8	8	22.1	22.1	22.1	44.622	0	53.653	21288000000	58	1.45478	0.0436364	2.68215	+	2.71028	Q6P6T6;P24268	Q6P6T6;P24268	Cathepsin D;Cathepsin D 12 kDa light chain;Cathepsin D 9 kDa light chain;Cathepsin D 34 kDa heavy chain;Cathepsin D 30 kDa heavy chain	Ctsd
26.0455	25.8993	27.2811	27.4885	28.9266	30.1569	30.0692	28.4449	+	C6_RCS	biological regulation;cellular component assembly;cellular component organization;cellular component organization or biogenesis;cellular process;cytoplasmic sequestering of protein;establishment of localization;establishment of localization in cell;establishment of protein localization;intracellular protein transport;intracellular transport;macromolecular complex assembly;macromolecular complex s…	binding;protein binding;protein binding transcription factor activity;protein complex binding;protein C-terminus binding;transcription cofactor activity;transcription corepressor activity;transcription factor binding transcription factor activity	adherens junction;anchoring junction;cell junction;cell part;cell-substrate adherens junction;cell-substrate junction;cytoplasm;cytoplasmic membrane-bounded vesicle;cytoplasmic part;cytoplasmic vesicle;cytosol;extracellular membrane-bounded organelle;extracellular organelle;extracellular region part;extracellular vesicular exosome;focal adhesion;intracellular membrane-bounded organelle;intracellu…	Cell cycle;Neurotrophin signaling pathway;Oocyte meiosis	11	6	6	57.4	39.8	39.8	27.822	0	258.87	3383600000	32	2.43632	0.00445614	2.72083	+	4.60787	P35213-2;P35213	P35213-2;P35213	14-3-3 protein beta/alpha;14-3-3 protein beta/alpha, N-terminally processed	Ywhab
26.0379	25.0382	24.7563	26.9247	28.5588	28.4639	28.4599	28.2265	+	C6_RCS	biological regulation;macromolecule metabolic process;metabolic process;negative regulation of biological process;negative regulation of BMP signaling pathway;negative regulation of cell communication;negative regulation of cellular process;negative regulation of response to stimulus;negative regulation of signal transduction;negative regulation of signaling;negative regulation of transforming gr…	catalytic activity;endopeptidase activity;hydrolase activity;peptidase activity;peptidase activity, acting on L-amino acid peptides;serine hydrolase activity;serine-type endopeptidase activity;serine-type peptidase activity	extracellular region		5	5	5	10.9	10.9	10.9	49.257	0	9.8146	1433800000	15	2.80908	0.00282927	2.73799	+	5.474	D3ZA76;D3ZA76-2	D3ZA76;D3ZA76-2	Serine protease HTRA3	Htra3
26.2507	25.9415	25.9539	28.9949	29.67	29.5487	29.9005	29.0291	+	C6_RCS		binding;nucleic acid binding;nucleotide binding;RNA binding;translation factor activity, nucleic acid binding;translation initiation factor activity		mTOR signaling pathway;RNA transport	13	13	13	23.7	23.7	23.7	69.063	0	85.054	3691200000	34	1.94872	0.0173721	2.75183	+	3.60834	Q5RKG9	Q5RKG9		Eif4b
28.8262	24.8911	26.8669	27.7145	29.8227	29.1913	30.6043	29.8103	+	C6_RCS	alcohol metabolic process;carbohydrate metabolic process;cellular carbohydrate metabolic process;cellular metabolic process;cellular process;metabolic process;monosaccharide metabolic process;pentose metabolic process;pentose-phosphate shunt, oxidative branch;primary metabolic process;small molecule metabolic process	6-phosphogluconolactonase activity;binding;carbohydrate binding;carboxylic ester hydrolase activity;catalytic activity;hydrolase activity;hydrolase activity, acting on ester bonds;monosaccharide binding;sugar binding	cell part;cytoplasm;extracellular membrane-bounded organelle;extracellular organelle;extracellular region part;extracellular vesicular exosome;intracellular part;membrane-bounded organelle;membrane-bounded vesicle;organelle;vesicle	Pentose phosphate pathway	5	5	5	24.4	24.4	24.4	30.821	0	17.672	4636400000	34	1.70949	0.0264885	2.78243	+	3.16176	G3V8D5;P85971	G3V8D5;P85971	6-phosphogluconolactonase	Pgls
25.8796	25.4582	26.2639	26.3891	28.8633	28.9263	28.677	28.8009	+	C6_RCS	amine metabolic process;biological regulation;carbohydrate metabolic process;carboxylic acid metabolic process;cell differentiation;cellular aldehyde metabolic process;cellular amine metabolic process;cellular amino acid metabolic process;cellular developmental process;cellular ketone metabolic process;cellular metabolic process;cellular modified amino acid metabolic process;cellular nitrogen com…	binding;carbon-sulfur lyase activity;catalytic activity;cation binding;ion binding;lactoylglutathione lyase activity;lyase activity;metal ion binding;transition metal ion binding;zinc ion binding	extracellular membrane-bounded organelle;extracellular organelle;extracellular region part;extracellular vesicular exosome;membrane-bounded organelle;membrane-bounded vesicle;organelle;vesicle	MAPK signaling pathway - yeast;Pyruvate metabolism	4	4	4	18.5	18.5	18.5	20.819	0	8.81	1861700000	13	4.897	0	2.81921	+	13.0147	Q6P7Q4	Q6P7Q4	Lactoylglutathione lyase	Glo1
26.0766	26.0553	26.3959	26.0923	28.6811	28.6611	29.4317	29.21	+	C6_RCS	androgen receptor signaling pathway;biological regulation;cell motility;cellular component movement;cellular localization;cellular macromolecule localization;cellular macromolecule metabolic process;cellular metabolic process;cellular process;cellular protein localization;cellular protein metabolic process;cellular response to stimulus;cellular response to stress;detection of stimulus;DNA damage …	adenyl nucleotide binding;adenyl ribonucleotide binding;ATP binding;binding;cation binding;chaperone binding;heat shock protein binding;Hsp70 protein binding;ion binding;metal ion binding;nucleotide binding;protein binding;purine nucleotide binding;purine ribonucleoside triphosphate binding;purine ribonucleotide binding;ribonucleotide binding;unfolded protein binding	cell part;cytoplasmic part;cytosol;endoplasmic reticulum;extracellular membrane-bounded organelle;extracellular organelle;extracellular region part;extracellular vesicular exosome;intracellular membrane-bounded organelle;intracellular organelle;intracellular part;macromolecular complex;membrane;membrane-bounded organelle;membrane-bounded vesicle;mitochondrion;nucleus;organelle;perinuclear region …	Protein processing in endoplasmic reticulum	6	6	6	16.1	16.1	16.1	44.868	0	15.341	2123700000	17	5.00498	0	2.84093	+	13.582	P63036	P63036	DnaJ homolog subfamily A member 1	Dnaja1
25.8341	26.5307	26.0389	25.128	29.0471	28.5833	28.6791	28.6942	+	C6_RCS	actin cytoskeleton organization;actin filament capping;actin filament-based process;anatomical structure development;anatomical structure morphogenesis;barbed-end actin filament capping;biological regulation;cell development;cell morphogenesis;cell projection assembly;cell projection organization;cellular component assembly;cellular component assembly at cellular level;cellular component morphoge…	actin binding;actin filament binding;binding;cytoskeletal protein binding;protein binding	acrosomal vesicle;actin filament;cell body;cell cortex part;cell junction;cell part;cell projection;cell projection part;cell-cell contact zone;cell-cell junction;contractile fiber part;cortical cytoskeleton;cytoplasmic membrane-bounded vesicle;cytoplasmic part;cytoplasmic vesicle;cytoskeletal part;cytoskeleton;dendritic spine;F-actin capping protein complex;intercalated disc;intracellular membra…		5	5	5	13.5	13.5	13.5	33.388	0	10.007	1933200000	12	4.05895	0	2.86802	+	9.30312	A0A0G2JYB1;Q5XI32	A0A0G2JYB1;Q5XI32	F-actin-capping protein subunit beta	Capzb
25.4515	27.8486	26.7366	26.8684	30.3037	29.6317	30.1806	28.4959	+	C6_RCS	activation of caspase activity;autophagy;biological regulation;catabolic process;cell communication;cellular catabolic process;cellular metabolic process;cellular process;cellular response to amino acid starvation;cellular response to external stimulus;cellular response to extracellular stimulus;cellular response to nutrient levels;cellular response to starvation;cellular response to stimulus;cel…				4	4	4	39.2	39.2	39.2	11.165	0	8.0766	4229300000	36	2.41381	0.00430508	2.92666	+	4.55863	Q9QX67	Q9QX67	Death-associated protein 1	Dap
26.0599	28.4372	26.4074	28.7398	30.578	30.0554	30.3415	30.5823	+	C6_RCS	biological regulation;cellular component organization;cellular component organization at cellular level;cellular component organization or biogenesis;cellular component organization or biogenesis at cellular level;cellular process;cytoskeleton organization;macromolecule metabolic process;metabolic process;microtubule bundle formation;microtubule cytoskeleton organization;microtubule-based process…	binding;calcium-dependent cysteine-type endopeptidase activity;catalytic activity;cysteine-type endopeptidase activity;cysteine-type peptidase activity;cytoskeletal protein binding;endopeptidase activity;hydrolase activity;microtubule binding;peptidase activity;peptidase activity, acting on L-amino acid peptides;protein binding;tubulin binding	cell part;cytoplasm;cytoplasmic part;cytoskeletal part;intracellular non-membrane-bounded organelle;intracellular organelle;intracellular organelle part;intracellular part;macromolecular complex;microtubule;non-membrane-bounded organelle;organelle;organelle part;perinuclear region of cytoplasm;protein complex;spindle;spindle microtubule		8	8	8	11.9	11.9	11.9	74.572	0	21.065	6163700000	42	2.27874	0.00617391	2.97824	+	4.26995	G3V6M4;O88501	G3V6M4;O88501	Calpain-6	Capn6
28.5324	25.7099	27.4068	27.3255	30.8926	29.7862	29.794	30.6121	+	C6_RCS	actin cytoskeleton organization;actin filament bundle assembly;actin filament organization;actin filament-based process;anatomical structure development;biological adhesion;biological regulation;cell adhesion;cell development;cell differentiation;cell projection assembly;cell projection organization;cell-cell adhesion;cellular component assembly;cellular component assembly at cellular level;cellu…	actin binding;actin filament binding;binding;cell adhesion molecule binding;cytoskeletal protein binding;protein binding;protein complex binding;protein domain specific binding;structural molecule activity	actin cytoskeleton;actin filament;adherens junction;anchoring junction;apical plasma membrane;basolateral plasma membrane;cell body;cell cortex;cell junction;cell part;cell pole;cell projection;cell projection membrane;cell projection part;cell tip;cell-substrate adherens junction;cell-substrate junction;cytoplasmic part;cytoskeletal part;cytoskeleton;cytosol;extracellular membrane-bounded organe…	Gastric acid secretion;Leukocyte transendothelial migration;Pathogenic Escherichia coli infection;Regulation of actin cytoskeleton	21	14	13	33.8	21.7	20.2	69.287	0	54.231	6121400000	39	2.47112	0.00353153	3.02756	+	4.68461	A0A0G2K890;P31977	A0A0G2K890;P31977	Ezrin	Ezr
25.8438	25.45	27.727	26.7468	29.7457	29.4742	28.3843	30.2929	+	C6_RCS	activation of caspase activity;anatomical structure development;biological regulation;cellular component assembly;cellular component assembly at cellular level;cellular component organization;cellular component organization at cellular level;cellular component organization or biogenesis;cellular component organization or biogenesis at cellular level;cellular macromolecular complex assembly;cellul…		cell part;cytoplasm;extracellular membrane-bounded organelle;extracellular organelle;extracellular region part;extracellular vesicular exosome;intracellular membrane-bounded organelle;intracellular non-membrane-bounded organelle;intracellular organelle;intracellular organelle part;intracellular part;membrane-bounded organelle;membrane-bounded vesicle;non-membrane-bounded organelle;nuclear part;nu…		3	2	2	12.5	9.6	9.6	30.973	0	8.792	5110200000	27	2.47323	0.00356364	3.03232	+	4.68928	F1LP34;Q9EST6	F1LP34;Q9EST6	Acidic leucine-rich nuclear phosphoprotein 32 family member B	Anp32b
24.9293	25.7828	26.1806	25.927	29.1411	28.7291	29.2899	28.5402	+	C6_RCS	biological regulation;cellular localization;cellular macromolecule localization;cellular process;cellular protein localization;establishment of localization;establishment of localization in cell;establishment of organelle localization;establishment of protein localization;establishment of ribosome localization;establishment of RNA localization;intracellular protein transport;intracellular transpo…	binding;nucleic acid binding;nucleocytoplasmic transporter activity;protein binding;protein domain specific binding;protein transporter activity;RNA binding;substrate-specific transporter activity;transporter activity	annulate lamellae;Cajal body;cell part;chromosomal part;cytoplasm;intracellular non-membrane-bounded organelle;intracellular organelle;intracellular organelle part;intracellular part;kinetochore;macromolecular complex;membrane;membrane part;non-membrane-bounded organelle;nuclear body;nuclear membrane;nuclear part;nucleolus;nucleoplasm part;organelle;organelle membrane;organelle part;protein compl…	Ribosome biogenesis in eukaryotes;RNA transport	10	10	10	9.7	9.7	9.7	123.04	0	30.237	2105900000	34	4.23203	0	3.22011	+	9.97926	Q80U96	Q80U96	Exportin-1	Xpo1
29.9528	25.6564	27.0733	26.4418	30.3965	30.5245	30.4686	30.7131	+	C6_RCS	4-hydroxyproline metabolic process;amine metabolic process;anatomical structure development;biological regulation;carboxylic acid metabolic process;cell redox homeostasis;cellular amine metabolic process;cellular amino acid metabolic process;cellular component organization;cellular component organization at cellular level;cellular component organization or biogenesis;cellular component organizati…	antioxidant activity;catalytic activity;oxidoreductase activity;oxidoreductase activity, acting on paired donors, with incorporation or reduction of molecular oxygen;oxidoreductase activity, acting on peroxide as acceptor;peroxidase activity;peroxiredoxin activity	cell part;cytoplasmic part;cytosol;endoplasmic reticulum;extracellular membrane-bounded organelle;extracellular organelle;extracellular region part;extracellular space;extracellular vesicular exosome;intracellular membrane-bounded organelle;intracellular organelle;intracellular part;membrane-bounded organelle;membrane-bounded vesicle;mitochondrion;nucleus;organelle;smooth endoplasmic reticulum;ve…		7	6	6	25.6	22.7	22.7	31.007	0	12.315	8924200000	46	1.86829	0.0208043	3.2446	+	3.45542	Q9Z0V5	Q9Z0V5	Peroxiredoxin-4	Prdx4
25.3753	25.7984	27.2173	26.4935	29.7977	29.5311	29.5821	29.0399	+	C6_RCS	biological regulation;cellular component organization;cellular component organization or biogenesis;cellular membrane organization;cellular process;membrane organization;nuclear envelope organization;nuclear envelope reassembly;regulation of biological process;regulation of biosynthetic process;regulation of cellular biosynthetic process;regulation of cellular macromolecule biosynthetic process;r…	binding;DNA binding;lamin binding;nucleic acid binding;protein binding	cell part;chromatin;chromosomal part;integral to membrane;intracellular organelle part;intracellular part;intrinsic to membrane;membrane;membrane part;nuclear inner membrane;nuclear membrane;nuclear part;organelle inner membrane;organelle membrane;organelle part		8	8	8	25.2	25.2	25.2	50.277	0	71.35	3181500000	34	3.54117	0	3.26655	+	7.51387	Q62733	Q62733	Lamina-associated polypeptide 2, isoform beta	Tmpo
26.0233	28.2403	26.6592	26.3777	29.581	29.8218	30.2763	30.9725	+	C6_RCS	aging;anatomical structure development;behavior;biological regulation;brain development;brain renin-angiotensin system;cellular process;cellular response to chemical stimulus;cellular response to hydrogen peroxide;cellular response to hypoxia;cellular response to oxidative stress;cellular response to oxygen levels;cellular response to reactive oxygen species;cellular response to stimulus;cellular…	binding;catalytic activity;dopachrome isomerase activity;intramolecular oxidoreductase activity;intramolecular oxidoreductase activity, interconverting keto- and enol-groups;intramolecular oxidoreductase activity, transposing C=C bonds;isomerase activity;phenylpyruvate tautomerase activity;protein binding;protein complex binding	cell part;cytoplasm;extracellular region part;extracellular space;intracellular membrane-bounded organelle;intracellular organelle;intracellular part;membrane-bounded organelle;nucleus;organelle	Phenylalanine metabolism;Tyrosine metabolism	3	3	3	33.9	33.9	33.9	12.477	0	21.863	6670900000	41	2.93234	0.00243478	3.33777	+	5.78355	P30904;D3ZE63;D4A3P7	P30904;D3ZE63	Macrophage migration inhibitory factor	Mif
24.6402	26.9841	26.7625	25.4586	29.5788	29.2569	29.1062	29.646	+	C6_RCS	anatomical structure development;biological regulation;biosynthetic process;carbohydrate homeostasis;catabolic process;cellular biosynthetic process;cellular catabolic process;cellular chemical homeostasis;cellular component organization;cellular component organization or biogenesis;cellular glucose homeostasis;cellular homeostasis;cellular macromolecule catabolic process;cellular macromolecule m…	adenyl nucleotide binding;adenyl ribonucleotide binding;ATP binding;binding;catalytic activity;cation binding;cytoskeletal protein binding;deoxyribonuclease activity;DNA binding;enzyme binding;gamma-tubulin binding;GTP binding;guanyl nucleotide binding;guanyl ribonucleotide binding;hydrolase activity;hydrolase activity, acting on ester bonds;intermediate filament binding;ion binding;kinase activi…	cell part;cell projection membrane;cell projection part;centrosome;cytoplasmic part;cytoskeletal part;cytosol;extracellular membrane-bounded organelle;extracellular organelle;extracellular region part;extracellular vesicular exosome;intracellular membrane-bounded organelle;intracellular non-membrane-bounded organelle;intracellular organelle;intracellular organelle part;intracellular part;leading …	Purine metabolism;Pyrimidine metabolism	7	2	2	44.7	11.2	11.2	17.193	0	3.9258	3649400000	26	3.03008	0.0018125	3.43562	+	6.03801	Q05982	Q05982	Nucleoside diphosphate kinase A	Nme1
29.5548	26.5312	27.3047	26.0228	30.6704	30.803	30.5796	31.1054	+	C6_RCS	cellular metabolic process;cellular process;metabolic process;phosphate-containing compound metabolic process;phosphorus metabolic process	binding;catalytic activity;cation binding;hydrolase activity;hydrolase activity, acting on acid anhydrides;hydrolase activity, acting on acid anhydrides, in phosphorus-containing anhydrides;inorganic diphosphatase activity;ion binding;magnesium ion binding;metal ion binding;pyrophosphatase activity	cell part;cytoplasm;extracellular membrane-bounded organelle;extracellular organelle;extracellular region part;extracellular vesicular exosome;intracellular part;membrane-bounded organelle;membrane-bounded vesicle;organelle;vesicle	Oxidative phosphorylation	8	8	8	31.1	31.1	31.1	32.771	0	48.818	9081000000	67	2.3215	0.0055625	3.43622	+	4.36014	F7EPH4;A0A0G2JUD2	F7EPH4;A0A0G2JUD2		Ppa1
28.8241	26.2028	28.3838	29.8	31.006	32.3801	31.9126	31.9988	+	C6_RCS	ameboidal cell migration;biological regulation;cell migration;cell motility;cellular component assembly;cellular component assembly at cellular level;cellular component movement;cellular component organization;cellular component organization at cellular level;cellular component organization or biogenesis;cellular component organization or biogenesis at cellular level;cellular macromolecular compl…	adenyl nucleotide binding;adenyl ribonucleotide binding;ATP binding;binding;catalytic activity;DNA binding;kinase activity;nucleic acid binding;nucleotide binding;phosphotransferase activity, alcohol group as acceptor;protein kinase activity;protein serine/threonine kinase activity;purine nucleotide binding;purine ribonucleoside triphosphate binding;purine ribonucleotide binding;ribonucleotide bi…	cell part;cytoplasm;cytoplasmic part;cytosol;endoplasmic reticulum;intracellular membrane-bounded organelle;intracellular organelle;intracellular organelle part;intracellular part;membrane-bounded organelle;nuclear part;nucleoplasm;nucleus;organelle;organelle part;perinuclear region of cytoplasm		6	6	1	29.2	29.2	5.4	32.105	0	323.31	17490000000	65	2.30618	0.00535338	3.52171	+	4.32769	Q63945-2;D3ZC07;A0A0G2K5L9;P80349;D4A466	Q63945-2;D3ZC07	Protein SET	Set
25.8217	25.7757	26.0019	25.4573	29.4993	29.9749	29.3068	29.2045	+	C6_RCS	catabolic process;cellular catabolic process;cellular macromolecule catabolic process;cellular macromolecule metabolic process;cellular metabolic process;cellular process;macromolecule catabolic process;macromolecule metabolic process;metabolic process;modification-dependent macromolecule catabolic process;modification-dependent protein catabolic process;primary metabolic process;proteasomal prot…	catalytic activity;endopeptidase activity;hydrolase activity;peptidase activity;peptidase activity, acting on L-amino acid peptides;threonine-type endopeptidase activity;threonine-type peptidase activity	cell part;cytoplasm;intracellular membrane-bounded organelle;intracellular organelle;intracellular part;macromolecular complex;membrane-bounded organelle;nucleus;organelle;proteasome core complex;protein complex	Proteasome	3	3	3	10.5	10.5	10.5	29.927	0	5.0775	3261600000	7	5.75256	0	3.73221	+	18.2068	Q9JHW0;A0A0G2JUN8	Q9JHW0;A0A0G2JUN8	Proteasome subunit beta type-7	Psmb7
28.5329	28.8725	26.1358	26.5035	30.6407	31.8407	31.5199	31.1502	+	C6_RCS	anatomical structure development;anatomical structure morphogenesis;base-excision repair, DNA ligation;biological regulation;cellular component organization;cellular component organization at cellular level;cellular component organization or biogenesis;cellular component organization or biogenesis at cellular level;cellular macromolecule metabolic process;cellular metabolic process;cellular nitro…	binding;chromatin binding;DNA bending activity;DNA binding;double-stranded DNA binding;histone binding;lipid binding;nucleic acid binding;nucleosomal histone binding;nucleosome binding;protein binding;structure-specific DNA binding	cell part;chromosome;condensed chromosome;cytoplasm;cytoplasmic part;intracellular membrane-bounded organelle;intracellular non-membrane-bounded organelle;intracellular organelle;intracellular part;membrane-bounded organelle;non-membrane-bounded organelle;nucleus;organelle;perinuclear region of cytoplasm		4	4	4	21.5	21.5	21.5	23.997	0	44.109	11531000000	51	2.64994	0.00285149	3.7767	+	5.09197	D3ZS25;D3ZN59;P52925	D3ZS25;D3ZN59;P52925	High mobility group protein B2	RGD1561694
28.663	25.2281	26.901	26.8155	30.4731	30.5279	31.3531	30.3684	+	C6_RCS	actin cytoskeleton organization;actin cytoskeleton reorganization;actin filament-based process;anatomical structure development;anatomical structure morphogenesis;biological regulation;cell morphogenesis;cell projection organization;cell proliferation;cellular component morphogenesis;cellular component organization;cellular component organization at cellular level;cellular component organization …	5S rRNA binding;bent DNA binding;binding;carbohydrate binding;chromatin binding;crossed form four-way junction DNA binding;cytokine activity;DNA bending activity;DNA binding;DNA secondary structure binding;double-stranded DNA binding;four-way junction DNA binding;glycolipid binding;glycosaminoglycan binding;heparin binding;lipid binding;nucleic acid binding;open form four-way junction DNA binding…	cell part;chromosome;cytoplasm;extracellular region part;extracellular space;intracellular membrane-bounded organelle;intracellular non-membrane-bounded organelle;intracellular organelle;intracellular part;membrane-bounded organelle;non-membrane-bounded organelle;nucleus;organelle	Base excision repair	4	4	4	22.1	22.1	22.1	24.677	0	34.74	7752500000	84	2.66354	0.00290909	3.77873	+	5.12387	D3ZCR3;A0A0G2K6P4;P63159;D3ZXR5;D4A6A9;D3ZLG3;D3ZC69;D3ZGW6;M0R7R5;D3ZIU9;F1LNG6	D3ZCR3;A0A0G2K6P4;P63159;D3ZXR5;D4A6A9;D3ZLG3;D3ZC69;D3ZGW6;M0R7R5	High mobility group protein B1	Hmg1l1
28.7535	26.7208	25.6021	27.6685	30.2932	31.2255	31.3454	31.9308	+	C6_RCS	alcohol biosynthetic process;alcohol catabolic process;alcohol metabolic process;biosynthetic process;carbohydrate biosynthetic process;carbohydrate catabolic process;carbohydrate metabolic process;catabolic process;cellular biosynthetic process;cellular carbohydrate biosynthetic process;cellular carbohydrate catabolic process;cellular carbohydrate metabolic process;cellular metabolic process;cel…	2,3-bisphosphoglycerate-dependent phosphoglycerate mutase activity;binding;bisphosphoglycerate 2-phosphatase activity;bisphosphoglycerate mutase activity;bisphosphoglycerate phosphatase activity;catalytic activity;cofactor binding;hydrolase activity;hydrolase activity, acting on ester bonds;intramolecular transferase activity;intramolecular transferase activity, phosphotransferases;isomerase acti…	cell part;cytoplasmic part;cytosol;extracellular membrane-bounded organelle;extracellular organelle;extracellular region part;extracellular vesicular exosome;intracellular membrane-bounded organelle;intracellular organelle;intracellular part;membrane-bounded organelle;membrane-bounded vesicle;nucleus;organelle;vesicle	Glycolysis / Gluconeogenesis;Methane metabolism	10	10	10	45.3	45.3	45.3	28.832	0	116.39	11101000000	82	2.75123	0.00331034	4.0125	+	5.3329	P25113;F1M1Y1;P16290	P25113;F1M1Y1	Phosphoglycerate mutase 1	Pgam1
26.0479	25.2397	24.8417	26.5052	29.5749	29.6089	29.6785	29.968	+	C6_RCS	cell proliferation;cellular component assembly;cellular component assembly at cellular level;cellular component organization;cellular component organization at cellular level;cellular component organization or biogenesis;cellular component organization or biogenesis at cellular level;cellular macromolecular complex assembly;cellular macromolecular complex subunit organization;cellular process;cel…	binding;enzyme binding;kinase binding;protein binding	cell part;cell projection;cytoplasm;cytoplasmic membrane-bounded vesicle;cytoplasmic part;cytoplasmic vesicle;intracellular membrane-bounded organelle;intracellular organelle;intracellular part;melanosome;membrane;membrane-bounded organelle;membrane-bounded vesicle;neuron projection;nucleus;organelle;pigment granule;vesicle		5	5	4	19.2	19.2	16.6	45.373	0	25.307	3980600000	43	4.3425	0	4.04896	+	10.4336	G3V6H9;Q9Z2G8;D4AEJ0	G3V6H9;Q9Z2G8	Nucleosome assembly protein 1-like 1	Nap1l1
28.2623	28.2849	26.2411	27.4859	31.8249	31.3853	31.9285	31.4033	+	C6_RCS	actin cytoskeleton organization;actin cytoskeleton reorganization;actin filament capping;actin filament-based process;biological regulation;cellular component organization;cellular component organization at cellular level;cellular component organization or biogenesis;cellular component organization or biogenesis at cellular level;cellular process;cytoskeleton organization;negative regulation of a…	binding;calcium ion binding;cation binding;cytoskeletal protein binding;ion binding;metal ion binding;protein binding;protein complex binding;protein N-terminus binding;SNARE binding;spectrin binding;syntaxin binding	cell cortex part;cell part;cytoplasmic part;cytoskeletal part;cytosol;intracellular organelle part;intracellular part;macromolecular complex;membrane;organelle part;plasma membrane;protein complex;spectrin		58	58	57	25.7	25.7	25.2	282.38	0	285.81	13624000000	137	3.73093	0	4.06698	+	8.13178	Q6IRK8;A0A0G2K1E7;A0A0G2JZ69;A0A0G2K1Y8;P16086;REV__D4AD15;REV__D3ZU13	Q6IRK8;A0A0G2K1E7;A0A0G2JZ69;A0A0G2K1Y8;P16086	Spectrin alpha chain, non-erythrocytic 1	Sptan1
26.6549	26.7843	24.8656	25.4258	30.0561	30.1693	29.9943	30.2733	+	C6_RCS			extracellular membrane-bounded organelle;extracellular organelle;extracellular region part;extracellular vesicular exosome;membrane-bounded organelle;membrane-bounded vesicle;organelle;vesicle		10	10	10	22.1	22.1	22.1	57.073	0	118.85	4709900000	48	3.93765	0	4.1906	+	8.85386	G3V862	G3V862		Angptl2
26.0352	25.1744	25.8547	25.5274	29.3122	30.0049	30.5589	29.8295	+	C6_RCS	aging;biological regulation;developmental process;establishment of localization;establishment of protein localization;establishment of RNA localization;mRNA transport;negative regulation of apoptosis;negative regulation of biological process;negative regulation of cell death;negative regulation of cellular process;negative regulation of programmed cell death;nucleic acid transport;nucleobase-cont…	binding;nucleic acid binding;ribonucleoprotein binding;ribosome binding;RNA binding;translation elongation factor activity;translation factor activity, nucleic acid binding;translation initiation factor activity	cell body;cell part;cell projection;cytoplasmic part;dendrite;endoplasmic reticulum membrane;endoplasmic reticulum part;intracellular organelle part;intracellular part;macromolecular complex;membrane;membrane part;neuron projection;neuronal cell body;nuclear part;nuclear pore;organelle membrane;organelle part;pore complex;protein complex		4	4	4	20.8	20.8	20.8	16.832	0	12.321	5030400000	44	4.96971	0	4.27844	+	13.3942	Q3T1J1;G3V7J7	Q3T1J1;G3V7J7	Eukaryotic translation initiation factor 5A-1;Eukaryotic translation initiation factor 5A	Eif5a
27.2102	26.1277	25.5182	27.3155	31.2051	30.9066	31.0244	30.2162	+	C6_RCS	actin filament capping;adult behavior;anatomical structure morphogenesis;behavior;biological regulation;cell cycle cytokinesis;cell cycle process;cellular component assembly;cellular component assembly at cellular level;cellular component organization;cellular component organization at cellular level;cellular component organization or biogenesis;cellular component organization or biogenesis at ce…	binding;lipid binding;phospholipid binding;structural constituent of cytoskeleton;structural molecule activity	apical plasma membrane;axolemma;axon part;cell body;cell cortex part;cell junction;cell part;cell projection membrane;cell projection part;contractile fiber part;cuticular plate;cytoplasm;cytoplasmic part;cytoskeletal part;cytosol;extracellular membrane-bounded organelle;extracellular organelle;extracellular region part;extracellular space;extracellular vesicular exosome;intracellular non-membran…		43	43	43	21.3	21.3	21.3	267.9	0	223.21	8255400000	98	3.93702	0	4.29517	+	8.85159	A0A0G2JZY6;G3V6S0;A0A0G2K8W9;F1MA36;Q9QWN8	A0A0G2JZY6;G3V6S0;A0A0G2K8W9		Sptbn1
25.1564	25.134	31.3101	25.8791	31.8632	31.7476	31.7734	31.6117	+	C6_RCS	response to axon injury;response to stimulus;response to stress;response to wounding				9	9	9	14.9	14.9	14.9	68.966	0	32.984	17895000000	70	1.76989	0.02506	4.87905	+	3.27224	D3ZMS3	D3ZMS3		Matn4

## Sheet: LYSO_AUTOPH
Gene Symbol	Cellular Component	Biological Function and Biological Process	Diseases	Student's T-test Difference C6_RCS	Significantly regulated C6_RCS	Protein names
FGFR3	integral component of membrane	fibroblast growth factor receptor signaling pathway		-2.70427	+	Fibroblast growth factor receptor
CST3	lysosome	defense response	Cerebral Amyloid Angiopathy, CST3-related; Macular Degeneration, age-related, 11 (ARMD11)	-1.11749	+	Cystatin-C
VPS36	lysosome	endosomal transport		1.05489	+	Vacuolar protein-sorting-associated protein 36
GALNS	lysosomal lumen	keratan sulfate catabolic process	Mucopolysaccharidosis Type IVA (MPS4A)	1.281	+	N-acetylgalactosamine-6-sulfatase
SH3GL1	early endosome membrane	endocytosis		1.50038	+	Endophilin-A2
DNASE2	lysosome	DNA catabolic process, endonucleolytic		1.76539	+	Deoxyribonuclease-2-alpha
RAB7A	lysosome	endosome to lysosome transport		1.80721	+	Ras-related protein Rab-7a
ADA	lysosome	adenosine catabolic process		1.96773	+	Adenosine deaminase
CTSB	endolysosome lumen	proteolysis		2.00151	+	Cathepsin B;Cathepsin B light chain;Cathepsin B heavy chain
EEA1	early endosome	early endosome to late endosome transport		2.00241	+
AP2B1	endocytic vesicle membrane	endocytosis		2.13217	+	AP-2 complex subunit beta
MAN2B1	lysosome	mannose metabolic process	Mannosidosis, Alpha B, Lysosomal (MANSA)	2.13229	+	Alpha-mannosidase
AP2M1	endocytic vesicle membrane	endocytosis		2.37809	+	AP-2 complex subunit mu
PRDX6	lysosome	phospholipid catabolic process		2.44287	+	Peroxiredoxin-6
LAMP1	lysosome	autophagy		2.62676	+	Lysosome-associated membrane glycoprotein 1
CTSD	lysosome	proteolysis	Ceroid Lipofuscinosis, Neuronal, 10 (CLN10)	2.68215	+	Cathepsin D;Cathepsin D 12 kDa light chain;Cathepsin D 9 kDa light chain;Cathepsin D 34 kDa heavy chain;Cathepsin D 30 kDa heavy chain
DAP	cellular_component	negative regulation of autophagy		2.92666	+	Death-associated protein 1

## Sheet: GO_KEGG_UP_182
Category	Term	Count	Genes	FDR
KEGG_PATHWAY	rno00620:Pyruvate metabolism	6	LDHB, ADH4, PKM, MDH1, GLO1, ALDH9A1	0.0140879
KEGG_PATHWAY	rno01100:Metabolic pathways	35	PRPS1, OAT, GDA, UXS1, GSTP1, GLO1, AK2, CNDP2, PAPSS1, ADH4, LDHB, EXTL1, UGP2, PGLS, CBR1, MDH1, GSTO1, PGAM1, NME2, MIF, PGD, PRDX6, NME1, GALNS, MTAP, PKM, GSTA3, PGP, CRYL1, B3GNT2, LAP3, HPRT1, PLCD1, ADA, ALDH9A1	0.0140879
KEGG_PATHWAY	rno04810:Regulation of actin cytoskeleton	11	GSN, ARPC2, ACTN1, CFL2, RDX, MSN, IQGAP1, ACTN4, EZR, PAK2, VCL	0.0186008
KEGG_PATHWAY	rno00230:Purine metabolism	8	PRPS1, GDA, NME2, AK2, HPRT1, ADA, NME1, PAPSS1	0.0301216
KEGG_PATHWAY	rno04144:Endocytosis	11	EEA1, VPS29, PDCD6IP, ARPC2, CAPZB, AP2B1, VPS36, AP2M1, DNM1, SH3GL1, RAB7A	0.0343045
KEGG_PATHWAY	rno00480:Glutathione metabolism	6	GSTA3, GSTO1, GSTP1, LAP3, PGD, PRDX6	0.0343045
KEGG_PATHWAY	rno01200:Carbon metabolism	7	PRPS1, PKM, MDH1, PGAM1, PGP, PGLS, PGD	0.0487766
KEGG_PATHWAY	rno01232:Nucleotide metabolism	6	GDA, NME2, AK2, HPRT1, ADA, NME1	0.0487766
KEGG_PATHWAY	rno00983:Drug metabolism - other enzymes	6	GSTA3, GSTO1, GSTP1, NME2, HPRT1, NME1	0.0855276
Annotation Cluster 1	Enrichment Score: 4.0156290634397465
Category	Term	Count	Genes	FDR
GOTERM_CC_FAT	GO:0030863~cortical cytoskeleton	13	GSN, WDR1, TPM3, ACTN1, RDX, IQGAP1, ACTN4, LASP1, CAPZB, FLNA, SPTAN1, SPTBN1, VCL	1.55628e-06
GOTERM_CC_FAT	GO:0099568~cytoplasmic region	21	GSN, WDR1, TPM3, ACTN1, RDX, HIP1R, IQGAP1, ACTN4, HNRNPAB, SOD1, PURA, LASP1, CAPZB, HNRNPA2B1, FSCN1, FLNA, EZR, SPTAN1, ADA, SPTBN1, VCL	6.31894e-06
GOTERM_CC_FAT	GO:0030054~cell junction	27	WDR1, IQGAP1, RTN4, LASP1, CAPZB, CAPN2, FLNA, SPTAN1, PAK2, SPTBN1, SH3GL1, CBR1, GSN, PDCD6IP, ACTN1, RDX, MSN, ACTN4, COPS4, ARPC2, VAPA, FSCN1, TLN1, EZR, VCL, ADA, PLEC	3.5494e-05
GOTERM_CC_FAT	GO:0030864~cortical actin cytoskeleton	10	LASP1, GSN, WDR1, ACTN1, RDX, IQGAP1, ACTN4, SPTAN1, SPTBN1, VCL	3.5494e-05
GOTERM_CC_FAT	GO:0015629~actin cytoskeleton	21	GSN, PDCD6IP, WDR1, TPM3, ACTN1, SWAP70, RDX, IQGAP1, ACTN4, CORO1C, LASP1, ARPC2, CAPZB, CFL2, FSCN1, FLNA, EZR, SPTAN1, SPTBN1, VCL, SH3GL1	3.5494e-05
GOTERM_CC_FAT	GO:0005925~focal adhesion	13	GSN, ACTN1, RDX, MSN, IQGAP1, ACTN4, LASP1, ARPC2, CAPN2, EZR, TLN1, VCL, PLEC	4.4436e-05
GOTERM_CC_FAT	GO:0005924~cell-substrate adherens junction	13	GSN, ACTN1, RDX, MSN, IQGAP1, ACTN4, LASP1, ARPC2, CAPN2, EZR, TLN1, VCL, PLEC	5.42969e-05
GOTERM_CC_FAT	GO:0030055~cell-substrate junction	13	GSN, ACTN1, RDX, MSN, IQGAP1, ACTN4, LASP1, ARPC2, CAPN2, EZR, TLN1, VCL, PLEC	6.5809e-05
GOTERM_CC_FAT	GO:0044448~cell cortex part	13	GSN, WDR1, TPM3, ACTN1, RDX, IQGAP1, ACTN4, LASP1, CAPZB, FLNA, SPTAN1, SPTBN1, VCL	6.5809e-05
GOTERM_CC_FAT	GO:0070161~anchoring junction	17	GSN, ACTN1, RDX, MSN, IQGAP1, ACTN4, RTN4, LASP1, ARPC2, CAPN2, EZR, TLN1, SPTAN1, ADA, VCL, SH3GL1, PLEC	9.42604e-05
GOTERM_CC_FAT	GO:0005938~cell cortex	16	GSN, WDR1, TPM3, ACTN1, RDX, HIP1R, IQGAP1, ACTN4, LASP1, CAPZB, FSCN1, FLNA, EZR, SPTAN1, SPTBN1, VCL	0.000105677
GOTERM_CC_FAT	GO:0099512~supramolecular fiber	27	CUL3, LTBP4, IQGAP1, LMNB1, LMAN1, CAPZB, CAPN6, DPYSL2, CFL2, FLNA, SPTAN1, SPTBN1, CCT5, COL27A1, TPM3, ACTN1, NME2, ACTN4, DNM1, NME1, DYNC1LI1, ARPC2, TCP1, VIM, EZR, VCL, PLEC	0.000143069
GOTERM_CC_FAT	GO:0099081~supramolecular polymer	27	CUL3, LTBP4, IQGAP1, LMNB1, LMAN1, CAPZB, CAPN6, DPYSL2, CFL2, FLNA, SPTAN1, SPTBN1, CCT5, COL27A1, TPM3, ACTN1, NME2, ACTN4, DNM1, NME1, DYNC1LI1, ARPC2, TCP1, VIM, EZR, VCL, PLEC	0.000148437
GOTERM_CC_FAT	GO:0099080~supramolecular complex	27	CUL3, LTBP4, IQGAP1, LMNB1, LMAN1, CAPZB, CAPN6, DPYSL2, CFL2, FLNA, SPTAN1, SPTBN1, CCT5, COL27A1, TPM3, ACTN1, NME2, ACTN4, DNM1, NME1, DYNC1LI1, ARPC2, TCP1, VIM, EZR, VCL, PLEC	0.000148437
GOTERM_CC_FAT	GO:0005912~adherens junction	14	GSN, ACTN1, RDX, MSN, IQGAP1, ACTN4, LASP1, ARPC2, CAPN2, EZR, TLN1, SPTAN1, VCL, PLEC	0.000955203
GOTERM_CC_FAT	GO:0099513~polymeric cytoskeletal fiber	19	TPM3, ACTN1, CUL3, NME2, IQGAP1, DNM1, LMNB1, NME1, DYNC1LI1, ARPC2, CAPN6, DPYSL2, TCP1, FLNA, VIM, EZR, VCL, CCT5, PLEC	0.00664993
GOTERM_CC_FAT	GO:0030017~sarcomere	10	LMAN1, CAPZB, ACTN1, CFL2, FLNA, ACTN4, SPTAN1, SPTBN1, VCL, PLEC	0.00664993
GOTERM_CC_FAT	GO:0030018~Z disc	8	CAPZB, ACTN1, CFL2, FLNA, ACTN4, SPTAN1, VCL, PLEC	0.0082057
GOTERM_CC_FAT	GO:0044449~contractile fiber part	10	LMAN1, CAPZB, ACTN1, CFL2, FLNA, ACTN4, SPTAN1, SPTBN1, VCL, PLEC	0.0082057
GOTERM_CC_FAT	GO:0030016~myofibril	10	LMAN1, CAPZB, ACTN1, CFL2, FLNA, ACTN4, SPTAN1, SPTBN1, VCL, PLEC	0.0116314
GOTERM_CC_FAT	GO:0031674~I band	8	CAPZB, ACTN1, CFL2, FLNA, ACTN4, SPTAN1, VCL, PLEC	0.0116314
GOTERM_CC_FAT	GO:0043292~contractile fiber	10	LMAN1, CAPZB, ACTN1, CFL2, FLNA, ACTN4, SPTAN1, SPTBN1, VCL, PLEC	0.0141525
GOTERM_CC_FAT	GO:0005911~cell-cell junction	13	CBR1, PDCD6IP, WDR1, ACTN1, IQGAP1, ACTN4, VAPA, CAPZB, FSCN1, FLNA, PAK2, SPTAN1, VCL	0.0285052
GOTERM_CC_FAT	GO:0042641~actomyosin	6	PDCD6IP, TPM3, ACTN1, FSCN1, ACTN4, VCL	0.0315825
GOTERM_CC_FAT	GO:0032432~actin filament bundle	6	TPM3, ACTN1, FSCN1, FLNA, ACTN4, VCL	0.0315825
GOTERM_CC_FAT	GO:0005903~brush border	7	CAPZB, TPM3, ACTN1, FLNA, EZR, VCL, PLEC	0.0452185
GOTERM_CC_FAT	GO:0098862~cluster of actin-based cell projections	8	CAPZB, TPM3, ACTN1, RDX, FLNA, EZR, VCL, PLEC	0.055276
GOTERM_CC_FAT	GO:0005916~fascia adherens	3	ACTN1, SPTAN1, VCL	0.0642368
GOTERM_CC_FAT	GO:0001725~stress fiber	5	TPM3, ACTN1, FSCN1, ACTN4, VCL	0.0895415
GOTERM_CC_FAT	GO:0097517~contractile actin filament bundle	5	TPM3, ACTN1, FSCN1, ACTN4, VCL	0.0895415
GOTERM_CC_FAT	GO:0005884~actin filament	6	ARPC2, TPM3, ACTN1, FLNA, EZR, VCL	0.0952079
GOTERM_CC_FAT	GO:0005913~cell-cell adherens junction	3	ACTN1, SPTAN1, VCL	0.154806
GOTERM_CC_FAT	GO:0014704~intercalated disc	4	CAPZB, ACTN1, SPTAN1, VCL	0.179408
GOTERM_CC_FAT	GO:0044291~cell-cell contact zone	4	CAPZB, ACTN1, SPTAN1, VCL	0.309498
Annotation Cluster 2	Enrichment Score: 3.307798494180236
Category	Term	Count	Genes	FDR
GOTERM_CC_FAT	GO:0043005~neuron projection	34	PEBP1, IQGAP1, RTN4, EEA1, PURA, CAPZB, LAMP1, KHSRP, DPYSL2, CAPN2, FLNA, SPTAN1, SPTBN1, AP2M1, EIF4B, EIF5A, GSTO1, TPM3, ACTN1, ATP6AP2, HIP1R, NAP1L1, ACTN4, PGD, HNRNPAB, DNM1, SOD1, ARPC2, HNRNPA2B1, FSCN1, VIM, ADA, RAB7A, PLEC	0.00127027
GOTERM_CC_FAT	GO:0044456~synapse part	30	CUL3, PEBP1, RPL10A, RTN4, EEA1, PURA, LASP1, CAPZB, LAMP1, DPYSL2, FLNA, KPNA2, CTSD, SPTAN1, PAK2, SPTBN1, AP2M1, EIF4B, SH3GL1, LGI3, ACTN1, ATP6AP2, HIP1R, AP2B1, HNRNPAB, DNM1, COPS4, ARPC2, HNRNPA2B1, RAB7A	0.001391
GOTERM_CC_FAT	GO:0097458~neuron part	41	PEBP1, IQGAP1, RTN4, EEA1, PURA, CAPZB, LAMP1, KHSRP, DPYSL2, CAPN2, FLNA, CTSD, SPTAN1, SPTBN1, AP2M1, EIF4B, SH3GL1, EIF5A, GSTO1, TPM3, LGI3, ACTN1, RDX, ATP6AP2, HIP1R, NAP1L1, ACTN4, AP2B1, PGD, HNRNPAB, DNM1, SOD1, COPS4, PKM, ARPC2, HNRNPA2B1, FSCN1, VIM, ADA, RAB7A, PLEC	0.00171429
GOTERM_CC_FAT	GO:0044297~cell body	22	EIF5A, GSTO1, ATP6AP2, HIP1R, PEBP1, RTN4, SOD1, PURA, ARPC2, LAMP1, CAPZB, KHSRP, DPYSL2, TCP1, HNRNPA2B1, CAPN2, FLNA, VIM, EZR, ADA, CCT5, EIF4B	0.0052188
GOTERM_CC_FAT	GO:0045202~synapse	34	CUL3, PEBP1, RPL10A, RTN4, EEA1, PURA, LASP1, CAPZB, LAMP1, DPYSL2, FLNA, KPNA2, CTSD, SPTAN1, PAK2, SPTBN1, AP2M1, EIF4B, SH3GL1, EIF5A, LGI3, ACTN1, ATP6AP2, HIP1R, AP2B1, HNRNPAB, DNM1, COPS4, EIF5, ARPC2, EIF3L, HNRNPA2B1, NPTXR, RAB7A	0.00664993
GOTERM_CC_FAT	GO:0030425~dendrite	20	EIF5A, ACTN1, HIP1R, HNRNPAB, RTN4, DNM1, SOD1, PURA, ARPC2, LAMP1, CAPZB, KHSRP, DPYSL2, CAPN2, FSCN1, FLNA, ADA, SPTBN1, EIF4B, PLEC	0.00906685
GOTERM_CC_FAT	GO:0036477~somatodendritic compartment	22	EIF5A, ACTN1, HIP1R, PEBP1, HNRNPAB, RTN4, DNM1, SOD1, PURA, ARPC2, LAMP1, CAPZB, KHSRP, DPYSL2, HNRNPA2B1, CAPN2, FSCN1, FLNA, ADA, SPTBN1, EIF4B, PLEC	0.0650036
GOTERM_CC_FAT	GO:0043025~neuronal cell body	16	EIF5A, HIP1R, PEBP1, RTN4, SOD1, PURA, ARPC2, LAMP1, CAPZB, KHSRP, DPYSL2, HNRNPA2B1, CAPN2, FLNA, ADA, EIF4B	0.112905
Annotation Cluster 3	Enrichment Score: 2.7579933324541552
Category	Term	Count	Genes	FDR
GOTERM_CC_FAT	GO:0000323~lytic vacuole	15	ATP6AP2, PRDX6, SOD1, GALNS, DYNC1LI1, DPP7, LAMP1, CAPN2, MAN2B1, DNASE2, VPS36, CTSD, ADA, RAB7A, CTSB	0.0116314
GOTERM_CC_FAT	GO:0005764~lysosome	15	ATP6AP2, PRDX6, SOD1, GALNS, DYNC1LI1, DPP7, LAMP1, CAPN2, MAN2B1, DNASE2, VPS36, CTSD, ADA, RAB7A, CTSB	0.0116314
GOTERM_CC_FAT	GO:0005773~vacuole	15	ATP6AP2, PRDX6, SOD1, GALNS, DYNC1LI1, DPP7, LAMP1, CAPN2, MAN2B1, DNASE2, VPS36, CTSD, ADA, RAB7A, CTSB	0.0512546
Annotation Cluster 4	Enrichment Score: 2.5103082798000647
Category	Term	Count	Genes	FDR
GOTERM_CC_FAT	GO:0098589~membrane region	16	EIF5A, HIP1R, IQGAP1, AP2B1, CORO1C, LDHB, XPO1, CAPN2, EFHD2, NAE1, EZR, CTSD, VCL, PLCD1, AP2M1, CTSB	0.00394798
GOTERM_CC_FAT	GO:0045121~membrane raft	11	LDHB, CAPN2, EFHD2, NAE1, IQGAP1, EZR, CTSD, VCL, PLCD1, CTSB, CORO1C	0.0895415
GOTERM_CC_FAT	GO:0098857~membrane microdomain	11	LDHB, CAPN2, EFHD2, NAE1, IQGAP1, EZR, CTSD, VCL, PLCD1, CTSB, CORO1C	0.0895415
Annotation Cluster 5	Enrichment Score: 2.241651296430292
Category	Term	Count	Genes	FDR
GOTERM_CC_FAT	GO:0098794~postsynapse	22	ACTN1, CUL3, ATP6AP2, HIP1R, AP2B1, RPL10A, RTN4, DNM1, EEA1, PURA, LASP1, ARPC2, CAPZB, HNRNPA2B1, FLNA, KPNA2, PAK2, SPTAN1, SPTBN1, AP2M1, EIF4B, SH3GL1	0.00394798
GOTERM_CC_FAT	GO:0098978~glutamatergic synapse	18	ACTN1, CUL3, HIP1R, AP2B1, RTN4, DNM1, EEA1, PURA, ARPC2, HNRNPA2B1, FLNA, NPTXR, KPNA2, PAK2, SPTAN1, SPTBN1, AP2M1, SH3GL1	0.00664993
GOTERM_CC_FAT	GO:0014069~postsynaptic density	11	PURA, CAPZB, HNRNPA2B1, HIP1R, RPL10A, KPNA2, PAK2, RTN4, DNM1, SPTBN1, SH3GL1	0.134713
GOTERM_CC_FAT	GO:0032279~asymmetric synapse	11	PURA, CAPZB, HNRNPA2B1, HIP1R, RPL10A, KPNA2, PAK2, RTN4, DNM1, SPTBN1, SH3GL1	0.141835
GOTERM_CC_FAT	GO:0098984~neuron to neuron synapse	11	PURA, CAPZB, HNRNPA2B1, HIP1R, RPL10A, KPNA2, PAK2, RTN4, DNM1, SPTBN1, SH3GL1	0.151213
GOTERM_CC_FAT	GO:0099572~postsynaptic specialization	11	PURA, CAPZB, HNRNPA2B1, HIP1R, RPL10A, KPNA2, PAK2, RTN4, DNM1, SPTBN1, SH3GL1	0.194236
Annotation Cluster 6	Enrichment Score: 2.225402374438972
Category	Term	Count	Genes	FDR
GOTERM_CC_FAT	GO:0001726~ruffle	11	GSN, ARPC2, ACTN1, RDX, FSCN1, NME2, HIP1R, IQGAP1, TLN1, EZR, NME1	0.000429327
GOTERM_CC_FAT	GO:0031252~cell leading edge	16	GSN, ACTN1, RDX, ATP6AP2, NME2, HIP1R, IQGAP1, NME1, CORO1C, ARPC2, CAPZB, FSCN1, VIM, EZR, TLN1, SPTBN1	0.00127027
GOTERM_CC_FAT	GO:0030027~lamellipodium	8	GSN, ARPC2, CAPZB, ACTN1, RDX, FSCN1, NME2, CORO1C	0.0454589
Annotation Cluster 1	Enrichment Score: 4.661732364011975
Category	Term	Count	Genes	FDR
GOTERM_BP_FAT	GO:0043933~macromolecular complex subunit organization	43	SET, WDR1, GDA, CUL3, NOP2, PRPF19, RTN4, CAND1, CAPZB, CFL2, G3BP1, SPTAN1, SPTBN1, AP2M1, EIF4B, SH3GL1, EIF2A, EIF5A, GSN, PDCD6IP, PRMT1, ST13, SWAP70, RDX, HIP1R, MSN, NAP1L1, MIF, AP2B1, DNM1, EIF5, PKM, ARPC2, EIF3L, PPA1, FSCN1, EIF3G, HPRT1, ANP32B, TLN1, PLEC, ALDH9A1, FARSB	2.70958e-05
GOTERM_BP_FAT	GO:0022607~cellular component assembly	55	WDR1, GDA, PRPF19, LMNB1, CAPZB, CFL2, CTSD, SPTAN1, AP2M1, EIF2A, PDCD6IP, PRMT1, SWAP70, ACTN1, MIF, ACTN4, DNM1, PKM, PPA1, FSCN1, HPRT1, TLN1, EZR, VCL, RAB7A, ALDH9A1, PLEC, SET, CUL3, NOP2, LTBP4, IQGAP1, RTN4, CORO1C, CAND1, G3BP1, FLNA, PAK2, SPTBN1, EIF4B, GSN, ST13, RDX, HIP1R, MSN, NAP1L1, AP2B1, PRDX6, EIF5, ARPC2, EIF3L, EIF3G, CIAPIN1, ANP32B, FARSB	5.02384e-05
GOTERM_BP_FAT	GO:0044085~cellular component biogenesis	57	WDR1, GDA, RPL10A, PRPF19, LMNB1, XPO1, CAPZB, CFL2, CTSD, SPTAN1, AP2M1, EIF2A, PDCD6IP, PRMT1, SWAP70, ACTN1, MIF, ACTN4, DNM1, PKM, PPA1, FSCN1, HPRT1, TLN1, EZR, VCL, RAB7A, ALDH9A1, PLEC, SET, CUL3, NOP2, LTBP4, IQGAP1, RTN4, CORO1C, CAND1, G3BP1, FLNA, PAK2, SPTBN1, EIF4B, GSN, ST13, RDX, HIP1R, MSN, NAP1L1, AP2B1, PRDX6, EIF5, ARPC2, EIF3L, EIF3G, CIAPIN1, ANP32B, FARSB	0.000133271
GOTERM_BP_FAT	GO:0065003~macromolecular complex assembly	37	SET, GDA, CUL3, NOP2, PRPF19, RTN4, CAND1, CAPZB, G3BP1, SPTAN1, SPTBN1, AP2M1, EIF4B, EIF2A, GSN, PDCD6IP, PRMT1, ST13, RDX, HIP1R, MSN, NAP1L1, MIF, AP2B1, DNM1, EIF5, PKM, ARPC2, EIF3L, PPA1, FSCN1, EIF3G, HPRT1, ANP32B, TLN1, ALDH9A1, FARSB	0.000169119
GOTERM_BP_FAT	GO:0071822~protein complex subunit organization	29	WDR1, GDA, CUL3, RTN4, CAND1, CAPZB, CFL2, SPTAN1, SPTBN1, EIF4B, SH3GL1, EIF5A, GSN, PDCD6IP, PRMT1, SWAP70, RDX, HIP1R, MSN, MIF, AP2B1, DNM1, PKM, ARPC2, FSCN1, HPRT1, TLN1, ALDH9A1, FARSB	0.00178411
GOTERM_BP_FAT	GO:0070271~protein complex biogenesis	24	GSN, PDCD6IP, GDA, PRMT1, CUL3, RDX, HIP1R, MSN, MIF, AP2B1, RTN4, DNM1, CAND1, PKM, ARPC2, CAPZB, FSCN1, HPRT1, TLN1, SPTAN1, SPTBN1, EIF4B, ALDH9A1, FARSB	0.0133099
GOTERM_BP_FAT	GO:0006461~protein complex assembly	24	GSN, PDCD6IP, GDA, PRMT1, CUL3, RDX, HIP1R, MSN, MIF, AP2B1, RTN4, DNM1, CAND1, PKM, ARPC2, CAPZB, FSCN1, HPRT1, TLN1, SPTAN1, SPTBN1, EIF4B, ALDH9A1, FARSB	0.0133099
GOTERM_BP_FAT	GO:0034622~cellular macromolecular complex assembly	24	SET, GSN, GDA, RDX, NOP2, HIP1R, NAP1L1, AP2B1, PRPF19, RTN4, DNM1, CAND1, EIF5, ARPC2, CAPZB, EIF3L, PPA1, G3BP1, EIF3G, ANP32B, SPTAN1, SPTBN1, EIF4B, EIF2A	0.0137347
GOTERM_BP_FAT	GO:0043254~regulation of protein complex assembly	11	CAND1, GSN, ARPC2, CAPZB, GDA, RDX, FSCN1, HIP1R, MSN, SPTAN1, SPTBN1	0.2067
GOTERM_BP_FAT	GO:0043623~cellular protein complex assembly	13	GSN, GDA, RDX, HIP1R, AP2B1, RTN4, DNM1, CAND1, ARPC2, CAPZB, SPTAN1, SPTBN1, EIF4B	0.223986
Annotation Cluster 2	Enrichment Score: 4.0867255157639715
Category	Term	Count	Genes	FDR
GOTERM_BP_FAT	GO:0051130~positive regulation of cellular component organization	38	FEN1, WDR1, GDA, CUL3, PEBP1, IQGAP1, RTN4, CORO1C, LMAN1, NPEPPS, CAND1, TRIM28, CFL2, CAPN2, FLNA, SPTBN1, AP2M1, CCT5, SH3GL1, EIF5A, GSN, PDCD6IP, SWAP70, NME2, HIP1R, MSN, MIF, ACTN4, AP2B1, DNM1, SOD1, NME1, ARPC2, TCP1, HNRNPA2B1, FSCN1, UBE2N, EZR	2.70958e-05
GOTERM_BP_FAT	GO:0007015~actin filament organization	20	GSN, WDR1, TPM3, ACTN1, SWAP70, CUL3, RDX, HIP1R, ACTN4, CORO1C, ARPC2, CAPZB, CFL2, FSCN1, FLNA, EZR, PAK2, SPTAN1, SPTBN1, PLEC	2.70958e-05
GOTERM_BP_FAT	GO:0030834~regulation of actin filament depolymerization	9	GSN, ARPC2, WDR1, CAPZB, CFL2, SWAP70, RDX, SPTAN1, SPTBN1	2.70958e-05
GOTERM_BP_FAT	GO:0030042~actin filament depolymerization	9	GSN, ARPC2, WDR1, CAPZB, CFL2, SWAP70, RDX, SPTAN1, SPTBN1	4.27654e-05
GOTERM_BP_FAT	GO:0051493~regulation of cytoskeleton organization	21	GSN, PDCD6IP, WDR1, GDA, SWAP70, RDX, HIP1R, IQGAP1, DYNC1LI1, XPO1, ARPC2, CAPN6, CAPZB, CFL2, CAPN2, FSCN1, FLNA, PHPT1, PAK2, SPTAN1, SPTBN1	0.000133271
GOTERM_BP_FAT	GO:0033043~regulation of organelle organization	34	FEN1, WDR1, GDA, CUL3, PEBP1, IQGAP1, LMAN1, NPEPPS, XPO1, TRIM28, CAPZB, CAPN6, CFL2, CAPN2, FLNA, SPTAN1, PAK2, SPTBN1, CCT5, GSN, PDCD6IP, SWAP70, RDX, HIP1R, MSN, DYNC1LI1, ARPC2, PPA1, TCP1, HNRNPA2B1, FSCN1, UBE2N, EZR, PHPT1	0.000133271
GOTERM_BP_FAT	GO:0030036~actin cytoskeleton organization	23	GSN, PDCD6IP, WDR1, TPM3, ACTN1, SWAP70, CUL3, RDX, HIP1R, ACTN4, CORO1C, ARPC2, CAPZB, CFL2, FSCN1, FLNA, EZR, TLN1, PHPT1, PAK2, SPTAN1, SPTBN1, PLEC	0.000140403
GOTERM_BP_FAT	GO:0043624~cellular protein complex disassembly	11	EIF5A, GSN, ARPC2, WDR1, CAPZB, CFL2, SWAP70, RDX, SPTAN1, SPTBN1, SH3GL1	0.000169119
GOTERM_BP_FAT	GO:0043244~regulation of protein complex disassembly	10	EIF5A, GSN, ARPC2, WDR1, CAPZB, CFL2, SWAP70, RDX, SPTAN1, SPTBN1	0.000262205
GOTERM_BP_FAT	GO:0030029~actin filament-based process	24	GSN, PDCD6IP, WDR1, TPM3, ACTN1, SWAP70, CUL3, RDX, HIP1R, IQGAP1, ACTN4, CORO1C, ARPC2, CAPZB, CFL2, FSCN1, FLNA, EZR, TLN1, PHPT1, PAK2, SPTAN1, SPTBN1, PLEC	0.000262205
GOTERM_BP_FAT	GO:0051261~protein depolymerization	10	GSN, ARPC2, WDR1, CAPZB, CFL2, SWAP70, RDX, SPTAN1, SPTBN1, SH3GL1	0.00038233
GOTERM_BP_FAT	GO:1901879~regulation of protein depolymerization	9	GSN, ARPC2, WDR1, CAPZB, CFL2, SWAP70, RDX, SPTAN1, SPTBN1	0.000407629
GOTERM_BP_FAT	GO:0043241~protein complex disassembly	11	EIF5A, GSN, ARPC2, WDR1, CAPZB, CFL2, SWAP70, RDX, SPTAN1, SPTBN1, SH3GL1	0.000407629
GOTERM_BP_FAT	GO:0030835~negative regulation of actin filament depolymerization	7	GSN, ARPC2, CAPZB, SWAP70, RDX, SPTAN1, SPTBN1	0.000508072
GOTERM_BP_FAT	GO:0051128~regulation of cellular component organization	50	FEN1, WDR1, GDA, PEBP1, NPEPPS, XPO1, TRIM28, CAPZB, CAPN6, CFL2, DPYSL2, CAPN2, SPTAN1, AP2M1, SH3GL1, EIF5A, PDCD6IP, SWAP70, NME2, MIF, ACTN4, DNM1, NME1, DYNC1LI1, PPA1, TCP1, FSCN1, EZR, PHPT1, VCL, CUL3, IQGAP1, RTN4, CORO1C, LMAN1, CAND1, FLNA, PAK2, SPTBN1, CCT5, GSN, RDX, HIP1R, MSN, AP2B1, SOD1, ARPC2, HNRNPA2B1, UBE2N, VIM	0.000791457
GOTERM_BP_FAT	GO:0007010~cytoskeleton organization	32	WDR1, GDA, CUL3, IQGAP1, LMNB1, CORO1C, XPO1, CAPZB, CAPN6, DPYSL2, CFL2, FLNA, SPTAN1, PAK2, SPTBN1, GSN, PDCD6IP, TPM3, ACTN1, SWAP70, RDX, HIP1R, ACTN4, SOD1, DYNC1LI1, ARPC2, FSCN1, VIM, TLN1, EZR, PHPT1, PLEC	0.000791457
GOTERM_BP_FAT	GO:0032956~regulation of actin cytoskeleton organization	15	GSN, WDR1, SWAP70, RDX, HIP1R, IQGAP1, ARPC2, CAPZB, CFL2, FSCN1, FLNA, PHPT1, PAK2, SPTAN1, SPTBN1	0.000913992
GOTERM_BP_FAT	GO:0010638~positive regulation of organelle organization	21	FEN1, GSN, PDCD6IP, WDR1, GDA, SWAP70, CUL3, HIP1R, PEBP1, MSN, LMAN1, NPEPPS, ARPC2, TRIM28, CFL2, TCP1, HNRNPA2B1, FSCN1, UBE2N, FLNA, CCT5	0.00112813
GOTERM_BP_FAT	GO:0097435~supramolecular fiber organization	22	GSN, WDR1, GDA, TPM3, ACTN1, SWAP70, CUL3, RDX, HIP1R, ACTN4, CORO1C, ARPC2, CAPZB, CFL2, FSCN1, FLNA, VIM, EZR, PAK2, SPTAN1, SPTBN1, PLEC	0.00148273
GOTERM_BP_FAT	GO:0032984~macromolecular complex disassembly	11	EIF5A, GSN, ARPC2, WDR1, CAPZB, CFL2, SWAP70, RDX, SPTAN1, SPTBN1, SH3GL1	0.00148273
GOTERM_BP_FAT	GO:0051693~actin filament capping	6	GSN, ARPC2, CAPZB, RDX, SPTAN1, SPTBN1	0.00258099
GOTERM_BP_FAT	GO:0032970~regulation of actin filament-based process	15	GSN, WDR1, SWAP70, RDX, HIP1R, IQGAP1, ARPC2, CAPZB, CFL2, FSCN1, FLNA, PHPT1, PAK2, SPTAN1, SPTBN1	0.00258099
GOTERM_BP_FAT	GO:0030837~negative regulation of actin filament polymerization	7	GSN, ARPC2, CAPZB, RDX, HIP1R, SPTAN1, SPTBN1	0.00268026
GOTERM_BP_FAT	GO:0032535~regulation of cellular component size	15	GSN, WDR1, SWAP70, RDX, HIP1R, MSN, RTN4, ARPC2, CAPZB, CFL2, DPYSL2, EZR, SPTAN1, SPTBN1, AP2M1	0.003272
GOTERM_BP_FAT	GO:0022411~cellular component disassembly	14	EIF5A, GSN, WDR1, SWAP70, RDX, UFM1, ARPC2, CAPZB, CFL2, FSCN1, DNASE2, SPTAN1, SPTBN1, SH3GL1	0.00360993
GOTERM_BP_FAT	GO:0008064~regulation of actin polymerization or depolymerization	10	GSN, ARPC2, WDR1, CAPZB, CFL2, SWAP70, RDX, HIP1R, SPTAN1, SPTBN1	0.00503316
GOTERM_BP_FAT	GO:1901880~negative regulation of protein depolymerization	7	GSN, ARPC2, CAPZB, SWAP70, RDX, SPTAN1, SPTBN1	0.00511827
GOTERM_BP_FAT	GO:0030832~regulation of actin filament length	10	GSN, ARPC2, WDR1, CAPZB, CFL2, SWAP70, RDX, HIP1R, SPTAN1, SPTBN1	0.00511827
GOTERM_BP_FAT	GO:0032272~negative regulation of protein polymerization	7	GSN, ARPC2, CAPZB, RDX, HIP1R, SPTAN1, SPTBN1	0.00603659
GOTERM_BP_FAT	GO:0043242~negative regulation of protein complex disassembly	7	GSN, ARPC2, CAPZB, SWAP70, RDX, SPTAN1, SPTBN1	0.00610377
GOTERM_BP_FAT	GO:0008154~actin polymerization or depolymerization	10	GSN, ARPC2, WDR1, CAPZB, CFL2, SWAP70, RDX, HIP1R, SPTAN1, SPTBN1	0.0107789
GOTERM_BP_FAT	GO:1902904~negative regulation of supramolecular fiber organization	9	GSN, ARPC2, CAPZB, SWAP70, RDX, HIP1R, PAK2, SPTAN1, SPTBN1	0.0109308
GOTERM_BP_FAT	GO:0051494~negative regulation of cytoskeleton organization	9	GSN, ARPC2, CAPZB, SWAP70, RDX, HIP1R, PAK2, SPTAN1, SPTBN1	0.0110943
GOTERM_BP_FAT	GO:1902589~single-organism organelle organization	33	FEN1, WDR1, GDA, CUL3, RTN4, CORO1C, EEA1, CAPZB, CFL2, FLNA, SPTAN1, PAK2, SPTBN1, GSN, PDCD6IP, TPM3, ACTN1, SWAP70, RDX, ATP6AP2, HIP1R, ACTN4, SOD1, DYNC1LI1, UFM1, ARPC2, FSCN1, VIM, TLN1, EZR, PHPT1, RAB7A, PLEC	0.0116256
GOTERM_BP_FAT	GO:1902903~regulation of supramolecular fiber organization	13	GSN, WDR1, GDA, SWAP70, RDX, HIP1R, ARPC2, CAPZB, CFL2, FLNA, PAK2, SPTAN1, SPTBN1	0.012633
GOTERM_BP_FAT	GO:0090066~regulation of anatomical structure size	16	GSN, WDR1, SWAP70, RDX, HIP1R, MSN, RTN4, SOD1, ARPC2, CAPZB, CFL2, DPYSL2, EZR, SPTAN1, SPTBN1, AP2M1	0.0179288
GOTERM_BP_FAT	GO:0051017~actin filament bundle assembly	8	ACTN1, SWAP70, CUL3, FSCN1, FLNA, ACTN4, EZR, PAK2	0.0316316
GOTERM_BP_FAT	GO:0061572~actin filament bundle organization	8	ACTN1, SWAP70, CUL3, FSCN1, FLNA, ACTN4, EZR, PAK2	0.0338252
GOTERM_BP_FAT	GO:0051016~barbed-end actin filament capping	4	GSN, ARPC2, CAPZB, RDX	0.0415245
GOTERM_BP_FAT	GO:0044087~regulation of cellular component biogenesis	21	GSN, PDCD6IP, GDA, SWAP70, RDX, HIP1R, MSN, IQGAP1, CORO1C, CAND1, ARPC2, CAPZB, PPA1, FSCN1, FLNA, EZR, PAK2, SPTAN1, SPTBN1, VCL, RAB7A	0.0475602
GOTERM_BP_FAT	GO:0051129~negative regulation of cellular component organization	18	GSN, SWAP70, RDX, HIP1R, ACTN4, RTN4, CORO1C, DYNC1LI1, LMAN1, ARPC2, CAPZB, PPA1, FLNA, VIM, PAK2, SPTAN1, SPTBN1, AP2M1	0.0549244
GOTERM_BP_FAT	GO:0031333~negative regulation of protein complex assembly	7	GSN, ARPC2, CAPZB, RDX, HIP1R, SPTAN1, SPTBN1	0.0573877
GOTERM_BP_FAT	GO:0010639~negative regulation of organelle organization	12	DYNC1LI1, LMAN1, GSN, ARPC2, CAPZB, PPA1, SWAP70, RDX, HIP1R, PAK2, SPTAN1, SPTBN1	0.0602104
GOTERM_BP_FAT	GO:1902905~positive regulation of supramolecular fiber organization	8	GSN, ARPC2, WDR1, GDA, CFL2, SWAP70, HIP1R, FLNA	0.0730893
GOTERM_BP_FAT	GO:0030041~actin filament polymerization	7	GSN, ARPC2, CAPZB, RDX, HIP1R, SPTAN1, SPTBN1	0.0922582
GOTERM_BP_FAT	GO:0030833~regulation of actin filament polymerization	7	GSN, ARPC2, CAPZB, RDX, HIP1R, SPTAN1, SPTBN1	0.100749
GOTERM_BP_FAT	GO:0032271~regulation of protein polymerization	8	GSN, ARPC2, CAPZB, GDA, RDX, HIP1R, SPTAN1, SPTBN1	0.110071
GOTERM_BP_FAT	GO:0051495~positive regulation of cytoskeleton organization	8	GSN, ARPC2, WDR1, GDA, CFL2, SWAP70, HIP1R, FLNA	0.113386
GOTERM_BP_FAT	GO:0051258~protein polymerization	9	GSN, ARPC2, CAPZB, GDA, RDX, HIP1R, SPTAN1, DNM1, SPTBN1	0.123437
GOTERM_BP_FAT	GO:0043254~regulation of protein complex assembly	11	CAND1, GSN, ARPC2, CAPZB, GDA, RDX, FSCN1, HIP1R, MSN, SPTAN1, SPTBN1	0.2067
GOTERM_BP_FAT	GO:0043623~cellular protein complex assembly	13	GSN, GDA, RDX, HIP1R, AP2B1, RTN4, DNM1, CAND1, ARPC2, CAPZB, SPTAN1, SPTBN1, EIF4B	0.223986
GOTERM_BP_FAT	GO:0044089~positive regulation of cellular component biogenesis	12	CAND1, GSN, PDCD6IP, ARPC2, GDA, SWAP70, FSCN1, HIP1R, MSN, FLNA, IQGAP1, RAB7A	0.286544
GOTERM_BP_FAT	GO:0031334~positive regulation of protein complex assembly	7	CAND1, GSN, ARPC2, GDA, FSCN1, HIP1R, MSN	0.437753
GOTERM_BP_FAT	GO:0045010~actin nucleation	3	GSN, ARPC2, HIP1R	0.587016
GOTERM_BP_FAT	GO:0032273~positive regulation of protein polymerization	4	GSN, ARPC2, GDA, HIP1R	0.697065
GOTERM_BP_FAT	GO:0030838~positive regulation of actin filament polymerization	3	GSN, ARPC2, HIP1R	0.921372
Annotation Cluster 3	Enrichment Score: 3.641296590351046
Category	Term	Count	Genes	FDR
GOTERM_BP_FAT	GO:0009719~response to endogenous stimulus	40	GSTP1, HTRA3, AK2, LTBP4, PEBP1, IQGAP1, LMNB1, PSMB2, DPYSL2, CAPN2, A2M, CTSD, PAK2, CTSB, EIF5A, DDX17, CBR1, GSN, RDX, APLP1, NME2, NAP1L1, MIF, HNRNPAB, DNM1, SOD1, NME1, DNAJA1, DYNC1LI1, UFM1, PKM, ARPC2, CILP, HNRNPA2B1, UBE2O, HPRT1, VIM, EZR, PLCD1, ADA	0.00148273
GOTERM_BP_FAT	GO:0010033~response to organic substance	56	EIF4A2, PEBP1, RPL10A, LMNB1, XPO1, KHSRP, DPYSL2, CAPN2, CTSD, CTSB, EIF5A, DDX17, CBR1, APLP1, NME2, MIF, ACTN4, DNM1, NME1, DYNC1LI1, MTAP, PKM, COL6A2, B3GNT2, HPRT1, EZR, GSTP1, CUL3, HTRA3, AK2, LTBP4, IQGAP1, FSTL1, STIP1, PSMB2, A2M, PAK2, RGD1561694, GSN, SDF2L1, RDX, MSN, NAP1L1, HNRNPAB, SOD1, DNAJA1, UFM1, NPLOC4, ARPC2, CILP, HNRNPA2B1, UBE2O, HDGF, VIM, PLCD1, ADA	0.00610377
GOTERM_BP_FAT	GO:0070887~cellular response to chemical stimulus	50	EIF4A2, LMNB1, NPEPPS, XPO1, KHSRP, CAPN2, CTSD, CTSB, EIF5A, DDX17, CBR1, GSTO1, SWAP70, APLP1, NME2, MIF, ACTN4, NME1, DYNC1LI1, PKM, DDAH1, B3GNT2, HPRT1, EZR, PLEC, GSTP1, CUL3, HTRA3, LTBP4, IQGAP1, FSTL1, RTN4, STIP1, PAK2, GSN, SDF2L1, RDX, MSN, NAP1L1, HNRNPAB, SOD1, DNAJA1, UFM1, ARPC2, GSTA3, CILP, HNRNPA2B1, UBE2O, HDGF, VIM	0.0137347
GOTERM_BP_FAT	GO:0071310~cellular response to organic substance	42	EIF4A2, GSTP1, CUL3, HTRA3, LTBP4, IQGAP1, FSTL1, LMNB1, STIP1, XPO1, KHSRP, CAPN2, CTSD, PAK2, CTSB, EIF5A, DDX17, GSN, SDF2L1, RDX, APLP1, NME2, MSN, NAP1L1, MIF, ACTN4, HNRNPAB, SOD1, NME1, DNAJA1, DYNC1LI1, UFM1, PKM, ARPC2, CILP, HNRNPA2B1, UBE2O, B3GNT2, HDGF, HPRT1, VIM, EZR	0.0262095
GOTERM_BP_FAT	GO:0071495~cellular response to endogenous stimulus	26	GSTP1, HTRA3, LTBP4, IQGAP1, LMNB1, CAPN2, CTSD, PAK2, CTSB, EIF5A, DDX17, RDX, APLP1, NAP1L1, HNRNPAB, SOD1, DNAJA1, DYNC1LI1, UFM1, PKM, ARPC2, CILP, UBE2O, HPRT1, VIM, EZR	0.0735269
Annotation Cluster 4	Enrichment Score: 3.5574384986839473
Category	Term	Count	Genes	FDR
GOTERM_BP_FAT	GO:0009057~macromolecule catabolic process	27	FEN1, SF3B3, CUL3, CUL1, PRPF19, PSMB7, XPO1, DPP7, PSMB2, KHSRP, CAPN2, FLNA, CTSD, VPS36, CTSB, PDCD6IP, SDF2L1, RDX, MSN, HNRNPAB, NPLOC4, PSMA2, UBE2N, TPP2, DNASE2, EZR, RAB7A	0.00511827
GOTERM_BP_FAT	GO:0006508~proteolysis	34	SF3B3, CUL3, HTRA3, CUL1, PEBP1, PRPF19, CNDP2, PSMB7, NPEPPS, XPO1, DPP7, DNPEP, CAPN6, PSMB2, CAPN2, A2M, CTSD, VPS36, PAK2, CTSB, GSN, PDCD6IP, SDF2L1, ATP6AP2, HIP1R, COPS4, DAP, NPLOC4, PSMA2, UBE2N, UBE2O, TPP2, LAP3, ANP32B	0.0058608
GOTERM_BP_FAT	GO:0030163~protein catabolic process	23	SF3B3, SDF2L1, PDCD6IP, CUL3, RDX, CUL1, MSN, PRPF19, PSMB7, XPO1, DPP7, NPLOC4, PSMB2, PSMA2, CAPN2, UBE2N, FLNA, TPP2, EZR, VPS36, CTSD, RAB7A, CTSB	0.00610377
GOTERM_BP_FAT	GO:0044265~cellular macromolecule catabolic process	23	FEN1, SDF2L1, PDCD6IP, CUL3, RDX, CUL1, MSN, PRPF19, HNRNPAB, PSMB7, XPO1, DPP7, NPLOC4, PSMB2, PSMA2, KHSRP, CAPN2, UBE2N, DNASE2, EZR, VPS36, RAB7A, CTSB	0.00931259
GOTERM_BP_FAT	GO:0044257~cellular protein catabolic process	19	SDF2L1, PDCD6IP, CUL3, RDX, CUL1, MSN, PRPF19, PSMB7, XPO1, DPP7, NPLOC4, PSMB2, PSMA2, CAPN2, UBE2N, EZR, VPS36, RAB7A, CTSB	0.0163541
GOTERM_BP_FAT	GO:0051603~proteolysis involved in cellular protein catabolic process	14	SDF2L1, PDCD6IP, CUL3, CUL1, PRPF19, PSMB7, XPO1, NPLOC4, PSMB2, PSMA2, CAPN2, UBE2N, VPS36, CTSB	0.216272
Annotation Cluster 5	Enrichment Score: 3.211637196329691
Category	Term	Count	Genes	FDR
GOTERM_BP_FAT	GO:0009719~response to endogenous stimulus	40	GSTP1, HTRA3, AK2, LTBP4, PEBP1, IQGAP1, LMNB1, PSMB2, DPYSL2, CAPN2, A2M, CTSD, PAK2, CTSB, EIF5A, DDX17, CBR1, GSN, RDX, APLP1, NME2, NAP1L1, MIF, HNRNPAB, DNM1, SOD1, NME1, DNAJA1, DYNC1LI1, UFM1, PKM, ARPC2, CILP, HNRNPA2B1, UBE2O, HPRT1, VIM, EZR, PLCD1, ADA	0.00148273
GOTERM_BP_FAT	GO:0010033~response to organic substance	56	EIF4A2, PEBP1, RPL10A, LMNB1, XPO1, KHSRP, DPYSL2, CAPN2, CTSD, CTSB, EIF5A, DDX17, CBR1, APLP1, NME2, MIF, ACTN4, DNM1, NME1, DYNC1LI1, MTAP, PKM, COL6A2, B3GNT2, HPRT1, EZR, GSTP1, CUL3, HTRA3, AK2, LTBP4, IQGAP1, FSTL1, STIP1, PSMB2, A2M, PAK2, RGD1561694, GSN, SDF2L1, RDX, MSN, NAP1L1, HNRNPAB, SOD1, DNAJA1, UFM1, NPLOC4, ARPC2, CILP, HNRNPA2B1, UBE2O, HDGF, VIM, PLCD1, ADA	0.00610377
GOTERM_BP_FAT	GO:0010243~response to organonitrogen compound	24	GSN, GSTP1, APLP1, NME2, PEBP1, NAP1L1, MIF, IQGAP1, HNRNPAB, DNM1, SOD1, NME1, PKM, ARPC2, PSMB2, DPYSL2, CAPN2, HPRT1, VIM, EZR, CTSD, ADA, PLCD1, CTSB	0.0456678
GOTERM_BP_FAT	GO:1901700~response to oxygen-containing compound	35	GSTP1, PEBP1, IQGAP1, RPL10A, LMNB1, XPO1, DPYSL2, CAPN2, A2M, CTSD, CTSB, RGD1561694, CBR1, GSN, APLP1, NME2, MSN, NAP1L1, MIF, PRDX6, HNRNPAB, DNM1, SOD1, NME1, MTAP, PKM, ARPC2, COL6A2, HPRT1, VIM, NPTXR, EZR, PLCD1, ADA, PLEC	0.0486955
GOTERM_BP_FAT	GO:1901698~response to nitrogen compound	25	GSTP1, PEBP1, IQGAP1, PSMB2, DPYSL2, CAPN2, CTSD, CTSB, GSN, APLP1, NME2, NAP1L1, MIF, HNRNPAB, DNM1, SOD1, NME1, PKM, ARPC2, HNRNPA2B1, HPRT1, VIM, EZR, PLCD1, ADA	0.0666085
GOTERM_BP_FAT	GO:0014070~response to organic cyclic compound	24	DDX17, CBR1, GSN, GSTP1, APLP1, PEBP1, MSN, MIF, LMNB1, SOD1, NME1, DNAJA1, UFM1, MTAP, ARPC2, PSMB2, DPYSL2, HNRNPA2B1, VIM, EZR, A2M, PAK2, ADA, CTSB	0.111528
Annotation Cluster 6	Enrichment Score: 3.039789069070962
Category	Term	Count	Genes	FDR
GOTERM_BP_FAT	GO:0008219~cell death	39	SET, GSTP1, GLO1, CUL3, CUL1, TNFRSF11B, FSTL1, LMNB1, LAMP1, CAPN2, FLNA, NAE1, CTSD, PAK2, CTSB, EIF5A, GSN, PDCD6IP, SDF2L1, API5, NME2, HIP1R, MIF, ACTN4, AP2B1, SOD1, DNAJA1, DAP, UFM1, PKM, VAPA, TCP1, UBE2O, HDGF, DNASE2, CIAPIN1, ANP32B, ADA, UBE2M	0.00331659
GOTERM_BP_FAT	GO:0012501~programmed cell death	36	SET, GSTP1, GLO1, CUL3, CUL1, TNFRSF11B, FSTL1, LMNB1, LAMP1, CAPN2, FLNA, NAE1, CTSD, PAK2, EIF5A, GSN, PDCD6IP, SDF2L1, API5, NME2, HIP1R, MIF, ACTN4, SOD1, DNAJA1, DAP, UFM1, PKM, TCP1, UBE2O, HDGF, DNASE2, CIAPIN1, ANP32B, ADA, UBE2M	0.00511827
GOTERM_BP_FAT	GO:0006915~apoptotic process	32	SET, GSTP1, GLO1, CUL3, CUL1, TNFRSF11B, FSTL1, LMNB1, CAPN2, FLNA, NAE1, CTSD, PAK2, EIF5A, GSN, PDCD6IP, API5, NME2, HIP1R, MIF, SOD1, DNAJA1, DAP, UFM1, TCP1, UBE2O, HDGF, DNASE2, CIAPIN1, ANP32B, ADA, UBE2M	0.0253109
GOTERM_BP_FAT	GO:0042981~regulation of apoptotic process	28	SET, GSTP1, GLO1, FSTL1, CAPN2, FLNA, NAE1, CTSD, PAK2, EIF5A, GSN, SDF2L1, API5, NME2, HIP1R, MIF, ACTN4, SOD1, DNAJA1, DAP, UFM1, TCP1, UBE2O, HDGF, CIAPIN1, ANP32B, ADA, UBE2M	0.0412473
GOTERM_BP_FAT	GO:0043067~regulation of programmed cell death	28	SET, GSTP1, GLO1, FSTL1, CAPN2, FLNA, NAE1, CTSD, PAK2, EIF5A, GSN, SDF2L1, API5, NME2, HIP1R, MIF, ACTN4, SOD1, DNAJA1, DAP, UFM1, TCP1, UBE2O, HDGF, CIAPIN1, ANP32B, ADA, UBE2M	0.0475602
GOTERM_BP_FAT	GO:0010941~regulation of cell death	30	SET, GSTP1, GLO1, FSTL1, CAPN2, FLNA, NAE1, CTSD, PAK2, CTSB, EIF5A, GSN, SDF2L1, API5, NME2, HIP1R, MIF, ACTN4, AP2B1, SOD1, DNAJA1, DAP, UFM1, TCP1, UBE2O, HDGF, CIAPIN1, ANP32B, ADA, UBE2M	0.0499222
GOTERM_BP_FAT	GO:0060548~negative regulation of cell death	21	EIF5A, SET, API5, GSTP1, GLO1, NME2, HIP1R, MIF, AP2B1, FSTL1, SOD1, DNAJA1, UFM1, FLNA, UBE2O, HDGF, CIAPIN1, ANP32B, PAK2, ADA, CTSB	0.0767815
GOTERM_BP_FAT	GO:0043066~negative regulation of apoptotic process	19	EIF5A, SET, API5, GSTP1, GLO1, NME2, HIP1R, MIF, FSTL1, SOD1, DNAJA1, UFM1, FLNA, UBE2O, HDGF, CIAPIN1, ANP32B, PAK2, ADA	0.0790312
GOTERM_BP_FAT	GO:0043069~negative regulation of programmed cell death	19	EIF5A, SET, API5, GSTP1, GLO1, NME2, HIP1R, MIF, FSTL1, SOD1, DNAJA1, UFM1, FLNA, UBE2O, HDGF, CIAPIN1, ANP32B, PAK2, ADA	0.0963072
Annotation Cluster 7	Enrichment Score: 2.995361266753418
Category	Term	Count	Genes	FDR
GOTERM_BP_FAT	GO:0030029~actin filament-based process	24	GSN, PDCD6IP, WDR1, TPM3, ACTN1, SWAP70, CUL3, RDX, HIP1R, IQGAP1, ACTN4, CORO1C, ARPC2, CAPZB, CFL2, FSCN1, FLNA, EZR, TLN1, PHPT1, PAK2, SPTAN1, SPTBN1, PLEC	0.000262205
GOTERM_BP_FAT	GO:0034330~cell junction organization	13	PDCD6IP, WDR1, ACTN1, RDX, IQGAP1, ACTN4, CORO1C, FSCN1, FLNA, TLN1, PAK2, VCL, PLEC	0.00258099
GOTERM_BP_FAT	GO:0045216~cell-cell junction organization	12	PDCD6IP, WDR1, ACTN1, RDX, FSCN1, FLNA, IQGAP1, ACTN4, PAK2, VCL, CORO1C, PLEC	0.00435641
GOTERM_BP_FAT	GO:0034329~cell junction assembly	11	PDCD6IP, WDR1, ACTN1, FSCN1, IQGAP1, ACTN4, TLN1, PAK2, VCL, CORO1C, PLEC	0.00801275
GOTERM_BP_FAT	GO:0034332~adherens junction organization	7	ACTN1, RDX, IQGAP1, PAK2, VCL, CORO1C, PLEC	0.0346152
GOTERM_BP_FAT	GO:0007044~cell-substrate junction assembly	6	ACTN1, IQGAP1, TLN1, VCL, CORO1C, PLEC	0.0475602
GOTERM_BP_FAT	GO:0034333~adherens junction assembly	5	ACTN1, IQGAP1, PAK2, VCL, CORO1C	0.111528
GOTERM_BP_FAT	GO:0043297~apical junction assembly	5	PDCD6IP, WDR1, ACTN4, PAK2, VCL	0.132626
GOTERM_BP_FAT	GO:0007043~cell-cell junction assembly	6	PDCD6IP, WDR1, FSCN1, ACTN4, PAK2, VCL	0.14458
GOTERM_BP_FAT	GO:0031589~cell-substrate adhesion	8	ARPC2, ACTN1, FLNA, IQGAP1, ACTN4, EDIL3, VCL, CORO1C	0.423825
GOTERM_BP_FAT	GO:0070830~bicellular tight junction assembly	3	PDCD6IP, ACTN4, PAK2	0.769877
Annotation Cluster 8	Enrichment Score: 2.747424861655977
Category	Term	Count	Genes	FDR
GOTERM_BP_FAT	GO:1903827~regulation of cellular protein localization	21	GSN, RDX, MSN, IQGAP1, AP2B1, RTN4, DNAJA1, LMAN1, NPEPPS, UFM1, XPO1, ARPC2, TRIM28, CILP, TCP1, FLNA, ANP32B, EZR, SPTBN1, AP2M1, CCT5	0.000262205
GOTERM_BP_FAT	GO:0034613~cellular protein localization	38	VPS29, YWHAB, IQGAP1, PRPF19, RTN4, LMNB1, PURA, LMAN1, NPEPPS, XPO1, TRIM28, LAMP1, FLNA, KPNA2, VPS36, SPTBN1, AP2M1, CCT5, GSN, RDX, MSN, AP2B1, DNAJA1, UFM1, NPLOC4, ARPC2, VAPA, PPA1, CILP, TCP1, HNRNPA2B1, HDGF, ANP32B, NPTXR, EZR, VCL, RAB7A, PLEC	0.000791457
GOTERM_BP_FAT	GO:0060341~regulation of cellular localization	27	IQGAP1, RTN4, LMAN1, NPEPPS, XPO1, TRIM28, LAMP1, FLNA, SPTBN1, AP2M1, CCT5, SH3GL1, GSN, GSTO1, RDX, MSN, AP2B1, HNRNPAB, DNM1, DNAJA1, UFM1, ARPC2, PPA1, CILP, TCP1, ANP32B, EZR	0.000791457
GOTERM_BP_FAT	GO:0070727~cellular macromolecule localization	38	VPS29, YWHAB, IQGAP1, PRPF19, RTN4, LMNB1, PURA, LMAN1, NPEPPS, XPO1, TRIM28, LAMP1, FLNA, KPNA2, VPS36, SPTBN1, AP2M1, CCT5, GSN, RDX, MSN, AP2B1, DNAJA1, UFM1, NPLOC4, ARPC2, VAPA, PPA1, CILP, TCP1, HNRNPA2B1, HDGF, ANP32B, NPTXR, EZR, VCL, RAB7A, PLEC	0.000878714
GOTERM_BP_FAT	GO:0032386~regulation of intracellular transport	18	RDX, MSN, DNM1, LMAN1, NPEPPS, UFM1, XPO1, ARPC2, LAMP1, TRIM28, PPA1, CILP, FLNA, ANP32B, EZR, SPTBN1, AP2M1, SH3GL1	0.00197236
GOTERM_BP_FAT	GO:0046907~intracellular transport	33	VPS29, YWHAB, CUL3, PURA, LMAN1, NPEPPS, XPO1, TRIM28, LAMP1, DPYSL2, FLNA, KPNA2, VPS36, SPTBN1, AP2M1, SH3GL1, RDX, MSN, ACTN4, AP2B1, DNM1, SOD1, UFM1, NPLOC4, ARPC2, VAPA, PPA1, CILP, HNRNPA2B1, UBE2O, ANP32B, EZR, RAB7A	0.00261896
GOTERM_BP_FAT	GO:1903829~positive regulation of cellular protein localization	14	RDX, MSN, IQGAP1, AP2B1, RTN4, NPEPPS, ARPC2, TRIM28, TCP1, FLNA, ANP32B, EZR, SPTBN1, CCT5	0.00307302
GOTERM_BP_FAT	GO:0033365~protein localization to organelle	23	RDX, MSN, RTN4, LMNB1, DNAJA1, LMAN1, NPEPPS, UFM1, XPO1, VAPA, LAMP1, TRIM28, CILP, TCP1, FLNA, HDGF, NPTXR, EZR, KPNA2, VPS36, SPTBN1, CCT5, RAB7A	0.00350739
GOTERM_BP_FAT	GO:0032880~regulation of protein localization	24	GSN, SWAP70, RDX, MSN, IQGAP1, AP2B1, RTN4, DNAJA1, LMAN1, NPEPPS, UFM1, XPO1, ARPC2, TRIM28, CILP, TCP1, FLNA, ANP32B, EZR, CTSD, SPTBN1, VCL, AP2M1, CCT5	0.00412187
GOTERM_BP_FAT	GO:0051641~cellular localization	48	VPS29, YWHAB, CUL3, IQGAP1, PRPF19, RTN4, LMNB1, PURA, LMAN1, NPEPPS, XPO1, TRIM28, LAMP1, DPYSL2, FLNA, KPNA2, VPS36, SPTBN1, AP2M1, CCT5, SH3GL1, GSN, GSTO1, RDX, ATP6AP2, MSN, ACTN4, AP2B1, HNRNPAB, DNM1, SOD1, DNAJA1, UFM1, NPLOC4, ARPC2, VAPA, PPA1, CILP, TCP1, HNRNPA2B1, UBE2O, HDGF, ANP32B, NPTXR, EZR, VCL, RAB7A, PLEC	0.00412187
GOTERM_BP_FAT	GO:0008104~protein localization	43	VPS29, YWHAB, IQGAP1, PRPF19, RTN4, LMNB1, CORO1C, PURA, LMAN1, NPEPPS, XPO1, TRIM28, LAMP1, FLNA, KPNA2, CTSD, VPS36, SPTBN1, AP2M1, CCT5, EIF5A, GSN, PDCD6IP, RDX, MSN, ACTN4, AP2B1, DNAJA1, UFM1, NPLOC4, ARPC2, VAPA, PPA1, CILP, TCP1, HNRNPA2B1, HDGF, ANP32B, NPTXR, EZR, VCL, RAB7A, PLEC	0.00511827
GOTERM_BP_FAT	GO:0032388~positive regulation of intracellular transport	11	NPEPPS, ARPC2, TRIM28, RDX, MSN, FLNA, ANP32B, EZR, AP2M1, DNM1, SH3GL1	0.0113538
GOTERM_BP_FAT	GO:0051649~establishment of localization in cell	36	VPS29, YWHAB, CUL3, LMNB1, PURA, LMAN1, NPEPPS, XPO1, TRIM28, LAMP1, DPYSL2, FLNA, KPNA2, VPS36, SPTBN1, AP2M1, SH3GL1, GSTO1, RDX, ATP6AP2, MSN, ACTN4, AP2B1, DNM1, SOD1, UFM1, NPLOC4, ARPC2, VAPA, PPA1, CILP, HNRNPA2B1, UBE2O, ANP32B, EZR, RAB7A	0.0179288
GOTERM_BP_FAT	GO:0033036~macromolecule localization	45	VPS29, YWHAB, IQGAP1, PRPF19, RTN4, LMNB1, CORO1C, PURA, LMAN1, NPEPPS, XPO1, TRIM28, LAMP1, KHSRP, FLNA, KPNA2, CTSD, VPS36, SPTBN1, AP2M1, CCT5, EIF5A, GSN, PDCD6IP, RDX, MSN, MIF, ACTN4, AP2B1, DNAJA1, UFM1, NPLOC4, ARPC2, VAPA, PPA1, CILP, TCP1, HNRNPA2B1, HDGF, ANP32B, NPTXR, EZR, VCL, RAB7A, PLEC	0.0179883
GOTERM_BP_FAT	GO:0051050~positive regulation of transport	23	PDCD6IP, GSTO1, RDX, HIP1R, MSN, MIF, ACTN4, AP2B1, RTN4, DNM1, SOD1, NPEPPS, ARPC2, LAMP1, TRIM28, DPYSL2, FLNA, ANP32B, EZR, PLCD1, AP2M1, SH3GL1, RAB7A	0.0182905
GOTERM_BP_FAT	GO:0072594~establishment of protein localization to organelle	14	DNAJA1, LMAN1, NPEPPS, UFM1, LAMP1, TRIM28, CILP, TCP1, FLNA, KPNA2, VPS36, SPTBN1, CCT5, RAB7A	0.0193799
GOTERM_BP_FAT	GO:0045184~establishment of protein localization	31	VPS29, YWHAB, CORO1C, PURA, LMAN1, NPEPPS, XPO1, TRIM28, LAMP1, FLNA, KPNA2, VPS36, SPTBN1, AP2M1, CCT5, EIF5A, PDCD6IP, RDX, ACTN4, AP2B1, DNAJA1, UFM1, NPLOC4, ARPC2, PPA1, CILP, TCP1, HNRNPA2B1, ANP32B, EZR, RAB7A	0.0255258
GOTERM_BP_FAT	GO:0006886~intracellular protein transport	21	VPS29, YWHAB, AP2B1, PURA, LMAN1, NPEPPS, UFM1, XPO1, NPLOC4, ARPC2, TRIM28, PPA1, CILP, HNRNPA2B1, FLNA, ANP32B, KPNA2, VPS36, SPTBN1, AP2M1, RAB7A	0.029496
GOTERM_BP_FAT	GO:0071705~nitrogen compound transport	34	VPS29, YWHAB, RTN4, PURA, LMAN1, NPEPPS, XPO1, TRIM28, KHSRP, DPYSL2, FLNA, KPNA2, VPS36, SPTBN1, AP2M1, EIF5A, PDCD6IP, ST13, ACTN4, AP2B1, DNAJA1, UFM1, NPLOC4, ARPC2, VAPA, PPA1, CILP, TCP1, HNRNPA2B1, ANP32B, EZR, PLCD1, ADA, RAB7A	0.0343416
GOTERM_BP_FAT	GO:0051049~regulation of transport	33	WDR1, RTN4, LMAN1, NPEPPS, XPO1, TRIM28, LAMP1, DPYSL2, FLNA, SPTBN1, AP2M1, SH3GL1, PDCD6IP, GSTO1, LGI3, RDX, HIP1R, MSN, MIF, ACTN4, AP2B1, DNM1, SOD1, DNAJA1, UFM1, ARPC2, PPA1, CILP, ANP32B, EZR, PLCD1, ADA, RAB7A	0.0363099
GOTERM_BP_FAT	GO:0033157~regulation of intracellular protein transport	10	LMAN1, NPEPPS, UFM1, XPO1, ARPC2, TRIM28, CILP, FLNA, ANP32B, SPTBN1	0.0469431
GOTERM_BP_FAT	GO:0060627~regulation of vesicle-mediated transport	15	PDCD6IP, LGI3, RDX, HIP1R, MSN, ACTN4, AP2B1, DNM1, SOD1, LAMP1, PPA1, EZR, AP2M1, SH3GL1, RAB7A	0.0475602
GOTERM_BP_FAT	GO:0034504~protein localization to nucleus	11	UFM1, XPO1, TRIM28, CILP, TCP1, FLNA, HDGF, KPNA2, CCT5, SPTBN1, LMNB1	0.0486381
GOTERM_BP_FAT	GO:0016192~vesicle-mediated transport	26	VPS29, CUL3, EEA1, LMAN1, LAMP1, DPYSL2, FLNA, SPTBN1, AP2M1, SH3GL1, GSN, PDCD6IP, LGI3, RDX, HIP1R, MSN, ACTN4, AP2B1, DNM1, SOD1, NME1, VAPA, PPA1, UBE2O, EZR, RAB7A	0.0535374
GOTERM_BP_FAT	GO:1903533~regulation of protein targeting	8	LMAN1, NPEPPS, UFM1, ARPC2, TRIM28, CILP, FLNA, SPTBN1	0.06248
GOTERM_BP_FAT	GO:0070201~regulation of establishment of protein localization	15	DNAJA1, LMAN1, NPEPPS, UFM1, XPO1, ARPC2, TRIM28, CILP, TCP1, FLNA, ANP32B, EZR, CTSD, SPTBN1, CCT5	0.080015
GOTERM_BP_FAT	GO:0042886~amide transport	28	VPS29, YWHAB, PURA, LMAN1, NPEPPS, XPO1, TRIM28, FLNA, KPNA2, VPS36, SPTBN1, AP2M1, EIF5A, PDCD6IP, ACTN4, AP2B1, DNAJA1, UFM1, NPLOC4, ARPC2, VAPA, PPA1, CILP, TCP1, HNRNPA2B1, ANP32B, EZR, RAB7A	0.0922582
GOTERM_BP_FAT	GO:0046822~regulation of nucleocytoplasmic transport	7	UFM1, XPO1, TRIM28, CILP, FLNA, ANP32B, SPTBN1	0.109351
GOTERM_BP_FAT	GO:0015833~peptide transport	27	VPS29, YWHAB, PURA, LMAN1, NPEPPS, XPO1, TRIM28, FLNA, KPNA2, VPS36, SPTBN1, AP2M1, EIF5A, PDCD6IP, ACTN4, AP2B1, DNAJA1, UFM1, NPLOC4, ARPC2, PPA1, CILP, TCP1, HNRNPA2B1, ANP32B, EZR, RAB7A	0.120126
GOTERM_BP_FAT	GO:0015031~protein transport	26	VPS29, YWHAB, PURA, LMAN1, NPEPPS, XPO1, TRIM28, FLNA, KPNA2, VPS36, SPTBN1, AP2M1, EIF5A, PDCD6IP, ACTN4, AP2B1, UFM1, NPLOC4, ARPC2, PPA1, CILP, TCP1, HNRNPA2B1, ANP32B, EZR, RAB7A	0.132626
GOTERM_BP_FAT	GO:0006605~protein targeting	12	LMAN1, NPEPPS, UFM1, ARPC2, TRIM28, CILP, YWHAB, FLNA, KPNA2, VPS36, SPTBN1, RAB7A	0.134739
GOTERM_BP_FAT	GO:1900180~regulation of protein localization to nucleus	7	UFM1, TRIM28, CILP, TCP1, FLNA, CCT5, SPTBN1	0.159193
GOTERM_BP_FAT	GO:1902580~single-organism cellular localization	18	RDX, ACTN4, AP2B1, DNM1, SOD1, PURA, UFM1, TRIM28, PPA1, CILP, DPYSL2, FLNA, EZR, KPNA2, SPTBN1, AP2M1, SH3GL1, RAB7A	0.191181
GOTERM_BP_FAT	GO:0006913~nucleocytoplasmic transport	9	UFM1, XPO1, TRIM28, CILP, HNRNPA2B1, FLNA, ANP32B, KPNA2, SPTBN1	0.252615
GOTERM_BP_FAT	GO:0051169~nuclear transport	9	UFM1, XPO1, TRIM28, CILP, HNRNPA2B1, FLNA, ANP32B, KPNA2, SPTBN1	0.254378
GOTERM_BP_FAT	GO:0042306~regulation of protein import into nucleus	5	UFM1, TRIM28, CILP, FLNA, SPTBN1	0.283555
GOTERM_BP_FAT	GO:1904589~regulation of protein import	5	UFM1, TRIM28, CILP, FLNA, SPTBN1	0.315218
GOTERM_BP_FAT	GO:0051223~regulation of protein transport	12	DNAJA1, LMAN1, NPEPPS, UFM1, XPO1, ARPC2, TRIM28, CILP, FLNA, ANP32B, EZR, SPTBN1	0.365532
GOTERM_BP_FAT	GO:0006606~protein import into nucleus	6	UFM1, TRIM28, CILP, FLNA, KPNA2, SPTBN1	0.422521
GOTERM_BP_FAT	GO:1902593~single-organism nuclear import	6	UFM1, TRIM28, CILP, FLNA, KPNA2, SPTBN1	0.422521
GOTERM_BP_FAT	GO:0044744~protein targeting to nucleus	6	UFM1, TRIM28, CILP, FLNA, KPNA2, SPTBN1	0.422521
GOTERM_BP_FAT	GO:0051170~nuclear import	6	UFM1, TRIM28, CILP, FLNA, KPNA2, SPTBN1	0.434577
GOTERM_BP_FAT	GO:0090087~regulation of peptide transport	12	DNAJA1, LMAN1, NPEPPS, UFM1, XPO1, ARPC2, TRIM28, CILP, FLNA, ANP32B, EZR, SPTBN1	0.444904
GOTERM_BP_FAT	GO:1904951~positive regulation of establishment of protein localization	8	NPEPPS, ARPC2, TRIM28, TCP1, FLNA, ANP32B, EZR, CCT5	0.518234
GOTERM_BP_FAT	GO:0090316~positive regulation of intracellular protein transport	5	NPEPPS, ARPC2, TRIM28, FLNA, ANP32B	0.594211
GOTERM_BP_FAT	GO:0017038~protein import	6	UFM1, TRIM28, CILP, FLNA, KPNA2, SPTBN1	0.685033
GOTERM_BP_FAT	GO:0046824~positive regulation of nucleocytoplasmic transport	3	TRIM28, FLNA, ANP32B	0.881501
GOTERM_BP_FAT	GO:0051222~positive regulation of protein transport	6	NPEPPS, ARPC2, TRIM28, FLNA, ANP32B, EZR	0.959125
Annotation Cluster 9	Enrichment Score: 2.1641014769455245
Category	Term	Count	Genes	FDR
GOTERM_BP_FAT	GO:0002183~cytoplasmic translational initiation	5	EIF4A2, EIF5, EIF3L, EIF3G, EIF4B	0.0185832
GOTERM_BP_FAT	GO:0006413~translational initiation	6	EIF4A2, EIF5, EIF3L, EIF3G, EIF4B, EIF2A	0.0796524
GOTERM_BP_FAT	GO:0002181~cytoplasmic translation	7	EIF4A2, EIF5, PKM, EIF3L, EIF3G, RPL10A, EIF4B	0.105268
GOTERM_BP_FAT	GO:0001732~formation of cytoplasmic translation initiation complex	3	EIF5, EIF3L, EIF3G	0.132626
GOTERM_BP_FAT	GO:0022618~ribonucleoprotein complex assembly	8	EIF5, EIF3L, G3BP1, NOP2, EIF3G, PRPF19, EIF4B, EIF2A	0.175245
GOTERM_BP_FAT	GO:0071826~ribonucleoprotein complex subunit organization	8	EIF5, EIF3L, G3BP1, NOP2, EIF3G, PRPF19, EIF4B, EIF2A	0.212837
GOTERM_BP_FAT	GO:0022613~ribonucleoprotein complex biogenesis	10	XPO1, EIF5, EIF3L, G3BP1, NOP2, EIF3G, RPL10A, PRPF19, EIF4B, EIF2A	0.422521
Annotation Cluster 10	Enrichment Score: 2.1453984811831837
Category	Term	Count	Genes	FDR
GOTERM_BP_FAT	GO:0061245~establishment or maintenance of bipolar cell polarity	5	PDCD6IP, WDR1, FSCN1, MSN, EZR	0.0411494
GOTERM_BP_FAT	GO:0035088~establishment or maintenance of apical/basal cell polarity	5	PDCD6IP, WDR1, FSCN1, MSN, EZR	0.0411494
GOTERM_BP_FAT	GO:0030865~cortical cytoskeleton organization	5	PDCD6IP, WDR1, TLN1, EZR, PLEC	0.0489861
GOTERM_BP_FAT	GO:1902115~regulation of organelle assembly	7	GSN, PDCD6IP, ARPC2, RDX, FSCN1, MSN, EZR	0.144471
GOTERM_BP_FAT	GO:0007163~establishment or maintenance of cell polarity	6	GSN, PDCD6IP, WDR1, FSCN1, MSN, EZR	0.469203
GOTERM_BP_FAT	GO:0045197~establishment or maintenance of epithelial cell apical/basal polarity	3	PDCD6IP, WDR1, MSN	0.512038
Annotation Cluster 11	Enrichment Score: 1.837110410207093
Category	Term	Count	Genes	FDR
GOTERM_BP_FAT	GO:0006144~purine nucleobase metabolic process	5	PRPS1, GDA, AK2, HPRT1, ADA	0.00412187
GOTERM_BP_FAT	GO:0046129~purine ribonucleoside biosynthetic process	5	MTAP, NME2, HPRT1, ADA, NME1	0.0107789
GOTERM_BP_FAT	GO:0042451~purine nucleoside biosynthetic process	5	MTAP, NME2, HPRT1, ADA, NME1	0.0107789
GOTERM_BP_FAT	GO:0046101~hypoxanthine biosynthetic process	3	PRPS1, HPRT1, ADA	0.012087
GOTERM_BP_FAT	GO:0009112~nucleobase metabolic process	5	PRPS1, GDA, AK2, HPRT1, ADA	0.0185832
GOTERM_BP_FAT	GO:0005975~carbohydrate metabolic process	16	MDH1, GSTO1, PGAM1, GLO1, UXS1, MIF, PGD, LDHB, UGP2, PKM, PGP, CRYL1, B3GNT2, MAN2B1, PGLS, PLCD1	0.022718
GOTERM_BP_FAT	GO:0006739~NADP metabolic process	5	PRPS1, MDH1, PGAM1, PGLS, PGD	0.0245495
GOTERM_BP_FAT	GO:0072522~purine-containing compound biosynthetic process	9	PRPS1, MTAP, PKM, NME2, AK2, HPRT1, ADA, NME1, PAPSS1	0.0253109
GOTERM_BP_FAT	GO:0019637~organophosphate metabolic process	22	PRPS1, MDH1, GDA, PGAM1, NME2, AK2, MIF, PGD, PRDX6, NME1, PAPSS1, LDHB, UGP2, PKM, VAPA, CAPN2, PGP, CRYL1, PGLS, HPRT1, ADA, PLCD1	0.0264709
GOTERM_BP_FAT	GO:0046128~purine ribonucleoside metabolic process	6	MTAP, GDA, NME2, HPRT1, ADA, NME1	0.0282936
GOTERM_BP_FAT	GO:0042455~ribonucleoside biosynthetic process	5	MTAP, NME2, HPRT1, ADA, NME1	0.0285355
GOTERM_BP_FAT	GO:0009116~nucleoside metabolic process	7	PRPS1, MTAP, GDA, NME2, HPRT1, ADA, NME1	0.0285355
GOTERM_BP_FAT	GO:0009163~nucleoside biosynthetic process	5	MTAP, NME2, HPRT1, ADA, NME1	0.0297005
GOTERM_BP_FAT	GO:0042278~purine nucleoside metabolic process	6	MTAP, GDA, NME2, HPRT1, ADA, NME1	0.0337812
GOTERM_BP_FAT	GO:0006081~cellular aldehyde metabolic process	6	PRPS1, ADH4, GLO1, PGLS, PGD, ALDH9A1	0.0343416
GOTERM_BP_FAT	GO:1901659~glycosyl compound biosynthetic process	5	MTAP, NME2, HPRT1, ADA, NME1	0.0343416
GOTERM_BP_FAT	GO:0046496~nicotinamide nucleotide metabolic process	8	LDHB, PRPS1, PKM, MDH1, PGAM1, MIF, PGLS, PGD	0.0343416
GOTERM_BP_FAT	GO:0019362~pyridine nucleotide metabolic process	8	LDHB, PRPS1, PKM, MDH1, PGAM1, MIF, PGLS, PGD	0.0343416
GOTERM_BP_FAT	GO:0046100~hypoxanthine metabolic process	3	PRPS1, HPRT1, ADA	0.0346152
GOTERM_BP_FAT	GO:1901068~guanosine-containing compound metabolic process	5	GDA, NME2, HPRT1, ADA, NME1	0.0354885
GOTERM_BP_FAT	GO:0055086~nucleobase-containing small molecule metabolic process	16	PRPS1, MDH1, GDA, PGAM1, NME2, AK2, MIF, PGD, NME1, PAPSS1, LDHB, MTAP, PKM, PGLS, HPRT1, ADA	0.0363099
GOTERM_BP_FAT	GO:1901070~guanosine-containing compound biosynthetic process	4	NME2, HPRT1, ADA, NME1	0.0385058
GOTERM_BP_FAT	GO:0072524~pyridine-containing compound metabolic process	8	LDHB, PRPS1, PKM, MDH1, PGAM1, MIF, PGLS, PGD	0.0420209
GOTERM_BP_FAT	GO:0009117~nucleotide metabolic process	15	PRPS1, MDH1, GDA, PGAM1, NME2, AK2, MIF, PGD, NME1, PAPSS1, LDHB, PKM, PGLS, HPRT1, ADA	0.0473252
GOTERM_BP_FAT	GO:0006733~oxidoreduction coenzyme metabolic process	8	LDHB, PRPS1, PKM, MDH1, PGAM1, MIF, PGLS, PGD	0.0475602
GOTERM_BP_FAT	GO:0006753~nucleoside phosphate metabolic process	15	PRPS1, MDH1, GDA, PGAM1, NME2, AK2, MIF, PGD, NME1, PAPSS1, LDHB, PKM, PGLS, HPRT1, ADA	0.0486955
GOTERM_BP_FAT	GO:0009152~purine ribonucleotide biosynthetic process	8	PRPS1, PKM, NME2, AK2, HPRT1, ADA, NME1, PAPSS1	0.0486955
GOTERM_BP_FAT	GO:1901657~glycosyl compound metabolic process	7	PRPS1, MTAP, GDA, NME2, HPRT1, ADA, NME1	0.0535374
GOTERM_BP_FAT	GO:0046033~AMP metabolic process	4	PRPS1, AK2, HPRT1, ADA	0.0537657
GOTERM_BP_FAT	GO:0006164~purine nucleotide biosynthetic process	8	PRPS1, PKM, NME2, AK2, HPRT1, ADA, NME1, PAPSS1	0.0573877
GOTERM_BP_FAT	GO:0009119~ribonucleoside metabolic process	6	MTAP, GDA, NME2, HPRT1, ADA, NME1	0.0593635
GOTERM_BP_FAT	GO:0009113~purine nucleobase biosynthetic process	3	PRPS1, HPRT1, ADA	0.0605981
GOTERM_BP_FAT	GO:0009260~ribonucleotide biosynthetic process	8	PRPS1, PKM, NME2, AK2, HPRT1, ADA, NME1, PAPSS1	0.0666085
GOTERM_BP_FAT	GO:0006166~purine ribonucleoside salvage	3	MTAP, HPRT1, ADA	0.0720655
GOTERM_BP_FAT	GO:0019693~ribose phosphate metabolic process	13	PRPS1, GDA, PGAM1, NME2, AK2, MIF, PGD, NME1, PAPSS1, PKM, PGLS, HPRT1, ADA	0.0731967
GOTERM_BP_FAT	GO:0046390~ribose phosphate biosynthetic process	8	PRPS1, PKM, NME2, AK2, HPRT1, ADA, NME1, PAPSS1	0.0755516
GOTERM_BP_FAT	GO:0046130~purine ribonucleoside catabolic process	3	GDA, HPRT1, ADA	0.105268
GOTERM_BP_FAT	GO:0044723~single-organism carbohydrate metabolic process	12	UGP2, PKM, GSTO1, PGAM1, UXS1, PGP, CRYL1, B3GNT2, MAN2B1, MIF, PGD, PLCD1	0.109183
GOTERM_BP_FAT	GO:0090407~organophosphate biosynthetic process	12	PRPS1, PKM, VAPA, CAPN2, NME2, AK2, CRYL1, HPRT1, ADA, PLCD1, NME1, PAPSS1	0.113275
GOTERM_BP_FAT	GO:0006098~pentose-phosphate shunt	3	PRPS1, PGLS, PGD	0.113386
GOTERM_BP_FAT	GO:0006152~purine nucleoside catabolic process	3	GDA, HPRT1, ADA	0.113386
GOTERM_BP_FAT	GO:0043101~purine-containing compound salvage	3	MTAP, HPRT1, ADA	0.113386
GOTERM_BP_FAT	GO:1901137~carbohydrate derivative biosynthetic process	14	PRPS1, SDF2L1, UXS1, NME2, AK2, NME1, PAPSS1, MTAP, EXTL1, PKM, CRYL1, B3GNT2, HPRT1, ADA	0.114036
GOTERM_BP_FAT	GO:0006167~AMP biosynthetic process	3	PRPS1, HPRT1, ADA	0.123437
GOTERM_BP_FAT	GO:0043174~nucleoside salvage	3	MTAP, HPRT1, ADA	0.132626
GOTERM_BP_FAT	GO:0051186~cofactor metabolic process	11	LDHB, CBR1, PRPS1, ADH4, PKM, MDH1, PGAM1, MIF, CIAPIN1, PGLS, PGD	0.132746
GOTERM_BP_FAT	GO:0009127~purine nucleoside monophosphate biosynthetic process	5	PRPS1, PKM, AK2, HPRT1, ADA	0.134996
GOTERM_BP_FAT	GO:0009168~purine ribonucleoside monophosphate biosynthetic process	5	PRPS1, PKM, AK2, HPRT1, ADA	0.134996
GOTERM_BP_FAT	GO:0009165~nucleotide biosynthetic process	8	PRPS1, PKM, NME2, AK2, HPRT1, ADA, NME1, PAPSS1	0.134996
GOTERM_BP_FAT	GO:1901135~carbohydrate derivative metabolic process	20	PRPS1, SDF2L1, GDA, PGAM1, UXS1, NME2, AK2, MIF, PGD, NME1, PAPSS1, MTAP, UGP2, EXTL1, PKM, CRYL1, B3GNT2, PGLS, HPRT1, ADA	0.137215
GOTERM_BP_FAT	GO:1901293~nucleoside phosphate biosynthetic process	8	PRPS1, PKM, NME2, AK2, HPRT1, ADA, NME1, PAPSS1	0.139217
GOTERM_BP_FAT	GO:0046112~nucleobase biosynthetic process	3	PRPS1, HPRT1, ADA	0.151162
GOTERM_BP_FAT	GO:0009132~nucleoside diphosphate metabolic process	6	PKM, PGAM1, NME2, AK2, MIF, NME1	0.153485
GOTERM_BP_FAT	GO:0009169~purine ribonucleoside monophosphate catabolic process	3	GDA, HPRT1, ADA	0.159933
GOTERM_BP_FAT	GO:0019682~glyceraldehyde-3-phosphate metabolic process	3	PRPS1, PGLS, PGD	0.159933
GOTERM_BP_FAT	GO:0072521~purine-containing compound metabolic process	12	PRPS1, MTAP, PKM, GDA, PGAM1, NME2, AK2, HPRT1, MIF, ADA, NME1, PAPSS1	0.159933
GOTERM_BP_FAT	GO:0009128~purine nucleoside monophosphate catabolic process	3	GDA, HPRT1, ADA	0.175127
GOTERM_BP_FAT	GO:0016051~carbohydrate biosynthetic process	7	UGP2, GSTO1, PGAM1, PGP, B3GNT2, PGD, PLCD1	0.186709
GOTERM_BP_FAT	GO:0009151~purine deoxyribonucleotide metabolic process	3	GDA, AK2, ADA	0.188257
GOTERM_BP_FAT	GO:0009156~ribonucleoside monophosphate biosynthetic process	5	PRPS1, PKM, AK2, HPRT1, ADA	0.191126
GOTERM_BP_FAT	GO:0009150~purine ribonucleotide metabolic process	11	PRPS1, PKM, GDA, PGAM1, NME2, AK2, HPRT1, MIF, ADA, NME1, PAPSS1	0.192797
GOTERM_BP_FAT	GO:0005996~monosaccharide metabolic process	8	PKM, GSTO1, PGAM1, UXS1, PGP, CRYL1, MAN2B1, PGD	0.195583
GOTERM_BP_FAT	GO:0044724~single-organism carbohydrate catabolic process	6	PKM, PGAM1, CRYL1, MAN2B1, MIF, PGD	0.198235
GOTERM_BP_FAT	GO:0046037~GMP metabolic process	3	GDA, HPRT1, ADA	0.207996
GOTERM_BP_FAT	GO:0051156~glucose 6-phosphate metabolic process	3	PRPS1, PGLS, PGD	0.207996
GOTERM_BP_FAT	GO:0006163~purine nucleotide metabolic process	11	PRPS1, PKM, GDA, PGAM1, NME2, AK2, HPRT1, MIF, ADA, NME1, PAPSS1	0.215138
GOTERM_BP_FAT	GO:0009124~nucleoside monophosphate biosynthetic process	5	PRPS1, PKM, AK2, HPRT1, ADA	0.216272
GOTERM_BP_FAT	GO:0009259~ribonucleotide metabolic process	11	PRPS1, PKM, GDA, PGAM1, NME2, AK2, HPRT1, MIF, ADA, NME1, PAPSS1	0.223193
GOTERM_BP_FAT	GO:0006732~coenzyme metabolic process	9	LDHB, CBR1, PRPS1, PKM, MDH1, PGAM1, MIF, PGLS, PGD	0.223986
GOTERM_BP_FAT	GO:0009158~ribonucleoside monophosphate catabolic process	3	GDA, HPRT1, ADA	0.227799
GOTERM_BP_FAT	GO:0006165~nucleoside diphosphate phosphorylation	5	PKM, PGAM1, NME2, MIF, NME1	0.240511
GOTERM_BP_FAT	GO:0046939~nucleotide phosphorylation	5	PKM, PGAM1, NME2, MIF, NME1	0.259915
GOTERM_BP_FAT	GO:0009125~nucleoside monophosphate catabolic process	3	GDA, HPRT1, ADA	0.267754
GOTERM_BP_FAT	GO:0042454~ribonucleoside catabolic process	3	GDA, HPRT1, ADA	0.267754
GOTERM_BP_FAT	GO:0016052~carbohydrate catabolic process	6	PKM, PGAM1, CRYL1, MAN2B1, MIF, PGD	0.279806
GOTERM_BP_FAT	GO:1901361~organic cyclic compound catabolic process	9	CBR1, FEN1, GDA, GSTA3, KHSRP, DNASE2, HPRT1, HNRNPAB, ADA	0.283862
GOTERM_BP_FAT	GO:0009164~nucleoside catabolic process	3	GDA, HPRT1, ADA	0.292342
GOTERM_BP_FAT	GO:0043094~cellular metabolic compound salvage	3	MTAP, HPRT1, ADA	0.292342
GOTERM_BP_FAT	GO:0046700~heterocycle catabolic process	8	FEN1, GDA, GSTA3, KHSRP, DNASE2, HPRT1, HNRNPAB, ADA	0.368918
GOTERM_BP_FAT	GO:0009167~purine ribonucleoside monophosphate metabolic process	8	PRPS1, PKM, GDA, PGAM1, AK2, HPRT1, MIF, ADA	0.385316
GOTERM_BP_FAT	GO:0009126~purine nucleoside monophosphate metabolic process	8	PRPS1, PKM, GDA, PGAM1, AK2, HPRT1, MIF, ADA	0.388136
GOTERM_BP_FAT	GO:0009154~purine ribonucleotide catabolic process	3	GDA, HPRT1, ADA	0.407527
GOTERM_BP_FAT	GO:1901658~glycosyl compound catabolic process	3	GDA, HPRT1, ADA	0.407527
GOTERM_BP_FAT	GO:0009394~2'-deoxyribonucleotide metabolic process	3	GDA, AK2, ADA	0.422521
GOTERM_BP_FAT	GO:0009161~ribonucleoside monophosphate metabolic process	8	PRPS1, PKM, GDA, PGAM1, AK2, HPRT1, MIF, ADA	0.422521
GOTERM_BP_FAT	GO:0006195~purine nucleotide catabolic process	3	GDA, HPRT1, ADA	0.422521
GOTERM_BP_FAT	GO:0019692~deoxyribose phosphate metabolic process	3	GDA, AK2, ADA	0.422521
GOTERM_BP_FAT	GO:0034655~nucleobase-containing compound catabolic process	7	FEN1, GDA, KHSRP, DNASE2, HPRT1, HNRNPAB, ADA	0.441308
GOTERM_BP_FAT	GO:0009262~deoxyribonucleotide metabolic process	3	GDA, AK2, ADA	0.447981
GOTERM_BP_FAT	GO:0009123~nucleoside monophosphate metabolic process	8	PRPS1, PKM, GDA, PGAM1, AK2, HPRT1, MIF, ADA	0.471547
GOTERM_BP_FAT	GO:0009261~ribonucleotide catabolic process	3	GDA, HPRT1, ADA	0.484265
GOTERM_BP_FAT	GO:0072523~purine-containing compound catabolic process	3	GDA, HPRT1, ADA	0.484265
GOTERM_BP_FAT	GO:0046031~ADP metabolic process	4	PKM, PGAM1, AK2, MIF	0.587016
GOTERM_BP_FAT	GO:0046148~pigment biosynthetic process	3	PRPS1, HPRT1, ADA	0.590828
GOTERM_BP_FAT	GO:0044270~cellular nitrogen compound catabolic process	7	FEN1, GDA, KHSRP, DNASE2, HPRT1, HNRNPAB, ADA	0.605453
GOTERM_BP_FAT	GO:0009144~purine nucleoside triphosphate metabolic process	7	PKM, PGAM1, NME2, AK2, MIF, ADA, NME1	0.613312
GOTERM_BP_FAT	GO:0006091~generation of precursor metabolites and energy	8	UGP2, PKM, MDH1, PGAM1, AK2, MIF, CIAPIN1, PLEC	0.614848
GOTERM_BP_FAT	GO:0009135~purine nucleoside diphosphate metabolic process	4	PKM, PGAM1, AK2, MIF	0.614848
GOTERM_BP_FAT	GO:0009179~purine ribonucleoside diphosphate metabolic process	4	PKM, PGAM1, AK2, MIF	0.614848
GOTERM_BP_FAT	GO:0019674~NAD metabolic process	3	LDHB, PKM, MDH1	0.624205
GOTERM_BP_FAT	GO:0019439~aromatic compound catabolic process	7	FEN1, GDA, KHSRP, DNASE2, HPRT1, HNRNPAB, ADA	0.639999
GOTERM_BP_FAT	GO:0009166~nucleotide catabolic process	3	GDA, HPRT1, ADA	0.643411
GOTERM_BP_FAT	GO:0009185~ribonucleoside diphosphate metabolic process	4	PKM, PGAM1, AK2, MIF	0.654412
GOTERM_BP_FAT	GO:0009141~nucleoside triphosphate metabolic process	7	PKM, PGAM1, NME2, AK2, MIF, ADA, NME1	0.66805
GOTERM_BP_FAT	GO:0006090~pyruvate metabolic process	4	LDHB, PKM, PGAM1, MIF	0.66805
GOTERM_BP_FAT	GO:1901292~nucleoside phosphate catabolic process	3	GDA, HPRT1, ADA	0.701338
GOTERM_BP_FAT	GO:0042440~pigment metabolic process	3	PRPS1, HPRT1, ADA	0.717738
GOTERM_BP_FAT	GO:0046434~organophosphate catabolic process	4	GDA, HPRT1, PRDX6, ADA	0.719882
GOTERM_BP_FAT	GO:0009206~purine ribonucleoside triphosphate biosynthetic process	3	PKM, NME2, NME1	0.75224
GOTERM_BP_FAT	GO:0009145~purine nucleoside triphosphate biosynthetic process	3	PKM, NME2, NME1	0.762882
GOTERM_BP_FAT	GO:0032787~monocarboxylic acid metabolic process	10	LDHB, CBR1, ADH4, PKM, GSTA3, PGAM1, GSTP1, CRYL1, MIF, PGD	0.767089
GOTERM_BP_FAT	GO:1901565~organonitrogen compound catabolic process	6	NPEPPS, OAT, DDAH1, GDA, HPRT1, ADA	0.802035
GOTERM_BP_FAT	GO:0009201~ribonucleoside triphosphate biosynthetic process	3	PKM, NME2, NME1	0.810385
GOTERM_BP_FAT	GO:0009205~purine ribonucleoside triphosphate metabolic process	6	PKM, PGAM1, NME2, AK2, MIF, NME1	0.870929
GOTERM_BP_FAT	GO:0009142~nucleoside triphosphate biosynthetic process	3	PKM, NME2, NME1	0.888226
GOTERM_BP_FAT	GO:0009199~ribonucleoside triphosphate metabolic process	6	PKM, PGAM1, NME2, AK2, MIF, NME1	0.889844
GOTERM_BP_FAT	GO:0006096~glycolytic process	3	PKM, PGAM1, MIF	0.936998
GOTERM_BP_FAT	GO:0006757~ATP generation from ADP	3	PKM, PGAM1, MIF	0.942169
GOTERM_BP_FAT	GO:0019318~hexose metabolic process	4	PKM, PGAM1, PGP, MAN2B1	0.959125
GOTERM_BP_FAT	GO:1901136~carbohydrate derivative catabolic process	3	GDA, HPRT1, ADA	0.959125
GOTERM_BP_FAT	GO:0006401~RNA catabolic process	3	FEN1, KHSRP, HNRNPAB	0.959125
GOTERM_BP_FAT	GO:0046034~ATP metabolic process	4	PKM, PGAM1, AK2, MIF	0.959125
GOTERM_BP_FAT	GO:1902105~regulation of leukocyte differentiation	4	NME2, TNFRSF11B, ADA, NME1	0.959125
GOTERM_BP_FAT	GO:1903706~regulation of hemopoiesis	5	PRMT1, NME2, TNFRSF11B, ADA, NME1	0.959125
GOTERM_BP_FAT	GO:0006006~glucose metabolic process	3	PKM, PGAM1, PGP	0.959125
GOTERM_BP_FAT	GO:0002521~leukocyte differentiation	5	GLO1, NME2, TNFRSF11B, ADA, NME1	0.959125
Annotation Cluster 12	Enrichment Score: 1.819243617966553
Category	Term	Count	Genes	FDR
GOTERM_BP_FAT	GO:0010001~glial cell differentiation	9	GSN, WDR1, GSTP1, HNRNPA2B1, VIM, PRPF19, RTN4, SOD1, PLEC	0.0805523
GOTERM_BP_FAT	GO:0042063~gliogenesis	10	GSN, WDR1, GSTP1, HNRNPA2B1, NAP1L1, VIM, PRPF19, RTN4, SOD1, PLEC	0.134996
GOTERM_BP_FAT	GO:0048709~oligodendrocyte differentiation	4	GSN, GSTP1, HNRNPA2B1, RTN4	0.64677
Annotation Cluster 13	Enrichment Score: 1.7688795721840445
Category	Term	Count	Genes	FDR
GOTERM_BP_FAT	GO:0002064~epithelial cell development	10	RDX, MSN, FLNA, IQGAP1, VIM, EZR, RTN4, VCL, SOD1, PLEC	0.0372543
GOTERM_BP_FAT	GO:0010001~glial cell differentiation	9	GSN, WDR1, GSTP1, HNRNPA2B1, VIM, PRPF19, RTN4, SOD1, PLEC	0.0805523
GOTERM_BP_FAT	GO:0048589~developmental growth	13	GSN, COL27A1, IQGAP1, PRPF19, RTN4, SOD1, PKM, TRIM28, DPYSL2, VIM, EZR, VCL, PLEC	0.546307
GOTERM_BP_FAT	GO:0040007~growth	13	GSN, COL27A1, IQGAP1, PRPF19, RTN4, SOD1, PKM, TRIM28, DPYSL2, VIM, EZR, VCL, PLEC	0.959125
Annotation Cluster 14	Enrichment Score: 1.6904881168980366
Category	Term	Count	Genes	FDR
GOTERM_BP_FAT	GO:0006749~glutathione metabolic process	5	GSTA3, GSTO1, GLO1, GSTP1, SOD1	0.0879611
GOTERM_BP_FAT	GO:0006575~cellular modified amino acid metabolic process	7	PRDX4, GSTA3, GSTO1, GLO1, GSTP1, CTSB, SOD1	0.110071
GOTERM_BP_FAT	GO:0098869~cellular oxidant detoxification	5	PRDX4, GSTO1, GSTP1, PRDX6, SOD1	0.158387
GOTERM_BP_FAT	GO:1990748~cellular detoxification	5	PRDX4, GSTO1, GSTP1, PRDX6, SOD1	0.191126
GOTERM_BP_FAT	GO:0098754~detoxification	5	PRDX4, GSTO1, GSTP1, PRDX6, SOD1	0.216272
GOTERM_BP_FAT	GO:0072593~reactive oxygen species metabolic process	8	EIF5A, CBR1, PRDX4, DDAH1, KHSRP, GSTP1, PRDX6, SOD1	0.255859
GOTERM_BP_FAT	GO:0006790~sulfur compound metabolic process	8	MTAP, GSTA3, GSTO1, GLO1, GSTP1, CIAPIN1, SOD1, PAPSS1	0.407527
GOTERM_BP_FAT	GO:0042743~hydrogen peroxide metabolic process	3	PRDX4, PRDX6, SOD1	0.594211
GOTERM_BP_FAT	GO:0009636~response to toxic substance	6	PRDX4, GSTO1, GSTP1, PEBP1, PRDX6, SOD1	0.643411
Annotation Cluster 15	Enrichment Score: 1.6881975204558892
Category	Term	Count	Genes	FDR
GOTERM_BP_FAT	GO:0001889~liver development	8	PKM, PRMT1, CUL3, FSCN1, AK2, RTN4, ADA, ALDH9A1	0.134103
GOTERM_BP_FAT	GO:0061008~hepaticobiliary system development	8	PKM, PRMT1, CUL3, FSCN1, AK2, RTN4, ADA, ALDH9A1	0.137209
GOTERM_BP_FAT	GO:0048732~gland development	10	PKM, PRMT1, CUL3, FSCN1, AK2, MSN, RTN4, ADA, NME1, ALDH9A1	0.6781
Annotation Cluster 16	Enrichment Score: 1.6828081816076739
Category	Term	Count	Genes	FDR
GOTERM_BP_FAT	GO:0071801~regulation of podosome assembly	4	GSN, ARPC2, FSCN1, MSN	0.022718
GOTERM_BP_FAT	GO:0071803~positive regulation of podosome assembly	3	ARPC2, FSCN1, MSN	0.123437
GOTERM_BP_FAT	GO:1902115~regulation of organelle assembly	7	GSN, PDCD6IP, ARPC2, RDX, FSCN1, MSN, EZR	0.144471
GOTERM_BP_FAT	GO:0071800~podosome assembly	3	ARPC2, FSCN1, MSN	0.207996
GOTERM_BP_FAT	GO:1902117~positive regulation of organelle assembly	4	PDCD6IP, ARPC2, FSCN1, MSN	0.422521
GOTERM_BP_FAT	GO:0031334~positive regulation of protein complex assembly	7	CAND1, GSN, ARPC2, GDA, FSCN1, HIP1R, MSN	0.437753
GOTERM_BP_FAT	GO:0007163~establishment or maintenance of cell polarity	6	GSN, PDCD6IP, WDR1, FSCN1, MSN, EZR	0.469203
GOTERM_BP_FAT	GO:0030010~establishment of cell polarity	3	GSN, FSCN1, MSN	0.959125
Annotation Cluster 17	Enrichment Score: 1.6388957787975929
Category	Term	Count	Genes	FDR
GOTERM_BP_FAT	GO:0044403~symbiosis, encompassing mutualism through parasitism	17	EIF5A, GSN, PDCD6IP, EEA1, ILF3, NPLOC4, VAPA, TRIM28, EIF3L, PSMA2, TCP1, G3BP1, EIF3G, KPNA2, CCT5, RAB7A, CTSB	0.0182905
GOTERM_BP_FAT	GO:0016032~viral process	16	EIF5A, GSN, PDCD6IP, EEA1, ILF3, NPLOC4, VAPA, TRIM28, EIF3L, PSMA2, G3BP1, EIF3G, KPNA2, CCT5, RAB7A, CTSB	0.0210883
GOTERM_BP_FAT	GO:0044419~interspecies interaction between organisms	17	EIF5A, GSN, PDCD6IP, EEA1, ILF3, NPLOC4, VAPA, TRIM28, EIF3L, PSMA2, TCP1, G3BP1, EIF3G, KPNA2, CCT5, RAB7A, CTSB	0.0218356
GOTERM_BP_FAT	GO:0044764~multi-organism cellular process	16	EIF5A, GSN, PDCD6IP, EEA1, ILF3, NPLOC4, VAPA, TRIM28, EIF3L, PSMA2, G3BP1, EIF3G, KPNA2, CCT5, RAB7A, CTSB	0.0262095
GOTERM_BP_FAT	GO:0019058~viral life cycle	11	EEA1, ILF3, GSN, PDCD6IP, VAPA, TRIM28, EIF3L, EIF3G, KPNA2, CTSB, RAB7A	0.0285355
GOTERM_BP_FAT	GO:0043901~negative regulation of multi-organism process	7	ILF3, GSN, PRDX4, NPLOC4, VAPA, TRIM28, ADA	0.159193
GOTERM_BP_FAT	GO:0051701~interaction with host	6	GSN, VAPA, TRIM28, TCP1, CTSB, RAB7A	0.203111
GOTERM_BP_FAT	GO:0043900~regulation of multi-organism process	10	ILF3, GSN, PRDX4, NPLOC4, VAPA, TRIM28, MIF, KPNA2, ADA, RAB7A	0.330745
GOTERM_BP_FAT	GO:0048525~negative regulation of viral process	5	ILF3, GSN, NPLOC4, VAPA, TRIM28	0.405984
GOTERM_BP_FAT	GO:0050792~regulation of viral process	7	ILF3, GSN, NPLOC4, VAPA, TRIM28, KPNA2, RAB7A	0.422521
GOTERM_BP_FAT	GO:0035891~exit from host cell	3	VAPA, TRIM28, RAB7A	0.422521
GOTERM_BP_FAT	GO:0052126~movement in host environment	3	VAPA, TRIM28, RAB7A	0.422521
GOTERM_BP_FAT	GO:0052192~movement in environment of other organism involved in symbiotic interaction	3	VAPA, TRIM28, RAB7A	0.422521
GOTERM_BP_FAT	GO:0019076~viral release from host cell	3	VAPA, TRIM28, RAB7A	0.422521
GOTERM_BP_FAT	GO:0035890~exit from host	3	VAPA, TRIM28, RAB7A	0.422521
GOTERM_BP_FAT	GO:0043903~regulation of symbiosis, encompassing mutualism through parasitism	7	ILF3, GSN, NPLOC4, VAPA, TRIM28, KPNA2, RAB7A	0.480478
GOTERM_BP_FAT	GO:1903901~negative regulation of viral life cycle	4	ILF3, GSN, VAPA, TRIM28	0.590522
GOTERM_BP_FAT	GO:0019079~viral genome replication	4	EEA1, ILF3, VAPA, TRIM28	0.592908
GOTERM_BP_FAT	GO:0045071~negative regulation of viral genome replication	3	ILF3, VAPA, TRIM28	0.643411
GOTERM_BP_FAT	GO:1903900~regulation of viral life cycle	5	ILF3, GSN, VAPA, TRIM28, KPNA2	0.673228
GOTERM_BP_FAT	GO:0045069~regulation of viral genome replication	3	ILF3, VAPA, TRIM28	0.959125
GOTERM_BP_FAT	GO:0048524~positive regulation of viral process	3	VAPA, KPNA2, RAB7A	0.959125
GOTERM_BP_FAT	GO:0043902~positive regulation of multi-organism process	4	VAPA, MIF, KPNA2, RAB7A	0.959125
Annotation Cluster 18	Enrichment Score: 1.6356049088486193
Category	Term	Count	Genes	FDR
GOTERM_BP_FAT	GO:0045022~early endosome to late endosome transport	5	RDX, MSN, FLNA, EZR, RAB7A	0.0113878
GOTERM_BP_FAT	GO:0098927~vesicle-mediated transport between endosomal compartments	5	RDX, MSN, FLNA, EZR, RAB7A	0.0141532
GOTERM_BP_FAT	GO:0016482~cytosolic transport	8	VPS29, LAMP1, RDX, MSN, FLNA, UBE2O, EZR, RAB7A	0.0279275
GOTERM_BP_FAT	GO:0002064~epithelial cell development	10	RDX, MSN, FLNA, IQGAP1, VIM, EZR, RTN4, VCL, SOD1, PLEC	0.0372543
GOTERM_BP_FAT	GO:0061024~membrane organization	20	GSN, PDCD6IP, CUL3, RDX, HIP1R, RTN4, DNM1, LMNB1, SOD1, CORO1C, EEA1, VAPA, PPA1, FLNA, EZR, SPTBN1, AP2M1, RAB7A, PLEC, TMPO	0.0427119
GOTERM_BP_FAT	GO:2000643~positive regulation of early endosome to late endosome transport	3	RDX, MSN, EZR	0.0510204
GOTERM_BP_FAT	GO:1902965~regulation of protein localization to early endosome	3	RDX, MSN, EZR	0.0605981
GOTERM_BP_FAT	GO:1902966~positive regulation of protein localization to early endosome	3	RDX, MSN, EZR	0.0605981
GOTERM_BP_FAT	GO:1902946~protein localization to early endosome	3	RDX, MSN, EZR	0.081543
GOTERM_BP_FAT	GO:1903651~positive regulation of cytoplasmic transport	3	RDX, MSN, EZR	0.105268
GOTERM_BP_FAT	GO:1905668~positive regulation of protein localization to endosome	3	RDX, MSN, EZR	0.105268
GOTERM_BP_FAT	GO:0001885~endothelial cell development	5	RDX, MSN, EZR, RTN4, VCL	0.110071
GOTERM_BP_FAT	GO:0045446~endothelial cell differentiation	6	RDX, MSN, EZR, FSTL1, RTN4, VCL	0.111528
GOTERM_BP_FAT	GO:0010256~endomembrane system organization	15	RDX, RTN4, DNM1, LMNB1, SOD1, CORO1C, LMAN1, NPLOC4, FLNA, EZR, SPTBN1, AP2M1, RAB7A, PLEC, TMPO	0.111528
GOTERM_BP_FAT	GO:1905666~regulation of protein localization to endosome	3	RDX, MSN, EZR	0.113386
GOTERM_BP_FAT	GO:0016197~endosomal transport	9	VPS29, RDX, MSN, FLNA, UBE2O, EZR, VPS36, CORO1C, RAB7A	0.12537
GOTERM_BP_FAT	GO:0003158~endothelium development	6	RDX, MSN, EZR, FSTL1, RTN4, VCL	0.143012
GOTERM_BP_FAT	GO:1902115~regulation of organelle assembly	7	GSN, PDCD6IP, ARPC2, RDX, FSCN1, MSN, EZR	0.144471
GOTERM_BP_FAT	GO:0061028~establishment of endothelial barrier	4	RDX, MSN, EZR, RTN4	0.144471
GOTERM_BP_FAT	GO:0030855~epithelial cell differentiation	15	CBR1, RDX, NME2, MSN, IQGAP1, FSTL1, RTN4, SOD1, GSTA3, FLNA, VIM, EZR, VCL, PLEC, CTSB	0.156007
GOTERM_BP_FAT	GO:2000641~regulation of early endosome to late endosome transport	3	RDX, MSN, EZR	0.159933
GOTERM_BP_FAT	GO:0044802~single-organism membrane organization	15	RDX, HIP1R, RTN4, DNM1, LMNB1, SOD1, CORO1C, EEA1, FLNA, EZR, SPTBN1, AP2M1, RAB7A, PLEC, TMPO	0.207996
GOTERM_BP_FAT	GO:0036010~protein localization to endosome	3	RDX, MSN, EZR	0.227799
GOTERM_BP_FAT	GO:0010737~protein kinase A signaling	3	RDX, MIF, EZR	0.280894
GOTERM_BP_FAT	GO:1903649~regulation of cytoplasmic transport	3	RDX, MSN, EZR	0.292342
GOTERM_BP_FAT	GO:0060429~epithelium development	19	CBR1, WDR1, RDX, ATP6AP2, NME2, MSN, MIF, IQGAP1, FSTL1, RTN4, SOD1, TRIM28, GSTA3, FLNA, VIM, EZR, VCL, PLEC, CTSB	0.422521
GOTERM_BP_FAT	GO:0007009~plasma membrane organization	8	RDX, FLNA, EZR, AP2M1, SPTBN1, SOD1, RAB7A, PLEC	0.587016
GOTERM_BP_FAT	GO:0072657~protein localization to membrane	10	GSN, ARPC2, RDX, FLNA, AP2B1, NPTXR, EZR, AP2M1, SPTBN1, RAB7A	0.593953
GOTERM_BP_FAT	GO:0072659~protein localization to plasma membrane	6	RDX, FLNA, EZR, AP2M1, SPTBN1, RAB7A	0.632315
GOTERM_BP_FAT	GO:1990778~protein localization to cell periphery	7	RDX, FLNA, NPTXR, EZR, AP2M1, SPTBN1, RAB7A	0.647804
GOTERM_BP_FAT	GO:0009894~regulation of catabolic process	12	DAP, XPO1, SF3B3, PGAM1, KHSRP, RDX, MSN, FLNA, MIF, EZR, HNRNPAB, RAB7A	0.724398
GOTERM_BP_FAT	GO:0008360~regulation of cell shape	4	WDR1, RDX, MSN, EZR	0.742724
GOTERM_BP_FAT	GO:0042176~regulation of protein catabolic process	7	XPO1, SF3B3, RDX, MSN, FLNA, EZR, RAB7A	0.790696
GOTERM_BP_FAT	GO:0022406~membrane docking	3	MSN, EZR, RAB7A	0.802035
GOTERM_BP_FAT	GO:0031329~regulation of cellular catabolic process	9	DAP, XPO1, PGAM1, KHSRP, RDX, MSN, MIF, EZR, HNRNPAB	0.959125
GOTERM_BP_FAT	GO:1903076~regulation of protein localization to plasma membrane	3	EZR, AP2M1, SPTBN1	0.959125
GOTERM_BP_FAT	GO:1904375~regulation of protein localization to cell periphery	3	EZR, AP2M1, SPTBN1	0.959125
GOTERM_BP_FAT	GO:0008361~regulation of cell size	4	DPYSL2, RDX, MSN, RTN4	0.959125
GOTERM_BP_FAT	GO:0045732~positive regulation of protein catabolic process	4	RDX, MSN, EZR, RAB7A	0.959125
GOTERM_BP_FAT	GO:1903729~regulation of plasma membrane organization	3	EZR, AP2M1, SPTBN1	0.959125
GOTERM_BP_FAT	GO:1903364~positive regulation of cellular protein catabolic process	3	RDX, MSN, EZR	0.959125
GOTERM_BP_FAT	GO:1903362~regulation of cellular protein catabolic process	4	XPO1, RDX, MSN, EZR	0.959125
GOTERM_BP_FAT	GO:0009896~positive regulation of catabolic process	6	KHSRP, RDX, MSN, MIF, EZR, RAB7A	0.959125
GOTERM_BP_FAT	GO:0031331~positive regulation of cellular catabolic process	5	KHSRP, RDX, MSN, MIF, EZR	0.959125
Annotation Cluster 19	Enrichment Score: 1.6283882093423856
Category	Term	Count	Genes	FDR
GOTERM_BP_FAT	GO:0006900~membrane budding	6	PDCD6IP, VAPA, PPA1, CUL3, AP2M1, DNM1	0.0337812
GOTERM_BP_FAT	GO:0090114~COPII-coated vesicle budding	3	VAPA, PPA1, CUL3	0.319455
GOTERM_BP_FAT	GO:0006888~ER to Golgi vesicle-mediated transport	4	LMAN1, VAPA, PPA1, CUL3	0.624205
GOTERM_BP_FAT	GO:0048193~Golgi vesicle transport	6	LMAN1, LAMP1, VAPA, PPA1, CUL3, SPTBN1	0.63969
Annotation Cluster 20	Enrichment Score: 1.6272604423918395
Category	Term	Count	Genes	FDR
GOTERM_BP_FAT	GO:0006082~organic acid metabolic process	19	CBR1, PRPS1, OAT, MDH1, GSTO1, PGAM1, GSTP1, MIF, PGD, PAPSS1, ADH4, LDHB, MTAP, PRDX4, PKM, DDAH1, GSTA3, CRYL1, FARSB	0.132626
GOTERM_BP_FAT	GO:0051186~cofactor metabolic process	11	LDHB, CBR1, PRPS1, ADH4, PKM, MDH1, PGAM1, MIF, CIAPIN1, PGLS, PGD	0.132746
GOTERM_BP_FAT	GO:0043436~oxoacid metabolic process	18	CBR1, OAT, MDH1, GSTO1, PGAM1, GSTP1, MIF, PGD, PAPSS1, ADH4, LDHB, MTAP, PRDX4, PKM, DDAH1, GSTA3, CRYL1, FARSB	0.191567
GOTERM_BP_FAT	GO:0019752~carboxylic acid metabolic process	17	CBR1, OAT, MDH1, GSTO1, PGAM1, GSTP1, MIF, PGD, ADH4, LDHB, MTAP, PRDX4, PKM, DDAH1, GSTA3, CRYL1, FARSB	0.191921
GOTERM_BP_FAT	GO:0006732~coenzyme metabolic process	9	LDHB, CBR1, PRPS1, PKM, MDH1, PGAM1, MIF, PGLS, PGD	0.223986
GOTERM_BP_FAT	GO:0044282~small molecule catabolic process	7	CBR1, ADH4, OAT, PKM, DDAH1, CRYL1, PGD	0.632521
GOTERM_BP_FAT	GO:0032787~monocarboxylic acid metabolic process	10	LDHB, CBR1, ADH4, PKM, GSTA3, PGAM1, GSTP1, CRYL1, MIF, PGD	0.767089
Annotation Cluster 21	Enrichment Score: 1.6229595945532593
Category	Term	Count	Genes	FDR
GOTERM_BP_FAT	GO:0010243~response to organonitrogen compound	24	GSN, GSTP1, APLP1, NME2, PEBP1, NAP1L1, MIF, IQGAP1, HNRNPAB, DNM1, SOD1, NME1, PKM, ARPC2, PSMB2, DPYSL2, CAPN2, HPRT1, VIM, EZR, CTSD, ADA, PLCD1, CTSB	0.0456678
GOTERM_BP_FAT	GO:1901698~response to nitrogen compound	25	GSTP1, PEBP1, IQGAP1, PSMB2, DPYSL2, CAPN2, CTSD, CTSB, GSN, APLP1, NME2, NAP1L1, MIF, HNRNPAB, DNM1, SOD1, NME1, PKM, ARPC2, HNRNPA2B1, HPRT1, VIM, EZR, PLCD1, ADA	0.0666085

## Sheet: GO_KEGG_DW_32
Category	Term	Count	Genes	FDR
KEGG_PATHWAY	rno05171:Coronavirus disease - COVID-19	9	RPL3, RPS7, RPS8, C1R, RPL24, RPS3A, RPL15, RPL6, RPL7	2.2658e-05
KEGG_PATHWAY	rno03010:Ribosome	8	RPL3, RPS7, RPS8, RPL24, RPS3A, RPL15, RPL6, RPL7	2.2658e-05
KEGG_PATHWAY	rno04512:ECM-receptor interaction	4	COL2A1, COL6A1, FN1, THBS1	0.0207462
KEGG_PATHWAY	rno04974:Protein digestion and absorption	4	COL15A1, COL2A1, COL5A2, COL6A1	0.0252771
KEGG_PATHWAY	rno04151:PI3K-Akt signaling pathway	5	COL2A1, COL6A1, FN1, THBS1, FGFR3	0.0978285
Annotation Cluster 1	Enrichment Score: 4.727426311392415
Category	Term	Count	Genes	FDR
GOTERM_CC_FAT	GO:0044420~extracellular matrix component	7	CST3, COL15A1, COL2A1, COL5A2, COL6A1, FN1, EMILIN1	2.15802e-05
GOTERM_CC_FAT	GO:0031012~extracellular matrix	8	CST3, COL15A1, COL2A1, COL5A2, COL6A1, FN1, EMILIN1, THBS1	6.39841e-05
GOTERM_CC_FAT	GO:0005578~proteinaceous extracellular matrix	6	CST3, COL15A1, COL2A1, COL5A2, COL6A1, FN1	0.000103338
GOTERM_CC_FAT	GO:0005581~collagen trimer	5	COL15A1, COL2A1, RPS7, COL5A2, COL6A1	0.000103338
GOTERM_CC_FAT	GO:0005604~basement membrane	5	CST3, COL15A1, COL2A1, COL6A1, FN1	0.000528338
GOTERM_CC_FAT	GO:0005615~extracellular space	12	CST3, COL15A1, COL2A1, C1R, PROS1, CPAMD8, COL5A2, COL6A1, FN1, PLOD3, EMILIN1, THBS1	0.000528338
GOTERM_CC_FAT	GO:0044421~extracellular region part	12	CST3, COL15A1, COL2A1, C1R, PROS1, CPAMD8, COL5A2, COL6A1, FN1, PLOD3, EMILIN1, THBS1	0.00268037
GOTERM_CC_FAT	GO:0005576~extracellular region	12	CST3, COL15A1, COL2A1, C1R, PROS1, CPAMD8, COL5A2, COL6A1, FN1, PLOD3, EMILIN1, THBS1	0.0126363
Annotation Cluster 2	Enrichment Score: 3.3817336481010147
Category	Term	Count	Genes	FDR
GOTERM_CC_FAT	GO:0022626~cytosolic ribosome	8	RPL3, RPS7, RPS8, RPL24, RPS3A, RPL15, RPL6, RPL7	6.39841e-05
GOTERM_CC_FAT	GO:0044391~ribosomal subunit	8	RPL3, RPS7, RPS8, RPL24, RPS3A, RPL15, RPL6, RPL7	0.00015595
GOTERM_CC_FAT	GO:0044445~cytosolic part	8	RPL3, RPS7, RPS8, RPL24, RPS3A, RPL15, RPL6, RPL7	0.000478508
GOTERM_CC_FAT	GO:0005840~ribosome	8	RPL3, RPS7, RPS8, RPL24, RPS3A, RPL15, RPL6, RPL7	0.000528338
GOTERM_CC_FAT	GO:0022625~cytosolic large ribosomal subunit	5	RPL3, RPL24, RPL15, RPL6, RPL7	0.00492277
GOTERM_CC_FAT	GO:0030529~intracellular ribonucleoprotein complex	9	RPL3, RPS7, RPS8, RPL24, RPS3A, RPL15, RPL6, CKAP4, RPL7	0.00926087
GOTERM_CC_FAT	GO:0015934~large ribosomal subunit	5	RPL3, RPL24, RPL15, RPL6, RPL7	0.011499
GOTERM_CC_FAT	GO:1990904~ribonucleoprotein complex	9	RPL3, RPS7, RPS8, RPL24, RPS3A, RPL15, RPL6, CKAP4, RPL7	0.0126363
GOTERM_CC_FAT	GO:0045202~synapse	8	RPL3, RPS7, RPS8, RPL24, RPS3A, RPL15, RPL6, RPL7	0.092952
GOTERM_CC_FAT	GO:0005829~cytosol	12	NQO1, RPL3, RPS7, RPS8, IMPDH2, OLA1, RPL24, RPS3A, RPL15, RPL6, CKAP4, RPL7	0.239198
Annotation Cluster 3	Enrichment Score: 1.9273126216492644
Category	Term	Count	Genes	FDR
GOTERM_CC_FAT	GO:0022625~cytosolic large ribosomal subunit	5	RPL3, RPL24, RPL15, RPL6, RPL7	0.00492277
GOTERM_CC_FAT	GO:0015934~large ribosomal subunit	5	RPL3, RPL24, RPL15, RPL6, RPL7	0.011499
GOTERM_CC_FAT	GO:0031672~A band	3	RPL15, RPL6, RPL7	0.014645
GOTERM_CC_FAT	GO:0043292~contractile fiber	4	CST3, RPL15, RPL6, RPL7	0.0493723
GOTERM_CC_FAT	GO:0005844~polysome	3	RPL24, RPL6, RPL7	0.0516766
GOTERM_CC_FAT	GO:0099512~supramolecular fiber	6	CST3, COL2A1, COL5A2, RPL15, RPL6, RPL7	0.0848755
GOTERM_CC_FAT	GO:0099081~supramolecular polymer	6	CST3, COL2A1, COL5A2, RPL15, RPL6, RPL7	0.0848755
GOTERM_CC_FAT	GO:0099080~supramolecular complex	6	CST3, COL2A1, COL5A2, RPL15, RPL6, RPL7	0.0848755
Annotation Cluster 1	Enrichment Score: 3.5546475009567113
Category	Term	Count	Genes	FDR
GOTERM_BP_FAT	GO:0001654~eye development	7	CST3, RCN1, IMPDH2, CPAMD8, COL5A2, RPL24, FGFR3	0.0099068
GOTERM_BP_FAT	GO:0007423~sensory organ development	8	CST3, RCN1, COL2A1, IMPDH2, CPAMD8, COL5A2, RPL24, FGFR3	0.0099068
GOTERM_BP_FAT	GO:0043010~camera-type eye development	4	RCN1, IMPDH2, RPL24, FGFR3	0.42261
Annotation Cluster 2	Enrichment Score: 2.7250829699444914
Category	Term	Count	Genes	FDR
GOTERM_BP_FAT	GO:0042254~ribosome biogenesis	6	RPL3, RPS7, RPS8, RPL24, RPL6, RPL7	0.0155524
GOTERM_BP_FAT	GO:1901566~organonitrogen compound biosynthetic process	10	RPL3, RPS7, RPS8, IMPDH2, PLOD3, RPL24, RPS3A, RPL15, THBS1, RPL6	0.0474253
GOTERM_BP_FAT	GO:0006412~translation	8	RPL3, RPS7, RPS8, RPL24, RPS3A, RPL15, THBS1, RPL6	0.0548961
GOTERM_BP_FAT	GO:0022613~ribonucleoprotein complex biogenesis	6	RPL3, RPS7, RPS8, RPL24, RPL6, RPL7	0.0548961
GOTERM_BP_FAT	GO:0043043~peptide biosynthetic process	8	RPL3, RPS7, RPS8, RPL24, RPS3A, RPL15, THBS1, RPL6	0.0566725
GOTERM_BP_FAT	GO:0043604~amide biosynthetic process	8	RPL3, RPS7, RPS8, RPL24, RPS3A, RPL15, THBS1, RPL6	0.0789388
GOTERM_BP_FAT	GO:0006518~peptide metabolic process	8	RPL3, RPS7, RPS8, RPL24, RPS3A, RPL15, THBS1, RPL6	0.0967009
GOTERM_BP_FAT	GO:0043603~cellular amide metabolic process	8	RPL3, RPS7, RPS8, RPL24, RPS3A, RPL15, THBS1, RPL6	0.1772
GOTERM_BP_FAT	GO:0010467~gene expression	14	RPL3, RPS7, C1R, RPS8, GALNT2, FN1, RPS3A, THBS1, RPL6, RPL7, RPL24, EMILIN1, RPL15, FGFR3	0.535245
GOTERM_BP_FAT	GO:0034645~cellular macromolecule biosynthetic process	12	CST3, RPL3, RPS7, RPS8, GALNT2, PLOD3, RPL24, RPS3A, RPL15, THBS1, FGFR3, RPL6	0.698258
Annotation Cluster 3	Enrichment Score: 2.3744131958121977
Category	Term	Count	Genes	FDR
GOTERM_BP_FAT	GO:0030198~extracellular matrix organization	8	CST3, COL15A1, COL2A1, COL5A2, COL6A1, FN1, PLOD3, EMILIN1	0.000126753
GOTERM_BP_FAT	GO:0043062~extracellular structure organization	8	CST3, COL15A1, COL2A1, COL5A2, COL6A1, FN1, PLOD3, EMILIN1	0.000126753
GOTERM_BP_FAT	GO:0010033~response to organic substance	16	HSPA9, NQO1, RPL3, PROS1, FN1, PLOD3, RPS3A, THBS1, CST3, COL2A1, IMPDH2, COL5A2, COL6A1, EMILIN1, RPL15, FGFR3	0.0099068
GOTERM_BP_FAT	GO:0044236~multicellular organism metabolic process	5	CST3, FN1, PLOD3, EMILIN1, FGFR3	0.0099068
GOTERM_BP_FAT	GO:0030199~collagen fibril organization	4	COL2A1, COL5A2, PLOD3, EMILIN1	0.0142574
GOTERM_BP_FAT	GO:0070887~cellular response to chemical stimulus	13	HSPA9, NQO1, RPL3, FN1, PLOD3, THBS1, CST3, COL2A1, IMPDH2, COL5A2, COL6A1, EMILIN1, FGFR3	0.0724627
GOTERM_BP_FAT	GO:0001101~response to acid chemical	6	HSPA9, NQO1, COL2A1, COL5A2, COL6A1, FN1	0.0789388
GOTERM_BP_FAT	GO:0048646~anatomical structure formation involved in morphogenesis	8	COL15A1, COL2A1, RPS7, COL5A2, COL6A1, FN1, EMILIN1, THBS1	0.0875855
GOTERM_BP_FAT	GO:0009790~embryo development	8	RCN1, COL2A1, RPS7, COL5A2, COL6A1, FN1, PLOD3, FGFR3	0.0910452
GOTERM_BP_FAT	GO:0009719~response to endogenous stimulus	10	HSPA9, NQO1, COL2A1, COL5A2, COL6A1, FN1, PLOD3, EMILIN1, THBS1, FGFR3	0.0967009
GOTERM_BP_FAT	GO:0035987~endodermal cell differentiation	3	COL5A2, COL6A1, FN1	0.0967009
GOTERM_BP_FAT	GO:0001706~endoderm formation	3	COL5A2, COL6A1, FN1	0.134876
GOTERM_BP_FAT	GO:0071310~cellular response to organic substance	11	HSPA9, COL2A1, RPL3, IMPDH2, COL5A2, COL6A1, FN1, PLOD3, EMILIN1, THBS1, FGFR3	0.136231
GOTERM_BP_FAT	GO:0071495~cellular response to endogenous stimulus	8	COL2A1, COL5A2, COL6A1, FN1, PLOD3, EMILIN1, THBS1, FGFR3	0.19143
GOTERM_BP_FAT	GO:0043200~response to amino acid	4	HSPA9, NQO1, COL5A2, COL6A1	0.205594
GOTERM_BP_FAT	GO:0007492~endoderm development	3	COL5A2, COL6A1, FN1	0.2457
GOTERM_BP_FAT	GO:0071229~cellular response to acid chemical	4	COL2A1, COL5A2, COL6A1, FN1	0.352686
GOTERM_BP_FAT	GO:0048598~embryonic morphogenesis	5	COL2A1, RPS7, COL5A2, COL6A1, FN1	0.380858
GOTERM_BP_FAT	GO:1901698~response to nitrogen compound	7	HSPA9, NQO1, COL2A1, COL5A2, COL6A1, FN1, THBS1	0.382127
GOTERM_BP_FAT	GO:0001704~formation of primary germ layer	3	COL5A2, COL6A1, FN1	0.38418
GOTERM_BP_FAT	GO:1901701~cellular response to oxygen-containing compound	7	CST3, NQO1, COL2A1, COL5A2, COL6A1, FN1, THBS1	0.396605
GOTERM_BP_FAT	GO:0001503~ossification	4	COL2A1, COL5A2, FN1, FGFR3	0.483233
GOTERM_BP_FAT	GO:0097435~supramolecular fiber organization	5	CST3, COL2A1, COL5A2, PLOD3, EMILIN1	0.483905
GOTERM_BP_FAT	GO:0071363~cellular response to growth factor stimulus	5	COL2A1, FN1, EMILIN1, THBS1, FGFR3	0.483905
GOTERM_BP_FAT	GO:0070848~response to growth factor	5	COL2A1, FN1, EMILIN1, THBS1, FGFR3	0.513824
GOTERM_BP_FAT	GO:0007369~gastrulation	3	COL5A2, COL6A1, FN1	0.521833
GOTERM_BP_FAT	GO:0010243~response to organonitrogen compound	6	HSPA9, NQO1, COL2A1, COL5A2, COL6A1, FN1	0.541663
GOTERM_BP_FAT	GO:1901699~cellular response to nitrogen compound	5	COL2A1, COL5A2, COL6A1, FN1, THBS1	0.587618
GOTERM_BP_FAT	GO:0009887~animal organ morphogenesis	5	COL2A1, COL5A2, PLOD3, THBS1, FGFR3	0.698258
GOTERM_BP_FAT	GO:0071417~cellular response to organonitrogen compound	4	COL2A1, COL5A2, COL6A1, FN1	0.790616
GOTERM_BP_FAT	GO:0071822~protein complex subunit organization	5	COL2A1, COL5A2, FN1, PLOD3, EMILIN1	0.800669
GOTERM_BP_FAT	GO:0007166~cell surface receptor signaling pathway	5	COL2A1, FN1, EMILIN1, THBS1, FGFR3	0.983848
GOTERM_BP_FAT	GO:0003008~system process	3	COL2A1, PLOD3, EMILIN1	0.983848
Annotation Cluster 4	Enrichment Score: 1.7762248232018498
Category	Term	Count	Genes	FDR
GOTERM_BP_FAT	GO:0042254~ribosome biogenesis	6	RPL3, RPS7, RPS8, RPL24, RPL6, RPL7	0.0155524
GOTERM_BP_FAT	GO:0042273~ribosomal large subunit biogenesis	4	RPL3, RPL24, RPL6, RPL7	0.0502777
GOTERM_BP_FAT	GO:0022613~ribonucleoprotein complex biogenesis	6	RPL3, RPS7, RPS8, RPL24, RPL6, RPL7	0.0548961
GOTERM_BP_FAT	GO:0000027~ribosomal large subunit assembly	3	RPL3, RPL24, RPL6	0.0789388
GOTERM_BP_FAT	GO:0042255~ribosome assembly	3	RPL3, RPL24, RPL6	0.256195
GOTERM_BP_FAT	GO:0022618~ribonucleoprotein complex assembly	3	RPL3, RPL24, RPL6	0.667183
GOTERM_BP_FAT	GO:0071826~ribonucleoprotein complex subunit organization	3	RPL3, RPL24, RPL6	0.669446
GOTERM_BP_FAT	GO:0022607~cellular component assembly	7	HSPA9, RPL3, FN1, PLOD3, RPL24, EMILIN1, RPL6	0.983848
GOTERM_BP_FAT	GO:0070925~organelle assembly	3	RPL3, RPL24, RPL6	0.983848
GOTERM_BP_FAT	GO:0065003~macromolecular complex assembly	4	RPL3, FN1, RPL24, RPL6	0.983848
GOTERM_BP_FAT	GO:0034622~cellular macromolecular complex assembly	3	RPL3, RPL24, RPL6	0.983848
Annotation Cluster 5	Enrichment Score: 1.5048664158540377
Category	Term	Count	Genes	FDR
GOTERM_BP_FAT	GO:0042254~ribosome biogenesis	6	RPL3, RPS7, RPS8, RPL24, RPL6, RPL7	0.0155524
GOTERM_BP_FAT	GO:0022613~ribonucleoprotein complex biogenesis	6	RPL3, RPS7, RPS8, RPL24, RPL6, RPL7	0.0548961
