# Supplementary material for: FGF Signaling Promotes Lysosome Biogenesis in Chondrocytes via the Mannose Phosphate Receptor Pathway
Source: Traffic. 2025 Aug 1;26(7-9):e70013. doi: 10.1111/tra.70013 (PMC12314853; doi:10.1111/tra.70013)
Supplement: Supplementary file 8 — Table S7. [file TRA-26-e70013-s004.xlsx]

## Sheet: secretome_214
RCS_1	RCS_2	RCS_3	RCS_4	FGFR3,4 KO RCS_1	FGFR3,4 KO RCS_2	FGFR3,4 KO RCS_3	FGFR3,4 KO RCS_4	-Log Student's T-test p-value FGFR3,4 KO RCS_RCS	Student's T-test q-value FGFR3,4 KO RCS_RCS	Student's T-test Difference FGFR3,4 KO RCS_RCS	Significantly regulated FGFR3,4 KO RCS_RCS	Student's T-test Test statistic FGFR3,4 KO RCS_RCS	Protein IDs	Majority protein IDs	Protein names	Gene names
26.012	25.5032	27.0962	26.5228	28.0243	27.4304	27.4785	26.9235	1.55559	0.035759	1.18061	+	2.88642	Q91Y81	Q91Y81	Septin-2	Sept2
25.4261	26.4624	26.027	26.1392	28.2101	28.2683	27.885	27.8635	3.83067	0	2.04302	+	8.47353	F1LMC7;A0A0G2JZT5;D4A0F5;Q9WVC0;Q7TP92;A0A0G2JV25;A0A1W2Q660;A0A0G2K5F4;D3ZHG7;A0A0H2UI27;Q5PQK1	F1LMC7;A0A0G2JZT5;D4A0F5;Q9WVC0	Septin-7	Sept7
28.4917	26.7423	25.7567	26.4078	29.3463	28.888	29.2671	28.2783	1.79011	0.0241641	2.09531	+	3.30954	A0A0G2JUL7;B3GNI6-3;B3GNI6;B3GNI6-2;A0A0U1RRW2;B5DFG5;A0A0U1RRT8	A0A0G2JUL7;B3GNI6-3;B3GNI6;B3GNI6-2	Septin-11	Sept11
31.4648	31.924	31.4372	31.8757	33.0572	33.5064	33.0519	33.84	3.47337	0	1.6884	+	7.3029	P06238	P06238	Alpha-2-macroglobulin	A2m
26.7709	27.2214	27.2999	27.6257	28.6439	28.1793	28.3013	28.9799	2.67139	0.00296907	1.29661	+	5.14235	Q6GMN8;Q6T487;Q9Z1P2	Q6GMN8;Q6T487;Q9Z1P2	Alpha-actinin-1	Actn1
32.0765	32.1577	32.7497	32.73	33.5119	33.7869	33.9037	34.0321	3.20469	0.000928571	1.38015	+	6.51367	A0A0G2K013;Q9QXQ0;A0A0G2K5U9;D3ZCV0;Q8R4I6;A0A0G2K677	A0A0G2K013;Q9QXQ0;A0A0G2K5U9	Alpha-actinin-4	Actn4
25.9339	25.8518	25.3097	26.6246	27.954	27.62	28.3381	27.6788	3.10344	0.00193333	1.96773	+	6.23445	Q920P6	Q920P6	Adenosine deaminase	Ada
24.9461	28.3796	27.1368	25.7905	29.08	28.6997	28.874	28.4854	1.56435	0.0354122	2.2215	+	2.90187	Q7TQ90;P12711;G3V7J9;P41682	Q7TQ90;P12711	S-(hydroxymethyl)glutathione dehydrogenase;Alcohol dehydrogenase class-3	Adh4
25.982	28.2955	26.475	26.1075	29.369	28.988	28.7661	28.5904	2.11436	0.0101818	2.21336	+	3.93314	A0A0G2JSG6;P29410-2;P29410	A0A0G2JSG6;P29410-2;P29410	Adenylate kinase 2, mitochondrial;Adenylate kinase 2, mitochondrial, N-terminally processed	Ak2
26.7802	27.6749	25.9489	25.7432	29.1681	28.271	28.5447	28.5391	2.32289	0.00565079	2.09391	+	4.36308	A0A0G2JSI1;Q9JLJ3	A0A0G2JSI1;Q9JLJ3	4-trimethylaminobutyraldehyde dehydrogenase	Aldh9a1
26.6549	26.7843	24.8656	25.4258	30.0561	30.1693	29.9943	30.2733	3.93765	0	4.1906	+	8.85386	G3V862	G3V862		Angptl2
25.8438	25.45	27.727	26.7468	29.7457	29.4742	28.3843	30.2929	2.47323	0.00356364	3.03232	+	4.68928	F1LP34;Q9EST6	F1LP34;Q9EST6	Acidic leucine-rich nuclear phosphoprotein 32 family member B	Anp32b
27.316	25.2916	26.1596	25.8333	27.7846	28.047	28.9223	28.3754	2.30425	0.00531343	2.13217	+	4.32363	P62944;P62944-2	P62944;P62944-2	AP-2 complex subunit beta	Ap2b1
25.0824	26.4692	24.7862	25.9582	28.1079	27.6743	27.9187	28.1074	2.98412	0.00250746	2.37809	+	5.91734	A0A140TAH5;P84092	A0A140TAH5;P84092	AP-2 complex subunit mu	Ap2m1
25.6869	26.0997	26.0262	25.8497	28.304	27.9806	28.2704	27.7716	5.05159	0	2.16604	+	13.834	B1WC49	B1WC49		Api5
26.2299	26.6188	25.9749	26.6374	28.8304	29.264	28.2716	29.4633	3.80659	0	2.59209	+	8.38991	F1LRS5	F1LRS5		Aplp1
25.7995	25.96	26.3917	26.9931	27.768	27.8097	27.5119	28.4892	2.49959	0.00359633	1.60862	+	4.74799	A0A0G2K9A2;P85970;A0A0G2K2J1;A0A0G2K905;A0A0G2K1V8	A0A0G2K9A2;P85970;A0A0G2K2J1;A0A0G2K905	Actin-related protein 2/3 complex subunit 2	Arpc2
26.0504	25.3578	26.6669	25.7354	27.9903	27.6633	28.0449	27.7614	3.22064	0.000945455	1.91231	+	6.55851	Q6AXS4	Q6AXS4	Renin receptor	Atp6ap2
26.4955	25.8949	26.1363	26.5246	27.645	27.7855	27.6619	27.7148	4.06359	0	1.43896	+	9.3207	D3ZEF9	D3ZEF9		B3gnt2
25.1738	25.5742	26.808	25.3993	28.0246	28.2658	28.1238	28.3394	3.22716	0.000962963	2.44955	+	6.57692	Q4V8K5	Q4V8K5	BRO1 domain-containing protein BROX	Brox
30.9803	31.6986	31.9497	31.1983	30.0022	30.1176	30.1096	30.7313	2.33144	0.005024	-1.21657	+	-4.38126	D4A1T6;B5DEH7	D4A1T6;B5DEH7		C1r
29.9639	31.2748	30.0331	30.8252	31.5615	31.6877	31.6309	31.3942	1.74472	0.0251262	1.04433	+	3.22602	P97536	P97536	Cullin-associated NEDD8-dissociated protein 1	Cand1
26.2097	26.0483	26.7904	25.1318	27.0216	27.215	27.2135	26.74	1.4913	0.0407761	1.00247	+	2.77373	Q07009	Q07009	Calpain-2 catalytic subunit	Capn2
26.0599	28.4372	26.4074	28.7398	30.578	30.0554	30.3415	30.5823	2.27874	0.00617391	2.97824	+	4.26995	G3V6M4;O88501	G3V6M4;O88501	Calpain-6	Capn6
25.8341	26.5307	26.0389	25.128	29.0471	28.5833	28.6791	28.6942	4.05895	0	2.86802	+	9.30312	A0A0G2JYB1;Q5XI32	A0A0G2JYB1;Q5XI32	F-actin-capping protein subunit beta	Capzb
28.0565	25.6046	26.0118	26.6301	28.5088	28.4275	29.1091	28.3907	1.95186	0.0174737	2.03327	+	3.61437	G3V9K0	G3V9K0		Cars
26.48	25.0975	25.2225	26.7815	27.8995	27.4532	28.202	27.8707	2.29109	0.00568889	1.96096	+	4.29588	A0A096MJ24;M0R3X6;A0A0G2JSV2;P47727;A0A0G2K658	A0A096MJ24;M0R3X6;A0A0G2JSV2;P47727;A0A0G2K658	Carbonyl reductase [NADPH] 1	Cbr1
29.5941	29.1662	28.1627	29.5913	30.1071	30.3164	30.1951	30.0299	1.62774	0.0330306	1.0335	+	3.01445	Q68FQ0	Q68FQ0	T-complex protein 1 subunit epsilon	Cct5
25.7638	26.5151	25.972	27.799	28.3156	28.7557	28.3555	28.6935	2.28527	0.00621898	2.01758	+	4.28365	M0RC65	M0RC65		Cfl2
28.4353	27.1416	26.7576	26.0859	28.9635	28.8672	29.1949	28.3269	1.77797	0.0249388	1.73299	+	3.28711	Q5XID1	Q5XID1	Anamorsin	Ciapin1
26.3633	25.2346	26.8781	27.8472	28.0545	28.5892	28.1904	28.8715	1.73519	0.0260769	1.84558	+	3.20859	D3ZGB8	D3ZGB8		Cilp
31.5855	31.3023	31.4276	30.964	30.3101	29.4311	29.3343	29.9967	2.94162	0.00247059	-1.55181	+	-5.80736	D3ZH41	D3ZH41		Ckap4
27.2376	24.9523	25.5582	27.2293	28.7094	28.5607	28.4001	27.6794	1.80467	0.0233782	2.09302	+	3.33652	Q6Q0N1	Q6Q0N1	Cytosolic non-specific dipeptidase	Cndp2
30.3552	30.7059	29.8761	31.3102	29.6433	29.4206	28.6573	29.1603	1.96313	0.0175238	-1.34146	+	-3.63605	F1LPD0;A0A0G2JV12	F1LPD0;A0A0G2JV12		Col15a1
25.3691	26.2705	25.7257	25.5531	27.6998	27.1598	27.5592	27.3619	3.5521	0	1.71558	+	7.54836	Q80ZF0	Q80ZF0	Collagen alpha-1(XXVII) chain	Col27a1
38.5313	38.3522	38.5821	38.4094	37.5084	37.3858	37.2363	37.7233	3.88861	0	-1.00529	+	-8.67773	F1LRM7;P05539;CON__P04258;P13941	F1LRM7;P05539	Collagen alpha-1(II) chain;Collagen alpha-1(II) chain;Chondrocalcin	Col2a1
31.6218	31.5347	31.1242	30.9083	30.1981	29.6672	29.6354	29.9045	3.29632	0.00106122	-1.44595	+	-6.77469	F1LQ00	F1LQ00		Col5a2
26.1149	28.0784	27.9181	27.7872	24.7043	25.0028	24.8107	25.1974	2.78622	0.00346988	-2.54584	+	-5.41791	D3ZUL3;M0RDR9	D3ZUL3		Col6a1
33.1046	32.9464	33.9774	33.2891	34.3151	34.4385	34.2218	34.8972	2.23876	0.00771429	1.13877	+	4.18662	F1LNH3	F1LNH3		Col6a2
25.7678	25.6286	26.6908	25.3476	28.4751	28.1845	28.6805	28.1157	3.647	0	2.50526	+	7.85338	Q68FS2	Q68FS2	COP9 signalosome complex subunit 4	Cops4
25.3289	25.2505	25.8667	26.1679	27.5261	27.9495	28.1457	27.2435	3.33508	0.00110638	2.06273	+	6.88759	G3V624	G3V624	Coronin	Coro1c
30.3451	30.6654	28.9205	31.0146	29.2009	28.8228	28.7433	29.1503	1.42236	0.0483274	-1.25709	+	-2.65426	D4AA52;A0A0G2K926;P14046	D4AA52;A0A0G2K926;P14046	Alpha-1-inhibitor 3	Cpamd8
25.7869	26.4988	26.4224	25.9292	28.4744	28.3649	28.8127	28.2798	4.4635	0	2.3236	+	10.9527	Q811X6	Q811X6	Lambda-crystallin homolog	Cryl1
34.7776	34.4228	34.5532	33.6294	33.0481	32.9432	33.2868	33.6349	2.05351	0.0118509	-1.11749	+	-3.81222	P14841	P14841	Cystatin-C	Cst3
25.6644	25.8887	27.073	26.4323	27.7496	28.5922	27.9322	28.7904	2.59943	0.00276923	2.00151	+	4.97463	Q6IN22;P00787	Q6IN22;P00787	Cathepsin B;Cathepsin B light chain;Cathepsin B heavy chain	Ctsb
30.0282	30.3518	26.4626	30.7365	32.0719	31.9213	32.1554	32.1591	1.45478	0.0436364	2.68215	+	2.71028	Q6P6T6;P24268	Q6P6T6;P24268	Cathepsin D;Cathepsin D 12 kDa light chain;Cathepsin D 9 kDa light chain;Cathepsin D 34 kDa heavy chain;Cathepsin D 30 kDa heavy chain	Ctsd
25.2079	25.844	26.4103	25.9413	27.7965	27.6505	27.6947	27.7031	3.52454	0	1.86031	+	7.46167	B1WBY1	B1WBY1		Cul1
25.9833	27.0728	26.6197	25.4649	28.3399	27.4713	27.9248	26.8322	1.52646	0.0392187	1.35684	+	2.8352	A0A0G2JSP3;B5DF89	A0A0G2JSP3;B5DF89	Cullin-3	Cul3
25.4515	27.8486	26.7366	26.8684	30.3037	29.6317	30.1806	28.4959	2.41381	0.00430508	2.92666	+	4.55863	Q9QX67	Q9QX67	Death-associated protein 1	Dap
28.8276	28.296	28.3295	29.0965	29.7531	29.7712	30.163	29.7269	2.81896	0.0028642	1.21615	+	5.49836	O08557;Q6MG60	O08557	N(G),N(G)-dimethylarginine dimethylaminohydrolase 1	Ddah1
27.7503	26.929	25.1919	25.6589	28.5845	28.2409	29.0478	28.1955	1.86893	0.020918	2.13465	+	3.45662	E9PT29;A0A096MIX2;A0A096MJW9	E9PT29;A0A096MIX2;A0A096MJW9		Ddx17
26.0766	26.0553	26.3959	26.0923	28.6811	28.6611	29.4317	29.21	5.00498	0	2.84093	+	13.582	P63036	P63036	DnaJ homolog subfamily A member 1	Dnaja1
28.0013	26.0301	28.2571	27.4737	29.2308	28.8355	29.2887	29.4689	1.85287	0.0213978	1.76539	+	3.42644	Q9QZK8	Q9QZK8	Deoxyribonuclease-2-alpha	Dnase2
26.4183	27.3466	25.2805	26.1676	28.5285	27.7341	28.1347	27.4458	1.84406	0.0212421	1.65755	+	3.40992	P21575-7;P21575-3;P21575-6;P21575-2;P21575-8;P21575-4;P21575-5;P21575;Q08877-8;Q08877-9;Q08877-11;Q08877-13;Q08877-2;Q08877-7;Q08877-4;Q08877-10;Q08877-6;Q08877-12;Q08877;Q08877-3;Q08877-5	P21575-7;P21575-3;P21575-6;P21575-2;P21575-8;P21575-4;P21575-5;P21575	Dynamin-1	Dnm1
27.3935	25.4838	25.4038	25.9269	27.4071	27.3354	28.1036	27.6383	1.72033	0.0260185	1.5691	+	3.18149	Q4V8H5	Q4V8H5		Dnpep
29.2774	28.3189	28.2719	28.8387	31.2481	31.2082	31.0036	31.2597	4.28776	0	2.50316	+	10.2062	Q9EPB1	Q9EPB1	Dipeptidyl peptidase 2	Dpp7
25.6521	28.3262	25.8103	26.9146	28.7857	29.2254	29.3886	29.4222	2.14023	0.00952632	2.52968	+	3.98516	P47942	P47942	Dihydropyrimidinase-related protein 2	Dpysl2
24.6435	25.3734	26.0327	25.1435	26.9721	26.9535	26.7561	26.7031	2.70587	0.00306383	1.54793	+	5.22404	G3V7G0;Q9QXU8	G3V7G0;Q9QXU8	Cytoplasmic dynein 1 light intermediate chain 1	Dync1li1
28.8997	27.5406	25.3548	28.2914	30.1739	29.7442	29.4003	29.9673	1.5667	0.0355574	2.29982	+	2.90602	F1M6P8	F1M6P8		Edil3
25.7028	26.6292	27.1461	27.3734	28.4654	29.0394	29.7328	27.6235	1.86464	0.0212324	2.00241	+	3.44856	F1LUA1;A0A0G2K051	F1LUA1;A0A0G2K051		Eea1
25.325	28.2682	26.9522	25.4098	28.0567	28.9864	29.0384	28.8507	1.64351	0.0317699	2.24425	+	3.04269	Q4FZY0;D4A9T5	Q4FZY0	EF-hand domain-containing protein D2	Efhd2
25.941	25.714	24.5533	25.8429	27.0181	26.6913	26.9873	26.7771	2.18328	0.00879452	1.35562	+	4.07251	D3ZUV3	D3ZUV3		Eif2a
28.1503	26.3357	26.5019	25.4661	28.1236	28.2461	28.5027	28.0129	1.51781	0.0396279	1.60783	+	2.82005	Q5RK09	Q5RK09	Eukaryotic translation initiation factor 3 subunit G	Eif3g
26.6074	25.348	26.073	26.4425	28.3198	28.1577	28.6283	27.7425	3.10871	0.0019661	2.09441	+	6.24877	G3V7G9	G3V7G9	Eukaryotic translation initiation factor 3 subunit L	Eif3l
26.4461	27.1391	27.4564	25.816	29.2895	29.2715	29.0436	29.3488	3.2975	0.00108333	2.52394	+	6.77812	Q5RKI1;A0A0G2K8B7	Q5RKI1;A0A0G2K8B7	Eukaryotic initiation factor 4A-II;Eukaryotic initiation factor 4A-II, N-terminally processed	Eif4a2
26.2507	25.9415	25.9539	28.9949	29.67	29.5487	29.9005	29.0291	1.94872	0.0173721	2.75183	+	3.60834	Q5RKG9	Q5RKG9		Eif4b
25.6551	26.0879	25.48	27.5171	27.1471	27.7273	27.9599	27.6039	1.55857	0.0353198	1.42453	+	2.89168	Q07205	Q07205	Eukaryotic translation initiation factor 5	Eif5
26.0352	25.1744	25.8547	25.5274	29.3122	30.0049	30.5589	29.8295	4.96971	0	4.27844	+	13.3942	Q3T1J1;G3V7J7	Q3T1J1;G3V7J7	Eukaryotic translation initiation factor 5A-1;Eukaryotic translation initiation factor 5A	Eif5a
30.2946	30.5394	30.5969	30.8056	29.331	29.5172	29.2037	29.6703	3.59445	0	-1.12856	+	-7.68325	D3Z9E1	D3Z9E1		Emilin1
24.7808	25.8289	26.4868	25.8717	26.1672	28.8969	28.8	29.0023	1.7369	0.0256425	2.47453	+	3.21171	B2RYQ5;A0A0G2KAN5	B2RYQ5;A0A0G2KAN5	Enhancer of rudimentary homolog	Erh
26.086	25.6419	27.1069	25.7486	29.047	26.8013	28.2276	27.9229	1.75208	0.0252488	1.85382	+	3.23951	D3ZLU1	D3ZLU1		Extl1
28.5324	25.7099	27.4068	27.3255	30.8926	29.7862	29.794	30.6121	2.47112	0.00353153	3.02756	+	4.68461	A0A0G2K890;P31977	A0A0G2K890;P31977	Ezrin	Ezr
25.9709	26.1235	26.1959	26.2693	27.5481	28.1114	28.2678	27.9644	4.46633	0	1.83304	+	10.9651	Q68FT7	Q68FT7		Farsb
25.153	26.5037	26.8066	25.7409	27.7889	27.2409	27.6179	27.5101	2.04954	0.0117778	1.48839	+	3.80438	Q5XIP6	Q5XIP6	Flap endonuclease 1	Fen1
31.6857	30.9709	31.1256	31.1119	28.6175	28.3843	28.5852	28.49	5.46071	0	-2.70427	+	-16.2454	F1LSN4;A0A0G2K210	F1LSN4;A0A0G2K210	Fibroblast growth factor receptor	Fgfr3
32.8617	32.0184	32.0109	32.4267	33.3096	33.4683	33.4549	33.5124	2.75709	0.00334884	1.10687	+	5.34707	C0JPT7	C0JPT7		Flna
29.1492	30.662	31.5368	31.07	29.3849	29.0992	28.7785	29.1719	1.51305	0.0404291	-1.49586	+	-2.81171	F1LST1	F1LST1		Fn1
27.9832	25.9864	26.3192	25.9047	28.3946	28.3256	28.3183	28.0852	1.90605	0.0197528	1.73256	+	3.52685	P85845;A0A0G2KAM4	P85845;A0A0G2KAM4	Fascin	Fscn1
29.5074	30.5686	30.0775	30.8363	31.0362	31.6327	31.4206	31.9271	1.95383	0.0175765	1.2567	+	3.61815	Q62632;F8WG88	Q62632;F8WG88	Follistatin-related protein 1	Fstl1
25.8247	25.2219	27.9109	27.6816	29.404	28.8494	28.9774	28.7775	1.85248	0.0212834	2.3423	+	3.42571	D3ZYS7;F1M2M6	D3ZYS7		G3bp1
25.975	27.9044	26.2298	25.1976	28.2988	28.1137	28.1157	28.0777	1.72489	0.0257653	1.82474	+	3.1898	Q5FVM2;A0A0G2JWZ2;A0A096MKF4	Q5FVM2;A0A0G2JWZ2		G6pc
26.0424	26.5248	25.8701	25.4267	27.3967	26.9817	27.3339	27.2757	2.70924	0.00309677	1.281	+	5.23207	A0A0G2K4H6;Q32KJ6	A0A0G2K4H6;Q32KJ6	N-acetylgalactosamine-6-sulfatase	Galns
29.0611	28.9923	29.6618	28.9756	27.8592	27.7029	27.1107	28.0467	2.91169	0.0024	-1.49283	+	-5.73082	A0A0G2JU25;D3ZFD2	A0A0G2JU25;D3ZFD2	Polypeptide N-acetylgalactosaminyltransferase	Galnt2
26.5634	25.7064	26.3008	26.8772	28.1498	27.6673	27.8053	27.2628	2.34199	0.00506452	1.35932	+	4.40373	Q9JKB7;Q9WTT6	Q9JKB7;Q9WTT6	Guanine deaminase	Gda
25.8796	25.4582	26.2639	26.3891	28.8633	28.9263	28.677	28.8009	4.897	0	2.81921	+	13.0147	Q6P7Q4	Q6P7Q4	Lactoylglutathione lyase	Glo1
24.6944	25.5596	26.201	26.7204	26.7732	27.1171	27.7389	27.7963	1.68208	0.0296545	1.56254	+	3.1121	Q68FP1-2;Q68FP1	Q68FP1-2;Q68FP1	Gelsolin	Gsn
28.0755	26.7041	27.9026	28.1983	28.8986	29.7347	28.9665	28.8181	1.8518	0.0211702	1.38436	+	3.42443	P04904;A0A0G2JTB1;P46418;A0A0G2K8Q5;F7F2H5;Q4FZZ3;P04903;P00502;A0A0G2JVT2;D3ZD94;Q6AXY0;P14942	P04904;A0A0G2JTB1;P46418;A0A0G2K8Q5;F7F2H5;Q4FZZ3;P04903;P00502	Glutathione S-transferase alpha-3;Glutathione S-transferase alpha-5;Glutathione S-transferase;Glutathione S-transferase alpha-2;Glutathione S-transferase alpha-1;Glutathione S-transferase alpha-1, N-terminally processed	Gsta3
25.1454	26.7088	26.4398	26.8631	28.6154	28.3313	28.4737	28.1144	2.6809	0.003	2.09443	+	5.16479	Q9Z339;Q6AXR6;A0A096MJ04;A0A0G2JTY5;A0A096MJC4;Q6AXV9	Q9Z339;Q6AXR6;A0A096MJ04	Glutathione S-transferase omega-1	Gsto1
30.0131	30.2127	29.2916	30.6807	31.3484	31.2845	31.506	31.5201	2.4483	0.00407143	1.36525	+	4.6342	P04906;D4A8S2;A0A0G2K4Q5;Q7TP35	P04906	Glutathione S-transferase P	Gstp1
24.5316	26.4143	27.3084	25.119	28.5943	28.3487	28.3071	28.3138	2.16693	0.00867568	2.54764	+	4.03922	Q8VHK7;F1LPC7;M0R3J6	Q8VHK7;F1LPC7	Hepatoma-derived growth factor	Hdgf
25.08	27.0627	26.7594	25.3544	27.804	28.3874	27.9335	27.1522	1.70106	0.0271781	1.75516	+	3.14646	A0A0G2JYC7;Q925G1-2;Q925G1	A0A0G2JYC7;Q925G1-2;Q925G1	Hepatoma-derived growth factor-related protein 2	Hdgfrp2
27.9084	28.2052	26.8743	27.8303	29.5731	30.2571	30.0931	30.1846	3.40514	0.00115556	2.32239	+	7.09552	F1LML7	F1LML7		Hip1r
28.663	25.2281	26.901	26.8155	30.4731	30.5279	31.3531	30.3684	2.66354	0.00290909	3.77873	+	5.12387	D3ZCR3;A0A0G2K6P4;P63159;D3ZXR5;D4A6A9;D3ZLG3;D3ZC69;D3ZGW6;M0R7R5;D3ZIU9;F1LNG6	D3ZCR3;A0A0G2K6P4;P63159;D3ZXR5;D4A6A9;D3ZLG3;D3ZC69;D3ZGW6;M0R7R5	High mobility group protein B1	Hmg1l1
31.0093	31.035	30.4808	30.8622	31.8728	32.133	31.9352	31.5861	3.04021	0.00184127	1.03497	+	6.06484	F1LNF1;A7VJC2-4;A7VJC2;F1LM82;A7VJC2-3;A7VJC2-2	F1LNF1;A7VJC2-4;A7VJC2;F1LM82;A7VJC2-3;A7VJC2-2	Heterogeneous nuclear ribonucleoproteins A2/B1	Hnrnpa2b1
28.2095	25.8773	28.7864	25.9832	29.6463	29.8517	29.4386	28.8086	1.52601	0.0390661	2.2222	+	2.83441	Q9QX80;Q9QX81	Q9QX80;Q9QX81		Hnrnpab
25.0253	25.0733	25.4343	25.5938	28.1277	27.5321	27.8999	27.5222	4.75096	0	2.4888	+	12.2828	P27605;B2RYS6	P27605;B2RYS6	Hypoxanthine-guanine phosphoribosyltransferase	Hprt1
28.1601	28.8245	29.4117	28.5635	28.0597	27.5735	27.4751	27.6106	1.95599	0.0176805	-1.06023	+	-3.62231	F1M953;P48721	F1M953;P48721	Stress-70 protein, mitochondrial	Hspa9
26.0379	25.0382	24.7563	26.9247	28.5588	28.4639	28.4599	28.2265	2.80908	0.00282927	2.73799	+	5.474	D3ZA76;D3ZA76-2	D3ZA76;D3ZA76-2	Serine protease HTRA3	Htra3
26.3914	25.5467	26.1072	26.5776	28.1777	27.23	26.9535	26.8872	1.67422	0.0295247	1.15637	+	3.09792	A0A0G2K2T6;F1LRU1;A0A0G2K4U6;Q9JIL3;Q9JIL3-2;A0A0G2K3L7;A0A0G2JV89;D3ZDD7;Q9JKU6	A0A0G2K2T6;F1LRU1;A0A0G2K4U6;Q9JIL3;Q9JIL3-2	Interleukin enhancer-binding factor 3	Ilf3
28.7182	28.3683	27.9709	27.8313	27.4745	27.0007	27.3472	26.669	2.1789	0.00873469	-1.09933	+	-4.06358	E9PU28	E9PU28	Inosine-5-monophosphate dehydrogenase 2	Impdh2
27.9557	28.149	28.384	28.5614	29.7973	29.4702	29.741	29.568	3.99002	0	1.38163	+	9.04541	G3V7Q7	G3V7Q7		Iqgap1
29.0158	29.7043	28.9863	28.8443	30.8282	30.4082	30.4884	30.1005	2.78261	0.00342857	1.31864	+	5.40911	M0R961;A0A0G2K2B3;Q99PF5	M0R961;A0A0G2K2B3;Q99PF5	Far upstream element-binding protein 2	Khsrp
27.5901	25.426	25.8482	26.2495	27.9474	28.3116	28.8939	28.4199	2.22952	0.00808451	2.1148	+	4.1675	Q6P6T9;M0R7I0	Q6P6T9;M0R7I0	Importin subunit alpha	Kpna2
25.1594	28.237	26.3018	25.4505	29.2411	28.9892	29.0229	28.4023	1.97871	0.0149398	2.62676	+	3.66614	P14562	P14562	Lysosome-associated membrane glycoprotein 1	Lamp1
28.4485	27.8388	26.191	27.5228	29.6812	29.3363	30.0233	29.6038	2.31416	0.00543511	2.16091	+	4.34458	Q68FS4-2;Q68FS4	Q68FS4-2;Q68FS4	Cytosol aminopeptidase	Lap3
29.6559	28.7175	29.8945	28.9924	30.6185	30.5663	30.6567	29.7126	1.62504	0.0330957	1.07341	+	3.00964	Q99MZ8	Q99MZ8	LIM and SH3 domain protein 1	Lasp1
26.9184	26.3342	25.2444	24.7287	27.8781	28.3813	28.3042	28.0408	2.42011	0.00437931	2.34466	+	4.57239	P42123	P42123	L-lactate dehydrogenase B chain	Ldhb
29.6019	29.1537	28.3716	28.4863	30.6005	30.5672	30.395	30.9773	2.82111	0.0029	1.73162	+	5.50367	D3ZN61	D3ZN61		Lgi3
26.5486	26.1092	26.1972	26.4126	27.9838	27.7169	27.867	28.7306	3.41553	0.00118182	1.75765	+	7.12679	F1LRA1;A0A0G2JXC1;Q62902	F1LRA1;A0A0G2JXC1;Q62902	Protein ERGIC-53	Lman1
25.0442	26.7955	26.7838	25.6396	28.2544	27.99	28.1381	27.6606	2.28611	0.00626471	1.945	+	4.28542	G3V7U4;P70615;D3ZLC1	G3V7U4;P70615	Lamin-B1	Lmnb1
25.762	25.5991	28.7985	25.7719	28.5071	29.1019	28.5786	28.7377	1.54472	0.0372222	2.24844	+	2.86728	Q6PDW1;P63324;D3ZHB3;D3ZV36;D3ZG05	Q6PDW1;P63324;D3ZHB3	40S ribosomal protein S12	LOC100359593
25.8514	25.7475	26.13	25.3597	27.3539	27.9904	27.3672	28.1794	3.48509	0	1.95056	+	7.33901	Q5RJK5;D3ZRS6;Q5RJL1;A0A0G2JYP0	Q5RJK5;D3ZRS6		LOC100360260
29.8223	29.2216	29.0543	29.6263	28.8704	27.8775	27.8245	28.1152	2.24823	0.00745324	-1.25923	+	-4.20628	M0R5K9;A0A0H2UHT6;D3ZM33;P62271;A0A0G2KA79;D3ZAU6;M0RCC5;D4AA93	M0R5K9;A0A0H2UHT6;D3ZM33;P62271;A0A0G2KA79;D3ZAU6	40S ribosomal protein S18	LOC100912024
30.0084	30.5655	30.3226	29.9581	29.1666	28.3772	29.4757	28.7656	2.4128	0.00426891	-1.26734	+	-4.55643	F1M6F4;A0A0H2UHU0;P62853;D4AE10;M0R763;D3ZCH5	F1M6F4;A0A0H2UHU0;P62853;D4AE10;M0R763	40S ribosomal protein S25	LOC100912210
25.9162	24.8345	25.9195	24.6419	27.0137	27.1798	26.9844	26.3345	2.13437	0.00946405	1.55006	+	3.97334	D4A5L9;P62898;CON__P62894	D4A5L9;P62898	Cytochrome c, somatic	LOC679794
28.7973	25.4699	26.3699	25.4489	29.2857	28.2962	29.0601	28.3382	1.44136	0.0449857	2.22354	+	2.68706	Q5RJR8	Q5RJR8	Leucine-rich repeat-containing protein 59	Lrrc59
27.0727	27.4945	25.9811	26.2783	27.556	27.454	27.9446	28.1489	1.49082	0.0406245	1.06921	+	2.77291	A0A0G2K588;D4A917	A0A0G2K588;D4A917		Ltbp4
26.5052	25.8277	26.822	25.1479	28.2659	28.3235	28.0235	28.2191	2.87619	0.00301299	2.13229	+	5.641	Q6P762	Q6P762	Alpha-mannosidase	Man2b1
25.1564	25.134	31.3101	25.8791	31.8632	31.7476	31.7734	31.6117	1.76989	0.02506	4.87905	+	3.27224	D3ZMS3	D3ZMS3		Matn4
29.2753	30.2673	29.9909	29.7538	32.1332	32.0952	31.824	31.5028	3.71452	0	2.06697	+	8.0767	O88989	O88989	Malate dehydrogenase, cytoplasmic	Mdh1
26.0233	28.2403	26.6592	26.3777	29.581	29.8218	30.2763	30.9725	2.93234	0.00243478	3.33777	+	5.78355	P30904;D3ZE63;D4A3P7	P30904;D3ZE63	Macrophage migration inhibitory factor	Mif
30.4586	29.1902	29.7014	30.1138	31.514	30.9338	31.4285	31.5787	2.53575	0.00314019	1.49773	+	4.82928	A0A1W2Q6E9;A0A096MK30;O35763	A0A1W2Q6E9;A0A096MK30;O35763	Moesin	Msn
25.3186	25.6303	26.5785	25.6827	27.1591	27.0014	27.6144	27.0234	2.41623	0.00434188	1.39707	+	4.5639	A0A0G2K583;Q7TP15	A0A0G2K583;Q7TP15	S-methyl-5-thioadenosine phosphorylase	Mtap
28.4055	27.6333	27.033	28.2135	29.0199	28.847	29.0096	28.5025	1.66301	0.0295467	1.02345	+	3.07771	F1M7W7;Q9Z1A5	F1M7W7;Q9Z1A5	NEDD8-activating enzyme E1 regulatory subunit	Nae1
26.0479	25.2397	24.8417	26.5052	29.5749	29.6089	29.6785	29.968	4.3425	0	4.04896	+	10.4336	G3V6H9;Q9Z2G8;D4AEJ0	G3V6H9;Q9Z2G8	Nucleosome assembly protein 1-like 1	Nap1l1
24.6402	26.9841	26.7625	25.4586	29.5788	29.2569	29.1062	29.646	3.03008	0.0018125	3.43562	+	6.03801	Q05982	Q05982	Nucleoside diphosphate kinase A	Nme1
33.0807	31.5628	32.1548	31.5977	33.3766	32.925	33.0291	33.4948	1.57345	0.0352066	1.10739	+	2.91796	P19804	P19804	Nucleoside diphosphate kinase B	Nme2
25.5046	25.7342	25.3199	25.5058	27.1321	26.7898	26.343	26.4797	3.01579	0.00175758	1.17006	+	6.0003	D4ACW1	D4ACW1		Nop2
28.3821	29.1908	28.0744	28.0762	30.0205	29.5545	29.6369	29.5165	2.31648	0.00551938	1.25122	+	4.34948	F1M9V7	F1M9V7		Npepps
26.5207	25.3457	27.3537	26.0963	27.097	27.7439	28.1006	27.7209	1.53776	0.0383622	1.33649	+	2.85504	Q9ES54;F1LQX9;A0A0G2JU66	Q9ES54;F1LQX9;A0A0G2JU66	Nuclear protein localization protein 4 homolog	Nploc4
29.6	29.2069	26.5413	28.712	30.7968	30.212	30.9389	31.6839	1.73304	0.0259522	2.39283	+	3.20467	O35764;F1LSY2	O35764;F1LSY2	Neuronal pentraxin receptor	Nptxr
29.9107	29.3943	30.6037	30.0108	28.328	27.7778	27.9007	27.9072	3.46019	0.0012093	-2.00145	+	-7.26245	P05982	P05982	NAD(P)H dehydrogenase [quinone] 1	Nqo1
28.1051	28.5046	27.1318	28.2557	26.3466	24.6641	25.3022	25.1932	2.88561	0.00313514	-2.6228	+	-5.66473	Q6AYE5	Q6AYE5	Out at first protein homolog	Oaf
25.1196	26.1359	26.9482	26.7878	28.6779	28.6453	28.8607	28.4183	2.88176	0.00309333	2.4027	+	5.65503	P04182	P04182	Ornithine aminotransferase, mitochondrial	Oat
27.6774	28.2632	27.3646	27.989	26.1364	26.4634	27.2781	27.1402	1.72841	0.0257062	-1.06903	+	-3.19621	A0JPJ7	A0JPJ7	Obg-like ATPase 1	Ola1
29.1132	26.2814	26.7303	28.1135	30.0931	30.4526	30.2498	29.7093	2.07156	0.0108176	2.56657	+	3.84788	Q64303	Q64303	Serine/threonine-protein kinase PAK 2;PAK-2p27;PAK-2p34	Pak2
26.0641	26.1772	27.3196	26.6625	28.3166	28.3129	28.4364	28.4528	3.13772	0.000896552	1.82383	+	6.32794	F1LX70;A0A0G2K0L0;A0A0G2KB21	F1LX70;A0A0G2K0L0;A0A0G2KB21		Papss1
30.9629	30.1749	29.0419	30.7235	31.7971	31.765	31.5802	31.8585	1.90752	0.0198644	1.5244	+	3.52963	A0A140TAA4;Q9QZA2	A0A140TAA4;Q9QZA2	Programmed cell death 6-interacting protein	Pdcd6ip
28.7275	28.6288	30.2325	30.309	31.167	31.6209	31.5842	31.0355	2.08945	0.0109554	1.87747	+	3.8834	P31044	P31044	Phosphatidylethanolamine-binding protein 1;Hippocampal cholinergic neurostimulating peptide	Pebp1
28.7535	26.7208	25.6021	27.6685	30.2932	31.2255	31.3454	31.9308	2.75123	0.00331034	4.0125	+	5.3329	P25113;F1M1Y1;P16290	P25113;F1M1Y1	Phosphoglycerate mutase 1	Pgam1
25.5366	25.3927	26.5118	25.6593	28.2761	27.7676	27.6944	27.0135	2.73526	0.0032	1.91282	+	5.29439	A0A0G2K7Q8;P85968	A0A0G2K7Q8;P85968	6-phosphogluconate dehydrogenase, decarboxylating	Pgd
28.8262	24.8911	26.8669	27.7145	29.8227	29.1913	30.6043	29.8103	1.70949	0.0264885	2.78243	+	3.16176	G3V8D5;P85971	G3V8D5;P85971	6-phosphogluconolactonase	Pgls
26.5243	27.1074	25.3571	25.5051	27.354	27.6955	27.136	27.091	1.45768	0.0436058	1.19568	+	2.71531	D3ZDK7	D3ZDK7		Pgp
26.5038	26.3015	25.8199	25.456	28.2996	28.9103	28.728	27.8865	3.50441	0	2.4358	+	7.39886	D3ZP47	D3ZP47		Phpt1
32.9518	33.2795	32.467	32.4457	34.1024	34.0621	34.1727	34.0821	3.19633	0.000912281	1.31884	+	6.49026	P11980;A0A0H2UI07;P12928-2;P12928	P11980	Pyruvate kinase PKM	Pkm
28.4839	28.0908	28.0401	27.9448	29.6883	29.4143	29.792	29.5405	4.27475	0	1.46886	+	10.1528	P10688	P10688	1-phosphatidylinositol 4,5-bisphosphate phosphodiesterase delta-1	Plcd1
30.8796	30.7376	31.6592	31.2835	33.5387	33.4361	33.6358	33.0868	4.1142	0	2.28437	+	9.51439	Q6S395;Q6S399;Q6S3A3;Q6S3A4;F7F9U6;Q6S396;Q6S3A5;Q6S3A0;A0A0G2K1J5;P30427-2;P30427-3;P30427-4;P30427	Q6S395;Q6S399;Q6S3A3;Q6S3A4;F7F9U6;Q6S396;Q6S3A5;Q6S3A0;A0A0G2K1J5;P30427-2;P30427-3;P30427-4;P30427	Plectin	Plec
27.308	27.5273	27.2113	26.6879	25.9927	25.6652	25.7799	26.6302	2.23348	0.00814184	-1.16662	+	-4.1757	Q5U367	Q5U367	Procollagen-lysine,2-oxoglutarate 5-dioxygenase 3	Plod3
29.5548	26.5312	27.3047	26.0228	30.6704	30.803	30.5796	31.1054	2.3215	0.0055625	3.43622	+	4.36014	F7EPH4;A0A0G2JUD2	F7EPH4;A0A0G2JUD2		Ppa1
27.325	28.7198	25.6364	25.2878	28.7924	29.1161	29.464	29.1205	1.59186	0.0342954	2.38097	+	2.95056	B2RYQ2	B2RYQ2	Serine/threonine-protein phosphatase 2A activator	Ppp2r4
29.9528	25.6564	27.0733	26.4418	30.3965	30.5245	30.4686	30.7131	1.86829	0.0208043	3.2446	+	3.45542	Q9Z0V5	Q9Z0V5	Peroxiredoxin-4	Prdx4
27.8847	29.6965	26.4291	26.1596	29.942	30.1392	29.9638	29.8965	1.62114	0.0332294	2.44287	+	3.00268	O35244	O35244	Peroxiredoxin-6	Prdx6
34.5193	34.2711	33.7389	34.2333	35.6692	35.5686	35.6645	35.9807	3.75373	0	1.53008	+	8.20882	Q9EQP5	Q9EQP5	Prolargin	Prelp
27.7275	25.0973	26.4776	27.6669	28.2138	29.0476	29.0383	29.0324	1.73209	0.0258286	2.09072	+	3.20293	A0A0G2K9I8;Q63009;F1LWG2	A0A0G2K9I8;Q63009	Protein arginine N-methyltransferase 1	Prmt1
30.8781	30.6574	30.95	31.4325	28.8157	29.2891	28.9025	29.5442	3.6337	0	-1.84162	+	-7.81003	M0R5R0;P53813;CON__P07224	M0R5R0;P53813	Vitamin K-dependent protein S	Pros1
26.6092	25.9401	26.3589	27.5274	28.4858	28.3046	28.4112	28.3731	2.72971	0.00313043	1.78479	+	5.28105	Q9JMJ4	Q9JMJ4	Pre-mRNA-processing factor 19	Prpf19
27.4165	25.0992	26.6828	25.7587	28.9852	28.4183	29.1201	27.3421	1.85174	0.0210582	2.22712	+	3.42431	A0A0G2JSV3;P60892;M0RBK1;A0A0G2JVA5;P09330	A0A0G2JSV3;P60892;M0RBK1	Ribose-phosphate pyrophosphokinase 1	Prps1
25.6848	25.1206	25.5023	25.9517	26.1859	28.4475	28.7199	28.9329	2.04674	0.0117055	2.50669	+	3.79887	P17220	P17220	Proteasome subunit alpha type-2	Psma2
26.5255	26.5455	26.1113	26.1971	27.2003	28.0263	27.8474	28.5799	2.66905	0.00293878	1.56864	+	5.13683	P40307	P40307	Proteasome subunit beta type-2	Psmb2
25.8217	25.7757	26.0019	25.4573	29.4993	29.9749	29.3068	29.2045	5.75256	0	3.73221	+	18.2068	Q9JHW0;A0A0G2JUN8	Q9JHW0;A0A0G2JUN8	Proteasome subunit beta type-7	Psmb7
25.345	26.8102	25.8661	25.5753	28.1283	28.0537	28.1733	26.0446	1.49763	0.0406491	1.70078	+	2.78478	F1LPS8;P86252	F1LPS8;P86252	Transcriptional activator protein Pur-alpha	Pura
30.0128	29.6538	26.5126	29.5709	31.1194	30.8494	31.2375	31.7398	1.47948	0.0417565	2.29899	+	2.75316	D3ZP13	D3ZP13	Sulfhydryl oxidase	Qsox2
27.5304	25.6924	25.0868	25.3338	27.8317	27.8173	28.0272	27.1961	1.67643	0.0296577	1.80721	+	3.10189	A0A0G2K930;P09527	A0A0G2K930;P09527	Ras-related protein Rab-7a	Rab7a
27.0499	26.2714	26.1541	25.702	28.1436	27.918	27.8095	27.4839	2.58902	0.00274286	1.54442	+	4.95068	A0A0G2K8K9;P84586;D4AE41;Q4V898;A0A0A0MXW9	A0A0G2K8K9;P84586;D4AE41;Q4V898;A0A0A0MXW9	RNA-binding motif protein, X chromosome retrogene-like;RNA-binding motif protein, X chromosome retrogene-like, N-terminally processed;RNA binding motif protein, X-linked-like-1;RNA-binding motif protein, X chromosome;RNA-binding motif protein, X chromosome, N-terminally processed	Rbmxrtl
28.8985	28.9039	28.5324	29.2191	26.8226	27.5144	27.8343	28.8022	1.41122	0.049371	-1.1451	+	-2.63508	D3ZUB0	D3ZUB0		Rcn1
29.0849	27.9417	27.8979	28.5151	28.763	29.5767	29.9087	30.3669	1.59064	0.0343697	1.29392	+	2.94841	E9PT65;A0A0G2K095	E9PT65;A0A0G2K095		Rdx
28.5329	28.8725	26.1358	26.5035	30.6407	31.8407	31.5199	31.1502	2.64994	0.00285149	3.7767	+	5.09197	D3ZS25;D3ZN59;P52925	D3ZS25;D3ZN59;P52925	High mobility group protein B2	RGD1561694
33.9388	33.1644	33.7086	33.2784	32.3591	32.176	32.3287	31.7885	3.04197	0.00187097	-1.35947	+	-6.06951	M0R660;M0R590;P04797;D3ZGY4;E9PTV9;E9PTN6;A0A0G2K8S2;A0A0G2K7M1;F1LUI2;F1M2N4;F1LUV3;D3ZQT0;D3ZEN2;F1M8P6;F1M269;F1LU03;D3ZME3;F1M4G6;D3ZWV2;Q498M9;A0A0G2JYY8	M0R660;M0R590;P04797;D3ZGY4;E9PTV9;E9PTN6;A0A0G2K8S2	Glyceraldehyde-3-phosphate dehydrogenase	RGD1565368
25.0605	27.9533	26.07	28.1796	29.9373	29.6486	29.7637	27.8209	1.47864	0.0416029	2.47677	+	2.75171	P62907;F1LYQ7;D3Z9F6	P62907;F1LYQ7	60S ribosomal protein L10a;Ribosomal protein	Rpl10a
25.8661	28.0186	28.8293	29.2377	25.1214	25.497	25.4101	25.8513	1.77758	0.0248122	-2.51797	+	-3.2864	P61314;D3ZF52	P61314	60S ribosomal protein L15	Rpl15
26.5033	27.307	28.5781	28.2282	25.302	26.3945	24.9579	24.9299	2.09285	0.0107436	-2.25808	+	-3.89016	A0A0H2UH99;P83732	A0A0H2UH99;P83732	60S ribosomal protein L24	Rpl24
30.6418	29.6529	29.2905	29.6458	29.4898	28.0669	28.443	27.2454	1.46399	0.0426081	-1.49646	+	-2.72625	P21531;D4A9G1;Q6TXF6	P21531	60S ribosomal protein L3	Rpl3
30.955	30.303	31.6848	31.7399	30.3536	29.7194	28.6311	29.9147	1.6387	0.0321586	-1.51596	+	-3.03408	F1LQS3;P21533;A0A0G2KBA1	F1LQS3;P21533;A0A0G2KBA1	60S ribosomal protein L6	Rpl6
30.4401	29.5076	29.4584	30.0231	28.6883	28.0212	28.6676	28.4519	2.61554	0.00279612	-1.40005	+	-5.01186	B0K031;P05426;Q7TP62	B0K031;P05426	60S ribosomal protein L7	Rpl7
30.9207	31.154	29.5155	30.94	28.8486	28.4593	27.8281	28.2229	2.73749	0.00323596	-2.29281	+	-5.29975	P49242;M0R6L4;Q6TXJ6	P49242;M0R6L4	40S ribosomal protein S3a;40S ribosomal protein S3b;40S ribosomal protein S3a	Rps3a
25.4685	31.4052	31.6316	30.724	24.3351	24.6016	24.6241	24.7023	1.93757	0.0177829	-5.24153	+	-3.58696	P62083;Q6AY74	P62083	40S ribosomal protein S7	Rps7
29.6815	29.5493	29.1562	29.3202	28.438	27.9268	25.063	25.2658	1.67924	0.0295204	-2.75339	+	-3.10697	P62243;M0R7Q5;D3ZIE1;Q6TXJ0	P62243;M0R7Q5;D3ZIE1	40S ribosomal protein S8	Rps8
25.4378	25.8202	25.8964	26.4202	27.874	28.1561	27.7635	28.1299	4.06297	0	2.08725	+	9.31836	F1LQN3;Q9JK11-2;Q9JK11-4;Q9JK11;Q9JK11-3	F1LQN3;Q9JK11-2;Q9JK11-4;Q9JK11	Reticulon;Reticulon-4	Rtn4
24.3178	26.2749	25.7535	25.8828	27.5455	27.2129	27.4494	27.6775	2.32217	0.0056063	1.91408	+	4.36156	D4A9Y0	D4A9Y0		Sdf2l1
28.8241	26.2028	28.3838	29.8	31.006	32.3801	31.9126	31.9988	2.30618	0.00535338	3.52171	+	4.32769	Q63945-2;D3ZC07;A0A0G2K5L9;P80349;D4A466	Q63945-2;D3ZC07	Protein SET	Set
25.9905	26.4907	25.5008	25.2622	27.8045	27.6151	27.6253	27.6464	3.28473	0.00101961	1.86178	+	6.74122	E9PT66	E9PT66		Sf3b3
26.6183	28.1575	25.9393	26.5304	28.7343	28.201	28.3986	27.913	1.60725	0.0344721	1.50038	+	2.97793	O35964;O35179	O35964	Endophilin-A2	Sh3gl1
25.4759	24.8637	25.4191	25.9843	26.359	27.9251	27.8318	28.0163	2.43681	0.00449558	2.09728	+	4.60894	Q5U214	Q5U214		Snrpa
32.1254	31.494	31.9779	31.2541	32.3178	32.8834	33.3343	33.2206	2.15125	0.00933333	1.22616	+	4.00741	P07632	P07632	Superoxide dismutase [Cu-Zn]	Sod1
28.2623	28.2849	26.2411	27.4859	31.8249	31.3853	31.9285	31.4033	3.73093	0	4.06698	+	8.13178	Q6IRK8;A0A0G2K1E7;A0A0G2JZ69;A0A0G2K1Y8;P16086;REV__D4AD15;REV__D3ZU13	Q6IRK8;A0A0G2K1E7;A0A0G2JZ69;A0A0G2K1Y8;P16086	Spectrin alpha chain, non-erythrocytic 1	Sptan1
27.2102	26.1277	25.5182	27.3155	31.2051	30.9066	31.0244	30.2162	3.93702	0	4.29517	+	8.85159	A0A0G2JZY6;G3V6S0;A0A0G2K8W9;F1MA36;Q9QWN8	A0A0G2JZY6;G3V6S0;A0A0G2K8W9		Sptbn1
28.5237	29.1599	28.3183	28.7881	30.2373	30.1253	29.9104	29.5481	2.74335	0.00327273	1.25776	+	5.31387	P50503	P50503	Hsc70-interacting protein	St13
31.5239	31.2859	31.588	31.1648	32.6692	32.5293	32.673	32.4465	4.34367	0	1.18884	+	10.4385	O35814	O35814	Stress-induced-phosphoprotein 1	Stip1
25.2448	25.6185	26.2404	25.318	26.8145	27.3172	27.0435	26.9398	2.89195	0.00322222	1.42328	+	5.68074	D3ZRE7	D3ZRE7		Swap70
26.283	25.9769	26.0676	25.0913	27.7734	27.6744	28.2973	28.0985	3.38466	0.00113043	2.1062	+	7.03422	Q4KLL0	Q4KLL0	Transcription elongation factor A protein 1	Tcea1
29.9614	29.5661	27.0832	28.4873	30.9292	31.2084	31.2219	30.7768	1.8701	0.0207253	2.25954	+	3.45883	P28480;A0A096MJA0	P28480;A0A096MJA0	T-complex protein 1 subunit alpha	Tcp1
36.0289	36.0389	35.4195	35.7159	33.704	33.1635	33.3709	33.1464	4.79385	0	-2.4546	+	-12.4936	M0R979;A0A0G2JV24	M0R979;A0A0G2JV24		Thbs1
30.4447	29.8634	29.1375	30.3203	31.9298	31.7263	31.7942	31.7589	3.09885	0.00190164	1.86082	+	6.22203	G3V852;D3ZA84;D3ZE09;D4A3B0;D3ZT58	G3V852		Tln1
25.3753	25.7984	27.2173	26.4935	29.7977	29.5311	29.5821	29.0399	3.54117	0	3.26655	+	7.51387	Q62733	Q62733	Lamina-associated polypeptide 2, isoform beta	Tmpo
30.6314	29.7418	30.3534	30.0977	31.643	31.5149	31.1437	32.0912	2.66029	0.00288	1.39209	+	5.11624	O08727	O08727	Tumor necrosis factor receptor superfamily member 11B	Tnfrsf11b
30.6807	30.5662	29.307	29.9859	31.5009	31.231	31.3135	30.8603	1.72274	0.0258233	1.09149	+	3.18588	Q63610;Q63610-3;Q63610-2	Q63610;Q63610-3;Q63610-2	Tropomyosin alpha-3 chain	Tpm3
29.7486	29.3023	26.9642	29.1033	31.1049	31.2554	31.1646	31.0944	2.05964	0.011925	2.37524	+	3.82431	Q64560	Q64560	Tripeptidyl-peptidase 2	Tpp2
25.4203	27.2425	26.406	26.086	27.3816	27.4429	27.3173	27.3638	1.54473	0.0373705	1.0877	+	2.86729	O08629	O08629	Transcription intermediary factor 1-beta	Trim28
25.5592	26.395	25.92	25.9842	26.4544	27.1322	27.2946	27.2654	2.19844	0.00897902	1.07207	+	4.10351	D4A4P8	D4A4P8	Protein tweety homolog	Ttyh2
25.3032	25.9954	25.4802	25.8036	26.0325	27.4857	27.673	27.294	1.97865	0.0148503	1.47568	+	3.66601	D3ZNQ6	D3ZNQ6		Ube2m
30.8744	30.7387	31.1139	31.0953	31.9729	32.1702	32.2541	31.8809	3.95444	0	1.11397	+	8.91487	Q9EQX9	Q9EQX9	Ubiquitin-conjugating enzyme E2 N	Ube2n
26.5588	24.9528	25.6405	25.6587	27.3605	27.1693	27.3606	27.2525	2.5052	0.00362963	1.58303	+	4.76054	F1M403	F1M403		Ube2o
28.4075	26.6627	26.1001	27.8072	29.1092	28.8251	29.3535	28.7825	1.76808	0.0249353	1.77317	+	3.2689	Q5BJP3	Q5BJP3	Ubiquitin-fold modifier 1	Ufm1
28.9855	26.1001	28.0053	29.1157	30.1511	30.7222	30.4212	30.1187	1.75298	0.0253725	2.30166	+	3.24115	Q4V8I9;A0A0G2K542	Q4V8I9;A0A0G2K542		Ugp2
27.1932	27.764	25.0812	25.411	28.922	28.5178	28.9079	29.0489	2.00694	0.0143273	2.48681	+	3.72094	Q5PQX0	Q5PQX0	UDP-glucuronic acid decarboxylase 1	Uxs1
25.5938	26.1929	26.1036	25.2984	28.2957	28.3238	28.0177	27.6653	3.89573	0	2.27843	+	8.7031	Q9Z270;A0A0G2K8E6	Q9Z270;A0A0G2K8E6	Vesicle-associated membrane protein-associated protein A	Vapa
28.4208	28.0653	25.8306	28.8842	30.2079	30.3954	30.8823	30.1713	2.02181	0.012878	2.61401	+	3.74997	R9PXU6;A0A0G2K8V2;P85972	R9PXU6;A0A0G2K8V2;P85972	Vinculin	Vcl
32.1735	32.3022	31.1264	31.3082	34.2157	33.9225	33.9089	33.3284	3.02515	0.00178462	2.11629	+	6.02496	G3V8C3;P31000;Q6P725;P48675;F1M7P4;P47819-3;P47819-2;P47819;P21807;A0A1W2Q6C8;A0A0G2JUR6;A0A0G2JUU5;CON__Q61726;A7M776;A0A1W2Q669;A7M775;CON__O43790;A0A0G2K126;A7M778;A0A0G2QC11;CON__Q6NT21;CON__P78385;A7M746;CON__Q14533;G3V8Q2;CON__P78386;A7M777;Q6IG10;CON__Q8N1N4-2;CON__Q7RTT2;Q6IG11;Q6IG08;A0A0U1RRN6;G3V7S2;A0A0G2K4H7;F1LRZ7;P23565;P19527;P12839;P16884	G3V8C3;P31000	Vimentin	Vim
27.7933	25.5593	25.7364	26.1644	27.676	27.6161	28.1382	27.92	1.5705	0.0350617	1.52425	+	2.91273	A0A0G2JTS3;B2RZ78;B2RZ78-2	A0A0G2JTS3;B2RZ78;B2RZ78-2	Vacuolar protein sorting-associated protein 29	Vps29
26.1033	25.621	25.6681	26.3523	26.9684	26.8861	26.9644	27.1453	2.90702	0.0023662	1.05489	+	5.71893	B1H248;P0C0A2	B1H248;P0C0A2	Vacuolar protein-sorting-associated protein 36	Vps36
26.063	25.6217	26.9152	25.1791	28.106	27.6306	28.3564	27.8107	2.62464	0.00282353	2.03119	+	5.03297	F8WFH8;Q6P7B0;A0A0G2K673	F8WFH8;Q6P7B0;A0A0G2K673	Tryptophan--tRNA ligase, cytoplasmic;T1-TrpRS;T2-TrpRS	Wars
30.9873	30.0146	30.1267	30.8893	31.9551	31.2741	31.4284	31.5224	1.92853	0.0188636	1.04052	+	3.56967	Q5RKI0	Q5RKI0	WD repeat-containing protein 1	Wdr1
24.9293	25.7828	26.1806	25.927	29.1411	28.7291	29.2899	28.5402	4.23203	0	3.22011	+	9.97926	Q80U96	Q80U96	Exportin-1	Xpo1
26.0455	25.8993	27.2811	27.4885	28.9266	30.1569	30.0692	28.4449	2.43632	0.00445614	2.72083	+	4.60787	P35213-2;P35213	P35213-2;P35213	14-3-3 protein beta/alpha;14-3-3 protein beta/alpha, N-terminally processed	Ywhab

## Sheet: FGFR3_4KO_TMEM_TMEM_382
LysoIP_TMEM_01	LysoIP_TMEM_02	LysoIP_TMEM_03	LysoIP_TMEM_04	LysoIP_FGFR3_4KO_TMEM_01	LysoIP_FGFR3_4KO_TMEM_02	LysoIP_FGFR3_4KO_TMEM_03	LysoIP_FGFR3_4KO_TMEM_04	-Log Student's T-test p-value FGFR3_4KO_TMEM_TMEM	Student's T-test q-value FGFR3_4KO_TMEM_TMEM	Student's T-test Difference FGFR3_4KO_TMEM_TMEM	Significantly regulated FGFR3_4KO_TMEM_TMEM	Student's T-test Test statistic FGFR3_4KO_TMEM_TMEM	Protein IDs	Majority protein IDs	Protein names	Gene names
30.861	30.3547	30.502	31.4011	25.9225	20.5264	22.3287	20.4743	3.20599	0.0015	-8.46671	+	-6.5173	P14562;A0A0U1RRS9	P14562	Lysosome-associated membrane glycoprotein 1	Lamp1
28.6539	28.6987	28.684	28.861	21.1887	22.0441	19.4845	20.4808	5.18073	0	-7.92486	+	-14.5556	F1LRM7;P05539;F1LQ00;P02454	F1LRM7;P05539	Collagen alpha-1(II) chain;Collagen alpha-1(II) chain;Chondrocalcin	Col2a1
30.8227	30.3642	30.0583	30.0153	24.1374	22.8542	21.9158	22.4213	5.19809	0	-7.48297	+	-14.6553	F1LNF0	F1LNF0		Myh14
28.6279	28.9821	28.6687	27.7808	24.079	22.9923	20.4809	22.1132	3.56834	0.00206897	-6.09854	+	-7.59984	O70595;A0A0G2K4U1	O70595	ATP-binding cassette sub-family B member 6, mitochondrial	Abcb6
30.7896	30.6179	30.6827	30.948	25.1601	24.4319	24.5267	24.5768	7.35204	0	-6.08567	+	-33.8244	Q1PBJ1;P70490;A0A0G2K506	Q1PBJ1;P70490;A0A0G2K506	Lactadherin	Mfge8
27.7978	27.9185	27.6159	28.6539	21.9796	21.5036	20.5012	23.7707	3.8104	0.00272727	-6.05776	+	-8.4031	P29457	P29457	Serpin H1	Serpinh1
25.8997	26.4021	26.093	26.7946	17.7874	21.9319	20.3756	21.2857	3.16118	0.00142857	-5.95218	+	-6.39252	Q5RKH7	Q5RKH7	Solute carrier family 35 member F6	Slc35f6
26.1424	25.901	25.8115	24.8126	18.3776	21.735	16.8183	22.1823	2.3465	0.00605405	-5.88857	+	-4.41337	D3ZX71	D3ZX71		Col9a3
26.4969	26.417	26.1311	26.6141	20.7597	18.6259	21.3937	22.1371	3.52311	0.002	-5.68567	+	-7.4572	G3V6M4;O88501	G3V6M4;O88501	Calpain-6	Capn6
26.8283	27.2508	27.0093	26.482	23.0743	21.296	19.8795	21.3733	3.73588	0.00230769	-5.48685	+	-8.14844	F1LQ93;P20850	F1LQ93		Col9a1
24.7755	25.377	24.6747	25.5148	19.7603	19.7513	20.7555	19.2371	5.01989	0	-5.20947	+	-13.6621	D3Z9Z7	D3Z9Z7		Colgalt2
25.5798	25.8192	25.807	25.2443	22.045	19.1793	20.7179	20.2402	3.78508	0.0025	-5.06698	+	-8.31581	B4F7D6	B4F7D6		Stk11ip
25.9771	25.4632	25.16	25.425	21.2504	21.2443	20.4647	19.1913	4.15139	0	-4.96864	+	-9.65896	P08289;A0A0G2K0X8	P08289;A0A0G2K0X8	Alkaline phosphatase, tissue-nonspecific isozyme	Alpl
25.1208	24.9875	25.0457	29.5949	22.8292	21.0343	20.6015	21.4584	2.05381	0.0070559	-4.70636	+	-3.81279	A0A0G2K0T2;P28648	A0A0G2K0T2;P28648	CD63 antigen	Cd63
24.5698	24.6412	24.57	25.3071	18.4544	21.4737	20.6416	19.7334	3.37215	0.00162162	-4.69625	+	-6.99699	Q497A2	Q497A2		Slc35b2
30.0675	29.9954	29.1067	28.8023	26.0735	25.7896	22.5029	26.1837	2.45372	0.00597895	-4.35552	+	-4.64614	B2RYC9	B2RYC9	Glucosylceramidase	Gba
25.0014	24.698	23.1103	22.0788	18.7507	18.5512	20.0561	20.4471	2.66548	0.00318841	-4.27084	+	-5.12843	Q6P7C7	Q6P7C7	Transmembrane glycoprotein NMB	Gpnmb
26.1815	25.8425	26.1443	24.8315	20.509	22.4123	20.2245	22.9077	2.90175	0.00344	-4.23657	+	-5.70558	A0A0G2K8V1;D4A7K5;D3ZFC5	A0A0G2K8V1;D4A7K5	Phospholipid-transporting ATPase	Atp11a
26.2719	26.3876	25.6809	25.6916	21.3426	25.1191	20.8205	20.0431	1.97181	0.00744086	-4.17667	+	-3.65281	Q6P6T6;P24268	Q6P6T6;P24268	Cathepsin D;Cathepsin D 12 kDa light chain;Cathepsin D 9 kDa light chain;Cathepsin D 34 kDa heavy chain;Cathepsin D 30 kDa heavy chain	Ctsd
24.2104	24.4152	23.6014	22.9879	18.5835	18.9703	22.2188	19.1958	2.40395	0.00652427	-4.06158	+	-4.53717	P24473	P24473	Glutathione S-transferase kappa 1	Gstk1
26.1752	26.1873	25.1359	25.4707	22.2023	20.73	22.2459	21.8717	3.98523	0.00315789	-3.97978	+	-9.02775	E9PU64	E9PU64		Scin
27.0002	26.8867	26.4578	24.5859	23.4791	22.7836	20.8811	21.99	2.60669	0.00293333	-3.94917	+	-4.99137	Q63356;A0A0G2K9E8;D4A7X9	Q63356;A0A0G2K9E8	Unconventional myosin-Ie	Myo1e
24.4317	24.7971	24.3059	25.3787	19.8271	20.9881	20.8078	21.5312	4.0262	0.00352941	-3.93981	+	-9.17988	P03994;P03994-2	P03994	Hyaluronan and proteoglycan link protein 1	Hapln1
25.5293	25.3438	25.1713	20.2612	20.017	19.9013	19.9277	20.8054	1.63596	0.0174382	-3.91356	+	-3.02917	Q6AXR4;F1LR87	Q6AXR4;F1LR87	Beta-hexosaminidase subunit beta	Hexb
25.4769	25.5742	24.7873	23.9709	22.1811	22.4761	18.5062	21.2409	2.11808	0.00675325	-3.85125	+	-3.94061	D4A5I9	D4A5I9		Myo6
26.8307	26.6316	26.0361	25.1159	23.9732	23.0397	22.533	19.8386	2.11583	0.00670968	-3.8075	+	-3.9361	D3ZUB0	D3ZUB0		Rcn1
27.8932	28.1579	27.389	27.5	24.6262	23.9105	23.735	23.6379	4.92523	0	-3.75766	+	-13.1608	Q66H94	Q66H94	Peptidyl-prolyl cis-trans isomerase FKBP9	Fkbp9
23.3104	23.9252	22.9775	24.7024	18.453	20.494	20.1567	21.0019	2.8298	0.00301754	-3.7025	+	-5.52518	D3ZP13	D3ZP13	Sulfhydryl oxidase	Qsox2
24.6154	25.109	24.976	25.4586	22.7079	20.2239	20.7842	21.9369	3.08532	0.00139535	-3.62651	+	-6.1855	F1LLW0;Q5U1Y0	F1LLW0;Q5U1Y0	Transmembrane protein 192	Tmem192
23.8985	24.0117	23.8887	24.0118	20.6952	19.7408	20.583	20.378	5.52982	0	-3.60343	+	-16.6906	F1LN63	F1LN63		Tlr3
25.7852	25.6232	24.6398	20.3973	18.4877	19.39	22.9206	21.458	1.15417	0.0470096	-3.54731	+	-2.19984	A0A0G2JSW0;P18666;B0BMS8;Q64122	A0A0G2JSW0;P18666;B0BMS8;Q64122	Myosin regulatory light chain 12B;Myosin regulatory light polypeptide 9	Myl12b;Myl9
25.1941	25.0985	24.9972	24.6067	20.4537	21.8829	22.2775	21.5286	3.79132	0.0026087	-3.43846	+	-8.33724	P60572	P60572	Pannexin-3	Panx3
23.8342	23.8118	23.9394	21.6809	19.495	21.4518	20.2412	18.3682	2.17037	0.00662857	-3.42752	+	-4.04621	B2RYJ7	B2RYJ7		Actr1b
24.6723	24.6456	24.8092	25.0703	21.5318	21.6806	21.5664	20.8866	5.51295	0	-3.38297	+	-16.5808	F1M6P8	F1M6P8		Edil3
24.9951	24.6623	24.3435	21.479	19.724	21.5767	21.4107	19.3568	1.83403	0.0113143	-3.35294	+	-3.39118	P69478;A0A0G2K6H1	P69478;A0A0G2K6H1	Carbohydrate sulfotransferase 11	Chst11
25.5778	24.9061	26.1636	26.2867	21.9204	20.8619	21.3158	25.447	1.65941	0.0163707	-3.34727	+	-3.07123	P17078;A0A0G2JY60;F1M6G3;D3ZTG8;D3ZN79;D3Z942	P17078;A0A0G2JY60;F1M6G3;D3ZTG8;D3ZN79;D3Z942	60S ribosomal protein L35	Rpl35;Gm8444;RGD1564550;LOC686074
23.98	24.0283	23.7172	24.6981	19.9081	19.2106	22.5947	21.4001	2.25982	0.006944	-3.32751	+	-4.2304	G3V6A8;A0A0G2JWG6	G3V6A8;A0A0G2JWG6		Golgb1
24.7558	24.6054	24.4886	24.6129	19.2174	23.4286	22.4482	20.1385	1.82172	0.011293	-3.3075	+	-3.36821	F1LQQ8;Q7TPJ3;P06760	F1LQQ8;Q7TPJ3;P06760	Beta-glucuronidase	Gusb
25.5697	25.8221	25.7591	20.6082	22.1571	21.5193	21.7991	19.5384	1.19343	0.04372	-3.18629	+	-2.26555	D4A4P8	D4A4P8	Protein tweety homolog	Ttyh2
24.2523	24.287	24.6926	22.8675	20.8309	19.4363	21.4147	21.7209	2.57835	0.00368831	-3.17416	+	-4.92619	Q6P7Q2;P35053	Q6P7Q2;P35053	Glypican-1;Secreted glypican-1	Gpc1
24.4339	24.2829	24.0713	24.4731	21.5349	21.5421	19.8798	21.897	3.27725	0.00153846	-3.10184	+	-6.7197	Q5XI24	Q5XI24		Matn1
24.0498	24.0956	24.1299	22.8923	22.1367	20.389	22.0163	18.3159	1.76613	0.0139649	-3.07745	+	-3.2653	G3V9W9;A0A0G2K5L1	G3V9W9;A0A0G2K5L1		Fat1
26.7163	26.597	26.108	24.8613	24.7986	21.2045	22.8904	23.3295	1.91076	0.00913706	-3.01489	+	-3.5358	Q9EPB1	Q9EPB1	Dipeptidyl peptidase 2	Dpp7
23.3716	23.5538	23.1703	23.539	21.6476	20.3714	21.19	18.5347	2.29011	0.00717355	-2.97275	+	-4.29383	P12075	P12075	Cytochrome c oxidase subunit 5B, mitochondrial	Cox5b
27.2949	26.8884	26.3934	26.8772	24.4437	24.3782	22.4077	24.3905	2.84315	0.00312727	-2.95846	+	-5.55833	P18163;F1LPB3;O88813	P18163	Long-chain-fatty-acid--CoA ligase 1	Acsl1
23.6311	24.1048	23.6111	24.418	20.168	20.8856	21.9319	21.1286	3.39111	0.00171429	-2.91272	+	-7.05348	D4A7N1	D4A7N1	MICOS complex subunit Mic25	Chchd6
24.4577	24.6237	23.2376	24.4584	23.2628	18.8068	20.1016	23.0966	1.32888	0.0310803	-2.87739	+	-2.4942	D3ZTX0	D3ZTX0	Transmembrane emp24 domain-containing protein 7	Tmed7
24.1863	23.4658	23.7736	24.1367	20.5159	22.2579	21.6205	19.7076	2.53891	0.00486747	-2.86512	+	-4.83643	E2RUH2;A0A0G2K9E0;P29315	E2RUH2;A0A0G2K9E0;P29315	Ribonuclease inhibitor	Rnh1
27.5406	27.4317	26.6352	27.4225	25.3961	24.793	22.6632	24.7389	2.3961	0.00646154	-2.85969	+	-4.52013	A0A0G2K0B4;A0A0G2K8P3;Q62940;A0A0G2JUY1	A0A0G2K0B4;A0A0G2K8P3;Q62940	E3 ubiquitin-protein ligase NEDD4	Nedd4
25.5253	23.7819	23.5156	22.4786	23.3086	19.1781	20.0806	21.3771	1.38414	0.027695	-2.83926	+	-2.58857	Q9R1T1	Q9R1T1	Barrier-to-autointegration factor;Barrier-to-autointegration factor, N-terminally processed	Banf1
25.0544	24.8381	24.6064	25.411	21.7292	21.2377	23.5844	22.0498	2.73327	0.00360656	-2.82716	+	-5.2896	A0JPL7;O70367	A0JPL7;O70367	Leukocyte cell-derived chemotaxin 1;Chondrosurfactant protein;Chondromodulin-1	Lect1
26.6016	26.6784	26.8424	26.9823	25.1288	24.9569	20.8745	24.8504	1.47089	0.0234921	-2.82355	+	-2.73822	Q4V888	Q4V888	Type 2 phosphatidylinositol 4,5-bisphosphate 4-phosphatase	Tmem55a
24.5815	25.2897	23.6098	24.1489	22.3239	21.6278	20.1669	22.268	2.41966	0.00672	-2.81079	+	-4.57139	D3ZXI0	D3ZXI0	Pyrroline-5-carboxylate reductase	Pycr1
25.173	24.9107	25.2979	26.3473	23.8671	20.6555	23.1459	22.837	1.99187	0.0074	-2.80588	+	-3.69163	B1WBZ1	B1WBZ1		Efs
25.7171	25.5946	25.4583	25.7272	23.6849	23.5175	21.3648	23.0234	2.65751	0.00314286	-2.72666	+	-5.10971	A0A0G2K9X3;A0A0G2K4Y7;A0A0G2K9S4;Q9QYF3;F1M111;A0A0G2JVH1;F1M3R4;A0A0G2K318;P70569	A0A0G2K9X3;A0A0G2K4Y7;A0A0G2K9S4;Q9QYF3	Unconventional myosin-Va	Myo5a
23.3415	24.8226	23.8484	23.8243	22.0669	21.4069	20.3836	21.5107	2.85427	0.00318519	-2.61721	+	-5.58605	D3ZFD0;A0A0G2JY08	D3ZFD0;A0A0G2JY08		Myo18a
23.6619	23.683	23.189	21.5986	22.0577	20.5398	19.0979	20.0138	1.78176	0.0132267	-2.60581	+	-3.29412	B2GUY0	B2GUY0	Endoplasmic reticulum mannosyl-oligosaccharide 1,2-alpha-mannosidase	Man1b1
25.0527	25.4296	25.3829	24.8421	23.8798	23.5899	19.5707	23.3222	1.34927	0.0297062	-2.58616	+	-2.52894	Q5U2T5	Q5U2T5		Stard3
24.0538	23.9474	21.629	23.0149	20.7514	20.7763	20.9466	19.9015	2.25381	0.00683465	-2.56733	+	-4.21788	Q66H28	Q66H28	Transmembrane protein 206	Tmem206
23.963	23.9767	23.6469	22.6708	22.9768	20.8215	19.7799	20.4381	1.82898	0.0112075	-2.5603	+	-3.38174	A0A0G2K585;Q4KLF8;A0A0U1RRQ2	A0A0G2K585;Q4KLF8;A0A0U1RRQ2	Actin-related protein 2/3 complex subunit 5	Arpc5
24.2463	24.3774	24.1211	24.4564	21.888	20.1233	22.9144	22.0537	2.30754	0.0057931	-2.55546	+	-4.33058	Q5XII0	Q5XII0	Mammalian ependymin-related protein 1	Epdr1
23.5252	23.465	23.0728	21.4097	20.6458	18.6366	21.6006	20.4201	1.73372	0.0147848	-2.54239	+	-3.20591	P19234	P19234	NADH dehydrogenase [ubiquinone] flavoprotein 2, mitochondrial	Ndufv2
26.3713	26.2283	25.9176	24.8078	24.2315	23.3108	22.3601	23.2964	2.54944	0.00492683	-2.53154	+	-4.86029	F1LPC6;Q9JHW1;A0A0G2JY30;Q9JHW1-2	F1LPC6;Q9JHW1;A0A0G2JY30;Q9JHW1-2	Carboxypeptidase D	Cpd
24.2736	24.4026	24.8923	24.8258	21.3154	23.6975	19.99	23.3457	1.52326	0.0208771	-2.51142	+	-2.82959	A0A096MJW2;A0A0H2UHL1;Q66H50;A0A096MJJ7	A0A096MJW2;A0A0H2UHL1;Q66H50;A0A096MJJ7	Fatty acyl-CoA reductase 1	Far1
28.7571	27.8798	27.5358	27.8053	28.0894	25.8649	22.6627	25.3792	1.14146	0.048381	-2.49543	+	-2.17861	G3V9Y1;Q9JLT0	G3V9Y1;Q9JLT0	Myosin-10	Myh10
24.2809	24.1168	23.8596	21.2156	20.1797	20.2682	21.3259	21.7278	1.64393	0.0171925	-2.49283	+	-3.04345	D3ZNT5	D3ZNT5		Col9a2
25.8167	25.3263	25.2549	25.8846	23.0674	24.2411	20.2224	24.7868	1.28349	0.035373	-2.4912	+	-2.4172	A1L1J8	A1L1J8		Rab5b
23.8911	23.9723	23.4811	21.2795	20.9287	21.3582	20.0295	20.3622	1.91936	0.00861856	-2.48637	+	-3.55217	F1LSK6;Q6P7D4	F1LSK6;Q6P7D4	Cytochrome P450 20A1	Cyp20a1
22.6054	22.3139	22.3347	23.6001	18.9171	20.7732	20.6704	20.5935	2.44135	0.0062449	-2.47499	+	-4.6189	D3ZM57;A0A0G2K571;Q5BJK8	D3ZM57;A0A0G2K571;Q5BJK8	Golgi integral membrane protein 4	Golim4
23.5571	23.9355	23.4876	24.0165	21.4336	23.2413	20.6247	19.9284	1.81794	0.0114815	-2.44216	+	-3.36116	Q6JWR2	Q6JWR2	Putative sodium-coupled neutral amino acid transporter 7	Slc38a7
23.5686	23.6799	23.2499	22.0366	19.8603	19.6474	19.9805	23.3401	1.3522	0.0296932	-2.42667	+	-2.53394	P16970	P16970	ATP-binding cassette sub-family D member 3	Abcd3
24.8843	24.8946	23.9035	23.075	21.7112	21.0232	22.2893	22.045	2.47039	0.00610753	-2.42219	+	-4.683	A0A0G2JSH2;P29147	A0A0G2JSH2;P29147	D-beta-hydroxybutyrate dehydrogenase, mitochondrial	Bdh1
27.2984	26.9999	27.1097	27.0866	25.6885	24.9815	23.5139	24.6275	2.73215	0.00349206	-2.4208	+	-5.28693	G3V824	G3V824		Igf2r
23.7552	23.9455	23.8809	22.9619	22.2339	21.8057	21.6362	19.2351	1.82553	0.0111549	-2.40817	+	-3.37531	O70257;M0R930;A0A0G2K6Y9	O70257;M0R930;A0A0G2K6Y9	Syntaxin-7	Stx7;LOC100910446
24.4243	24.578	24.1996	24.7523	21.0699	22.8503	22.6102	21.8523	2.90176	0.0035102	-2.39291	+	-5.70558	D4A540	D4A540	Augurin	Ecrg4
25.6728	25.4296	25.6809	25.9281	23.6956	24.1645	20.9477	24.6056	1.50787	0.0223268	-2.3245	+	-2.80265	P46462	P46462	Transitional endoplasmic reticulum ATPase	Vcp
24.6302	24.601	24.2326	24.8672	24.1971	19.948	21.193	23.7133	1.19496	0.0437085	-2.31992	+	-2.26812	D4A1Y5	D4A1Y5		Mthfd2
25.1179	24.6525	23.7696	24.6283	19.9913	22.7675	23.2757	22.959	1.5246	0.0210167	-2.2937	+	-2.83194	D4AD37;Q7TPJ5	D4AD37;Q7TPJ5	Inositol monophosphatase 3	Impad1;LOC100910881
24.6224	24.447	24.4863	23.481	20.947	22.7328	22.3585	21.85	2.56537	0.0044	-2.28713	+	-4.89654	Q6AXX6	Q6AXX6	Redox-regulatory protein FAM213A	Fam213a
22.7722	22.8364	22.4205	22.2852	20.5391	20.4958	21.2841	18.9957	2.39472	0.0064	-2.24985	+	-4.51715	Q5XIE1	Q5XIE1	Protein THEM6	Them6
22.5251	22.8706	22.3708	23.626	20.0593	21.9457	20.1613	20.261	2.26595	0.007	-2.24132	+	-4.24319	Q9JHZ9	Q9JHZ9	Sodium-coupled neutral amino acid transporter 3	Slc38a3
23.5774	23.3411	23.5359	21.0549	19.6991	20.5469	22.3947	20.1131	1.37358	0.0285318	-2.18884	+	-2.57048	Q9WVK7	Q9WVK7	Hydroxyacyl-coenzyme A dehydrogenase, mitochondrial	Hadh
23.7665	23.6295	23.19	21.999	19.597	19.6626	21.1133	23.4801	1.15222	0.0470024	-2.18296	+	-2.19657	A0A0G2K8N3;Q4KLM6	A0A0G2K8N3;Q4KLM6	Prolyl 3-hydroxylase 2	Leprel1
30.2446	28.9945	27.8955	30.3094	28.0938	27.294	26.2125	27.1882	1.6905	0.0159679	-2.1639	+	-3.12733	M0RBX6;D3ZJ08;Q6LED0;D3ZK97;P84245;A0A0G2K0N8;A0A0G2K9I5;A0A0G2K5X7	M0RBX6;D3ZJ08;Q6LED0;D3ZK97;P84245	Histone H3;Histone H3.1;Histone H3.3	Hist1h3e;Hist2h3c2;H3f3c;H3f3b
25.9638	26.2056	25.1189	25.4901	25.0729	24.3857	21.0055	23.6743	1.23851	0.0405236	-2.16	+	-2.34129	F1LM33;Q5SGE0	F1LM33;Q5SGE0	Leucine-rich PPR motif-containing protein, mitochondrial	Lrpprc
23.7674	23.7517	23.5188	21.6206	21.8259	20.6444	21.9192	19.9184	1.5905	0.0196259	-2.08766	+	-2.94815	A0A0G2JV84;Q7TP13	A0A0G2JV84;Q7TP13		Gpt2
23.8748	23.5745	23.4234	23.5768	21.6875	23.4299	21.5379	19.5575	1.38052	0.027907	-2.05918	+	-2.58236	B2GV73	B2GV73	Actin-related protein 2/3 complex subunit 3	Arpc3
23.5982	23.7261	24.6836	22.034	21.6331	21.3562	19.7779	23.0864	1.24213	0.04021	-2.04708	+	-2.34739	A0A0G2K2E4;A0A0G2K1P0;P10111	A0A0G2K2E4;A0A0G2K1P0;P10111	Peptidyl-prolyl cis-trans isomerase A;Peptidyl-prolyl cis-trans isomerase A, N-terminally processed	Ppia
32.7026	32.5344	32.2276	32.0584	31.6459	30.5715	29.2373	30.0515	2.05628	0.0068	-2.00418	+	-3.81766	G3V6P7;Q62812	G3V6P7;Q62812	Myosin-9	LOC100911597;Myh9
23.8715	23.9447	23.3983	21.8641	21.2807	21.9826	20.999	20.8206	1.97195	0.00748108	-1.99896	+	-3.65308	A0A096MK61;M0R3U4	A0A096MK61;M0R3U4		LOC102555086;LOC100910835
23.8444	23.443	23.0065	23.0318	20.1311	20.9933	21.3281	22.9201	1.74643	0.0143004	-1.9883	+	-3.22915	D4A017	D4A017		Tmem87a
23.3164	22.2846	22.3868	21.5515	19.8496	19.7136	20.0831	21.9649	1.67706	0.0166032	-1.98205	+	-3.10303	D3ZZK8	D3ZZK8		Frg1
22.6538	23.0403	22.8917	21.5118	20.4242	20.7702	20.3481	20.6658	2.80644	0.00372881	-1.97232	+	-5.4675	Q63635	Q63635	Syntaxin-6	Stx6
23.7658	23.1059	22.9941	22.7903	21.577	20.6999	21.8087	20.8997	2.88316	0.00330769	-1.91772	+	-5.65855	Q66HL0;P21588	Q66HL0;P21588	5-nucleotidase	Nt5e
23.6197	23.5134	23.3355	20.8809	19.7056	20.4614	21.3162	22.1995	1.19069	0.0438408	-1.91672	+	-2.26096	F1LSN4;A0A0G2K210;Q498D6	F1LSN4;A0A0G2K210	Fibroblast growth factor receptor	Fgfr3
30.0781	29.8442	29.4355	28.2561	27.228	27.2504	27.8716	27.6907	2.31494	0.00589474	-1.89331	+	-4.34623	P27615	P27615	Lysosome membrane protein 2	Scarb2
24.7984	24.8182	24.0433	25.3714	23.2866	23.9145	20.9618	23.3764	1.41237	0.0270211	-1.87301	+	-2.63705	P14408-2;P14408	P14408-2;P14408	Fumarate hydratase, mitochondrial	Fh
24.2289	24.4981	24.0039	25.465	21.9221	23.5522	21.8398	23.4788	1.75161	0.0141379	-1.85079	+	-3.23865	A0A0G2K1Z9;D3ZP98	A0A0G2K1Z9;D3ZP98		Hm13
24.3045	24.4065	23.8355	25.0199	23.4307	20.1901	23.0547	23.5439	1.15941	0.0468571	-1.83673	+	-2.20859	P97532	P97532	3-mercaptopyruvate sulfurtransferase	Mpst
26.4989	25.9004	26.5462	27.4509	25.7665	24.602	24.8151	23.8988	1.97121	0.0073617	-1.82848	+	-3.65164	A0A0G2JSQ4;P04692-7;P04692-5;P04692-4;P04692-2	A0A0G2JSQ4;P04692-7;P04692-5;P04692-4;P04692-2	Tropomyosin alpha-1 chain	Tpm1
25.8461	25.7002	25.5046	25.9529	24.0077	24.4388	23.394	23.8699	3.60681	0.00222222	-1.82334	+	-7.72297	B5DEH2	B5DEH2	Erlin-2	Erlin2
29.6697	29.4371	28.3542	27.968	27.0088	27.0532	27.3635	26.8666	2.24242	0.00657576	-1.78424	+	-4.19421	P13832	P13832	Myosin regulatory light chain RLC-A	Rlc-a
23.8687	24.2648	23.8214	24.5746	21.8775	23.3714	22.8729	21.3006	1.91379	0.00923077	-1.77676	+	-3.54156	P20909-6;P20909-4;P20909-5;P20909-3;P20909;P20909-2;A0A0G2JX47;G3V763;Q9JI03;Q9JI04	P20909-6;P20909-4;P20909-5;P20909-3;P20909;P20909-2	Collagen alpha-1(XI) chain	Col11a1
30.7325	30.7539	30.2457	30.0245	29.1354	28.465	28.5791	28.4848	3.49323	0.001875	-1.77307	+	-7.3642	A0A0A0MY09;Q66HD0;A0A0G2K4I4;Q66HD0-2	A0A0A0MY09;Q66HD0;A0A0G2K4I4;Q66HD0-2	Endoplasmin	Hsp90b1
23.0472	23.1033	23.5674	23.9411	22.1978	21.4211	20.6969	22.6433	1.89215	0.00958794	-1.675	+	-3.50048	A0A0G2K199;Q9R1J8	A0A0G2K199;Q9R1J8	Prolyl 3-hydroxylase 1	Lepre1
25.533	24.8719	24.8654	25.0791	24.582	23.5232	21.9788	23.5932	1.60785	0.0187253	-1.66803	+	-2.97899	Q6AXW2	Q6AXW2		Tmod3
24.0976	23.7364	23.3636	23.8654	23.0978	21.7161	22.0883	21.4974	2.29989	0.00611765	-1.66589	+	-4.31442	P26453-2;P26453	P26453-2;P26453	Basigin	Bsg
31.1962	30.7022	30.3793	29.0635	29.5239	28.3003	29.0206	27.9834	1.52809	0.0210541	-1.62821	+	-2.83807	A0A0G2K6J5;B2GV99;Q64119;A0A0G2JWE1;P16409	A0A0G2K6J5;B2GV99;Q64119;A0A0G2JWE1	Myosin light polypeptide 6	Myl6
23.4908	22.6999	23.3533	23.1605	20.819	22.0131	20.5582	22.8482	1.55316	0.0207832	-1.61648	+	-2.88213	A0A0G2K3V7;Q9WUL0	A0A0G2K3V7;Q9WUL0	DNA topoisomerase 1	Top1
24.1942	24.5599	23.3688	23.6482	23.054	22.5523	21.1259	22.6483	1.73253	0.0147227	-1.59767	+	-3.20374	G3V9I0;A0A0G2JVA4;D3ZQR7;Q811A3;Q811A3-2	G3V9I0;A0A0G2JVA4;D3ZQR7;Q811A3;Q811A3-2	Procollagen-lysine,2-oxoglutarate 5-dioxygenase 2	Plod2
23.5554	23.6309	23.9486	21.4571	20.9363	22.0151	21.7936	21.4597	1.3852	0.0277765	-1.59681	+	-2.59038	D3ZW58	D3ZW58		Casc4
25.139	25.5178	24.335	25.1621	22.0609	24.2167	23.2811	24.4455	1.37647	0.0283246	-1.53746	+	-2.57542	Q99ML5	Q99ML5	Prenylcysteine oxidase	Pcyox1
23.0779	23.4373	23.1624	22.9883	20.7856	20.7195	22.5754	22.6792	1.43882	0.0252761	-1.47655	+	-2.68267	Q68G41;P23965;A0A0G2K2R2	Q68G41;P23965;A0A0G2K2R2	Enoyl-CoA delta isomerase 1, mitochondrial	Eci1
27.4368	26.808	26.8238	27.7858	26.3497	25.5058	25.9229	25.3627	2.3214	0.0059469	-1.42832	+	-4.35992	Q63610	Q63610	Tropomyosin alpha-3 chain	Tpm3
27.311	27.0101	27.1747	26.2063	26.158	24.8361	25.886	25.1353	1.9347	0.00821053	-1.42167	+	-3.58148	Q6AY20	Q6AY20	Cation-dependent mannose-6-phosphate receptor	M6pr
24.0492	23.9773	24.08	24.4821	24.1307	23.3216	22.2389	21.2479	1.15975	0.0468155	-1.41234	+	-2.20916	D3ZD11	D3ZD11		Spcs2
26.9343	27.2999	26.1216	26.9562	26.2094	24.7359	25.9389	24.8238	1.67047	0.0162802	-1.401	+	-3.09115	G3V7I0;Q9Z0V6	G3V7I0;Q9Z0V6	Thioredoxin-dependent peroxide reductase, mitochondrial	Prdx3
27.0266	26.804	27.1096	26.7473	26.3321	25.3136	25.3183	25.1469	2.56582	0.0044557	-1.39413	+	-4.89756	Q642D2;P20611	Q642D2;P20611	Lysosomal acid phosphatase	Acp2
26.9217	26.7349	26.1503	26.4018	25.4319	25.1822	25.4757	24.8194	2.93887	0.00241667	-1.3249	+	-5.8003	Q5U2V1;A0A096MJW1	Q5U2V1;A0A096MJW1		Fkbp10
22.8027	22.1521	22.0497	22.6422	21.676	21.4179	19.8333	21.4336	1.5435	0.0209241	-1.32151	+	-2.86513	D3ZLC1	D3ZLC1		Lmnb2
24.6598	24.3633	24.0362	24.898	22.9034	23.4021	23.1924	23.2607	3.04368	0.00130435	-1.29968	+	-6.07405	A0A0G2K756;G3V6E4;Q7TNY6	A0A0G2K756;G3V6E4;Q7TNY6	Golgi resident protein GCP60	Acbd3
27.9365	28.3748	27.0339	27.8935	26.9001	26.6633	25.3388	27.1987	1.38143	0.0278251	-1.28446	+	-2.58393	A0A0G2KB63;Q5XIH7	A0A0G2KB63;Q5XIH7	Prohibitin-2	Phb2
29.6513	29.8036	29.2189	29.0148	27.8269	27.8354	28.9334	27.962	2.12922	0.00658667	-1.28272	+	-3.96297	D3ZH41	D3ZH41		Ckap4
24.7013	25.5834	23.5058	24.9415	24.1104	23.678	22.5872	23.3791	1.21623	0.0423529	-1.24434	+	-2.30382	Q5XIN6	Q5XIN6	LETM1 and EF-hand domain-containing protein 1, mitochondrial	Letm1
25.7039	25.8653	25.0476	26.1893	24.412	24.4165	23.8004	25.2813	1.70629	0.0152358	-1.224	+	-3.15596	Q4KM74	Q4KM74	Vesicle-trafficking protein SEC22b	Sec22b
23.1225	23.102	22.432	22.7615	21.1202	21.9378	21.696	21.9518	2.4502	0.00585567	-1.17806	+	-4.63836	O88656	O88656	Actin-related protein 2/3 complex subunit 1B	Arpc1b
25.2084	25.1588	25.1318	25.5551	24.792	24.1177	23.8708	23.6404	2.30661	0.00574359	-1.15827	+	-4.3286	Q6TUG0	Q6TUG0	DnaJ homolog subfamily B member 11	Dnajb11
28.7031	28.2887	28.1977	29.6176	27.908	27.7834	26.553	27.9609	1.31304	0.0332418	-1.15046	+	-2.4673	P62250;A0A1W2Q631;M0R4I3;M0R8S7	P62250	40S ribosomal protein S16	Rps16
25.8488	26.3883	24.9741	25.2783	24.8725	24.5121	24.0698	24.437	1.75764	0.0137835	-1.14954	+	-3.2497	Q6P136;Q63617	Q6P136;Q63617	Hypoxia up-regulated protein 1	Hyou1
23.5464	23.6047	23.7814	24.7301	22.8567	22.3239	22.8141	23.2898	1.74389	0.0142393	-1.09452	+	-3.2245	Q4V7E8	Q4V7E8	Leucine-rich repeat flightless-interacting protein 2	Lrrfip2
25.6416	25.7108	25.3672	26.0832	25.806	24.5109	23.8357	24.3987	1.27664	0.0360322	-1.06288	+	-2.40562	G3V9F3;A0A140TA95;Q9ERE6;A0A0G2JUR5;Q9ERE6-2;A0A0G2K6B2;A0A0G2K1P8	G3V9F3;A0A140TA95;Q9ERE6;A0A0G2JUR5;Q9ERE6-2	Myosin phosphatase Rho-interacting protein	Mprip
23.8384	23.7937	23.1772	22.2326	22.7349	21.6349	22.3305	22.0988	1.28226	0.0354178	-1.06068	+	-2.41513	Q5U1Z9	Q5U1Z9		Mtx2
27.1729	26.3287	25.6464	26.7183	24.7344	25.38	25.2628	26.3064	1.19885	0.0439188	-1.04568	+	-2.27465	Q6AY58	Q6AY58		Bcap31
23.5512	24.1031	23.3905	24.8108	23.4529	22.8644	22.9722	22.422	1.44603	0.025118	-1.03603	+	-2.69513	D3ZSA9	D3ZSA9		Nomo1
27.9285	27.7478	28.013	28.0694	26.7637	26.8227	27.4695	26.6005	2.62755	0.00297297	-1.02558	+	-5.03973	P38983	P38983	40S ribosomal protein SA	Rpsa
25.7239	25.7808	25.1722	24.9504	26.4272	26.2811	26.4266	26.5192	2.51281	0.00616471	1.00671	+	4.77762	Q3T1K5	Q3T1K5	F-actin-capping protein subunit alpha-2	Capza2
22.4846	22.6762	21.9205	22.7458	22.3041	23.8898	23.7433	24.164	1.23845	0.0404178	1.06854	+	2.34119	Q56R17	Q56R17	Importin subunit alpha	Kpna4
27.9715	27.8919	27.9163	27.2805	27.6085	29.5277	28.8874	29.4248	1.23501	0.0408333	1.09709	+	2.3354	P34058;A0A0G2K793	P34058;A0A0G2K793	Heat shock protein HSP 90-beta	Hsp90ab1
29.2176	29.199	28.3563	27.0906	29.7325	29.3819	29.7137	29.4528	1.1375	0.0487696	1.10432	+	2.17199	G3V6D3;P10719	G3V6D3;P10719	ATP synthase subunit beta;ATP synthase subunit beta, mitochondrial	Atp5b
23.1517	22.3492	23.2836	22.5874	23.2035	24.1181	24.4487	24.1518	1.75798	0.0138435	1.13759	+	3.25034	P68255	P68255	14-3-3 protein theta	Ywhaq
26.6414	25.7756	26.2103	26.2599	27.2256	27.3219	27.4164	27.5543	3.04441	0.00133333	1.15776	+	6.07601	O35509;A0A0G2JZR4;P62494;B5DEP2	O35509;A0A0G2JZR4;P62494	Ras-related protein Rab-11B;Ras-related protein Rab-11A	Rab11b;Rab11a
25.0518	25.2617	24.2392	25.5812	25.9226	25.8698	26.7803	26.5057	1.84221	0.0106731	1.2361	+	3.40646	P00406	P00406	Cytochrome c oxidase subunit 2	Mtco2
22.4634	22.5244	22.87	21.374	22.6355	23.5659	24.3476	23.6698	1.39438	0.0272285	1.24675	+	2.60612	Q5U328;P13383	Q5U328;P13383	Nucleolin	Ncl
24.8438	24.3281	25.278	24.44	24.7068	26.8474	25.7414	26.6188	1.25013	0.0400847	1.25614	+	2.36086	M0R590;P04797;D3ZGY4;M0R660;E9PTN6;A0A0G2K8S2;E9PTV9;D3ZQT0;D3ZME3;D3ZWV2	M0R590;P04797;D3ZGY4;M0R660;E9PTN6;A0A0G2K8S2	Glyceraldehyde-3-phosphate dehydrogenase	LOC685186;Gapdh;Gapdh-ps2;RGD1565368;RGD1564688
24.8186	24.8299	24.3648	25.5144	26.3409	25.9276	26.3498	26.0076	2.5562	0.00498765	1.27456	+	4.87565	A0A0G2JSK5;P49134	A0A0G2JSK5;P49134	Integrin beta-1	Itgb1
27.9299	28.1005	27.6238	27.8232	30.3053	29.0057	27.8206	29.5221	1.29595	0.0341522	1.29409	+	2.43831	Q6P9Y4;Q05962;A0A1W2Q605;D3ZB81	Q6P9Y4;Q05962	ADP/ATP translocase 1	Slc25a4
23.3712	22.9773	22.6073	23.0241	22.8267	24.8234	24.574	24.9767	1.33241	0.0308889	1.30523	+	2.50021	Q6AXS5;Q6AXS5-2	Q6AXS5;Q6AXS5-2	Plasminogen activator inhibitor 1 RNA-binding protein;Plasminogen activator inhibitor 1 RNA-binding protein, N-terminally processed	Serbp1
19.6177	21.3084	20.2544	21.4622	22.232	21.8677	22.0362	21.7966	1.58602	0.0194857	1.32248	+	2.94021	P50399	P50399	Rab GDP dissociation inhibitor beta	Gdi2
23.0464	22.7955	23.1849	23.6929	24.5762	23.84	25.1438	24.4578	2.17003	0.00658156	1.32452	+	4.04552	P62749;P84076;Q5PQN0	P62749;P84076	Hippocalcin-like protein 1;Neuron-specific calcium-binding protein hippocalcin	Hpcal1;Hpca
27.1139	27.2362	27.0346	26.6089	27.3214	28.6442	28.6689	28.7112	1.97844	0.00752174	1.338	+	3.66562	P63018;D4A4S3;M0RCB1;M0R8M9;F1LZI1;A0A0G2JVI3;A0A0G2JUT0;P14659;P0DMW1;P0DMW0;P55063	P63018;D4A4S3;M0RCB1;M0R8M9;F1LZI1;A0A0G2JVI3	Heat shock cognate 71 kDa protein	Hspa8;LOC102549957;LOC680121
31.7517	31.6123	30.8222	31.2055	32.6266	32.3985	33.1457	32.5781	2.63882	0.00309859	1.33928	+	5.06596	G3V8C3;P31000;Q6P725;F1M7P4;P21807;P48675;P47819-3;P47819-2;P47819;A0A1W2Q6C8;G3V8Q2;G3V7S2;F1LRZ7;P23565;P19527;P12839;P16884	G3V8C3;P31000	Vimentin	Vim
22.3953	22.5144	22.6058	20.6508	23.5381	23.6608	23.2977	23.0638	1.49829	0.0230162	1.34851	+	2.78593	B4F7C9;A0A0G2JWH5	B4F7C9;A0A0G2JWH5		Stt3a
25.6848	24.8191	24.5735	25.0438	25.2639	27.2	25.9023	27.2523	1.34039	0.0303437	1.37433	+	2.5138	F2Z3Q8;P52296	F2Z3Q8;P52296	Importin subunit beta-1	Kpnb1
22.398	22.2852	20.6906	23.2781	24.0795	23.3621	22.8155	23.9424	1.19438	0.0437193	1.3869	+	2.26715	Q4V8C2	Q4V8C2	Centromere/kinetochore protein zw10 homolog	Zw10
25.8143	24.8125	24.9498	24.3943	25.2901	27.2408	25.9771	27.0745	1.36002	0.0293219	1.40292	+	2.54729	Q6AYI1	Q6AYI1		Ddx5
24.2001	23.982	24.5311	23.9672	24.6537	25.559	26.418	25.7707	1.99077	0.00735912	1.43024	+	3.6895	A0A0G2K3Z9;Q63716	A0A0G2K3Z9;Q63716	Peroxiredoxin-1	Prdx1
24.7444	24.6661	24.8721	24.791	25.0755	26.2144	27.1783	26.3541	1.78825	0.0128072	1.43715	+	3.3061	F1LT36;P63326;A0A0H2UI18;D3ZJY5;Q7TP86;D3ZH53;D3ZCN9;D4A5N7	F1LT36;P63326;A0A0H2UI18;D3ZJY5;Q7TP86;D3ZH53;D3ZCN9	40S ribosomal protein S10	RGD1564698;Rps10;LOC100360905;LOC502176;RGD1561871;RGD1560073
23.637	23.7239	23.938	24.0251	24.8969	25.7068	24.764	25.7836	2.69002	0.00323529	1.4568	+	5.18637	A0A140TAA4;Q9QZA2	A0A140TAA4;Q9QZA2	Programmed cell death 6-interacting protein	Pdcd6ip
23.8604	23.4863	23.3917	21.7346	24.4119	24.4005	24.8601	24.6714	1.63439	0.0173731	1.46774	+	3.02635	Q68FV6	Q68FV6	Glycosylated lysosomal membrane protein	Glmp
24.4484	23.8674	23.9489	24.0682	24.4056	26.3453	25.4212	26.0806	1.77606	0.0133392	1.47995	+	3.2836	D4ACB8	D4ACB8		Cct8
23.7829	24.2344	23.054	24.5824	25.6497	25.4008	24.7541	25.8064	1.99293	0.00748315	1.48932	+	3.6937	P00388	P00388	NADPH--cytochrome P450 reductase	Por
24.4434	24.8326	25.1156	26.2964	27.5508	27.1368	25.6868	26.3477	1.40259	0.0272358	1.50851	+	2.62023	G3V887;Q6P735	G3V887	V-type proton ATPase subunit a	Tcirg1
25.8765	25.9667	25.4312	25.9538	27.2101	27.6598	26.5299	28.0096	2.38583	0.00616514	1.54529	+	4.4979	C0JPT7	C0JPT7		Flna
22.482	22.8948	22.9273	21.8341	24.431	24.4449	23.4578	24.0077	2.38606	0.00622222	1.5508	+	4.4984	Q9Z1X1;A0A0G2JXJ7	Q9Z1X1;A0A0G2JXJ7	Extended synaptotagmin-1	Esyt1
26.3093	26.6497	25.708	25.5463	28.03	27.4535	27.4981	27.6353	2.8339	0.00307143	1.60088	+	5.53535	Q9Z2L0	Q9Z2L0	Voltage-dependent anion-selective channel protein 1	Vdac1
23.5466	21.249	23.3653	22.4386	23.1751	24.0208	24.5382	25.2859	1.23273	0.0412675	1.6051	+	2.33157	A0A0G2K8H0;Q5M9G3	A0A0G2K8H0;Q5M9G3	Caprin-1	Caprin1
23.6696	23.1922	21.7822	21.9407	23.7986	24.1365	24.9083	24.1905	1.67618	0.0164724	1.61231	+	3.10145	A0A0G2K8M5;G3V6N2	A0A0G2K8M5;G3V6N2		Tmed4
23.6961	23.3022	23.1551	20.8919	23.5341	24.3899	25.1314	24.4629	1.19553	0.0438186	1.61824	+	2.26908	P23711;O70453	P23711	Heme oxygenase 2	Hmox2
25.1776	24.4616	23.8997	25.098	26.9963	26.6175	25.5228	26.0502	2.00478	0.00761143	1.63748	+	3.71673	G3V8L3;P48679;A0A0G2JTC5;Q6P6U3;A0A0G2K3R2;A0A1B0GWU9	G3V8L3;P48679;A0A0G2JTC5;Q6P6U3;A0A0G2K3R2;A0A1B0GWU9	Prelamin-A/C;Lamin-A/C	Lmna
23.8326	24.0407	23.3086	23.223	26.0635	25.4956	24.3185	25.1096	2.12182	0.00679739	1.6456	+	3.94809	D3ZIE9	D3ZIE9		Aldh18a1
27.4297	27.4541	27.0179	25.7742	28.1561	28.6907	28.7865	28.6677	2.12288	0.00684211	1.6563	+	3.95024	P17046	P17046	Lysosome-associated membrane glycoprotein 2	Lamp2
21.9349	19.9969	20.6681	19.6066	21.0364	21.982	22.5786	23.2677	1.26854	0.037123	1.66456	+	2.39193	A0A096MK14;A0A0U1RRU1;F1M470;A0A0G2K933;A0A0U1RRY1;D4A174	A0A096MK14;A0A0U1RRU1;F1M470;A0A0G2K933		Eif4e2
20.0272	20.9225	21.8625	19.8983	23.1036	22.8872	20.6151	22.7712	1.18887	0.043871	1.66662	+	2.25791	D3ZTP0;A0A0G2K0D8;M0R8T2;P28037	D3ZTP0	10-formyltetrahydrofolate dehydrogenase	Aldh1l2
20.584	20.8654	19.944	22.9938	22.2144	23.1564	23.0311	22.8373	1.315	0.0328595	1.71298	+	2.47062	Q9QX80;Q9QX81	Q9QX80;Q9QX81		Hnrnpab
20.06	19.9898	20.5677	20.4804	22.8401	21.9131	21.3593	21.8711	2.63082	0.0030137	1.72143	+	5.04733	G3V804;Q9JHY2	G3V804;Q9JHY2	Sideroflexin;Sideroflexin-3	Sfxn3
20.262	19.9148	22.0572	20.5127	23.2747	23.0541	21.0943	22.3913	1.38684	0.0276814	1.76691	+	2.5932	Q6AXS4	Q6AXS4	Renin receptor	Atp6ap2
22.1122	20.5575	19.4406	21.9139	23.0927	22.4976	23.0837	22.4248	1.45705	0.0247147	1.76866	+	2.71421	B2RYL8	B2RYL8		Ddx41
23.3408	22.4111	22.7168	24.2052	23.9276	25.4346	25.0164	25.4608	1.81305	0.0116498	1.79135	+	3.35207	Q6P6G9;Q5I0M7;P04256;F1M2S4;F1M6C7;D4ACJ7	Q6P6G9;Q5I0M7;P04256	Heterogeneous nuclear ribonucleoprotein A1;Heterogeneous nuclear ribonucleoprotein A1, N-terminally processed	Hnrnpa1;Hnrpa1
27.0205	26.9548	26.9694	25.7545	29.0201	28.5958	27.9366	28.3493	2.48542	0.00638202	1.80062	+	4.71638	Q5M7T6	Q5M7T6		Atp6v0d1
22.6689	22.6268	23.1875	20.9932	24.5883	24.5219	24.4655	23.1195	1.64606	0.0171559	1.8047	+	3.04727	D3ZFQ8	D3ZFQ8		Cyc1
20.5778	20.9713	22.5712	20.7704	23.0388	23.0297	23.24	22.9445	2.14426	0.00635616	1.84059	+	3.99329	P62260	P62260	14-3-3 protein epsilon	Ywhae
22.578	23.0202	24.8166	21.5436	25.0051	24.9843	24.2573	25.1597	1.39903	0.0273095	1.86201	+	2.61412	Q07936;Q07936-2	Q07936;Q07936-2	Annexin A2	Anxa2
22.8567	22.6697	20.4055	19.6499	23.1197	23.8011	23.257	23.0066	1.21706	0.0422622	1.90061	+	2.30521	G3V8F5;Q75Q40	G3V8F5;Q75Q40	Mitochondrial import receptor subunit TOM40 homolog	Tomm40
26.4207	26.3038	25.8812	24.7653	28.326	28.0794	26.7496	27.856	2.0071	0.00765517	1.91	+	3.72125	G3V928	G3V928		Lrp1
25.1926	24.3317	23.8142	23.9556	24.866	26.7946	26.2698	27.0047	1.80523	0.0115434	1.91027	+	3.33755	Q6P6T9;M0R7I0	Q6P6T9;M0R7I0	Importin subunit alpha	Kpna2;LOC100359600
23.4156	23.0604	23.037	23.0864	25.1326	24.9729	25.117	25.0569	5.98792	0	1.92	+	19.9539	Q6IN10;P42893-3;P42893;P42893-4;P42893-2	Q6IN10;P42893-3;P42893;P42893-4;P42893-2	Endothelin-converting enzyme 1	Ece1
22.3743	21.443	20.6101	20.1255	21.9306	23.3717	23.7145	23.2481	1.65353	0.0166897	1.92799	+	3.06067	G3V829;A0A140TAJ3;Q32PX7	G3V829		Fubp3
22.6303	21.8276	20.0669	19.3409	23.0441	23.2139	22.5624	22.8187	1.33742	0.0304538	1.94339	+	2.50874	A0A0G2KAM3;P49432	A0A0G2KAM3;P49432	Pyruvate dehydrogenase E1 component subunit beta, mitochondrial	Pdhb
19.8717	19.7726	20.383	22.7338	22.6945	22.6627	23.113	22.1188	1.45169	0.0249844	1.95698	+	2.70493	A0A140TAD1;Q6AY63	A0A140TAD1;Q6AY63	ADP-sugar pyrophosphatase	Nudt5
22.0543	22.1663	22.4594	23.2052	22.9988	24.8125	24.3998	25.8469	1.71488	0.0153361	2.0432	+	3.17156	Q3ZAV2;P62961;D3ZEV0;D4A3P0	Q3ZAV2;P62961;D3ZEV0	Nuclease-sensitive element-binding protein 1	Ybx1;LOC100912427
20.0353	19.9801	19.9648	21.1741	21.5109	22.3756	23.0741	22.3702	2.47488	0.00617391	2.04409	+	4.69295	Q6AYB3	Q6AYB3	Pre-mRNA-splicing factor ISY1 homolog	Isy1
22.569	22.0496	18.9978	22.5124	23.0672	23.2605	24.7224	23.3266	1.15938	0.046744	2.06201	+	2.20855	A0A0G2K4X8;Q6PEC4	A0A0G2K4X8;Q6PEC4	S-phase kinase-associated protein 1	Skp1
25.9307	24.8013	24.7085	25.1014	25.8568	27.9172	26.5769	28.454	1.69531	0.0160323	2.06574	+	3.13604	D3ZB30;A0A0G2JTV1;Q6P736;Q00438-2;Q00438	D3ZB30;A0A0G2JTV1;Q6P736;Q00438-2;Q00438	Polypyrimidine tract-binding protein 1	Ptbp1
22.8276	22.9793	23.4517	22.1514	24.3723	24.6661	24.2692	26.3927	1.98143	0.0076044	2.07254	+	3.6714	P20070-3;P20070;P20070-2	P20070-3;P20070;P20070-2	NADH-cytochrome b5 reductase 3;NADH-cytochrome b5 reductase 3 membrane-bound form;NADH-cytochrome b5 reductase 3 soluble form	Cyb5r3
23.9051	23.1975	20.2167	23.6699	24.1139	24.9887	25.6043	24.5986	1.20128	0.0440305	2.07905	+	2.27871	Q6URK4-2;Q6URK4;E9PSU5;D4A6A2	Q6URK4-2;Q6URK4;E9PSU5;D4A6A2	Heterogeneous nuclear ribonucleoprotein A3	Hnrnpa3
20.9728	21.2218	22.2407	22.1747	21.7828	23.8951	24.835	24.4158	1.48772	0.0227949	2.07967	+	2.7675	Q68FS2	Q68FS2	COP9 signalosome complex subunit 4	Cops4
21.9577	21.6401	20.6895	18.9986	23.7869	23.3867	21.3733	23.0688	1.30163	0.0340546	2.08242	+	2.44793	Q63632;A0A0G2K6T0;G3V6N7;D3ZGI9;F1LNP4;Q63633-2;Q63633	Q63632	Solute carrier family 12 member 4	Slc12a4
23.8511	23.8321	22.0548	19.9511	25.1251	24.3874	24.3518	24.2241	1.16411	0.0462396	2.09985	+	2.21645	G3V6P2;Q01205	G3V6P2;Q01205	Dihydrolipoyllysine-residue succinyltransferase component of 2-oxoglutarate dehydrogenase complex, mitochondrial	Dlst
22.0647	20.4565	20.3983	21.3388	22.08	23.8274	23.2371	23.5308	2.0567	0.00684277	2.10423	+	3.81849	G3V8F7;A0A0G2JYM3	G3V8F7;A0A0G2JYM3		Gga2
20.7668	20.6658	23.9149	23.1093	23.7646	24.0987	24.5606	24.4739	1.33242	0.0309749	2.11026	+	2.50023	B4F778	B4F778		Rfc4
24.4958	24.5097	24.6904	22.0225	26.9783	26.0732	25.0424	26.1174	1.52348	0.0209467	2.12325	+	2.82998	Q09073	Q09073	ADP/ATP translocase 2;ADP/ATP translocase 2, N-terminally processed	Slc25a5
22.1998	20.5208	20.5575	19.4556	22.4631	22.9706	22.9444	22.9063	1.99225	0.00744134	2.13768	+	3.69236	A0A0G2K110;Q3KRD8	A0A0G2K110;Q3KRD8	Eukaryotic translation initiation factor 6	Eif6
20.3709	21.8454	22.6262	21.922	24.0469	23.7819	23.3322	24.2197	2.24967	0.00667692	2.15404	+	4.20928	E9PU28	E9PU28	Inosine-5-monophosphate dehydrogenase 2	Impdh2
22.5429	18.4637	20.476	20.5972	22.7293	21.58	23.226	23.1816	1.24652	0.040285	2.15929	+	2.35478	P08082-2;P08082	P08082-2;P08082	Clathrin light chain B	Cltb
19.2756	21.4428	21.0869	20.9713	20.5151	23.4069	24.4543	23.1534	1.19153	0.0439501	2.18829	+	2.26238	D3ZUW6;A0A0G2K796	D3ZUW6;A0A0G2K796		Ube2c
23.6727	22.3451	22.4585	21.1711	23.7981	25.3161	23.4574	25.8561	1.52848	0.0211254	2.19503	+	2.83876	F1LS02;A0A0G2K7T6;P37199;Q5BK44	F1LS02;A0A0G2K7T6;P37199	Nuclear pore complex protein Nup155	Nup155
21.3371	20.7281	21.2057	21.2174	22.0203	23.1908	24.5778	23.5926	2.18303	0.00677372	2.22333	+	4.072	A0A0G2JYC6;E9PTR4	A0A0G2JYC6;E9PTR4		Ubap2l
19.7368	20.0004	22.9313	21.9148	22.0612	23.6288	23.9801	23.815	1.33866	0.0304157	2.22544	+	2.51086	Q5XHY7	Q5XHY7	Signal transducing adapter molecule 2	Stam2
23.581	23.028	23.6544	21.3682	25.0809	24.6759	25.8729	24.9208	2.03167	0.00761905	2.22973	+	3.76927	P00173-2;P00173	P00173-2;P00173	Cytochrome b5	Cyb5a
24.3863	23.479	23.2684	22.0142	24.3829	25.5116	26.3282	25.922	1.88877	0.00954	2.2492	+	3.49408	Q91V33;F1LMN8;Q9JLP1;Q920F3	Q91V33	KH domain-containing, RNA-binding, signal transduction-associated protein 1	Khdrbs1
22.7015	20.0412	19.3475	20.6612	20.9191	23.58	23.7672	23.482	1.19835	0.0438076	2.24923	+	2.27381	Q6IRE4	Q6IRE4	Tumor susceptibility gene 101 protein	Tsg101
23.5362	23.655	20.4374	23.966	24.9175	25.3408	25.2895	25.1076	1.46377	0.0237855	2.26519	+	2.72587	D4A4Z9	D4A4Z9		Ktn1
22.4802	20.1547	21.3969	20.4722	21.6543	23.717	23.5287	24.6838	1.48598	0.022722	2.26997	+	2.76448	Q4QQT4	Q4QQT4	Serine/threonine-protein phosphatase 2A 65 kDa regulatory subunit A beta isoform	Ppp2r1b
18.7862	18.3983	20.5973	20.7009	22.3745	21.013	22.4361	21.7866	1.80299	0.0117636	2.28189	+	3.3334	Q66HF9	Q66HF9	Leucine-rich repeat flightless-interacting protein 1	Lrrfip1
19.9004	22.0748	19.7852	18.3621	23.1631	22.0167	22.2234	21.8514	1.49706	0.0229419	2.28306	+	2.78378	Q08849	Q08849	Syntaxin-3	Stx3
22.6572	21.7908	20.9572	18.4767	22.6956	23.6866	22.7396	23.9916	1.27682	0.036129	2.3079	+	2.40592	P21531;A0A0U1RRY5	P21531	60S ribosomal protein L3	Rpl3
21.0448	21.9101	20.4933	21.9944	22.7884	23.6442	24.5	23.7993	2.43965	0.00618182	2.32229	+	4.61518	P62193	P62193	26S protease regulatory subunit 4	Psmc1
23.4535	23.2921	20.3451	22.3684	25.1204	25.2336	23.4891	24.9239	1.52464	0.0210872	2.327	+	2.83201	A0A0G2JZY6;G3V6S0;A0A0G2K8W9	A0A0G2JZY6;G3V6S0;A0A0G2K8W9		Sptbn1
21.1467	19.7965	19.4037	20.5217	22.3585	22.7257	22.4317	22.685	2.96614	0.0012766	2.33306	+	5.87062	D3ZD72	D3ZD72		Ncapg
19.9226	22.2727	18.7849	20.8382	23.4606	23.253	21.1492	23.3581	1.36127	0.0292571	2.35065	+	2.54942	Q3B7U9	Q3B7U9	Peptidyl-prolyl cis-trans isomerase FKBP8	Fkbp8
23.3276	20.9539	21.7899	20.5797	21.8755	24.9365	24.3135	24.9662	1.31949	0.0321657	2.36013	+	2.47824	B0BNA9	B0BNA9	CCR4-NOT transcription complex subunit 11	Cnot11
22.4625	22.2274	19.3578	21.2651	22.1302	24.3477	23.167	25.1917	1.3002	0.0339619	2.38092	+	2.44551	D3ZD97	D3ZD97		Dhx15
22.3488	20.6484	18.7524	21.7787	22.9226	23.4639	23.3395	23.3557	1.60756	0.0186569	2.38834	+	2.97847	D3ZUV9	D3ZUV9		Cnot3
17.9863	20.8622	19.4073	20.3512	22.3754	22.4153	21.4995	21.8734	1.93105	0.008125	2.38918	+	3.5745	Q5U3Z5	Q5U3Z5		Bri3bp
30.1571	29.2215	29.6515	29.2543	30.4205	32.6456	32.1945	32.5936	2.25167	0.00672868	2.39246	+	4.21343	A0A0H2UHM7;Q6AYZ1;F1LUM5	A0A0H2UHM7;Q6AYZ1	Tubulin alpha-1C chain	Tuba1c
24.6665	22.7606	22.6339	22.0529	23.4381	26.9925	24.1667	27.1389	1.13451	0.0499431	2.40555	+	2.167	F1LY19;A0A0U1RS25	F1LY19;A0A0U1RS25		Upf1
22.448	22.0488	19.3384	22.8906	23.4153	23.9561	24.9485	24.0406	1.5057	0.0224365	2.40867	+	2.79887	P70582	P70582	Nuclear pore complex protein Nup54	Nup54
20.0455	21.1217	20.9032	19.9713	20.3321	23.7791	23.7887	23.8872	1.41879	0.0267477	2.4363	+	2.6481	A0A0A0MXW7;A0A0G2JWZ8;P62916	A0A0A0MXW7;A0A0G2JWZ8;P62916	Transcription initiation factor IIB	Gtf2b
19.3646	20.5966	21.4801	18.9266	20.9699	23.2432	22.3959	23.5042	1.61287	0.0183529	2.43633	+	2.98792	Q6AYN8	Q6AYN8	DNA helicase	Mcm7
20.09	20.9617	20.7476	22.3551	23.3408	23.1858	24.0989	23.4512	2.52204	0.0062381	2.48059	+	4.79836	Q68FR9;Q68FR9-2	Q68FR9;Q68FR9-2	Elongation factor 1-delta	Eef1d
19.8624	18.7875	21.8817	20.8191	22.6242	22.8751	22.9119	22.8742	2.01574	0.00739884	2.48365	+	3.7381	Q68FR6	Q68FR6	Elongation factor 1-gamma	Eef1g
22.785	23.2256	20.1182	20.5944	23.4619	24.4944	23.8122	24.9459	1.59528	0.0193913	2.49776	+	2.95665	Q68FQ0	Q68FQ0	T-complex protein 1 subunit epsilon	Cct5
22.6622	21.9462	19.9489	20.0605	21.2681	24.2788	24.5244	24.5619	1.26499	0.0376702	2.50385	+	2.38595	O70513	O70513	Galectin-3-binding protein	Lgals3bp
24.8729	25.0571	22.881	23.6815	27.5387	27.3503	24.7324	27.0358	1.65294	0.0168397	2.54116	+	3.05961	P62944;P62944-2	P62944;P62944-2	AP-2 complex subunit beta	Ap2b1
24.3001	24.3262	24.6755	22.643	26.987	26.3904	26.6048	26.136	2.69126	0.00328358	2.54335	+	5.18931	Q9Z0V5	Q9Z0V5	Peroxiredoxin-4	Prdx4
19.8934	19.5341	20.2104	22.7639	21.6479	23.4614	23.8942	23.5772	1.53553	0.0211233	2.5447	+	2.85112	D3ZFJ3	D3ZFJ3		Sh3bp1
22.6487	20.2368	19.8247	20.6868	24.8809	22.9468	22.6755	23.0749	1.71604	0.0154	2.54528	+	3.17367	A0A0G2JZS1;F1LT58;A0A0H2UHW5;Q56R20;Q56R16;P83953	A0A0G2JZS1;F1LT58;A0A0H2UHW5;Q56R20;Q56R16;P83953	Importin subunit alpha;Importin subunit alpha-6;Importin subunit alpha-5;Importin subunit alpha-5, N-terminally processed	Kpna6;Kpna1;Kpna5
22.8978	22.6611	22.1618	19.3144	22.5235	25.3499	23.4893	25.9448	1.17421	0.0448256	2.56812	+	2.23335	Q5EGY4	Q5EGY4	Synaptobrevin homolog YKT6	Ykt6
19.8597	21.1489	19.3035	18.7165	22.0805	22.303	22.441	22.6343	2.56657	0.00451282	2.60755	+	4.89927	E9PTX3	E9PTX3		Hook2
21.9194	17.6347	21.3493	19.9133	20.7852	23.4634	23.1141	23.8923	1.16028	0.0469294	2.60956	+	2.21005	A0A0G2JZV8;Q80WE1-2;Q80WE1	A0A0G2JZV8;Q80WE1-2;Q80WE1	Fragile X mental retardation protein 1 homolog	Fmr1
20.2457	22.603	19.5477	21.3412	22.8538	24.1796	22.3061	24.8984	1.58365	0.0196157	2.62512	+	2.936	M0R649;M0RBF8;Q62824	M0R649;M0RBF8;Q62824	Exocyst complex component 4	Exoc4
22.222	21.8566	19.4792	20.3852	22.2623	24.7976	23.1898	24.2212	1.67106	0.0164078	2.63197	+	3.09221	A0A0G2JZM8;Q99JD4	A0A0G2JZM8;Q99JD4	CLIP-associating protein 2	Clasp2
21.4728	19.823	22.7429	21.716	24.0972	24.4434	23.9144	23.9893	2.31116	0.00584348	2.67242	+	4.33823	P16617;M0R6Y8;Q5XIV1;A0A096MJL6	P16617;M0R6Y8;Q5XIV1	Phosphoglycerate kinase 1;Phosphoglycerate kinase	Pgk1;RGD1560402;Pgk2
21.5939	21.1052	20.6532	20.2579	21.8957	23.935	24.0952	24.3892	2.24362	0.00662595	2.67623	+	4.1967	A0A0G2JYA2;Q9JHU5	A0A0G2JYA2;Q9JHU5	Arfaptin-1	Arfip1
22.3365	22.2278	22.4482	20.9356	22.8847	25.7586	24.4271	25.5857	1.92585	0.0080829	2.67698	+	3.56456	P60123;A0A0G2K0H9	P60123;A0A0G2K0H9	RuvB-like 1	Ruvbl1
21.3554	19.8617	22.0711	22.9893	22.3619	24.749	25.3163	24.584	1.56188	0.020407	2.68344	+	2.89752	Q7TQ77	Q7TQ77		Hook3
23.8626	22.5092	20.9105	22.0386	22.2905	25.2914	25.5417	26.9369	1.23105	0.0411606	2.68488	+	2.32873	Q9ER24	Q9ER24	Ataxin-10	Atxn10
22.3362	21.5719	19.1959	20.0339	21.6752	24.0405	23.868	24.3376	1.54748	0.0205675	2.69586	+	2.87214	G3V7L6;Q63347	G3V7L6;Q63347	26S protease regulatory subunit 7	Psmc2
23.2383	21.0711	20.4393	22.8511	24.5358	24.3939	25.2232	24.2398	2.04234	0.00785276	2.6982	+	3.79022	P47853;Q01129	P47853	Biglycan	Bgn
25.1995	25.2025	24.8512	25.7321	28.2801	28.0417	27.5921	27.9303	4.63764	0	2.71476	+	11.7416	D4ACF2;A0A1B0GWY8;A0A1B0GWM5	D4ACF2		Trim21
22.8974	22.4924	19.9503	22.6288	24.3047	24.3808	24.8535	25.3004	2.02429	0.00744186	2.7176	+	3.75481	Q5EB77	Q5EB77	Ras-related protein Rab-18	Rab18
19.4556	19.9876	21.3355	22.0156	22.3627	23.078	24.8656	23.3956	1.86308	0.0097561	2.72689	+	3.44562	Q6PCT3	Q6PCT3	Tumor protein D54	Tpd52l2
19.6352	20.6151	23.0927	19.3136	22.9218	23.3717	23.9871	23.302	1.67082	0.0163438	2.73154	+	3.09177	P70581-4;P70581-2;P70581;D3ZVG3;P70581-3	P70581-4;P70581-2;P70581;D3ZVG3;P70581-3	Nucleoporin p58/p45	Nupl1
19.6783	18.4844	22.1173	19.7346	23.8699	23.6254	20.0114	23.4775	1.21625	0.0424615	2.74245	+	2.30385	Q499N5	Q499N5	Acyl-CoA synthetase family member 2, mitochondrial	Acsf2
24.117	19.7753	24.3758	23.2954	25.497	25.2863	25.9676	25.82	1.36754	0.029092	2.75182	+	2.56015	A0A0G2JV65;P63102	A0A0G2JV65;P63102	14-3-3 protein zeta/delta	Ywhaz
23.2765	21.6138	22.1192	22.1412	22.6088	26.2327	24.7504	26.6007	1.52938	0.0211973	2.76047	+	2.84032	P62198	P62198	26S protease regulatory subunit 8	Psmc5
24.1483	23.9042	24.612	21.8505	25.1757	26.8721	26.6439	26.9448	2.0283	0.00752941	2.78041	+	3.76266	Q6IN22;P00787	Q6IN22;P00787	Cathepsin B;Cathepsin B light chain;Cathepsin B heavy chain	Ctsb
21.6756	21.0483	21.8521	21.2929	22.2952	24.8845	22.8347	26.9783	1.37239	0.028634	2.78094	+	2.56845	Q1JU68	Q1JU68	Eukaryotic translation initiation factor 3 subunit A	Eif3a
19.3278	20.9151	20.5173	21.2739	20.5443	23.7136	24.5437	24.4561	1.45901	0.0243522	2.8059	+	2.71761	A0A0G2JSH9;P35704	A0A0G2JSH9;P35704	Peroxiredoxin-2	Prdx2
19.7553	20.5117	20.06	21.6877	20.6445	24.1009	23.8486	24.7008	1.51025	0.0222557	2.82004	+	2.80682	G3V7G9	G3V7G9	Eukaryotic translation initiation factor 3 subunit L	Eif3l
18.1654	19.8079	19.7958	20.6969	21.379	22.248	23.6243	22.5976	2.17131	0.00667626	2.84572	+	4.04813	E9PU44;Q56A18;Q56A18-4;A0A0G2K9C1;A0A0G2KAP8;Q56A18-3;Q56A18-2	E9PU44;Q56A18;Q56A18-4;A0A0G2K9C1;A0A0G2KAP8;Q56A18-3;Q56A18-2	SWI/SNF-related matrix-associated actin-dependent regulator of chromatin subfamily E member 1	Smarce1
24.4894	23.4543	23.3042	23.156	24.7753	27.4002	25.8661	27.765	2.03016	0.00757396	2.85068	+	3.76631	Q3MHS9;Q6AYJ7	Q3MHS9		Cct6a
23.228	22.9925	23.8039	18.7054	25.2107	25.9084	23.4243	25.612	1.15556	0.046988	2.85639	+	2.20215	P11980-2;A0A0G2JVG3;M0RD14;P11980;A0A0H2UI07;P12928-2;P12928	P11980-2;A0A0G2JVG3;M0RD14;P11980	Pyruvate kinase PKM;Pyruvate kinase	Pkm
21.5443	19.7356	20.1506	20.3096	20.128	24.0958	24.6378	24.4011	1.35199	0.0297904	2.8806	+	2.53358	G3V8Q1;A0A0U1RRT4;A0A0U1RRX3	G3V8Q1;A0A0U1RRT4		Cope
21.612	20.4611	20.3279	19.0238	24.05	23.4385	21.808	23.6761	2.13971	0.00667568	2.88691	+	3.9841	Q6AYC2	Q6AYC2	Immunity-related GTPase family M protein	Irgm
24.166	23.8742	23.8383	19.1817	24.3762	26.0894	26.4327	25.7714	1.19575	0.0439293	2.90236	+	2.26944	F1LNF1;A7VJC2-4;A7VJC2;F1LM82;A7VJC2-3;A7VJC2-2	F1LNF1;A7VJC2-4;A7VJC2;F1LM82;A7VJC2-3;A7VJC2-2	Heterogeneous nuclear ribonucleoproteins A2/B1	Hnrnpa2b1
24.8663	24.0523	24.0075	22.4537	24.2207	27.5647	27.0388	28.2283	1.54815	0.0207108	2.91818	+	2.87332	Q6AYU5	Q6AYU5		Pcbp2
22.2513	20.2131	20.1962	22.1847	22.6264	25.8253	23.5822	24.5077	1.76515	0.0139039	2.92409	+	3.26352	D4A857	D4A857		Ipo9
19.7298	19.4501	20.8755	22.7394	23.2808	23.3028	24.1364	23.7944	2.03765	0.00771084	2.92991	+	3.781	P07687;F1LTS8	P07687;F1LTS8	Epoxide hydrolase 1	Ephx1
20.2863	21.0302	22.9679	20.0769	24.3936	23.9403	24.3306	23.421	2.25225	0.00678125	2.93103	+	4.21463	A3E0T0;A0A0G2K1Q9;G3V874;Q9JMB3	A3E0T0;A0A0G2K1Q9;G3V874;Q9JMB3		Epb41l3
20.3683	18.5469	24.3542	19.8419	22.8138	23.5377	24.6986	23.8175	1.17904	0.0447901	2.93911	+	2.24145	Q5FWY5	Q5FWY5	AH receptor-interacting protein	Aip
18.5517	20.7379	20.1249	20.1852	20.4741	22.7702	24.1025	24.0126	1.64198	0.0173383	2.9399	+	3.03994	Q6P6U2;Q63569	Q6P6U2;Q63569	26S protease regulatory subunit 6A	Psmc3
20.0931	18.868	20.4075	22.2109	20.4378	23.6779	24.6836	24.5752	1.2944	0.0343198	2.94875	+	2.43567	D4AEH3	D4AEH3		Psmd7
24.7286	20.1567	20.1171	21.6407	24.5493	24.4573	25.038	24.4231	1.45334	0.0250625	2.95616	+	2.70778	G3V7Y3;P35434	G3V7Y3;P35434	ATP synthase subunit delta, mitochondrial	Atp5d
20.4524	21.1742	21.4304	19.5205	21.4061	24.0987	24.4306	24.4813	1.8764	0.00963547	2.95978	+	3.47071	B2RYL4	B2RYL4		Armc6
22.6395	20.4311	22.3536	22.0999	25.2078	24.5902	25.5017	24.2101	2.69825	0.00333333	2.99642	+	5.20592	A0A0G2JXB1;A0A0G2JXN6;P08699	A0A0G2JXB1;A0A0G2JXN6;P08699	Galectin-3	Lgals3
22.0838	22.0618	19.4679	20.6533	23.431	24.9562	23.7255	24.1899	2.25853	0.00688889	3.00892	+	4.22772	Q9ESN0	Q9ESN0	Protein Niban	Fam129a
20.5818	20.7123	23.598	20.4198	24.9596	24.3473	24.367	23.694	2.02635	0.00748538	3.014	+	3.75884	M0R5J4;P04764;P15429;P07323	M0R5J4;P04764	Alpha-enolase	Eno1
22.3541	21.1981	19.8828	20.7275	23.144	24.7344	23.5101	24.84	2.38664	0.00628037	3.01652	+	4.49966	Q6IRF5;P50393	Q6IRF5;P50393	Cytosolic phospholipase A2;Phospholipase A2;Lysophospholipase	Pla2g4a
22.0668	18.8709	19.4762	22.445	21.3075	25.5951	22.6598	25.3633	1.14411	0.0478854	3.01671	+	2.18302	P21575-7;P21575-6;P21575-8;P21575-5;P21575-3;P21575-2;P21575-4;P21575	P21575-7;P21575-6;P21575-8;P21575-5;P21575-3;P21575-2;P21575-4;P21575	Dynamin-1	Dnm1
21.8543	21.4881	20.9402	19.5041	22.2601	25.2362	22.8315	25.6277	1.65986	0.0164341	3.0422	+	3.07204	D4A7R0	D4A7R0	Signal recognition particle subunit SRP72	Srp72
19.0236	19.7716	21.7115	23.2191	25.481	24.3138	22.1845	23.928	1.39291	0.0271479	3.04536	+	2.6036	Q63355	Q63355	Unconventional myosin-Ic	Myo1c
21.9314	21.5202	22.475	24.9405	23.8172	27.0423	24.9306	27.2814	1.44129	0.0252963	3.05109	+	2.68694	D4A781;M0RB74;D4A634	D4A781;M0RB74		Ipo5
29.451	28.4614	28.5022	26.74	28.9324	31.949	32.2402	32.2456	1.67667	0.0165375	3.05318	+	3.10233	P69897;P69897-2	P69897;P69897-2	Tubulin beta-5 chain	Tubb5
24.8815	24.9937	24.6034	21.2782	25.2438	27.6405	26.7933	28.3231	1.48073	0.023121	3.06095	+	2.75533	Q6P3V8;A0A0G2K8B7;Q5RKI1	Q6P3V8		Eif4a1
19.203	19.6041	21.3838	20.7916	20.2625	24.1267	24.5901	24.259	1.4422	0.0253746	3.06395	+	2.6885	Q6AY02	Q6AY02		Rbm17
19.6897	23.6954	21.5932	21.9729	24.8258	24.3421	25.5671	24.4723	1.91099	0.00918367	3.06404	+	3.53625	A0A0H2UHK2;P70580	A0A0H2UHK2;P70580	Membrane-associated progesterone receptor component 1	Pgrmc1
22.4799	20.4164	22.0051	19.5637	22.1505	24.7278	25.5559	24.3986	1.67761	0.0166693	3.09192	+	3.10403	O35244	O35244	Peroxiredoxin-6	Prdx6
19.0988	20.9194	18.6493	20.98	22.3946	22.778	23.4817	23.5793	2.4775	0.00624176	3.14655	+	4.69877	A0A0G2JSZ1;Q6GQP4	A0A0G2JSZ1;Q6GQP4	Ras-related protein Rab-31	Rab31
20.766	22.0698	19.7648	19.9095	23.0824	23.9932	24.1801	23.8416	2.78431	0.00366667	3.1468	+	5.41326	D4AE80	D4AE80		Dcp1a
25.5362	24.535	25.5082	20.7101	25.8643	27.7814	27.8858	27.3989	1.36484	0.0291805	3.16023	+	2.55553	Q3KRE8	Q3KRE8	Tubulin beta-2B chain	Tubb2b
22.8389	21.6789	21.9297	21.0824	22.8302	26.47	24.1876	26.7773	1.70231	0.0154008	3.18378	+	3.14872	Q6P502	Q6P502	T-complex protein 1 subunit gamma	Cct3
20.0363	21.0202	19.9955	23.3363	20.6569	25.0076	26.049	25.4541	1.14867	0.0472727	3.19483	+	2.19065	D4AC36	D4AC36		Eif3f
23.6049	19.9154	20.5582	19.3776	23.718	24.0315	24.6976	23.8343	1.78798	0.01275	3.20634	+	3.3056	M0R6L9;M0R5T8;P02793;Q7TP54;M0RCS3;F1M5T1;M0R597;D4ADM5	M0R6L9;M0R5T8;P02793;Q7TP54;M0RCS3;F1M5T1;M0R597	Ferritin;Ferritin light chain 1;Protein FAM65B	RGD1560687;RGD1566189;Ftl1;Fam65b;Ftl1l1;LOC100359668;LOC100362384
23.3483	23.8835	22.6775	22.8186	26.4982	26.2616	26.1593	26.6387	4.43885	0	3.20744	+	10.8451	Q6IRK8;A0A0G2K1E7;P16086;A0A0G2JZ69;A0A0G2K1Y8	Q6IRK8;A0A0G2K1E7;P16086;A0A0G2JZ69;A0A0G2K1Y8	Spectrin alpha chain, non-erythrocytic 1	Sptan1
23.2753	20.4079	19.3159	20.5187	23.0051	24.7039	24.5992	24.1034	1.87655	0.00968317	3.22348	+	3.47098	A0A0G2JWX1;F1LMZ8;D3Z950	A0A0G2JWX1;F1LMZ8;D3Z950	26S proteasome non-ATPase regulatory subunit 11	Psmd11
19.9328	19.3511	21.0527	21.507	20.4466	24.7689	24.0414	25.5671	1.40766	0.0271446	3.24513	+	2.62895	Q4G061	Q4G061	Eukaryotic translation initiation factor 3 subunit B	Eif3b
21.7773	22.4454	21.3634	21.5328	22.2749	26.1104	24.298	27.5088	1.51803	0.0210693	3.26832	+	2.82043	D4A6C5	D4A6C5		Arhgap1
23.7481	21.431	21.3026	22.5123	22.365	25.9073	26.7659	27.0292	1.43866	0.0251988	3.26834	+	2.6824	Q5FVM2;A0A0G2JWZ2;A0A096MKF4	Q5FVM2;A0A0G2JWZ2		G6pc
20.9294	20.1814	21.2243	20.6371	24.9491	25.1033	21.188	24.8956	1.82487	0.0111028	3.29094	+	3.37408	D3ZN27	D3ZN27		Dnajc13
21.1183	19.2297	20.3282	19.0733	19.8033	24.4674	24.2195	24.4292	1.42149	0.0265732	3.29246	+	2.65275	D4A8T3	D4A8T3		Copz1
24.666	24.4938	22.9657	20.6528	26.8884	27.3299	24.6676	27.067	1.59571	0.0194618	3.29366	+	2.9574	Q66HM2;P18484;A0A0G2K943	Q66HM2;P18484;A0A0G2K943	AP-2 complex subunit alpha-2	Ap2a2
19.1635	20.4099	21.6918	22.1598	21.3245	24.8118	25.6379	24.9211	1.51382	0.0218553	3.31754	+	2.81307	Q5U211	Q5U211	Sorting nexin-3	Snx3
20.7097	19.7089	20.717	19.1682	22.3382	23.619	23.4918	24.1685	3.06211	0.00136364	3.32844	+	6.12319	Q8R3Z7	Q8R3Z7		Ehd4
23.6798	21.5115	20.7814	20.4769	23.3104	25.7564	25.1677	25.6087	1.97175	0.00740107	3.34837	+	3.65269	Q5XIF6;Q6AY56	Q5XIF6;Q6AY56	Tubulin alpha-4A chain;Tubulin alpha-8 chain	Tuba4a;Tuba8
24.6273	22.3197	22.0394	20.9075	25.6243	25.9794	26.6849	25.0576	2.12319	0.00688742	3.36308	+	3.95086	Q4QRB4	Q4QRB4	Tubulin beta-3 chain	Tubb3
25.306	24.6312	23.94	21.7179	25.8064	27.3688	28.6362	27.2699	1.87892	0.00949254	3.37154	+	3.47547	Q5D059;P61980;M0R9K1	Q5D059;P61980;M0R9K1	Heterogeneous nuclear ribonucleoprotein K	Hnrnpk;LOC100359916
21.1362	20.0874	20.2306	21.6227	24.451	24.3592	23.5897	24.2836	3.74089	0.0024	3.40165	+	8.16534	Q64232	Q64232	Very-long-chain enoyl-CoA reductase	Tecr
21.0915	20.5189	19.5818	21.3835	21.4849	24.8026	25.1174	24.7892	1.94523	0.00825397	3.4046	+	3.60164	P06762	P06762	Heme oxygenase 1	Hmox1
19.2735	19.7304	23.0376	21.1762	22.6232	23.6032	25.3273	25.3461	1.70933	0.0153607	3.42051	+	3.16148	Q6P9V6;P34064	Q6P9V6;P34064	Proteasome subunit alpha type;Proteasome subunit alpha type-5	Psma5
22.0194	18.545	19.2937	22.7558	23.2195	24.9877	23.6875	24.4232	1.68961	0.015904	3.426	+	3.12571	Q5U216	Q5U216	ATP-dependent RNA helicase DDX39A	Ddx39a
23.37	22.8547	22.4786	21.4242	23.1811	27.2963	25.9885	27.4144	1.74279	0.0141787	3.4382	+	3.2225	B0BN63	B0BN63		Ahsa1
20.8042	17.6265	20.9255	22.5192	22.8322	24.2508	24.2405	24.3068	1.71234	0.0152727	3.43875	+	3.16694	B3DMA5	B3DMA5		Cnot7
19.7187	21.4453	21.0005	20.0932	23.7538	24.2074	24.1124	24.0695	3.82733	0.00285714	3.47135	+	8.4619	F1M7Z1	F1M7Z1		Edc3
24.2674	24.2585	24.3309	20.9029	26.5206	27.3529	27.9739	25.8035	1.93414	0.00816754	3.47279	+	3.58039	F7EPE0;P10960	F7EPE0;P10960	Sulfated glycoprotein 1	Psap
20.5339	18.5111	19.7855	21.4142	22.5771	23.8728	22.4568	25.2463	2.08581	0.0066242	3.47705	+	3.87616	F1M9D6;A0A0G2JX93	F1M9D6;A0A0G2JX93	Signal transducer and activator of transcription	Stat1
22.5281	21.3883	21.2753	18.8486	23.3244	24.6379	25.0818	24.9117	2.14528	0.0064	3.4789	+	3.99536	D3ZYS7;F1M2M6	D3ZYS7		G3bp1
20.6361	19.7778	19.7506	22.0658	22.0659	24.891	23.9576	25.4136	2.07347	0.00688608	3.52449	+	3.85166	B5DFC8	B5DFC8	Eukaryotic translation initiation factor 3 subunit C	Eif3c
25.1377	22.925	23.2131	19.1375	24.1249	27.5043	24.7823	28.1058	1.16041	0.0470439	3.52604	+	2.21027	G3V7M0	G3V7M0		Cnot1
21.5384	19.7533	18.7917	20.0089	20.2843	24.3337	25.2694	24.3095	1.52055	0.0209536	3.52616	+	2.82485	G3V6W6	G3V6W6		Psmc6
20.1328	20.7106	21.2291	20.329	22.0209	24.2039	25.1821	25.2175	2.39404	0.00633962	3.55571	+	4.51567	Q01579	Q01579	Glutathione S-transferase theta-1	Gstt1
20.643	18.683	20.0831	22.5634	20.7304	25.28	24.7405	25.4894	1.38254	0.0277661	3.56695	+	2.58582	A0A0G2K1D2;F1M7Y3	A0A0G2K1D2;F1M7Y3		Rap1gds1
20.0261	20.9815	19.6732	21.7252	23.9963	24.3867	23.9439	24.3621	3.51716	0.00193548	3.57074	+	7.43859	D3ZUC9	D3ZUC9		Oxsr1
19.8246	20.1853	21.7729	20.3305	21.6173	24.6694	25.4235	24.7508	2.032	0.00766467	3.58689	+	3.7699	Q6AY21	Q6AY21		G3bp2
19.5812	19.165	21.5322	21.6215	20.7519	24.6849	25.6846	25.179	1.49303	0.0228682	3.60013	+	2.77675	Q5RK09	Q5RK09	Eukaryotic translation initiation factor 3 subunit G	Eif3g
20.129	20.859	18.8271	19.2411	23.6994	23.2327	23.6346	22.8974	3.4795	0.00181818	3.60201	+	7.32178	P45479	P45479	Palmitoyl-protein thioesterase 1	Ppt1
23.3696	21.2288	19.7234	20.205	22.2133	25.8709	24.5877	26.2781	1.5923	0.019509	3.6058	+	2.95135	F1MAA3	F1MAA3		LOC100909464
22.6355	20.8334	21.8504	21.0291	23.2973	27.1586	23.2509	27.2455	1.63357	0.017487	3.65097	+	3.02488	Q66HC5	Q66HC5	Nuclear pore complex protein Nup93	Nup93
21.9167	21.7042	21.6509	22.2186	25.7457	25.0102	25.8692	25.5706	5.42657	0	3.67633	+	16.0297	G3V9E3;A0A0G2JTV2;Q62736	G3V9E3;A0A0G2JTV2;Q62736	Non-muscle caldesmon	Cald1
23.9993	23.9956	24.2367	20.894	26.4286	27.0806	27.5097	26.8797	2.36651	0.00610909	3.69326	+	4.45627	P45592;M0RC65;M0R6D6;A0A0G2KA35	P45592	Cofilin-1	Cfl1
19.5313	19.7293	20.8013	20.7933	23.0136	23.5598	24.9354	24.1302	3.35145	0.00157895	3.69595	+	6.93574	G3V913;P42930	G3V913;P42930	Heat shock protein beta-1	Hspb1
22.4367	19.8877	18.403	21.9867	23.8047	24.3145	24.0466	25.392	1.99578	0.00752542	3.71093	+	3.69923	E9PT29;A0A096MIX2;A0A096MJW9	E9PT29;A0A096MIX2		Ddx17
23.977	22.1053	22.9206	19.4855	24.2353	26.5356	25.655	27.0047	1.77907	0.0133982	3.73559	+	3.28914	Q505J8	Q505J8	Phenylalanine--tRNA ligase alpha subunit	Farsa
19.6789	17.9895	20.9721	18.7044	20.4267	24.2684	22.9077	24.7682	1.74112	0.014339	3.75653	+	3.21943	Q5XHZ9	Q5XHZ9	Pachytene checkpoint protein 2 homolog	Trip13
20.1061	21.7692	23.6088	20.5459	26.3449	25.6894	23.8368	25.3197	2.14916	0.00644444	3.7902	+	4.00319	Q9Z1E1;Q9Z1E1-2;A0A0G2JU52	Q9Z1E1;Q9Z1E1-2	Flotillin-1	Flot1
19.5827	18.5583	23.2968	18.388	22.2005	24.0964	23.5156	25.1972	1.57043	0.0199718	3.79599	+	2.91262	D3Z8L5	D3Z8L5		Pum1
22.6557	22.1064	21.4681	20.5627	22.4952	27.1599	24.9242	27.7281	1.64424	0.0172576	3.87861	+	3.044	D4AD15;D3ZU13;M0RD03;D4A554;A0A0G2JY73	D4AD15;D3ZU13		Eif4g1;LOC100911431
23.1416	22.8609	18.7675	21.3661	23.8523	26.2085	25.405	26.2691	1.83646	0.0111005	3.89972	+	3.39571	O08651	O08651	D-3-phosphoglycerate dehydrogenase	Phgdh
18.7331	20.9123	20.6577	20.3016	20.94	24.7961	25.3739	25.0999	1.82998	0.0112607	3.90131	+	3.3836	M0RCH0;B0BNA7	M0RCH0;B0BNA7	Eukaryotic translation initiation factor 3 subunit I	Eif3i
22.2813	18.4414	20.3458	24.841	25.9073	25.4111	24.9026	25.4367	1.53267	0.0212696	3.93708	+	2.8461	B1WC67	B1WC67		Slc25a24
24.4546	24.5609	19.615	18.8889	27.1169	26.6656	23.8127	25.8275	1.24437	0.0403158	3.97586	+	2.35116	Q66HR0;M0R3V5;M0RAK3;A0A096MJB7;A0A096MK93	Q66HR0;M0R3V5;M0RAK3;A0A096MJB7	Solute carrier family 12 member 9	Slc12a9
19.9653	20.6118	20.4342	21.5931	24.9709	24.5954	24.6543	24.2955	4.42225	0	3.97792	+	10.7731	A0A0H2UHL9;Q07266-2;Q07266	A0A0H2UHL9;Q07266-2;Q07266	Drebrin	Dbn1
19.0588	21.9382	18.9279	20.4945	21.9032	24.5927	24.9213	24.9529	2.10423	0.00666667	3.98769	+	3.91287	D3ZF26	D3ZF26		Tnks1bp1
23.232	21.9563	22.5377	19.329	23.4008	26.8558	25.6427	27.1672	1.79392	0.0121261	4.00286	+	3.31659	O35303-2;O35303-3;O35303-4;O35303	O35303-2;O35303-3;O35303-4;O35303	Dynamin-1-like protein	Dnm1l
23.526	22.1694	21.3302	18.0559	22.5413	25.655	26.1824	26.8301	1.43927	0.0253538	4.0318	+	2.68345	Q3T1J9;D4A1V7	Q3T1J9;D4A1V7	MOB kinase activator 1A	Mob1a;Mob1b
17.4728	21.1479	19.469	21.3017	23.647	24.314	22.9756	24.7004	2.23646	0.00652632	4.06141	+	4.18185	F1LRT9;M0R9X8;P38650	F1LRT9;M0R9X8;P38650	Cytoplasmic dynein 1 heavy chain 1	Dync1h1
20.1221	22.5987	20.4173	17.902	24.8706	24.4008	24.377	23.9882	2.26677	0.00705691	4.14913	+	4.24492	Q4V885	Q4V885	Collectin-12	Colec12
20.5711	19.1684	22.2653	20.2983	22.9652	25.6732	24.5853	25.8267	2.41239	0.00658824	4.18681	+	4.55553	B2RYI2	B2RYI2	Signal recognition particle subunit SRP68	Srp68
21.3414	19.6811	19.3069	23.4735	25.2422	24.7399	25.7734	24.894	2.29754	0.00606667	4.21162	+	4.30946	G3V8F8;P21263-2;P21263;D3ZWJ2	G3V8F8;P21263-2;P21263	Nestin	Nes
17.8066	20.2175	20.561	21.447	22.3875	25.0749	23.822	25.6339	2.1368	0.00663087	4.22158	+	3.97824	Q3KRF2;Q9Z1A6;Q6P513	Q3KRF2;Q9Z1A6	Vigilin	Hdlbp
21.0372	21.8719	20.4005	21.6133	22.1485	26.8651	25.7285	27.2429	1.91046	0.00909091	4.26555	+	3.53522	B1WC49	B1WC49		Api5
24.7153	23.8761	24.1891	21.7474	26.2711	28.7337	27.6181	29.1339	2.48213	0.00631111	4.30722	+	4.70906	Q5XI34	Q5XI34		Ppp2r1a
20.3907	21.7582	21.4066	19.8329	23.1659	25.7963	25.6268	26.2689	2.731	0.0034375	4.36736	+	5.28415	Q99J82	Q99J82	Integrin-linked protein kinase	Ilk
20.5995	18.6565	21.2603	23.7062	25.6727	24.9044	25.703	25.4739	2.21667	0.00647761	4.38287	+	4.14099	Q920A6	Q920A6	Retinoid-inducible serine carboxypeptidase	Scpep1
17.9342	20.5514	19.6557	19.5886	19.1934	25.8508	24.3888	25.8461	1.40517	0.0270631	4.3873	+	2.62467	F1M8E6;Q566D8;Q9JHY8	F1M8E6;Q566D8;Q9JHY8	DNA ligase;DNA ligase 1	LOC100911727;Lig1
19.3916	21.7333	18.946	18.6644	22.7687	24.942	23.7459	24.8617	2.63645	0.00305556	4.39576	+	5.06045	D3ZD73	D3ZD73		Ddx6
23.0276	18.5755	20.6584	21.5138	25.4463	24.8034	26.1131	25.1255	2.41632	0.00665347	4.42825	+	4.5641	P11762	P11762	Galectin-1	Lgals1
21.1978	22.2186	20.9444	20.9664	23.3522	27.4211	24.7161	27.6091	2.19232	0.00638235	4.44283	+	4.09098	F1M949	F1M949		Ckap5
22.1299	21.7489	21.6147	21.5853	26.2563	27.0425	24.7737	26.8137	3.83138	0.003	4.45183	+	8.47602	Q3ZAV8;F7F707	Q3ZAV8;F7F707	Enhancer of mRNA-decapping protein 4	Edc4
22.6458	20.5943	21.1019	21.6172	22.9092	27.1357	26.79	27.1047	2.15829	0.00653521	4.49511	+	4.02168	Q6AYE2;A0A0G2K714	Q6AYE2;A0A0G2K714	Endophilin-B1	Sh3glb1
22.4436	20.5977	19.8133	22.5375	23.3701	27.3956	24.988	27.6523	1.98102	0.00756284	4.50347	+	3.6706	P41542	P41542	General vesicular transport factor p115	Uso1
20.5391	23.7299	21.4513	20.3569	26.6618	26.1051	25.9345	25.3993	2.82502	0.00296552	4.50587	+	5.51333	P07895	P07895	Superoxide dismutase [Mn], mitochondrial	Sod2
22.8567	19.4147	19.994	22.5699	26.074	25.6096	24.7507	26.6978	2.48613	0.00645455	4.57418	+	4.71796	Q6T487;Q9Z1P2;Q6GMN8;D3ZCV0	Q6T487;Q9Z1P2;Q6GMN8	Alpha-actinin-1	Actn1
21.9208	20.974	21.22	21.5857	25.7409	26.6855	25.0905	26.6959	4.34611	0	4.62809	+	10.4487	G3V7Q7;F1LW74	G3V7Q7		Iqgap1
25.1957	18.9555	25.2351	23.8422	26.5458	28.4282	28.1442	29.0849	1.61995	0.0182288	4.74368	+	3.00054	Q6P9V9;P68370;Q68FR8	Q6P9V9;P68370;Q68FR8	Tubulin alpha-1B chain;Tubulin alpha-1A chain;Tubulin alpha-3 chain	Tuba1b;Tuba1a;Tuba3a
19.0957	20.4105	19.1274	19.1523	23.705	24.3712	23.4697	25.3016	4.01581	0.00333333	4.76543	+	9.14109	Q5U302;A0A0G2JYF7;D4A6H8;F1M4I1	Q5U302;A0A0G2JYF7		Ctnna1
17.7586	19.9067	21.6268	18.5034	25.2935	24.8013	22.9408	23.8413	2.5119	0.00609302	4.77037	+	4.77556	A0A1W2Q6E9;A0A096MK30;O35763;A0A0G2K890;P31977	A0A1W2Q6E9;A0A096MK30;O35763	Moesin	Msn
21.4009	18.9834	18.7548	21.0247	24.0796	24.9513	25.5997	24.8652	3.1792	0.00146341	4.83303	+	6.44247	O70509;D3ZGF1;F1LSA1;P26051-2;P26051	O70509;D3ZGF1;F1LSA1;P26051-2;P26051	CD44 antigen	Cd44
20.0069	18.1599	22.8661	23.9744	24.3671	26.1594	26.814	27.0053	1.79517	0.0119457	4.83463	+	3.3189	Q641Z6;A0A0G2JTH6;Q8R491	Q641Z6	EH domain-containing protein 1	Ehd1
19.9532	20.0527	18.0848	21.4971	26.0532	25.0756	23.074	24.9283	2.70419	0.00338462	4.88582	+	5.22004	Q9R1T3	Q9R1T3	Cathepsin Z	Ctsz
20.3208	21.5049	20.247	19.0911	24.0161	25.7806	25.7478	25.8147	3.57775	0.00214286	5.04884	+	7.62982	Q56R18	Q56R18	Importin subunit alpha	Kpna3
18.1328	18.3949	22.2247	21.515	26.1664	25.4505	23.6908	25.2632	2.30325	0.00616949	5.07587	+	4.32151	Q2IBC6;P41350;P41350-2;P51638	Q2IBC6;P41350;P41350-2	Caveolin;Caveolin-1	Cav1
19.2235	22.106	18.8285	20.5406	26.3778	25.4814	25.3468	25.3604	3.37396	0.00166667	5.46693	+	7.00236	G3V8L9;P85125	G3V8L9;P85125	Polymerase I and transcript release factor	Ptrf
24.5401	19.7009	22.8121	19.0834	23.7146	27.0958	28.504	28.7477	1.70738	0.015298	5.48139	+	3.15792	Q4QQV0	Q4QQV0		Tubb6
21.5036	20.9856	21.8649	21.8614	22.4181	29.0077	27.4685	29.2711	1.84889	0.0104541	5.48747	+	3.41898	G3V852	G3V852		Tln1
19.5633	19.1431	18.972	19.7376	22.6491	25.4741	25.5537	25.7325	3.4584	0.00176471	5.49835	+	7.25696	O08629	O08629	Transcription intermediary factor 1-beta	Trim28
19.5238	23.4452	23.541	20.4052	27.9935	27.9508	25.5657	27.4449	2.46091	0.00604255	5.50992	+	4.66201	F1M842	F1M842		Tp53bp1
21.3543	19.9442	19.4527	19.7081	23.0969	26.1926	27.256	26.2917	2.86144	0.00324528	5.59445	+	5.60399	Q6P9V7;Q63797;A0A0G2JVP9	Q6P9V7;Q63797	Proteasome activator complex subunit 1	Psme1
22.9956	20.1722	21.2221	22.7449	28.7247	28.2882	25.3155	27.7307	2.88853	0.00337255	5.73107	+	5.6721	D4ACN7;A0A0G2K695;D4A6X1;A0A0G2K7B6;REV__P17764	D4ACN7;A0A0G2K695		Myof
21.682	19.1324	19.6759	18.9391	22.7844	28.3635	23.7349	28.221	2.00196	0.00756818	5.9186	+	3.71124	A0A0A0MY48	A0A0A0MY48		Dnm2
22.8047	16.5669	19.8067	22.2251	23.2676	28.704	25.472	28.6986	1.72048	0.0150126	6.18468	+	3.18175	B1WC02	B1WC02	CTP synthase	Ctps1
19.4225	18.8505	20.5048	19.7118	26.5888	28.5466	27.4605	28.5233	5.07887	0	8.15741	+	13.9836	P09034	P09034	Argininosuccinate synthase	Ass1

## Sheet: FGFR3_4KO_TMEM_TMEM_675
TMEM_01	TMEM_02	TMEM_03	TMEM_04	FGFR3_4KO_TMEM_01	FGFR3_4KO_TMEM_02	FGFR3_4KO_TMEM_03	FGFR3_4KO_TMEM_04	-Log Student's T-test p-value FGFR3_4KO_TMEM_TMEM	Student's T-test q-value FGFR3_4KO_TMEM_TMEM	Student's T-test Difference FGFR3_4KO_TMEM_TMEM	Significantly regulated FGFR3_4KO_TMEM_TMEM	Student's T-test Test statistic FGFR3_4KO_TMEM_TMEM	Protein IDs	Majority protein IDs	Protein names	Gene names
30.5863	32.5564	31.1176	32.7462	21.6544	21.4885	22.4269	20.3152	5.24741	0	-10.2804	+	-14.9421	B5DFH4;A0A0G2K950	B5DFH4;A0A0G2K950		Papss2
32.5943	31.1639	33.7214	31.4776	22.2171	20.0306	23.3863	25.1692	3.62788	0.000372881	-9.53849	+	-7.79113	P19944	P19944	60S acidic ribosomal protein P1	Rplp1
32.6984	31.2204	32.1588	31.1151	25.6456	23.4874	22.8235	22.955	4.39344	0	-8.0703	+	-10.6493	D3ZX71	D3ZX71		Col9a3
30.115	30.5961	30.4244	30.5009	21.4276	23.0256	23.6606	21.5754	5.13883	0	-7.98676	+	-14.3177	F1LQ93;P20850	F1LQ93		Col9a1
33.6232	32.631	32.5093	32.4767	27.7332	24.9511	25.5909	21.5331	3.00775	0.00135135	-7.858	+	-5.97915	F1LRM7;P05539	F1LRM7;P05539	Collagen alpha-1(II) chain;Collagen alpha-1(II) chain;Chondrocalcin	Col2a1
31.526	30.4625	31.1282	30.3953	25.9695	21.7245	22.071	23.4882	3.5531	0.00034375	-7.56469	+	-7.55155	Q5XID1	Q5XID1	Anamorsin	Ciapin1
30.4467	29.0118	30.3799	28.8991	21.4264	22.8693	21.9174	23.7359	4.43784	0	-7.19711	+	-10.8407	P14562;A0A0U1RRS9	P14562	Lysosome-associated membrane glycoprotein 1	Lamp1
29.1609	29.5035	29.2945	29.5404	23.7535	22.8061	20.2366	22.071	4.12234	0	-7.158	+	-9.54585	D3Z9Z7	D3Z9Z7		Colgalt2
31.1405	31.5616	30.2833	31.2906	24.7773	23.648	22.5096	24.9989	4.50441	0	-7.08551	+	-11.1335	P29457	P29457	Serpin H1	Serpinh1
29.799	30.1284	29.5888	29.9056	23.4565	23.2945	25.2545	20.1803	3.17338	0.00107527	-6.80899	+	-6.42631	Q1PBJ1;P70490;A0A0G2K506	Q1PBJ1;P70490;A0A0G2K506	Lactadherin	Mfge8
29.2859	29.1365	29.6555	29.0528	22.8617	21.7167	23.8568	21.7241	4.83091	0	-6.74285	+	-12.6786	B5DFC9;A0A0G2K3C8;W4VSR4;B5DFC9-2	B5DFC9;A0A0G2K3C8;W4VSR4	Nidogen-2	Nid2
29.9177	28.9447	29.6923	28.8097	22.33	22.4489	22.0115	24.205	4.62369	0	-6.59222	+	-11.6765	O35820	O35820	2-deoxynucleoside 5-phosphate N-hydrolase 1	Dnph1
29.9835	28.4424	29.3368	29.0891	23.9988	22.0751	21.4474	23.1967	4.24024	0	-6.53344	+	-10.0124	Q6J4I0	Q6J4I0	Protein phosphatase 1 regulatory subunit 1B	Ppp1r1b
30.2418	30.2188	29.6924	29.8312	25.1854	23.8015	22.1852	24.1673	4.15045	0	-6.16121	+	-9.65529	Q99JD5;P54690	Q99JD5;P54690	Branched-chain-amino-acid aminotransferase;Branched-chain-amino-acid aminotransferase, cytosolic	Bcat1
28.769	29.3597	29.0381	29.418	23.1909	23.7765	23.553	21.6591	4.73091	0	-6.10134	+	-12.1854	F7DLY1	F7DLY1		Eps8l2
29.8225	28.1368	28.1185	27.4899	27.2054	21.4178	19.1317	21.5953	1.83117	0.0192765	-6.0544	+	-3.38584	M0R919	M0R919		Vbp1
29.1693	28.2614	29.1729	28.1936	24.037	23.7266	21.2347	21.6619	3.66935	0.000385965	-6.03426	+	-7.92672	F1LPM3;O35413;O35413-2	F1LPM3;O35413	Sorbin and SH3 domain-containing protein 2	Sorbs2
30.5372	30.187	29.5564	30.2063	25.9632	25.7213	23.3349	21.8529	2.96171	0.00151542	-5.90366	+	-5.85915	P04631	P04631	Protein S100-B	S100b
30.2047	29.4786	29.9297	28.4988	23.465	22.2121	23.7434	25.1816	3.75651	0	-5.87742	+	-8.21826	P08289;A0A0G2K0X8	P08289;A0A0G2K0X8	Alkaline phosphatase, tissue-nonspecific isozyme	Alpl
30.2063	29.0779	29.7368	28.9237	23.6557	23.3036	25.454	22.3053	3.70653	0	-5.80653	+	-8.04998	D3ZNT5	D3ZNT5		Col9a2
26.4314	29.8486	30.1932	29.9753	24.1953	23.1606	25.3346	20.617	2.28942	0.00652468	-5.78522	+	-4.29237	F1LML7	F1LML7		Hip1r
28.1509	29.8063	27.7158	29.7549	21.738	19.8461	28.9691	21.7497	1.48995	0.0447222	-5.78123	+	-2.77139	P30349	P30349	Leukotriene A-4 hydrolase	Lta4h
30.234	32.0898	31.169	32.1813	22.5426	26.0258	31.0563	22.9827	1.54306	0.0401394	-5.76669	+	-2.86437	Q66X93;D4A8Y5	Q66X93;D4A8Y5	Staphylococcal nuclease domain-containing protein 1	Snd1
30.0709	28.9477	29.7062	28.8999	22.0498	27.0443	24.7059	21.1894	2.22557	0.00670936	-5.65883	+	-4.15934	P07323	P07323	Gamma-enolase	Eno2
29.1696	28.9496	29.2013	28.9503	22.3136	22.4003	24.0239	24.9453	3.90564	0	-5.64689	+	-8.73855	P07897;P07897-2;F1LQI4;D4A7Y1	P07897;P07897-2;F1LQI4;D4A7Y1	Aggrecan core protein	Acan
28.5838	30.5799	29.5429	30.5778	22.3261	23.2601	28.7905	22.3241	1.87683	0.0170454	-5.64592	+	-3.47152	A0A0G2K0L0;F1LX70;A0A0G2KB21	A0A0G2K0L0;F1LX70;A0A0G2KB21		Papss1
29.3933	28.2402	28.8695	28.5039	23.1135	23.1983	21.2457	24.8871	3.43568	0.000303448	-5.64059	+	-7.18773	P52759	P52759	Ribonuclease UK114	Hrsp12
28.7266	28.9214	28.6695	29.0138	26.2406	22.704	22.2576	21.5882	2.77993	0.00232669	-5.63522	+	-5.40256	Q6P6T6;P24268	Q6P6T6;P24268	Cathepsin D;Cathepsin D 12 kDa light chain;Cathepsin D 9 kDa light chain;Cathepsin D 34 kDa heavy chain;Cathepsin D 30 kDa heavy chain	Ctsd
28.7359	29.5376	29.4075	29.3969	22.0063	24.0798	26.4623	22.5246	2.78387	0.00216	-5.50123	+	-5.41219	P10688	P10688	1-phosphatidylinositol 4,5-bisphosphate phosphodiesterase delta-1	Plcd1
29.7596	29.587	29.2553	29.3644	23.6893	23.6509	23.9432	24.9013	5.63299	0	-5.44541	+	-17.3771	Q5XI97	Q5XI97	Alanyl-tRNA editing protein Aarsd1	Aarsd1
29.8847	30.0893	29.7076	29.9123	22.9854	22.5564	30.412	22.2081	1.46413	0.0469278	-5.35798	+	-2.7265	Q52KS1;A0A0G2KBC7;P47858	Q52KS1;A0A0G2KBC7;P47858	ATP-dependent 6-phosphofructokinase;ATP-dependent 6-phosphofructokinase, muscle type	Pfkm
30.5533	30.3998	30.2223	29.7649	21.5799	25.6547	25.062	27.3608	2.31274	0.00666313	-5.32074	+	-4.34157	Q9EQP5	Q9EQP5	Prolargin	Prelp
28.594	28.6885	28.3858	28.6125	25.2755	22.3614	23.1003	22.3137	3.57076	0.000349206	-5.30748	+	-7.60756	Q6GQY2;Q8K5B3	Q6GQY2;Q8K5B3	Multiple coagulation factor deficiency protein 2 homolog	Mcfd2
30.5305	33.7269	30.8784	33.4543	25.0859	24.3406	31.6591	26.3269	1.53832	0.0406154	-5.29441	+	-2.85602	P12785	P12785	Fatty acid synthase;[Acyl-carrier-protein] S-acetyltransferase;[Acyl-carrier-protein] S-malonyltransferase;3-oxoacyl-[acyl-carrier-protein] synthase;3-oxoacyl-[acyl-carrier-protein] reductase;3-hydroxyacyl-[acyl-carrier-protein] dehydratase;Enoyl-[acyl-carrier-protein] reductase;Oleoyl-[acyl-carrier-protein] hydrolase	Fasn
27.9073	28.5502	28.428	28.7901	22.2573	19.4048	27.1684	23.8341	1.74358	0.0250624	-5.25275	+	-3.22394	D4ACW1	D4ACW1		Nop2
28.9047	30.8259	29.4441	30.8655	24.7424	22.6592	29.9271	21.8008	1.48793	0.0446366	-5.22766	+	-2.76786	D3Z941	D3Z941		Mars
27.5056	26.6622	27.8911	26.6667	26.1014	21.3189	20.0874	20.3364	1.95887	0.0143432	-5.22038	+	-3.62785	D4ACG8	D4ACG8		Fuom
28.2353	28.2557	28.3561	28.3152	25.9112	25.4608	20.8304	20.1377	1.86234	0.0177666	-5.20554	+	-3.44422	Q5I0D7	Q5I0D7	Xaa-Pro dipeptidase	Pepd
27.7687	28.0386	28.4944	27.8795	21.853	23.7923	23.8556	21.9565	3.97163	0	-5.18092	+	-8.97774	Q5EAJ6-2	Q5EAJ6-2	Inhibitor of nuclear factor kappa-B kinase-interacting protein	Ikbip
28.5828	28.2848	28.6311	28.4239	21.4666	22.9392	25.0738	23.8194	3.29135	0.000526946	-5.15593	+	-6.76034	P01041	P01041	Cystatin-B	Cstb
29.5227	28.1368	29.3581	28.0853	24.9305	26.3816	24.5896	18.7059	1.59134	0.0359551	-5.12384	+	-2.94964	Q8VI04	Q8VI04	Isoaspartyl peptidase/L-asparaginase;Isoaspartyl peptidase/L-asparaginase alpha chain;Isoaspartyl peptidase/L-asparaginase beta chain	Asrgl1
27.0446	26.661	26.9883	26.5289	23.6232	20.3414	20.9151	21.9082	3.37316	0.000575163	-5.10873	+	-6.99999	Q66HL0;P21588	Q66HL0;P21588	5-nucleotidase	Nt5e
27.9752	27.6544	27.8806	27.3967	25.1688	21.2124	20.4539	23.7392	2.43514	0.00519648	-5.08316	+	-4.60527	P07154	P07154	Cathepsin L1;Procathepsin L;Cathepsin L1 heavy chain;Cathepsin L1 light chain	Ctsl
28.4635	28.8081	28.744	28.8625	23.2391	23.9081	24.7934	22.798	4.55412	0	-5.03487	+	-11.3569	Q6MGB2;F6T0B3;A0A0G2K069	Q6MGB2;F6T0B3		Col11a2
29.863	29.9931	29.6521	29.902	24.205	24.9577	25.105	25.0224	6.33629	0	-5.03	+	-22.8434	F1M124	F1M124		Cobll1
27.3459	28.8304	26.8833	29.1359	22.8639	20.8624	27.9593	20.4574	1.48951	0.0447264	-5.01316	+	-2.77062	A0A0G2K4T7;Q5U2Y1-2;Q5U2Y1;A0A1B0GWN0;A0A1B0GWM4	A0A0G2K4T7;Q5U2Y1-2;Q5U2Y1	General transcription factor II-I	Gtf2i
28.6846	27.4363	28.3915	27.4031	24.0688	21.7092	23.03	23.1524	3.84034	0	-4.98877	+	-8.50731	F1LYL9	F1LYL9		Sox9
29.7947	29.6411	29.9446	30.2989	21.0656	26.5524	25.6656	26.5236	2.03002	0.0113083	-4.968	+	-3.76603	P20909-5;P20909-2;P20909-6;P20909-4;P20909-3;P20909	P20909-5;P20909-2;P20909-6;P20909-4;P20909-3;P20909	Collagen alpha-1(XI) chain	Col11a1
30.9945	30.6399	30.7409	30.8163	24.5822	26.8545	25.1772	26.7112	3.90558	0	-4.96663	+	-8.7383	E2RUH2;A0A0G2K9E0;P29315	E2RUH2;A0A0G2K9E0;P29315	Ribonuclease inhibitor	Rnh1
29.334	31.2946	30.742	31.3268	25.2551	24.6638	30.5132	22.6351	1.51592	0.0424062	-4.90754	+	-2.81675	Q64560	Q64560	Tripeptidyl-peptidase 2	Tpp2
26.4619	25.9825	26.8586	26.4878	20.9401	21.4512	21.597	22.2948	5.20276	0	-4.8769	+	-14.6822	B1H227	B1H227		Rcc1
27.55	27.7995	26.9963	27.4937	22.1198	22.2545	22.421	23.6509	4.78119	0	-4.84834	+	-12.4311	D3ZP82	D3ZP82		Loxl3
26.142	25.7783	25.7854	25.7273	23.0234	18.3755	22.0445	20.642	2.51205	0.00513208	-4.83692	+	-4.7759	M0R4R4;M0RD55;A0A0G2JT50;O55148	M0R4R4;M0RD55;A0A0G2JT50;O55148	Growth arrest-specific protein 7	Gas7
27.0522	26.9208	26.3986	27.3798	20.0573	23.5836	21.8237	22.944	3.03531	0.00121327	-4.83572	+	-6.05185	Q66H59	Q66H59	N-acetylneuraminate lyase	Npl
29.6597	29.244	29.41	29.3899	23.854	24.8207	28.1025	21.6318	1.9345	0.0153977	-4.82362	+	-3.58109	P04166	P04166	Cytochrome b5 type B	Cyb5b
28.4505	30.6656	29.573	30.6604	23.4429	24.0338	28.9342	23.8565	1.84424	0.0189596	-4.77053	+	-3.41026	B1H282	B1H282		Colgalt1
28.2724	27.9979	27.9682	27.8849	25.2559	23.4625	22.0012	22.5546	3.22391	0.000818182	-4.71229	+	-6.56774	Q6AYS3	Q6AYS3		Ctsa
24.0006	28.3517	29.3778	28.9716	22.4707	23.3363	25.2536	20.8067	1.64114	0.0332006	-4.70858	+	-3.03843	M9MMM9;A0A0G2JU82;A0A0G2K9T4;D3ZHV2;A0A0G2JWA8	M9MMM9;A0A0G2JU82;A0A0G2K9T4;D3ZHV2;A0A0G2JWA8	Microtubule-actin cross-linking factor 1	Macf1
28.9364	28.0693	28.6445	27.7415	24.8303	24.2952	25.1525	20.3471	2.18769	0.00761538	-4.69165	+	-4.08151	Q5XI24	Q5XI24		Matn1
26.3418	28.2475	27.6151	28.2058	24.5393	24.1328	20.3845	22.6325	2.38731	0.00600563	-4.68026	+	-4.5011	E9PU64	E9PU64		Scin
26.8976	26.3812	27.2018	26.2921	21.2201	22.7233	24.039	20.2151	2.76043	0.00249027	-4.64383	+	-5.35516	M0R7I5	M0R7I5		Sgsh
27.0067	26.3108	27.5635	26.3618	21.8356	21.459	23.4428	21.9443	3.91977	0	-4.64024	+	-8.7893	G3V6B8	G3V6B8		Tsr2
28.9827	27.5704	28.4972	27.1443	22.1362	21.6265	25.8053	24.326	2.30066	0.00657592	-4.57517	+	-4.31605	D4A540	D4A540	Augurin	Ecrg4
26.3709	27.6639	27.137	26.4108	23.7549	21.6397	21.4124	22.5781	3.49625	0.000321168	-4.54938	+	-7.37355	D3ZSC1	D3ZSC1		Susd5
27.7839	27.2527	27.1994	27.3018	25.1788	20.948	22.5348	22.9044	2.64859	0.00340636	-4.49296	+	-5.08879	Q8R2E7	Q8R2E7		Fadd
27.7722	27.359	28.044	27.9097	23.3619	23.7163	25.1045	21.0566	2.70873	0.00258736	-4.46141	+	-5.23086	D3ZN76	D3ZN76		Sec16a
25.6094	27.7552	27.5119	27.8763	23.6077	23.4468	21.5772	22.2837	3.09129	0.001	-4.45935	+	-6.2016	Q9JHU0;A0A0G2K8Y5	Q9JHU0;A0A0G2K8Y5	Dihydropyrimidinase-related protein 5	Dpysl5
27.142	28.801	28.1889	28.3966	23.5454	22.8628	25.2029	23.1161	3.37955	0.000289474	-4.45037	+	-7.01899	P05982	P05982	NAD(P)H dehydrogenase [quinone] 1	Nqo1
26.9174	25.9206	27.3717	25.8658	22.2695	23.2823	23.3323	19.4471	2.38761	0.0060226	-4.43607	+	-4.50175	Q32KK2	Q32KK2		Arsa
28.5559	31.2689	29.5025	31.17	23.9834	24.1426	29.798	24.8374	1.56017	0.0390929	-4.434	+	-2.8945	A0A0G2KB56;P82808	A0A0G2KB56;P82808	Glutamine--fructose-6-phosphate aminotransferase [isomerizing] 1	Gfpt1
28.6274	29.5136	29.6785	29.4465	24.9403	23.4972	26.6697	24.5077	3.12182	0.00104167	-4.41275	+	-6.28445	Q5RJK6	Q5RJK6		Inpp1
26.2992	25.4375	26.4217	25.3309	23.3718	21.1672	22.9957	18.3332	2.00572	0.0123052	-4.40536	+	-3.71856	G3V6R9	G3V6R9		Bloc1s4
27.1113	25.9032	26.434	25.9642	21.0452	20.9974	22.397	23.4172	3.3019	0.00053012	-4.38901	+	-6.79085	Q6AY80	Q6AY80	Ribosyldihydronicotinamide dehydrogenase [quinone]	Nqo2
27.6299	28.226	27.8071	28.3664	23.2992	23.1282	25.8066	22.3116	2.87751	0.00164407	-4.37096	+	-5.64433	F1LPC6;Q9JHW1;A0A0G2JY30;Q9JHW1-2	F1LPC6;Q9JHW1;A0A0G2JY30;Q9JHW1-2	Carboxypeptidase D	Cpd
25.9108	28.3063	25.7007	28.2749	21.6574	22.0253	26.5468	20.596	1.5613	0.0391464	-4.34182	+	-2.89648	D3ZCS4	D3ZCS4		Iqgap3
23.537	26.1928	26.9079	26.3842	21.1403	19.8651	21.7962	22.9197	2.32901	0.00639142	-4.32514	+	-4.3761	F1LPB4;A0A0G2K548	F1LPB4;A0A0G2K548		Akap9
27.3534	27.7806	27.6969	27.4543	26.3326	21.7818	23.7831	21.1456	1.98434	0.0131498	-4.31053	+	-3.67703	P18297;D3ZT59	P18297;D3ZT59	Sepiapterin reductase	Spr
27.1164	27.5477	26.7797	27.6573	21.0996	21.2404	23.8659	25.6544	2.07593	0.0107317	-4.3102	+	-3.85653	Q9JKB7;Q9WTT6;REV__P48004-2;REV__A0A0G2K0W9;REV__P48004	Q9JKB7;Q9WTT6	Guanine deaminase	Gda
27.289	27.0872	27.0265	26.8627	20.5341	23.8731	24.176	22.4643	2.67517	0.00305109	-4.30448	+	-5.15127	Q6P7C7	Q6P7C7	Transmembrane glycoprotein NMB	Gpnmb
26.6296	26.065	26.4817	26.0973	21.4088	19.1364	24.7295	22.7843	1.96091	0.0143618	-4.30366	+	-3.63179	Q66H12	Q66H12	Alpha-N-acetylgalactosaminidase	Naga
26.8833	26.861	27.0887	26.1358	23.7681	20.7063	24.3253	21.0702	2.39735	0.00581197	-4.27472	+	-4.52286	F1LRM5;B0K019	F1LRM5;B0K019	BAG family molecular chaperone regulator 1	Bag1
28.0538	26.4745	27.875	26.4976	24.465	22.0089	23.0208	22.3424	3.07556	0.000985222	-4.26594	+	-6.15922	A0A0H2UHK0;Q6TXG9	A0A0H2UHK0;Q6TXG9	Swi5-dependent recombination DNA repair protein 1 homolog	Sfr1
26.5636	28.5238	27.9113	28.7156	20.6689	22.344	27.1145	24.5266	1.55561	0.0394301	-4.26509	+	-2.88645	F1M403	F1M403		Ube2o
27.9533	29.6403	27.8498	29.6544	23.3092	22.1677	28.6962	24.0288	1.49411	0.0445939	-4.22399	+	-2.77864	A0A0G2K1S6;P13697;F1LQQ1	A0A0G2K1S6;P13697;F1LQQ1	NADP-dependent malic enzyme;Malic enzyme	Me1
26.0799	27.9657	27.2293	28.2486	21.3987	21.0118	27.3684	22.9073	1.47244	0.0461304	-4.20932	+	-2.74092	F1M7W7	F1M7W7		Nae1
27.2322	26.9814	27.47	26.3595	22.4722	22.9547	23.3361	22.5378	4.97179	0	-4.1856	+	-13.4052	P04904;A0A0G2JVT2;A0A0G2JTB1;P46418;A0A0G2K8Q5;F7F2H5;Q4FZZ3;P04903;P00502	P04904;A0A0G2JVT2;A0A0G2JTB1;P46418	Glutathione S-transferase alpha-3;Glutathione S-transferase alpha-5	Gsta3;Gsta5
26.8856	26.8439	26.6959	26.9738	21.8035	19.5835	23.9677	25.3575	1.78278	0.0226689	-4.17174	+	-3.296	P59722;A0A140TAD9;A0A0G2JZ28;G3V6N9;Q62630	P59722;A0A140TAD9	Egl nine homolog 1	Egln1
28.2879	26.9513	28.121	26.9616	21.7113	23.0339	25.0983	23.8787	2.69227	0.00278519	-4.14987	+	-5.19173	F1LZJ4	F1LZJ4	Hydroxypyruvate isomerase	Hyi
28.5692	29.2299	27.9774	29.3354	24.806	21.5657	26.649	25.5972	1.95119	0.0146745	-4.1235	+	-3.61308	G3V9W5;O88370	G3V9W5;O88370	Phosphatidylinositol 5-phosphate 4-kinase type-2 gamma	Pip4k2c
27.5876	28.496	27.2363	28.4111	22.5223	22.9331	26.6742	23.137	2.18525	0.00757895	-4.11611	+	-4.07653	A0A0G2JSI1;Q9JLJ3	A0A0G2JSI1;Q9JLJ3	4-trimethylaminobutyraldehyde dehydrogenase	Aldh9a1
27.7985	27.6257	27.824	27.2062	22.3061	22.9337	25.8773	22.9628	2.62593	0.00357679	-4.09361	+	-5.03596	D4ADK7	D4ADK7		Mfi2
26.3386	27.5643	26.2995	27.4499	23.8105	20.5654	23.1801	23.7894	2.53575	0.00482848	-4.07671	+	-4.82928	P03994;P03994-2	P03994;P03994-2	Hyaluronan and proteoglycan link protein 1	Hapln1
28.5801	28.5404	29.0618	28.4048	25.7768	23.3802	25.5982	23.5997	3.09626	0.00101523	-4.05803	+	-6.21501	F1LNM0;A0A0G2K1M2;Q62696	F1LNM0;A0A0G2K1M2;Q62696	Disks large homolog 1	Dlg1
24.7044	29.4225	28.151	29.7999	22.0515	23.4091	25.803	24.6451	1.54109	0.0403578	-4.04223	+	-2.86089	F1LNF0	F1LNF0		Myh14
28.9237	27.6165	28.3388	27.5363	23.7517	24.6187	25.0351	22.9391	3.38946	0.000293333	-4.01771	+	-7.04855	D3ZGY1;M0R9W5;M0RCI6	D3ZGY1		Wibg
28.0253	28.9158	28.2208	29.9123	24.9681	25.0871	26.7574	22.2657	2.10353	0.00954054	-3.99899	+	-3.91148	Q9Z1I6;A0A0G2K4L2;E9PTJ8;A0A0G2K446;A0A0G2JU01	Q9Z1I6;A0A0G2K4L2;E9PTJ8;A0A0G2K446;A0A0G2JU01	Rho guanine nucleotide exchange factor 1	Arhgef1
26.4491	26.7004	26.1157	26.542	20.9495	22.9676	22.3172	23.6369	3.30268	0.000536585	-3.98399	+	-6.79314	Q63184;M0RDJ3	Q63184;M0RDJ3	Interferon-induced, double-stranded RNA-activated protein kinase	Eif2ak2
27.1166	26.372	27.0184	26.1202	21.296	23.1043	22.8097	23.5102	3.48871	0.000316547	-3.97678	+	-7.35019	D4ADE7	D4ADE7		Cd3eap
25.9767	27.303	24.8356	27.5654	21.0299	20.6764	26.2346	21.8802	1.48844	0.0446784	-3.96497	+	-2.76875	Q0ZHH6;D3ZSU4	Q0ZHH6	Atlastin-3	Atl3
26.2935	27.1445	27.3105	26.7604	23.6736	22.729	23.3611	21.9173	3.92694	0	-3.95697	+	-8.81512	Q9WUC8	Q9WUC8	Pleiotropic regulator 1	Plrg1
26.149	27.8108	27.0622	28.1569	22.543	20.8701	27.2321	22.8401	1.47503	0.0460889	-3.92337	+	-2.74542	A0A0G2K3U1;Q02356;Q9JKP9;A0A0G2K0F6;P08290	A0A0G2K3U1;Q02356	AMP deaminase 2	Ampd2
25.3468	27.6261	27.4567	28.8622	20.7646	24.6042	24.1234	24.1257	1.84499	0.0189155	-3.91847	+	-3.41167	Q4KLZ6	Q4KLZ6	Bifunctional ATP-dependent dihydroxyacetone kinase/FAD-AMP lyase (cyclizing);ATP-dependent dihydroxyacetone kinase;FAD-AMP lyase (cyclizing)	Dak
26.9453	25.1492	25.8814	24.911	19.8602	23.4417	23.5462	20.4496	1.95972	0.0144	-3.89729	+	-3.62948	D3ZTB5	D3ZTB5		S100a13
25.8489	28.6504	28.3251	28.6893	23.5827	21.215	26.3734	25.0313	1.59216	0.0359887	-3.82781	+	-2.95111	P10686;G3V845	P10686;G3V845	1-phosphatidylinositol 4,5-bisphosphate phosphodiesterase gamma-1;Phosphoinositide phospholipase C	Plcg1
26.3691	27.0945	26.6101	27.0245	25.2785	22.2043	22.4236	21.9176	2.51125	0.00511599	-3.81854	+	-4.7741	G3V9W9;A0A0G2K5L1	G3V9W9;A0A0G2K5L1		Fat1
25.103	25.568	25.2875	25.9867	21.8892	21.9196	21.7203	21.1764	5.21574	0	-3.80989	+	-14.7574	D4AC95	D4AC95		Cep97
28.1821	27.9551	28.1646	28.0732	26.8806	22.6496	21.9928	25.6128	1.75931	0.0241163	-3.80978	+	-3.25278	B2RYC9	B2RYC9	Glucosylceramidase	Gba
28.9086	28.9291	28.3468	28.7226	25.4824	25.865	24.7831	23.6022	3.49402	0.000318841	-3.7936	+	-7.36664	Q9EPB1	Q9EPB1	Dipeptidyl peptidase 2	Dpp7
27.1199	25.8049	26.8559	25.3462	21.8966	21.9604	23.2674	22.8724	3.36853	0.000567742	-3.7825	+	-6.98625	D3ZEH8;A0A0U1RS22	D3ZEH8;A0A0U1RS22		Pmf1
25.2575	25.9297	24.6971	25.4547	20.8038	24.365	19.9926	21.0562	2.04288	0.0112966	-3.78035	+	-3.79128	P30713;A0A0G2JZV9;A0A0G2K3C6	P30713;A0A0G2JZV9;A0A0G2K3C6	Glutathione S-transferase theta-2	Gstt2
26.1792	25.869	25.8257	25.7851	22.4616	23.3143	20.9825	21.7806	3.53675	0.000330827	-3.78	+	-7.49999	B5DEJ6	B5DEJ6		Tpk1
25.047	27.548	27.7268	27.4249	20.977	22.2999	26.2975	23.0658	1.57086	0.0381079	-3.77662	+	-2.91337	B5DFK8;G3V6B0;A0A0G2K7V9;A0A0G2K8S0;F1M024	B5DFK8;G3V6B0;A0A0G2K7V9;A0A0G2K8S0;F1M024		Pdxdc1
27.981	27.4297	27.627	27.5478	24.5371	23.5135	24.6423	22.827	3.80317	0	-3.76642	+	-8.37809	D4A1B8	D4A1B8		Dctn3
26.9542	26.1524	26.8642	26.2443	22.2567	22.4556	24.1569	22.3303	3.54353	0.000335878	-3.75389	+	-7.52133	Q62867	Q62867	Gamma-glutamyl hydrolase	Ggh
28.3435	28.3869	27.2593	28.1896	23.5798	23.9878	26.8307	22.7824	2.18375	0.00754286	-3.74967	+	-4.07347	P24473	P24473	Glutathione S-transferase kappa 1	Gstk1
29.1441	28.8454	28.9281	28.8594	22.625	23.1223	27.7096	27.3525	1.48779	0.0445807	-3.74191	+	-2.76763	Q5PQJ6	Q5PQJ6	Pyrroline-5-carboxylate reductase 3	Pycrl
25.1213	24.9862	22.6437	25.2472	22.2337	21.363	20.9829	18.4722	1.98029	0.013371	-3.73665	+	-3.66919	F1M6X7;Q99N37-2;Q99N37;D4AAV2;D4AAV4;Q99N37-3;Q99N37-4;F1LQX4-3;F1LQX4-2;F1LQX4	F1M6X7;Q99N37-2;Q99N37;D4AAV2;D4AAV4;Q99N37-3;Q99N37-4	Rho GTPase-activating protein 17	Arhgap17
29.3872	28.6629	29.0075	28.4458	25.7293	24.9156	25.4337	24.5691	4.52169	0	-3.71393	+	-11.2107	Q64375;D4ABF0	Q64375;D4ABF0	Synaptonemal complex protein SC65	Leprel4;P3h4
27.2529	29.1731	28.724	29.2968	23.589	23.4102	27.4872	25.1493	1.89838	0.0157043	-3.7028	+	-3.51229	F7EZ89	F7EZ89		Tbc1d15
26.7509	28.8649	28.194	29.1554	22.7215	23.8404	26.5178	25.102	2.03711	0.0113586	-3.69587	+	-3.77995	G3V824	G3V824		Igf2r
25.8528	27.2502	26.3309	27.3166	23.3268	22.3794	25.2869	21.0031	2.05251	0.0114914	-3.68852	+	-3.81024	A0A140TAF7;G3V9D0	A0A140TAF7;G3V9D0	Protein O-glucosyltransferase 1	Poglut1
24.6404	26.633	25.5992	26.7021	22.0218	19.2873	24.085	23.4553	1.69712	0.0286003	-3.68134	+	-3.13931	A0A0G2K266;B2GV24	A0A0G2K266;B2GV24	E3 UFM1-protein ligase 1	Ufl1
25.8215	25.836	26.0092	25.9735	24.9701	19.4073	23.6738	20.8642	1.55831	0.0393351	-3.68115	+	-2.89121	F1LQQ8;Q7TPJ3;P06760	F1LQQ8;Q7TPJ3;P06760	Beta-glucuronidase	Gusb
27.2273	26.3592	27.1055	25.5805	23.3869	22.2282	23.9527	22.0474	3.07056	0.000980392	-3.66432	+	-6.14582	P22057	P22057	Prostaglandin-H2 D-isomerase	Ptgds
25.8291	24.4326	26.0289	25.0595	20.8388	23.2973	21.626	20.9415	2.78493	0.00217742	-3.66166	+	-5.41478	F1M865;F1M820;F1M866;F1M840;F1M8Z8	F1M865;F1M820;F1M866;F1M840;F1M8Z8		Sorbs1
27.4237	28.2669	27.1653	27.9483	21.7377	25.8124	24.7362	23.9694	2.17258	0.00765176	-3.6371	+	-4.05071	Q8R491;A0A0G2JTH6	Q8R491;A0A0G2JTH6	EH domain-containing protein 3	Ehd3
26.8154	26.9149	27.2408	26.9376	23.3389	23.297	23.6275	23.1746	6.79233	0	-3.61768	+	-27.2527	Q5I0D5	Q5I0D5	Phospholysine phosphohistidine inorganic pyrophosphate phosphatase	Lhpp
26.6891	27.8298	27.4711	27.7837	21.9156	22.7056	27.6513	23.044	1.46799	0.0463333	-3.6143	+	-2.7332	Q9QUR2-2;Q9QUR2	Q9QUR2-2;Q9QUR2	Dynactin subunit 4	Dctn4
28.1532	27.4932	27.9466	27.5319	24.1684	25.6624	24.6788	22.3328	2.6023	0.00383729	-3.57062	+	-4.98125	D4A463	D4A463		Tpgs1
25.0291	24.4761	24.351	24.4202	21.6144	19.3661	21.6923	21.3671	3.09183	0.00100503	-3.55915	+	-6.20306	D3ZS58	D3ZS58	NADH dehydrogenase [ubiquinone] 1 alpha subcomplex subunit 2	Ndufa2
27.6267	28.493	29.2054	28.5925	23.3609	25.4439	27.3297	23.5471	1.94953	0.0150215	-3.55901	+	-3.60991	E9PSJ4;A0A0G2K6E8	E9PSJ4;A0A0G2K6E8		Spag9
26.1842	27.4043	25.0437	27.2852	22.9608	24.3789	21.7651	22.5876	2.42468	0.00518129	-3.55627	+	-4.58236	Q6AXX6	Q6AXX6	Redox-regulatory protein FAM213A	Fam213a
27.0609	25.9967	26.9108	26.0883	23.37	22.8318	23.9893	21.6907	3.13873	0.00105263	-3.54369	+	-6.3307	Q6P9U3	Q6P9U3	COMM domain-containing protein 3	Commd3
27.6964	29.6498	29.4225	30.4761	24.6715	26.0885	26.9651	25.389	2.44834	0.00528955	-3.53269	+	-4.63429	P18163	P18163	Long-chain-fatty-acid--CoA ligase 1	Acsl1
27.9404	27.3061	28.3036	27.2453	22.142	25.5999	26.2129	22.7611	1.82208	0.0195456	-3.51986	+	-3.36887	Q68FS1	Q68FS1	Cytosolic Fe-S cluster assembly factor NUBP2	Nubp2
29.8427	31.3128	30.3364	31.3428	25.8289	26.7239	30.0605	26.185	1.82522	0.0194335	-3.50912	+	-3.37472	A0A0G2K0B4;A0A0G2K8P3;Q62940	A0A0G2K0B4;A0A0G2K8P3;Q62940	E3 ubiquitin-protein ligase NEDD4	Nedd4
29.7038	28.3247	29.5941	27.9782	26.4186	24.9173	24.6417	25.6519	2.97433	0.00152212	-3.49284	+	-5.89186	Q78DZ1;F1LNK0;P15146-4;P15146;F1MAQ5;A0A0U1RRX4;P15146-3;P15146-2;A0A0U1RRQ0;A0A0U1RS27	Q78DZ1;F1LNK0;P15146-4;P15146;F1MAQ5;A0A0U1RRX4;P15146-3;P15146-2;A0A0U1RRQ0	Microtubule-associated protein;Microtubule-associated protein 2	Map2
24.5203	25.296	26.0944	26.1055	22.746	22.9724	22.578	19.7833	2.21965	0.00678431	-3.48412	+	-4.14711	B5DF86	B5DF86		Cog8
27.3319	27.0625	27.4562	27.0393	24.3602	25.792	22.9565	21.8905	2.1799	0.00750711	-3.47266	+	-4.06562	B1A2U8;D2XRB8;Q6IMY1-2;Q6IMY1	B1A2U8;D2XRB8;Q6IMY1-2;Q6IMY1	Microtubule-associated tumor suppressor 1 homolog	Atip3b;Mtus1
28.1789	27.6283	29.5344	28.8078	25.72	25.28	24.0621	25.2241	3.16086	0.00106952	-3.46582	+	-6.39164	Q6P7Q2;P35053	Q6P7Q2;P35053	Glypican-1;Secreted glypican-1	Gpc1
27.5367	28.5814	27.4436	28.2561	25.6205	23.183	25.5884	23.5785	2.57524	0.00422819	-3.46183	+	-4.91908	P07872-2;F1M609;F1LQC1;P07872	P07872-2;F1M609;F1LQC1;P07872	Peroxisomal acyl-coenzyme A oxidase 1;Peroxisomal acyl-CoA oxidase 1, A chain;Peroxisomal acyl-CoA oxidase 1, B chain;Peroxisomal acyl-CoA oxidase 1, C chain;Acyl-coenzyme A oxidase	Acox1
26.1644	25.7166	26.0187	25.9225	21.3688	20.2711	25.7458	22.6273	1.5682	0.0383559	-3.45228	+	-2.90868	F1LZX9;A0A0G2JVZ6	F1LZX9;A0A0G2JVZ6		Itgav
22.7129	26.4159	26.5436	26.6022	21.9107	22.4768	23.5761	20.5035	1.62451	0.0343907	-3.45188	+	-3.0087	A0A0G2JVT4;Q5U2T3	A0A0G2JVT4;Q5U2T3	SPATS2-like protein	Spats2l
26.0854	26.1021	26.9122	26.1976	25.8038	23.3162	21.1685	21.3226	1.67883	0.0299123	-3.4215	+	-3.10623	B2GUZ7	B2GUZ7		Tbcc
26.4668	27.1886	26.7747	26.8078	21.7875	23.7357	21.5802	26.4669	1.61289	0.0349757	-3.41689	+	-2.98797	P69478;A0A0G2K6H1	P69478;A0A0G2K6H1	Carbohydrate sulfotransferase 11	Chst11
26.7469	25.2257	26.22	25.1415	23.762	23.8118	22.7272	19.3821	1.65505	0.0318462	-3.41276	+	-3.06339	P19234	P19234	NADH dehydrogenase [ubiquinone] flavoprotein 2, mitochondrial	Ndufv2
26.5906	27.1253	25.971	27.3633	23.5977	24.1668	24.2929	21.5071	2.48128	0.00519385	-3.37143	+	-4.70716	O35165	O35165	Golgi SNAP receptor complex member 2	Gosr2
25.871	26.5612	27.1041	26.8948	23.6468	24.7197	20.8097	23.8806	2.02146	0.0117925	-3.34355	+	-3.74928	D4A2N1;A0A0G2JX45	D4A2N1;A0A0G2JX45	Arginyl-tRNA--protein transferase 1	Ate1
27.7922	26.8496	28.0246	26.667	24.0817	23.2452	23.4752	25.1944	3.03453	0.00120755	-3.33422	+	-6.04979	Q5RK05;P08494	Q5RK05;P08494	Matrix Gla protein	Mgp
27.1312	26.5129	26.8204	26.6003	23.3223	23.304	22.1362	25.0122	2.80636	0.00198374	-3.32253	+	-5.4673	Q5I0L4	Q5I0L4	Cytosolic Fe-S cluster assembly factor NUBP1	Nubp1
25.8549	26.6058	22.995	26.6748	22.6653	22.1067	21.1027	23.0424	1.85435	0.0183815	-3.30334	+	-3.42921	F1MAC6	F1MAC6		Ston1
26.3906	28.1945	26.6701	28.6033	22.7965	22.6129	26.797	24.4514	1.59781	0.0356164	-3.30017	+	-2.96113	D3ZQ74;Q63321	D3ZQ74;Q63321	Procollagen-lysine,2-oxoglutarate 5-dioxygenase 1	Plod1
25.8589	27.5324	26.5395	27.9596	20.8479	24.0495	24.9427	24.8743	1.65391	0.0319586	-3.29401	+	-3.06134	B2RYN0;D3ZFX4	B2RYN0;D3ZFX4		Pgm3
24.6852	26.3867	23.8955	26.445	22.5341	24.259	21.3422	20.1316	1.6359	0.0335533	-3.28636	+	-3.02906	Q6AYJ1;A0A0G2K5S2	Q6AYJ1;A0A0G2K5S2	ATP-dependent DNA helicase Q1	Recql
25.1687	26.349	25.8679	26.363	20.7579	23.1393	24.2957	22.4113	2.22007	0.00680098	-3.28612	+	-4.14799	D3ZTG2	D3ZTG2		Ttc27
26.1895	26.9184	26.6871	26.8771	23.9523	22.1237	26.4497	21.0093	1.46991	0.0462675	-3.2843	+	-2.73652	Q4KLH7	Q4KLH7		Rad21
24.8916	26.0191	25.034	26.0054	21.3504	20.7313	24.3155	22.4455	2.0916	0.0100628	-3.27687	+	-3.88768	Q7TPJ5;D4AD37	Q7TPJ5;D4AD37	Inositol monophosphatase 3	LOC100910881;Impad1
26.841	25.9654	27.7177	25.6798	24.7012	21.6977	24.82	21.9333	1.8222	0.0195793	-3.26293	+	-3.36911	P35467	P35467	Protein S100-A1	S100a1
27.2639	28.1024	26.4655	28.1232	21.9869	25.113	26.8485	22.9564	1.51257	0.0427165	-3.26254	+	-2.81087	Q8CFC1;A0A0A0MXT5	Q8CFC1;A0A0A0MXT5	Bifunctional lysine-specific demethylase and histidyl-hydroxylase MINA	Mina
26.7193	28.1105	28.1401	28.0115	25.4464	23.7404	26.9062	21.8578	1.53607	0.040619	-3.25769	+	-2.85207	Q6VEU1	Q6VEU1	RNA-binding protein NOB1	Nob1
29.8709	31.4497	30.4569	31.6221	27.317	26.1859	30.375	26.4929	1.68668	0.0293029	-3.25719	+	-3.12041	Q641Y8	Q641Y8	ATP-dependent RNA helicase DDX1	Ddx1
26.0327	28.0366	24.237	27.7703	21.918	23.4453	23.6403	24.0628	1.76384	0.024	-3.25255	+	-3.2611	G3V6M4;O88501	G3V6M4;O88501	Calpain-6	Capn6
26.8091	27.4715	27.2359	27.6044	21.8225	25.41	25.8748	23.1595	1.7913	0.0221605	-3.21352	+	-3.31175	Q5M7A4	Q5M7A4	Ubiquitin-like modifier-activating enzyme 5	Uba5
25.0359	27.1439	26.2728	26.9148	21.5473	21.5443	25.941	23.4882	1.50921	0.0430256	-3.21164	+	-2.805	Q5U2M4;A0A096MKE9;A0A096MJI5	Q5U2M4;A0A096MKE9	DNA ligase	Lig3
24.3694	26.8077	26.9367	26.5846	22.8905	25.1241	22.5632	21.312	1.73392	0.0261975	-3.20217	+	-3.20626	P60572	P60572	Pannexin-3	Panx3
26.8204	25.7083	26.0254	25.826	21.9746	23.559	21.5174	24.5234	2.30251	0.00659318	-3.20145	+	-4.31996	P14668	P14668	Annexin A5	Anxa5
25.9338	26.7445	25.4779	27.1141	21.5749	22.3188	26.3036	22.288	1.51206	0.0426067	-3.19622	+	-2.80999	Q5M9F8	Q5M9F8	N-terminal kinase-like protein	Scyl1
28.5805	27.4084	28.1342	27.2781	25.3874	25.8178	24.645	22.8149	2.31972	0.00634043	-3.18401	+	-4.35635	D4A650	D4A650		Msrb3
26.3232	26.9535	25.7534	26.9497	23.566	22.8507	25.5504	21.2919	1.8504	0.0184283	-3.18019	+	-3.4218	Q5FWT1	Q5FWT1	Protein FAM98A	Fam98a
25.6589	26.157	25.1025	26.2002	21.4788	23.467	22.677	22.7875	3.20989	0.000808989	-3.17708	+	-6.52827	P22734-2;P22734	P22734-2;P22734	Catechol O-methyltransferase	Comt
27.445	26.7279	26.8989	26.4043	24.7409	23.3154	25.3295	21.3956	1.90145	0.0157918	-3.1737	+	-3.51811	D4AAE9	D4AAE9		Cisd2
27.2028	28.3849	26.711	28.319	24.7116	23.0605	26.0076	24.1503	2.28518	0.00649096	-3.1719	+	-4.28348	Q9Z1N4;A0A0G2K0V3	Q9Z1N4;A0A0G2K0V3	3(2),5-bisphosphate nucleotidase 1	Bpnt1
25.8703	25.3427	26.0331	25.4458	22.9544	21.8059	23.2254	22.0351	3.77221	0	-3.16775	+	-8.27176	Q68G41;P23965;A0A0G2K2R2	Q68G41;P23965	Enoyl-CoA delta isomerase 1, mitochondrial	Eci1
26.2604	25.7287	23.5971	25.9387	23.9056	22.6923	22.3324	19.9279	1.66205	0.0312857	-3.16668	+	-3.07599	B2RYN1	B2RYN1		Fn3krp
27.7094	27.7345	27.4612	27.5691	23.2423	26.4949	23.3813	24.7043	2.23188	0.00649505	-3.16288	+	-4.17238	F1LR87;Q6AXR4	F1LR87;Q6AXR4	Beta-hexosaminidase subunit beta	Hexb
25.12	26.3109	25.5815	26.6132	21.1713	22.9428	22.357	24.5047	2.19525	0.00744928	-3.16244	+	-4.09698	D3ZVK3	D3ZVK3		Trmt6
29.4681	29.3215	29.0789	29.1159	26.5621	26.4364	25.9503	25.4495	4.62264	0	-3.14653	+	-11.6716	G3V7H2;M0R8T0;O35217	G3V7H2;M0R8T0;O35217	Multiple inositol polyphosphate phosphatase 1	Minpp1;RGD1564801
27.0991	26.8565	26.4648	26.7167	23.2459	24.054	24.7916	22.462	3.0322	0.00119626	-3.14593	+	-6.04361	D3Z9K6	D3Z9K6		Fam180a
27.981	28.476	27.8345	27.3867	25.1748	24.8696	25.5421	23.6446	3.24954	0.000837209	-3.11179	+	-6.64041	A0A0G2K2B6;Q9Z0T0	A0A0G2K2B6;Q9Z0T0	Thiopurine S-methyltransferase	Tpmt
26.1759	24.9368	25.3878	25.2511	22.1193	22.2109	23.3968	21.5915	3.27376	0.000517647	-3.1083	+	-6.70966	D3ZSC8	D3ZSC8		Dnajc17
28.0529	29.6581	28.7556	29.635	25.215	24.5175	29.0719	24.8817	1.47869	0.0451733	-3.10387	+	-2.75179	A0A0G2JTN4;D4AB17	A0A0G2JTN4;D4AB17		LOC100912917
26.5038	26.5096	27.5531	26.9272	23.5131	24.1571	24.3376	23.1383	3.77321	0	-3.08686	+	-8.27518	G3V792;Q63100-4;Q63100-3;Q63100	G3V792;Q63100-4;Q63100-3;Q63100	Cytoplasmic dynein 1 intermediate chain 1	Dync1i1
25.9658	25.5506	26.0277	25.106	21.6189	25.4576	22.3539	20.9081	1.62183	0.0344035	-3.0779	+	-3.00391	D4A7N1	D4A7N1	MICOS complex subunit Mic25	Chchd6
28.8885	27.8974	29.0596	29.0701	25.2185	25.0086	26.8069	25.5715	3.119	0.00103627	-3.07752	+	-6.27676	P46413	P46413	Glutathione synthetase	Gss
27.1781	25.1433	26.4656	25.3309	25.5389	21.3113	23.2052	21.7536	1.55393	0.0394905	-3.07723	+	-2.8835	A2VD12	A2VD12	Pre-B-cell leukemia transcription factor-interacting protein 1	Pbxip1
27.0165	26.2089	26.5896	25.9408	22.3582	23.1054	23.5165	24.4818	3.06767	0.00097561	-3.07346	+	-6.13807	G3V6N4	G3V6N4		LOC100912042
25.8346	26.0103	26.0985	26.2545	24.5574	23.7081	23.4756	20.1679	1.71453	0.0278	-3.07218	+	-3.17093	Q4QQV2	Q4QQV2	Docking protein 1	Dok1
28.8675	27.7756	29.3922	27.5705	23.3819	26.5719	26.2439	25.1548	1.96681	0.0140758	-3.06331	+	-3.64315	G3V647;O35331;D3Z8P5	G3V647;O35331;D3Z8P5	Pyridoxal kinase	Pdxk;RGD1566085
25.6447	24.6394	24.831	24.8004	22.8314	21.8771	21.0844	21.9202	3.44604	0.000305556	-3.0506	+	-7.21925	D3ZAE6	D3ZAE6		Vasn
26.736	25.9141	26.1829	25.9947	23.0589	23.7373	22.456	23.3738	4.05338	0	-3.05043	+	-9.28209	Q91ZY6;G3V8N3	Q91ZY6;G3V8N3	Homologous-pairing protein 2 homolog	Psmc3ip
26.2399	25.6304	26.1474	25.4348	22.5707	25.3122	22.3481	21.0449	1.79412	0.0220872	-3.04414	+	-3.31695	Q5M884;A0A0G2K277	Q5M884;A0A0G2K277		Eci3
26.4537	25.4129	26.2939	25.4079	23.5048	22.1537	23.3344	22.402	3.362	0.00056051	-3.04335	+	-6.9669	D4A3M8	D4A3M8		Nck2
28.1642	28.2506	28.5801	28.7028	25.3548	24.7173	25.9875	25.4755	4.34444	0	-3.04064	+	-10.4417	Q920P6	Q920P6	Adenosine deaminase	Ada
25.5312	24.6372	25.2722	24.6038	21.4313	22.5446	22.825	21.115	3.14982	0.0010582	-3.03214	+	-6.36117	D3ZR26	D3ZR26		RGD1566239
25.5937	25.8048	25.7297	25.326	23.6391	22.3897	21.76	22.54	3.53384	0.000328358	-3.03137	+	-7.49084	P07151	P07151	Beta-2-microglobulin	B2m
25.5455	26.6146	25.0663	26.3378	22.8405	23.5867	22.6189	22.5044	3.36072	0.000553459	-3.00342	+	-6.96312	P40241	P40241	CD9 antigen	Cd9
29.8553	29.1229	28.3509	28.9864	25.5444	26.133	25.7689	26.9032	3.3648	0.000564103	-2.99151	+	-6.9752	Q6AYP7;A0A096MK29	Q6AYP7;A0A096MK29	7-methylguanosine phosphate-specific 5-nucleotidase;5-nucleotidase	Nt5c3b
26.1251	25.9311	25.7374	25.9256	23.7697	22.3978	21.8601	23.7688	3.03557	0.00121905	-2.9807	+	-6.05254	A0A0G2JSZ9;E9PSS2;Q9JK72	A0A0G2JSZ9;E9PSS2;Q9JK72	Superoxide dismutase [Cu-Zn];Copper chaperone for superoxide dismutase	Ccs
26.6725	26.6653	26.6213	26.5886	22.2125	24.6207	24.5993	23.207	2.64764	0.00338246	-2.97704	+	-5.08658	D3ZRM5	D3ZRM5		Rab23
25.854	26.9699	26.2006	27.0251	22.1681	21.7227	26.2358	24.0455	1.49372	0.0445374	-2.96938	+	-2.77796	Q5EGY4	Q5EGY4	Synaptobrevin homolog YKT6	Ykt6
27.1464	29.2874	27.327	28.8575	24.4785	23.9983	27.7182	24.6943	1.57889	0.0374389	-2.93224	+	-2.92757	Q811A3;Q811A3-2	Q811A3;Q811A3-2	Procollagen-lysine,2-oxoglutarate 5-dioxygenase 2	Plod2
25.5161	24.6134	24.8969	24.748	22.1702	23.3273	19.175	23.3859	1.5682	0.0384088	-2.92901	+	-2.90868	A0A0G2K1N0;Q4KLI2	A0A0G2K1N0;Q4KLI2	tRNA methyltransferase 10 homolog A	Trmt10a
25.0874	25.5163	26.3351	24.9642	24.3576	22.9526	20.4285	22.5169	1.81024	0.0197615	-2.9118	+	-3.34686	Q3KR97;Q3KR97-2	Q3KR97;Q3KR97-2	Brain-specific angiogenesis inhibitor 1-associated protein 2-like protein 1	Baiap2l1
25.4656	25.8753	26.9083	26.3622	22.9063	22.951	23.8461	23.3244	3.57553	0.000352	-2.89589	+	-7.62273	P10888	P10888	Cytochrome c oxidase subunit 4 isoform 1, mitochondrial	Cox4i1
26.1073	25.0455	25.6584	25.0281	22.5147	22.4537	21.763	23.5746	3.13678	0.00104712	-2.88334	+	-6.32535	A0A0G2JV04;D3ZHG8	A0A0G2JV04;D3ZHG8		Gga3
25.197	27.0746	26.0253	26.8501	22.0072	23.632	25.9622	22.0448	1.51046	0.0428909	-2.87521	+	-2.80718	Q920R3	Q920R3	Fatty acid desaturase 1	Fads1
25.3586	27.0654	26.5932	27.6723	23.5427	21.8988	23.4605	26.2931	1.49015	0.0447788	-2.8736	+	-2.77174	A0A0G2K1P1;D3ZTB0	A0A0G2K1P1;D3ZTB0		Mtmr7
27.1527	26.0852	27.1	26.181	22.6061	23.4017	24.6322	24.4913	2.65149	0.00327402	-2.84688	+	-5.09558	Q6AY97	Q6AY97	Coiled-coil domain-containing protein 91	Ccdc91
24.9802	26.431	25.7631	26.3894	21.7782	22.1113	25.8273	22.5427	1.53109	0.0408766	-2.82606	+	-2.84334	F1LNS2	F1LNS2		Fam45a
25.6931	26.3198	26.2627	26.3172	22.2049	23.3094	24.1094	23.685	3.19076	0.0010929	-2.82102	+	-6.47467	O35049;D4A8L3	O35049;D4A8L3	Sphingomyelin phosphodiesterase 3	Smpd3
25.0726	27.1734	25.0777	27.1925	22.2616	23.4707	24.6901	22.8157	1.90034	0.0157625	-2.81955	+	-3.51601	D3ZRN5	D3ZRN5		Trove2
32.8904	32.4963	32.767	32.4729	30.095	29.9828	29.2766	30.0366	4.87789	0	-2.80891	+	-12.9166	Q66H94	Q66H94	Peptidyl-prolyl cis-trans isomerase FKBP9	Fkbp9
27.4562	26.1803	26.9239	25.8873	24.5564	23.9672	22.5062	24.1856	2.56596	0.00418605	-2.80804	+	-4.89788	Q9Z158	Q9Z158	Syntaxin-17	Stx17
25.1718	24.4916	25.092	24.8009	20.8651	22.8641	21.5863	23.0424	2.67424	0.00304	-2.79959	+	-5.14907	D4A0G9	D4A0G9		Ercc6l
25.8837	24.798	25.4212	25.0362	20.9059	22.2116	25.2916	21.5614	1.50358	0.0434242	-2.79213	+	-2.79516	D3ZN39	D3ZN39	Ubiquitin carboxyl-terminal hydrolase	Usp8
25.9582	24.8027	25.4787	24.7037	21.9769	20.3001	24.8286	22.705	1.52253	0.0416031	-2.78317	+	-2.82832	B2RYS2	B2RYS2	Cytochrome b-c1 complex subunit 7	LOC685596
25.5729	27.3109	26.4708	27.2009	22.6208	24.1196	26.3959	22.3883	1.47356	0.0460296	-2.75769	+	-2.74286	F1MA87	F1MA87		Cdk6
28.4692	27.6677	28.518	27.5546	25.7626	25.8489	24.4944	25.1923	3.28784	0.00052381	-2.72785	+	-6.75019	B4F7C7	B4F7C7		Hebp1
33.3307	34.8676	33.371	34.8523	30.5866	30.2644	34.0861	30.5933	1.45589	0.0476311	-2.72281	+	-2.71221	P05197	P05197	Elongation factor 2	Eef2
25.9697	26.2341	25.4611	25.972	24.4047	21.7036	25.1906	21.4903	1.53307	0.0409275	-2.71192	+	-2.8468	Q641X3	Q641X3	Beta-hexosaminidase subunit alpha	Hexa
25.1548	25.5959	24.8472	24.9895	22.5396	23.8165	21.4942	21.9103	2.64821	0.00339437	-2.70669	+	-5.08792	F1LNX7;Q5PPK9	F1LNX7;Q5PPK9	Protein TSSC1	Tssc1
26.3322	26.9237	25.9559	26.7537	21.396	25.227	24.6869	23.8332	1.67262	0.0305684	-2.70557	+	-3.09502	Q5XIJ7;A0A0G2JT45	Q5XIJ7;A0A0G2JT45		Cab39l
27.8257	27.1115	27.2669	26.7615	26.4882	25.1771	24.3354	22.1992	1.56528	0.0389311	-2.69143	+	-2.90352	Q4V7D9	Q4V7D9		Smpdl3b
28.3002	27.1891	28.2819	26.9864	25.5183	25.681	23.4496	25.396	2.27007	0.00650382	-2.67816	+	-4.2518	Q5XII0	Q5XII0	Mammalian ependymin-related protein 1	Epdr1
25.5112	26.8229	26.7645	26.971	23.1534	23.2391	25.3573	23.6551	2.30922	0.00662797	-2.66614	+	-4.33413	D4ABD7	D4ABD7		Trip11
31.0184	29.6223	30.2107	29.8696	27.9981	27.7294	26.5263	27.9016	2.92683	0.00167241	-2.64142	+	-5.76944	M0RA08	M0RA08	Perilipin	Plin3
25.8183	25.1746	25.0166	25.0179	24.5175	22.6081	23.2327	20.1165	1.50425	0.0434235	-2.63814	+	-2.79633	A1A5P2	A1A5P2	Ribosome biogenesis regulatory protein homolog	Rrs1
25.4213	27.026	25.4939	27.5796	24.7117	22.9082	24.627	22.7382	1.8664	0.0173189	-2.63396	+	-3.45187	O88496;B5DEF3;A0A0G2K0A3	O88496;B5DEF3	Vitamin K-dependent gamma-carboxylase	Ggcx
25.1427	24.9504	25.1035	24.4834	21.1848	22.8725	24.6639	20.4242	1.48154	0.0449391	-2.63365	+	-2.75674	Q9R0Z7	Q9R0Z7	Alpha- and gamma-adaptin-binding protein p34	Aagab
31.3303	32.2272	31.2078	32.3693	28.803	28.5345	30.5979	28.736	2.443	0.0052426	-2.61581	+	-4.62253	D3ZVQ0	D3ZVQ0	Ubiquitin carboxyl-terminal hydrolase	Usp5
28.8505	29.5405	29.4385	29.8474	25.9761	26.2053	28.8947	26.1529	1.93796	0.0154574	-2.61198	+	-3.5877	Q4V8I9;A0A0G2K542	Q4V8I9;A0A0G2K542		Ugp2
26.5158	24.9678	25.893	26.0098	23.9699	22.6369	22.8558	23.4782	2.97801	0.00152889	-2.61137	+	-5.90142	G3V8N9;Q924B5	G3V8N9;Q924B5	Testis-expressed sequence 101 protein	Tex101
25.6491	25.9415	25.9108	25.34	22.2391	24.172	21.6296	24.3769	2.00184	0.0126584	-2.60593	+	-3.711	Q52KJ9	Q52KJ9		Tmx1
24.7441	24.7392	25.0112	24.7459	22.0192	20.788	23.1902	22.8402	2.53869	0.00484416	-2.60068	+	-4.83592	B1WBY9;A0A0G2JUG6	B1WBY9;A0A0G2JUG6		Lrrc45
29.6419	28.6481	29.3848	28.2802	26.2579	26.6471	25.4146	27.2789	2.67707	0.00275458	-2.58912	+	-5.15573	Q5PPJ4	Q5PPJ4	Deoxyhypusine hydroxylase	Dohh
28.4974	29.7219	28.9257	29.9725	26.0035	26.192	29.1577	25.4236	1.53886	0.0406117	-2.58518	+	-2.85698	F1LND7;A0A0G2JXT3;P05369;Q7TPK0	F1LND7;A0A0G2JXT3;P05369;Q7TPK0	Farnesyl pyrophosphate synthase	Fdps
25.5855	25.9611	25.4179	25.2016	23.5263	22.8987	24.6425	20.7765	1.68406	0.0295988	-2.58055	+	-3.11567	Q5XIP1	Q5XIP1	Protein pelota homolog	Pelo
28.7043	28.8476	28.8844	28.8256	26.2279	26.5351	26.3462	25.8606	5.64463	0	-2.57305	+	-17.4562	P97532	P97532	3-mercaptopyruvate sulfurtransferase	Mpst
27.1795	27.3874	26.9328	27.4849	24.927	25.9375	24.7629	23.0699	2.26304	0.00659296	-2.57182	+	-4.23711	Q5RK19	Q5RK19	Vacuolar-sorting protein SNF8	Snf8
26.9608	28.6188	29.03	28.7205	25.2517	25.2545	27.2548	25.303	2.03268	0.0112636	-2.56654	+	-3.77124	D4A031	D4A031		Ddx42
25.9484	26.4136	23.7164	26.4024	24.6084	22.139	22.5911	22.9003	1.64686	0.0324595	-2.56052	+	-3.04869	Q566C5	Q566C5	Ras association domain-containing protein 4	Rassf4
29.637	28.7925	30.2216	28.5605	27.0314	26.7297	25.8472	27.3812	2.63641	0.00333564	-2.55553	+	-5.06036	P30919	P30919	N(4)-(Beta-N-acetylglucosaminyl)-L-asparaginase;Glycosylasparaginase alpha chain;Glycosylasparaginase beta chain	Aga
26.4177	25.5684	26.3265	25.6304	23.162	22.1212	25.7116	22.7655	1.68148	0.0296364	-2.54568	+	-3.11101	Q5XIU9	Q5XIU9	Membrane-associated progesterone receptor component 2	Pgrmc2
28.813	28.6163	28.9479	28.7568	26.7112	26.0264	27.6221	24.5999	2.13302	0.00866819	-2.54362	+	-3.97062	A0A0G2K3A0;Q9JIH7;Q9JIH7-3;Q9JIH7-2;Q9JIH7-5;Q9JIH7-4	A0A0G2K3A0;Q9JIH7;Q9JIH7-3;Q9JIH7-2	Serine/threonine-protein kinase WNK1	Wnk1
24.5153	26.2508	25.0671	26.105	22.9106	21.7677	23.7283	23.5743	2.18577	0.00759712	-2.48931	+	-4.0776	D3ZAA9	D3ZAA9		Mpp2
28.522	27.9673	29.0169	27.9536	25.6525	26.1795	25.7481	25.9636	3.93513	0	-2.47902	+	-8.84474	F1LWE6	F1LWE6		Msi2
23.7781	24.5827	25.7911	24.6077	22.4391	22.9853	22.0265	21.4208	2.46146	0.00533735	-2.47199	+	-4.66322	Q80ZF0	Q80ZF0	Collagen alpha-1(XXVII) chain	Col27a1
28.3149	27.0379	27.9162	26.859	24.4715	24.997	23.7682	27.0043	1.71867	0.0273365	-2.47174	+	-3.17846	A0A0G2KA69;Q5BJN8;Q5BJN8-2	A0A0G2KA69;Q5BJN8;Q5BJN8-2	Protein SDE2 homolog	Sde2
26.5963	28.0076	27.9994	28.1388	24.2969	24.3699	27.4704	24.768	1.58186	0.0371972	-2.45922	+	-2.93283	Q5RKJ9;P35281	Q5RKJ9;P35281	Ras-related protein Rab-10	Rab10
26.7347	25.5349	26.3784	25.6867	22.6215	22.4647	24.834	24.5856	1.92506	0.0153576	-2.45721	+	-3.56304	P29117	P29117	Peptidyl-prolyl cis-trans isomerase F, mitochondrial	Ppif
28.7525	28.7564	28.3427	28.9499	26.3432	26.3963	26.3091	25.9278	5.21248	0	-2.45629	+	-14.7384	F1LQN3;Q9JK11;Q9JK11-4;Q9JK11-3	F1LQN3;Q9JK11;Q9JK11-4	Reticulon;Reticulon-4	Rtn4
26.3817	27.3299	27.4544	28.6826	24.0226	24.2954	27.2512	24.4569	1.48428	0.0447721	-2.45561	+	-2.76152	A0A0A0MXY4;A0A1W2Q676;A0A0G2JU73;F1LP64-2;F1LP64	A0A0A0MXY4;A0A1W2Q676;A0A0G2JU73;F1LP64-2;F1LP64	E3 ubiquitin-protein ligase TRIP12	Trip12
28.719	29.7726	28.78	29.9275	26.3688	26.6338	28.7638	25.6755	1.78657	0.0223748	-2.43929	+	-3.303	F8WFH8;Q6P7B0;A0A0G2K673	F8WFH8;Q6P7B0;A0A0G2K673	Tryptophan--tRNA ligase, cytoplasmic;T1-TrpRS;T2-TrpRS	Wars
25.6666	25.3027	25.2793	25.1765	23.9574	22.3968	20.6221	24.6944	1.43878	0.0499928	-2.43859	+	-2.68259	Q6YDN7	Q6YDN7	Anaphase-promoting complex subunit CDC26	Cdc26
28.8962	28.8902	28.6394	29.0447	26.3304	26.4759	26.4401	26.4915	6.72697	0	-2.43316	+	-26.5729	A0A096MK61;M0R3U4	A0A096MK61;M0R3U4		LOC102555086;LOC100910835
29.1362	26.8852	28.8239	27.1138	26.9079	25.987	24.2538	25.1181	1.61219	0.0350057	-2.42307	+	-2.98671	P41777	P41777	Nucleolar and coiled-body phosphoprotein 1	Nolc1
26.3332	24.6244	25.4323	24.8767	21.8531	23.1465	22.7772	23.8013	2.32136	0.00637433	-2.42213	+	-4.35983	G3V798	G3V798		Srsf4
25.3247	26.3299	25.3089	27.0029	24.1923	22.8599	25.2983	21.9361	1.54012	0.0404794	-2.41996	+	-2.85919	D3ZUN5	D3ZUN5		Pofut2
29.2585	30.3189	29.0996	30.3349	26.4404	26.5728	29.2004	27.1796	1.80735	0.0208881	-2.40467	+	-3.34148	P24155;A0A0G2KAW4	P24155;A0A0G2KAW4	Thimet oligopeptidase	Thop1
27.2567	28.4893	27.6713	28.3698	25.4394	25.0643	26.5088	25.1673	2.79535	0.00197571	-2.40184	+	-5.44028	Q9R1J8;A0A0G2K199	Q9R1J8;A0A0G2K199	Prolyl 3-hydroxylase 1	Lepre1
30.8676	29.984	30.4375	30.0036	28.5114	28.1465	27.0544	28.158	3.09576	0.0010101	-2.35557	+	-6.21367	Q6AYS7;Q6PTT0	Q6AYS7	Aminoacylase-1A	Acy1a
35.6564	32.9953	34.4341	33.3603	31.7574	31.0601	30.9296	33.3039	1.56412	0.0388776	-2.34879	+	-2.90147	A0A0G2K2E4;A0A0G2K1P0;P10111	A0A0G2K2E4;A0A0G2K1P0;P10111	Peptidyl-prolyl cis-trans isomerase A;Peptidyl-prolyl cis-trans isomerase A, N-terminally processed	Ppia
27.4047	26.4615	26.8836	26.0834	23.8767	25.1336	24.4544	24.011	2.95197	0.00150877	-2.33937	+	-5.834	A0A0A0MXX3;Q5M9G0	A0A0A0MXX3;Q5M9G0	Deoxycytidylate deaminase	Dctd
30.1413	28.0524	30.2589	28.2002	27.0371	27.0998	25.7636	27.4392	1.7896	0.0222363	-2.32826	+	-3.30859	D3ZGY2;A0A1W2Q6D9	D3ZGY2		Otud6b
26.6103	25.8841	27.2083	25.9999	24.1661	22.558	23.8768	25.8274	1.69829	0.0285591	-2.31856	+	-3.14143	D4A4U3	D4A4U3		Mdp1
25.5565	25.1381	26.1108	25.3471	25.2434	22.5684	23.1713	21.9112	1.66653	0.0310462	-2.31453	+	-3.08405	D3ZQQ2	D3ZQQ2		Wiz
26.165	26.6561	24.0465	26.4661	22.2159	23.5997	23.2266	25.042	1.47722	0.0457108	-2.31238	+	-2.74923	D4ADX9	D4ADX9	Sulfotransferase	Sult5a1
29.7039	30.6707	30.1089	30.7909	27.0331	27.8212	30.0065	27.2067	1.70533	0.028408	-2.30172	+	-3.1542	B2GUV7;A0A0H2UHV4;M0R7Z0	B2GUV7;A0A0H2UHV4;M0R7Z0	Eukaryotic translation initiation factor 5B	Eif5b
30.3169	31.5551	30.7768	31.5582	28.2633	27.9093	30.6997	28.1402	1.72341	0.0270158	-2.29864	+	-3.18709	Q66HA8	Q66HA8	Heat shock protein 105 kDa	Hsph1
26.982	27.1779	28.3359	27.4643	23.8705	25.6835	26.4996	24.7119	1.92404	0.0153282	-2.29863	+	-3.56109	A0A0G2K5A4;D3ZLD5	A0A0G2K5A4;D3ZLD5		Golga3
24.461	24.8947	24.5283	24.4888	23.4694	22.3645	21.7016	21.7029	2.74676	0.00244275	-2.28361	+	-5.3221	F1LNH3	F1LNH3		Col6a2
25.5561	25.899	25.6777	25.734	22.7645	22.7766	25.8822	22.354	1.48668	0.0444694	-2.27239	+	-2.76568	O55173	O55173	3-phosphoinositide-dependent protein kinase 1	Pdpk1
25.3457	26.3763	26.6137	26.4036	23.3472	25.3043	23.9749	23.0287	2.11112	0.00929412	-2.27105	+	-3.92666	P40615;A0A0G2K700	P40615;A0A0G2K700	H/ACA ribonucleoprotein complex subunit 4	Dkc1
25.3483	23.7677	24.9604	25.0281	22.1879	21.7917	23.9639	22.0888	2.02995	0.0112848	-2.26806	+	-3.7659	Q9QYN5	Q9QYN5	B-cell lymphoma/leukemia 10	Bcl10
24.1366	23.2066	24.3102	23.4608	20.6709	22.2549	21.3887	21.7436	2.74893	0.00245211	-2.26402	+	-5.32734	D3ZIN7	D3ZIN7		Mrps23
26.3596	24.9154	25.7901	24.4736	22.4885	24.0589	21.5489	24.4279	1.52197	0.041651	-2.25362	+	-2.82734	A0A0G2K5W1;D3Z9A7	A0A0G2K5W1;D3Z9A7		Nckap5l
25.6696	26.3131	27.0375	26.4252	22.7045	24.9301	25.6143	23.195	1.62741	0.0340988	-2.25041	+	-3.01387	D4ADX8	D4ADX8		Raph1
26.7965	26.3063	26.5181	26.0256	23.9082	23.4185	25.7336	23.6643	2.16864	0.00781265	-2.23049	+	-4.04268	B1WC75	B1WC75		Dlgap5
26.4378	25.5659	26.4439	25.3092	23.5191	24.1942	23.4259	23.7304	3.20875	0.000804469	-2.22179	+	-6.52505	P17046	P17046	Lysosome-associated membrane glycoprotein 2	Lamp2
25.9371	26.3823	23.7899	26.4525	23.8438	22.8515	22.4482	24.5321	1.52225	0.0417053	-2.22156	+	-2.82783	A0JPL7;O70367	A0JPL7;O70367	Leukocyte cell-derived chemotaxin 1;Chondrosurfactant protein;Chondromodulin-1	Lect1
26.7206	27.0031	26.576	26.5718	25.042	25.07	24.1266	23.7839	3.19687	0.00079558	-2.21226	+	-6.49177	Q66HG4	Q66HG4	Aldose 1-epimerase	Galm
28.3899	28.6144	28.7072	28.1744	25.9946	25.6264	27.7502	25.7792	2.29423	0.00655875	-2.18385	+	-4.3025	Q4FZU6	Q4FZU6	Annexin A8	Anxa8
31.0973	30.3188	30.8451	30.3649	28.2651	29.1537	28.055	28.4374	3.42633	0.00029932	-2.17876	+	-7.1594	P85971;G3V8D5	P85971;G3V8D5	6-phosphogluconolactonase	Pgls
25.8443	26.0542	26.1923	26.036	24.3221	22.4837	23.3638	25.3043	1.90886	0.0158574	-2.16324	+	-3.53219	A0A0G2K5C8;P84903;A0A1B0GWQ1;A0A1B0GWK9	A0A0G2K5C8;P84903;A0A1B0GWQ1	Stromal interaction molecule 1	Stim1
27.5858	27.9344	27.8565	28.0621	25.9544	25.5875	25.8111	25.4913	5.216	0	-2.14863	+	-14.7589	Q497B0	Q497B0	Omega-amidase NIT2	Nit2
25.1709	24.8142	25.8071	25.4186	23.6555	24.3749	23.5342	21.1225	1.55607	0.0393587	-2.13091	+	-2.88726	D4A0Y6	D4A0Y6		Mki67
25.7401	24.9233	26.0972	25.0312	23.6833	21.5884	24.739	23.2874	1.60734	0.0353248	-2.12345	+	-2.97808	A0A0G2JZQ0;A0A0G2JX76;Q1AAU6-3;Q1AAU6-2;Q1AAU6;A0A0G2K451	A0A0G2JZQ0;A0A0G2JX76;Q1AAU6-3;Q1AAU6-2;Q1AAU6;A0A0G2K451	Arf-GAP with SH3 domain, ANK repeat and PH domain-containing protein 1	Asap1
26.8175	25.8136	26.3459	25.8594	22.5669	24.8337	25.2705	23.6881	1.75904	0.0240774	-2.1193	+	-3.25229	A0A0G2JUY9;D4AAG0	A0A0G2JUY9;D4AAG0		Tma16
26.03	26.5357	25.9919	26.3647	23.6964	23.7564	25.4827	23.6195	2.37375	0.00618994	-2.09185	+	-4.47184	O88637-2;O88637	O88637-2;O88637	Ethanolamine-phosphate cytidylyltransferase	Pcyt2
24.5914	25.7065	25.1412	25.1787	23.6464	21.6331	24.6163	22.3663	1.60712	0.0352748	-2.08891	+	-2.97769	Q566E5	Q566E5	KDEL motif-containing protein 2	Kdelc2
25.3339	25.6225	26.7443	25.5405	24.254	22.8305	25.1204	22.7166	1.69979	0.0285794	-2.07993	+	-3.14416	Q3MID3	Q3MID3	ADP-ribosylation factor GTPase-activating protein 2	Arfgap2
26.6767	25.3725	25.9145	24.9638	25.3635	22.3898	23.4203	23.5035	1.5405	0.0405333	-2.06261	+	-2.85985	D3ZW58	D3ZW58		Casc4
30.1592	29.778	29.7146	30.0044	27.5775	27.4139	28.7337	27.7482	3.20738	0.0008	-2.04575	+	-6.52122	P14408-2;P14408	P14408-2;P14408	Fumarate hydratase, mitochondrial	Fh
27.0732	27.0657	26.7984	26.8365	25.5835	24.5803	26.0272	23.4092	1.88371	0.016854	-2.04339	+	-3.48452	Q6P762	Q6P762	Alpha-mannosidase	Man2b1
27.143	28.1904	26.4188	27.8595	24.914	24.7843	26.8603	24.9286	1.73103	0.0263784	-2.03111	+	-3.201	P63095;P63095-2;Q63803;M0R9J4;A0A0G2JWA1;P63095-3	P63095;P63095-2;Q63803;M0R9J4	Guanine nucleotide-binding protein G(s) subunit alpha isoforms short;Guanine nucleotide-binding protein G(s) subunit alpha isoforms XLas	Gnas
25.716	25.199	25.3918	25.1455	21.5209	23.7812	25.017	23.0651	1.46127	0.0474523	-2.017	+	-2.72153	F1M7S2;Q5XIU5	F1M7S2;Q5XIU5	Proteasome inhibitor PI31 subunit	Psmf1
28.4867	28.0117	28.6573	28.598	26.1778	26.4697	26.8984	26.1884	3.96716	0	-2.00487	+	-8.96137	P26453-2;P26453	P26453-2;P26453	Basigin	Bsg
23.4604	24.1468	24.0532	24.2454	20.9613	21.9287	21.9549	23.0661	2.29246	0.00654167	-1.99868	+	-4.29877	M0R6J5	M0R6J5		Nom1
26.3438	25.7361	25.7127	25.7992	23.8722	24.9391	24.3073	22.4866	1.99112	0.0128163	-1.99665	+	-3.69018	M0R6T1	M0R6T1		Tatdn1
25.2338	24.8662	24.553	24.8865	23.9863	22.6763	22.0269	22.8809	2.44503	0.00525816	-1.99228	+	-4.627	Q63627	Q63627	Splicing factor, arginine/serine-rich 15	Scaf4
26.155	26.5351	26.1041	26.6461	22.986	24.3605	25.7503	24.3883	1.85321	0.018427	-1.98877	+	-3.42708	Q6AXT5	Q6AXT5	Ras-related protein Rab-21	Rab21
31.53	32.1877	31.5525	32.2318	29.4955	29.1561	31.3056	29.5925	2.06206	0.011087	-1.98809	+	-3.82909	O35567	O35567	Bifunctional purine biosynthesis protein PURH;Phosphoribosylaminoimidazolecarboxamide formyltransferase;IMP cyclohydrolase	Atic
24.835	26.1377	25.0436	25.8273	22.5934	23.9231	24.6621	22.737	1.83611	0.0191329	-1.98204	+	-3.39505	B1WBY6;G3V6M8	B1WBY6;G3V6M8		Nup37
25.5797	24.2867	25.4557	24.9201	23.7098	21.7357	23.4715	23.404	1.9773	0.0136258	-1.98026	+	-3.66341	Q498V3;F7EYQ2	Q498V3;F7EYQ2		Fez2
24.9916	24.4095	24.034	24.5097	22.0967	21.5387	22.8379	23.6359	2.12164	0.00916629	-1.95892	+	-3.94773	G3V920	G3V920		Wdr43
28.2245	28.5235	28.5157	28.5222	26.5465	26.2114	27.0565	26.1367	3.92737	0	-1.95867	+	-8.81669	D3ZZ38	D3ZZ38	Sorting nexin	Snx18
30.511	30.1565	29.9525	30.3536	28.5297	27.7625	28.7694	28.1462	3.60192	0.000366667	-1.9415	+	-7.70723	Q6P7A9;M0R544	Q6P7A9;M0R544	Lysosomal alpha-glucosidase	Gaa
31.0237	29.8849	30.7341	29.6886	28.7497	28.7129	27.3706	28.7484	2.20592	0.00698289	-1.93742	+	-4.11887	F7EQ81;Q32KJ5	F7EQ81;Q32KJ5		Gns
24.0817	24.3483	24.0454	24.4311	22.9625	21.5689	23.2162	21.427	2.19003	0.00763373	-1.93298	+	-4.0863	Q62896	Q62896	BET1 homolog	Bet1
29.0255	28.7422	28.857	28.5792	27.0661	27.2857	26.4254	26.7798	4.02301	0	-1.91174	+	-9.16798	Q5U2R7	Q5U2R7	LDLR chaperone MESD	Mesdc2
27.8736	29.2241	28.5418	29.3852	26.558	26.2408	28.0685	26.5412	1.91176	0.015782	-1.90404	+	-3.53771	Q9ES54;F1LQX9;A0A0G2JU66	Q9ES54;F1LQX9;A0A0G2JU66	Nuclear protein localization protein 4 homolog	Nploc4
26.7062	25.6474	26.355	25.404	25.5733	24.703	22.9017	23.3303	1.48794	0.0446926	-1.90109	+	-2.76789	D4A234	D4A234		Uri1
34.6228	34.5011	34.5701	34.4554	32.5696	32.61	32.6825	32.6873	7.82653	0	-1.89999	+	-40.6083	A0A0A0MY09;Q66HD0;A0A0G2K4I4;Q66HD0-2	A0A0A0MY09;Q66HD0;A0A0G2K4I4;Q66HD0-2	Endoplasmin	Hsp90b1
26.1187	26.9817	25.9842	26.1004	24.796	24.6335	25.1783	22.9803	1.90874	0.0158277	-1.89924	+	-3.53196	D3ZUM4	D3ZUM4	Beta-galactosidase	Glb1
26.0256	26.1249	26.768	26.1493	25.9364	22.9051	24.1435	24.5038	1.58131	0.0371827	-1.89478	+	-2.93186	A0A0G2JWF4;F1LR71	A0A0G2JWF4;F1LR71		Aspscr1
28.1234	27.9438	28.4498	27.8171	26.3779	25.594	26.7738	26.018	3.23484	0.000827586	-1.89259	+	-6.59867	G3V834;Q3T1I4	G3V834;Q3T1I4	Protein PRRC1	Prrc1
24.3523	24.0411	24.3686	23.5972	21.2357	22.5687	22.235	22.7622	2.57247	0.00421405	-1.88935	+	-4.91276	F1M2B7	F1M2B7		Gli2
24.5534	24.0914	24.556	25.002	20.9681	22.9691	23.4908	23.2219	1.68969	0.0293069	-1.88821	+	-3.12587	Q5M9F3	Q5M9F3		Rrp1
27.2819	27.7883	27.8226	27.9163	25.5018	24.8154	27.3706	25.5841	1.80759	0.0204211	-1.88431	+	-3.34194	O08618;Q6AZ40	O08618;Q6AZ40	Phosphoribosyl pyrophosphate synthase-associated protein 2	Prpsap2
28.9926	29.0497	28.7856	29.0281	26.9877	25.6482	28.0785	27.6054	1.91933	0.0155539	-1.88403	+	-3.55212	Q5XI77;D3ZHD1	Q5XI77	Annexin	Anxa11
27.3682	27.4866	27.1257	27.5859	25.3057	25.536	25.7776	25.4237	4.95459	0	-1.88087	+	-13.3144	M0R3V4	M0R3V4		LOC501282
28.254	28.5139	28.5118	28.7235	27.0406	26.28	27.5557	25.6061	2.28745	0.00650777	-1.88017	+	-4.28823	Q5U302;A0A0G2JYF7;D4A6H8	Q5U302;A0A0G2JYF7		Ctnna1
27.3548	27.5109	27.4082	27.4578	25.5843	25.6602	25.5241	25.5643	7.91886	0	-1.84969	+	-42.0776	Q5XIT1	Q5XIT1	Microtubule-associated protein RP/EB family member 3	Mapre3
25.7051	24.2829	25.4327	24.6748	23.0545	23.9108	23.3949	22.3657	2.14172	0.00863889	-1.84242	+	-3.98815	A0A0G2JTY6;F1LRK4	A0A0G2JTY6;F1LRK4		Grsf1
29.1809	27.5946	28.9224	27.7178	26.9367	26.986	25.2272	26.9241	1.67388	0.0303976	-1.83541	+	-3.0973	B2RZ20	B2RZ20		Ssna1
29.1115	28.5713	29.1185	28.3239	26.0297	28	26.4816	27.2815	2.0604	0.0110629	-1.83309	+	-3.82581	O88775;A0A0G2JWP4;A0A0G2JU92	O88775;A0A0G2JWP4;A0A0G2JU92	Embigin	Emb
25.4005	25.6705	25.8446	25.6582	23.5074	23.5394	25.6212	22.6166	1.52453	0.0416021	-1.82228	+	-2.83181	D4AE06;D4A6E5	D4AE06	Peptidyl-prolyl cis-trans isomerase	Fkbp15
30.9154	31.0308	31.0411	31.2479	29.3366	28.7923	29.178	29.6587	4.09044	0	-1.81737	+	-9.42301	B5DF65	B5DF65		Blvrb
24.3503	25.0186	24.4736	24.5568	22.1826	24.1399	22.8184	22.0375	1.94555	0.0153281	-1.80522	+	-3.60226	A0A0G2JXS3;D4AAK2	A0A0G2JXS3;D4AAK2		Nusap1
26.527	25.4216	26.365	25.4664	22.8888	24.0556	24.3597	25.2578	1.71402	0.027844	-1.80452	+	-3.17	Q5M849	Q5M849		Ifi35
29.6543	29.0535	29.6447	29.1237	27.4785	27.8679	27.3358	27.5968	4.00314	0	-1.79932	+	-9.09399	Q5I0D1	Q5I0D1	Glyoxalase domain-containing protein 4	Glod4
24.8371	25.8501	25.7289	25.7203	24.0077	23.3898	25.0641	22.4855	1.64504	0.0324464	-1.79732	+	-3.04543	P19468	P19468	Glutamate--cysteine ligase catalytic subunit	Gclc
29.1512	28.762	28.8689	28.4521	26.5577	27.6898	26.9604	26.9596	3.15947	0.00106383	-1.76667	+	-6.38778	A0A0G2JW36;Q4QRB0;P18645	A0A0G2JW36;Q4QRB0;P18645	UDP-glucose 4-epimerase	Gale
29.8772	29.321	29.9127	29.1851	27.9859	27.9679	27.4914	27.8091	3.69521	0	-1.76042	+	-8.01228	Q6AY20	Q6AY20	Cation-dependent mannose-6-phosphate receptor	M6pr
29.7622	29.0038	29.7052	28.7873	27.3712	28.1985	27.1756	27.5487	2.71828	0.002397	-1.74113	+	-5.25366	P47727;M0R3X6;A0A0G2JSV2;A0A0G2K658;A0A096MJ24	P47727;M0R3X6;A0A0G2JSV2;A0A0G2K658;A0A096MJ24	Carbonyl reductase [NADPH] 1	Cbr1
29.1624	29.0695	28.8702	28.9329	27.0731	27.2717	27.3645	27.3818	5.71388	0	-1.73601	+	-17.9343	B0BNG3	B0BNG3		Lman2
32.394	31.6917	31.9965	31.553	30.3218	30.637	29.0966	30.6491	2.24652	0.00654364	-1.73265	+	-4.20273	D3ZUB0	D3ZUB0		Rcn1
30.1163	29.2142	30.1541	29.0223	28.2472	28.2424	26.9175	28.1694	2.11427	0.00933636	-1.73261	+	-3.93297	D4A777;D4A5F0	D4A777;D4A5F0		Fam114a1;Fam114a1l1
27.1204	27.6666	27.2089	27.225	25.4731	25.8498	25.489	25.6687	4.50668	0	-1.68508	+	-11.1436	M0RAY0;Q3KRC5	M0RAY0;Q3KRC5	tRNA-dihydrouridine(47) synthase [NAD(P)(+)];tRNA-dihydrouridine(47) synthase [NAD(P)(+)]-like	Dus3l
28.1025	27.0609	27.9776	26.9121	26.244	26.2985	24.9332	25.852	2.05753	0.0113333	-1.68133	+	-3.82013	Q6P6S4	Q6P6S4	Nucleotide exchange factor SIL1	Sil1
29.3417	28.4934	29.3537	28.8074	27.7543	27.6196	26.8735	27.1007	2.8563	0.00162343	-1.66202	+	-5.59112	P27867	P27867	Sorbitol dehydrogenase	Sord
26.9325	27.5452	26.8272	27.5406	25.297	25.3586	26.3075	25.3177	2.7174	0.00238806	-1.64118	+	-5.25157	Q9ES53	Q9ES53	Ubiquitin fusion degradation protein 1 homolog	Ufd1l
24.3439	25.1312	24.2007	25.047	23.0303	23.6263	23.0714	22.4686	2.54973	0.00460131	-1.63155	+	-4.86094	A0A0G2K093;O35162	A0A0G2K093;O35162	Heat shock 70 kDa protein 13	Hspa13
24.8078	25.9072	26.1035	26.255	24.6726	23.9403	24.1838	23.8657	2.27973	0.00645758	-1.60277	+	-4.27202	F1LNK6	F1LNK6	DNA primase	Prim1
28.4729	29.3481	29.002	29.2557	27.1344	26.654	28.5382	27.3432	1.94028	0.0154874	-1.60222	+	-3.59216	O35303-6;O35303-5	O35303-6;O35303-5	Dynamin-1-like protein	Dnm1l
26.0594	25.7327	27.0201	25.5366	24.3728	24.5845	25.5156	23.4695	1.62072	0.034431	-1.60162	+	-3.00193	D3ZZ81;A0A0G2K3L9;A0A1B0GWM2;A0A1B0GWS0;A0A1B0GWW5;D3ZRB1;F1M8A4;F1LSE6;Q91Z79	D3ZZ81;A0A0G2K3L9;A0A1B0GWM2;A0A1B0GWS0;A0A1B0GWW5		Ppfia1
29.4161	30.006	28.8972	29.8933	27.4728	27.493	28.978	27.8655	1.98602	0.0130872	-1.60081	+	-3.6803	Q71SY3;E9PT79;A0A1B0GWQ7	Q71SY3;E9PT79;A0A1B0GWQ7		Tsn
27.1438	25.9179	26.8841	25.9885	24.754	24.8467	24.7057	25.2283	2.52516	0.00494569	-1.59989	+	-4.80538	P60825	P60825	Cold-inducible RNA-binding protein	Cirbp
30.0598	29.5597	29.9739	29.6773	28.2035	28.3426	28.1327	28.2272	4.81054	0	-1.59119	+	-12.5766	A0A0G2K0X1;G3V7E6	A0A0G2K0X1;G3V7E6		Pcm1
27.8613	29.1282	27.6591	28.7525	26.768	26.5112	27.7228	26.0542	1.72389	0.0269889	-1.58622	+	-3.18796	Q64057	Q64057	Alpha-aminoadipic semialdehyde dehydrogenase	Aldh7a1
27.4995	27.2279	26.882	27.115	25.4203	24.2657	26.8596	25.8361	1.5487	0.0399244	-1.5857	+	-2.87429	Q6AYA2	Q6AYA2		Vrk1
31.153	32.1943	31.3314	32.0416	29.7108	29.5463	31.3211	29.8601	1.75823	0.0240386	-1.57052	+	-3.25079	F2Z3Q8;P52296	F2Z3Q8;P52296	Importin subunit beta-1	Kpnb1
26.9708	27.8143	26.7579	27.4123	25.7621	25.2137	26.852	24.9095	1.72313	0.0269732	-1.55452	+	-3.18659	Q4VBH2	Q4VBH2		Trnt1
26.1038	26.0782	26.5161	25.7943	24.2863	24.5682	25.4539	24.012	2.36735	0.00638889	-1.543	+	-4.45805	O88201	O88201	C-type lectin domain family 11 member A	Clec11a
28.6089	28.7851	29.3638	28.7602	27.5799	26.8113	28.4667	26.5111	1.77792	0.0228131	-1.53725	+	-3.28703	O08837	O08837	Cell division cycle 5-like protein	Cdc5l
29.816	28.7509	29.7874	29.0257	28.1866	27.986	26.8037	28.2708	1.9051	0.0158212	-1.53322	+	-3.52505	D3ZWF5	D3ZWF5	Transcription and mRNA export factor ENY2	Eny2
24.7027	24.9193	24.858	25.3151	24.5681	23.309	22.7814	23.0272	1.97245	0.0138277	-1.52733	+	-3.65404	B0BMY6	B0BMY6		Otulin
29.6646	28.7787	29.1726	28.4644	27.722	27.8419	26.3068	28.1044	1.72065	0.0270204	-1.52628	+	-3.18206	Q6IUR5	Q6IUR5	Neudesin	Nenf
24.3817	24.0304	23.9502	23.9376	23.6598	22.5359	21.9188	22.1299	2.03111	0.0113319	-1.51387	+	-3.76816	F1LVK3	F1LVK3		Chadl
26.5943	27.0439	26.2585	27.0612	24.9069	24.7265	26.24	25.0444	2.06476	0.0110635	-1.51002	+	-3.83443	P81799	P81799	N-acetyl-D-glucosamine kinase	Nagk
30.7261	30.3299	30.365	30.4177	29.1798	28.8506	28.7939	29.0263	4.66573	0	-1.49703	+	-11.8736	Q5FVM2;A0A0G2JWZ2;A0A096MKF4	Q5FVM2;A0A0G2JWZ2;A0A096MKF4		G6pc
33.9994	33.3217	33.8563	33.1166	32.3152	32.3618	31.0432	32.606	1.96335	0.0140478	-1.49197	+	-3.63648	D3ZH41	D3ZH41		Ckap4
30.6184	30.7466	30.6711	30.8467	29.1787	28.9563	29.6419	29.1565	4.16221	0	-1.48736	+	-9.70141	Q6AYT3	Q6AYT3	tRNA-splicing ligase RtcB homolog	Rtcb
29.3156	28.159	28.7835	28.276	27.5792	27.2329	26.378	27.4809	2.07457	0.0106843	-1.46577	+	-3.85385	P0C0A1	P0C0A1	Vacuolar protein-sorting-associated protein 25	Vps25
32.4636	32.1321	32.1981	31.8601	30.8143	30.9218	30.0918	30.9887	3.03212	0.0011907	-1.45932	+	-6.0434	Q5U2V1;A0A096MJW1	Q5U2V1;A0A096MJW1		Fkbp10
29.3379	29.3521	29.4206	29.2879	27.8215	27.4406	28.3564	27.9691	3.5662	0.000346457	-1.45271	+	-7.59306	D3ZLZ7;A0A0A0MXZ8	D3ZLZ7;A0A0A0MXZ8	Inosine-5-monophosphate dehydrogenase 1;Inosine-5-monophosphate dehydrogenase	Impdh1
28.0294	28.7251	27.9737	28.9847	26.3762	26.7416	28.3778	26.4079	1.45019	0.0482712	-1.45233	+	-2.70233	Q4V8E2	Q4V8E2		Psmd14
33.3595	32.8812	33.2203	32.7862	31.6047	31.7874	31.2315	31.8249	3.55031	0.000341085	-1.44966	+	-7.54271	F7EPH4;A0A0G2JUD2	F7EPH4;A0A0G2JUD2		Ppa1
25.9894	24.8962	25.2685	25.137	24.0512	23.5891	22.7897	25.0795	1.4565	0.0476889	-1.44538	+	-2.71326	B2RYI5	B2RYI5		Ankrd40
24.8115	24.7458	24.7403	24.6831	23.0307	23.4543	23.147	23.6777	4.10845	0	-1.4177	+	-9.49219	Q8K4Y7	Q8K4Y7	Soluble calcium-activated nucleotidase 1	Cant1
26.139	26.7837	26.1722	26.7252	24.6858	23.9064	25.8303	25.8107	1.50569	0.0433708	-1.39676	+	-2.79886	A0A0G2K3V2;A0A0A0MXY9;Q8CG45	A0A0G2K3V2;A0A0A0MXY9;Q8CG45	Aflatoxin B1 aldehyde reductase member 2	Akr7a2
29.2865	28.3411	29.0316	28.5865	27.9968	27.6065	26.8381	27.2478	2.26952	0.00648731	-1.38915	+	-4.25065	Q62829	Q62829	Serine/threonine-protein kinase PAK 3	Pak3
31.0229	30.1142	30.7123	30.0941	29.2498	29.3494	28.4972	29.2943	2.40991	0.00561383	-1.38823	+	-4.55015	O08557	O08557	N(G),N(G)-dimethylarginine dimethylaminohydrolase 1	Ddah1
28.946	28.5507	28.903	28.5483	26.9959	27.0353	28.1799	27.2047	2.44155	0.00522714	-1.38305	+	-4.61934	A0A0G2JYA2;Q9JHU5	A0A0G2JYA2;Q9JHU5	Arfaptin-1	Arfip1
27.9845	27.6202	28.2008	27.9311	27.4101	26.3953	26.2863	26.1339	2.33865	0.00647826	-1.37777	+	-4.39662	Q6AY53	Q6AY53	Deoxyhypusine synthase	Dhps
28.0855	28.7333	27.4991	28.7085	26.4251	26.7391	27.8116	26.561	1.7211	0.0270629	-1.37239	+	-3.18289	A0A0G2JZH0;D3ZJ77	A0A0G2JZH0;D3ZJ77		Cab39
28.3901	29.127	28.7044	29.0569	27.1706	26.9184	28.3913	27.3382	2.01124	0.0120413	-1.36498	+	-3.72932	B2GUZ9;B0BN65	B2GUZ9		Fam49b
26.7086	26.4779	27.0632	26.532	26.5227	24.6218	25.4546	24.7415	1.61014	0.0352432	-1.3603	+	-2.98307	F1M842	F1M842		Tp53bp1
28.614	28.7866	28.4859	28.9977	27.1419	26.8751	28.1731	27.2592	2.37967	0.00620728	-1.35871	+	-4.48461	Q07984	Q07984	Translocon-associated protein subunit delta	Ssr4
28.6528	29.1499	28.6607	29.4042	27.4324	27.1505	28.5661	27.3481	1.9599	0.0144286	-1.3426	+	-3.62983	A0A0G2JSL8;Q64640;A0A0G2K6X9	A0A0G2JSL8;Q64640;A0A0G2K6X9	Adenosine kinase	Adk
32.5508	32.3359	33.0114	32.3245	31.266	31.3093	31.1469	31.1654	3.71224	0	-1.33373	+	-8.06908	F1M853;REV__D4A4X4	F1M853		Rrbp1
31.8634	30.5481	31.424	30.6534	29.9933	30.3	28.7008	30.2175	1.4503	0.0483297	-1.31931	+	-2.70253	Q6PCT3	Q6PCT3	Tumor protein D54	Tpd52l2
28.0809	27.7646	27.8099	27.8339	26.8651	26.4131	26.4086	26.5268	4.29637	0	-1.31892	+	-10.2416	Q5U2X6	Q5U2X6	Coiled-coil domain-containing protein 47	Ccdc47
27.6033	28.757	28.3573	28.4141	26.5849	26.4922	28.0181	26.7766	1.65088	0.0321947	-1.31498	+	-3.05591	Q63584	Q63584	Transmembrane emp24 domain-containing protein 10	Tmed10
28.0992	27.0914	27.1518	26.8602	26.007	26.0476	25.6803	26.2469	2.33334	0.00642588	-1.3052	+	-4.3853	E9PTV0	E9PTV0		Guk1
29.4657	29.4994	29.501	29.4783	28.2792	28.1006	28.4067	28.0507	5.33678	0	-1.27679	+	-15.4755	Q5FVI6;A0A0G2JZN3;M0RBN8;Q6AYE4-2;Q6AYE4	Q5FVI6	V-type proton ATPase subunit C 1	Atp6v1c1
26.267	25.8399	26.7173	25.8923	24.6524	24.5682	25.7817	24.6115	1.93206	0.0153385	-1.27565	+	-3.57642	D3ZNS1;A0A0G2JV32;A0A0G2JTS5;Q63312	D3ZNS1;A0A0G2JV32;A0A0G2JTS5;Q63312	Pleckstrin homology-like domain family B member 1	Phldb1
33.216	33.0118	32.7616	32.8947	31.9518	32.0425	30.8302	31.9988	2.20117	0.00714563	-1.2652	+	-4.10912	G3V6H9;Q9Z2G8;D4AEJ0	G3V6H9;Q9Z2G8	Nucleosome assembly protein 1-like 1	Nap1l1
29.6914	30.1969	29.5206	30.077	28.3523	27.9999	29.7041	28.3967	1.67198	0.0308769	-1.25824	+	-3.09387	Q4QQV4	Q4QQV4		Hars
30.4844	31.1589	30.4093	31.2734	29.3125	29.3295	30.2803	29.3886	2.08044	0.0103822	-1.2538	+	-3.86548	Q9EQS0	Q9EQS0	Transaldolase	Taldo1
27.445	27.3344	26.7548	27.2859	26.0516	25.652	25.853	26.2495	3.11142	0.00102564	-1.2535	+	-6.25613	G3V7J2;Q4V8C7	G3V7J2;Q4V8C7	Interferon-inducible double-stranded RNA-dependent protein kinase activator A	Prkra
29.7647	28.8179	29.6383	28.5485	28.0731	28.3697	26.9715	28.3418	1.51356	0.0425891	-1.25335	+	-2.81261	Q4FZY0;D4A9T5	Q4FZY0	EF-hand domain-containing protein D2	Efhd2
26.775	27.6225	27.2457	27.4941	25.7021	25.7138	26.8779	25.8355	1.98961	0.0128798	-1.25201	+	-3.68724	P53042	P53042	Serine/threonine-protein phosphatase 5	Ppp5c
23.9957	25.2355	25.8093	25.6937	23.9234	23.8712	24.1971	23.7565	1.58083	0.0371309	-1.24651	+	-2.93101	A0A0G2K1I6;A0A0G2JY82;P56603	A0A0G2K1I6;A0A0G2JY82;P56603	Secretory carrier-associated membrane protein 1	Scamp1
27.7086	26.9695	27.5689	26.8534	26.3976	26.5849	24.9183	26.2451	1.53349	0.0409235	-1.23863	+	-2.84755	G3V662;P49791	G3V662;P49791	Nuclear pore complex protein Nup153	Nup153
28.9538	28.5113	28.7916	28.2679	27.4541	27.7892	26.6019	27.7674	2.0873	0.0102054	-1.228	+	-3.87913	F7F1Y3;Q793F9;Q6GX84	F7F1Y3;Q793F9	Vacuolar protein sorting-associated protein 4A	Vps4a
27.3519	26.293	27.2699	26.5754	25.9406	25.4827	25.4921	25.6928	2.30978	0.0066455	-1.22051	+	-4.33531	D3ZPA1	D3ZPA1		Gcc1
25.5449	25.9403	25.5898	25.4645	24.4976	24.6357	24.0387	24.5081	3.45181	0.000309859	-1.21486	+	-7.23685	F1LWN6	F1LWN6		Mnd1
24.453	25.1968	25.3107	25.4467	23.6695	23.1871	24.8792	23.8261	1.55387	0.0394371	-1.21131	+	-2.88338	D4A651	D4A651		Pms1
27.8717	26.8028	27.4418	26.7457	26.7112	26.1723	25.0904	26.0966	1.48926	0.04467	-1.19789	+	-2.77018	Q5BK78;D3ZTR4	Q5BK78;D3ZTR4		Sumf2
30.4799	29.6178	29.868	29.6071	29.1385	29.0146	27.7726	28.8928	1.712	0.0279378	-1.18858	+	-3.16632	A0A0H2UHT5;F1LNI5;REV__A0A0G2K181;REV__A0A0G2K5W2;REV__Q6IMK0;REV__D3ZQD9;REV__A0A0G2K805	A0A0H2UHT5;F1LNI5	Protein phosphatase 1G	Ppm1g
25.5835	24.9682	25.5608	24.7728	23.573	24.7793	23.8481	23.9765	1.91991	0.0155833	-1.17712	+	-3.55322	Q4V7C1	Q4V7C1	FGFR1 oncogene partner	Fgfr1op
27.295	27.4399	27.401	27.4825	26.2766	25.3072	26.9418	26.4282	1.83424	0.0190995	-1.16614	+	-3.39157	G3V7B5;Q63468	G3V7B5;Q63468	Phosphoribosyl pyrophosphate synthase-associated protein 1	Prpsap1
26.0467	26.6192	26.4648	26.8673	25.3459	25.2077	25.3326	25.4658	3.18152	0.00108696	-1.16146	+	-6.44893	Q5BKC6;A0A0H2UHA5	Q5BKC6;A0A0H2UHA5	HSPB1-associated protein 1	Hspbap1
30.7992	30.0056	30.6781	29.9309	29.4674	29.5178	28.4096	29.3744	1.8186	0.019589	-1.16115	+	-3.3624	A0A0G2JWJ0;Q10728;D4A1S6;Q10728-2;Q10728-3;D3ZR53;D4ACS0;REV__Q10728-2;REV__Q10728-3;REV__D4A1S6;REV__Q10728;REV__A0A0G2JWJ0	A0A0G2JWJ0;Q10728;D4A1S6;Q10728-2;Q10728-3;D3ZR53;D4ACS0	Protein phosphatase 1 regulatory subunit 12A;Protein phosphatase 1 regulatory subunit	Ppp1r12a
35.0447	34.337	35.0829	34.3833	33.7435	33.7271	32.8935	33.8736	2.04968	0.0114176	-1.15254	+	-3.80465	P04785	P04785	Protein disulfide-isomerase	P4hb
27.5639	26.7102	27.2758	26.835	26.326	26.1195	25.1718	26.1662	1.89597	0.0157431	-1.15033	+	-3.50772	Q6AYF2	Q6AYF2		Lmcd1
30.0639	29.81	29.9962	29.8128	28.5958	28.6646	29.1013	28.7444	3.92927	0	-1.14422	+	-8.82354	Q9QZR6;Q9QZR6-2;Q9QZR6-3;Q9QZR6-4	Q9QZR6;Q9QZR6-2;Q9QZR6-3;Q9QZR6-4	Septin-9	Sept9
28.1675	28.3192	27.8221	28.1219	26.4357	26.959	27.5256	27.0091	2.42242	0.00529446	-1.12533	+	-4.57743	B0BNK1	B0BNK1		Rab5c
24.3034	24.0396	24.4861	24.1886	23.0783	23.1525	23.5498	22.7693	3.0157	0.00136364	-1.11694	+	-6.00004	D3ZCI5	D3ZCI5		Stxbp6
28.5279	28.3163	28.4879	28.6053	27.2963	27.4006	27.6472	27.1489	4.01903	0	-1.1111	+	-9.1531	Q5XIF6;Q6AY56	Q5XIF6;Q6AY56	Tubulin alpha-4A chain;Tubulin alpha-8 chain	Tuba4a;Tuba8
28.4246	28.2519	28.5813	28.2445	27.5777	27.3765	26.7852	27.4106	2.90077	0.00165812	-1.08807	+	-5.70307	Q5RJK9;A0A0G2K5T6	Q5RJK9;A0A0G2K5T6		Polr1c
26.5252	26.9138	26.3756	27.0864	25.4178	25.3946	26.2173	25.5482	2.26471	0.00662626	-1.08076	+	-4.24061	M0RC57	M0RC57		Smap1
26.0594	26.5621	26.2787	26.4375	24.9375	25.4915	25.615	25.0495	2.7667	0.0025098	-1.06105	+	-5.37036	D3ZWS0	D3ZWS0		Scrib
25.8573	25.7184	26.5411	25.9013	24.9462	24.6956	25.6422	24.504	1.85145	0.0184938	-1.0575	+	-3.42378	Q4KLN7;A0A0G2K4J0;M0R738	Q4KLN7;A0A0G2K4J0	ADP-ribosylation factor GTPase-activating protein 3	Arfgap3
28.5914	28.0372	28.7099	27.9963	27.6302	27.4228	26.657	27.4593	1.97467	0.0138554	-1.04137	+	-3.65833	G3V7I0;Q9Z0V6	G3V7I0;Q9Z0V6	Thioredoxin-dependent peroxide reductase, mitochondrial	Prdx3
27.9653	28.3565	27.9468	28.0779	26.9663	26.932	27.307	27.0093	3.71767	0	-1.03295	+	-8.08724	P12368;A0A0G2K405	P12368;A0A0G2K405	cAMP-dependent protein kinase type II-alpha regulatory subunit	Prkar2a
29.75	29.4852	29.5547	29.2837	28.8437	28.3831	28.0046	28.7304	2.54094	0.00485993	-1.02797	+	-4.84101	Q6TUG0	Q6TUG0	DnaJ homolog subfamily B member 11	Dnajb11
28.4012	27.0361	28.3027	27.3295	26.9239	26.9078	26.3246	26.8045	1.48749	0.044525	-1.02717	+	-2.76709	P69682	P69682	Adaptin ear-binding coat-associated protein 1	Necap1
24.0723	25.4997	24.8311	25.3254	23.9749	23.9758	23.6538	24.0193	1.67709	0.0300995	-1.02616	+	-3.10309	D3ZII8	D3ZII8		Smyd5
24.0053	23.622	23.9748	23.6936	22.2592	22.6191	22.6462	23.6822	1.71916	0.0273793	-1.02223	+	-3.17935	Q68FT1	Q68FT1	Ubiquinone biosynthesis protein COQ9, mitochondrial	Coq9
29.7291	29.058	29.4562	28.7833	28.433	28.5565	27.3371	28.6192	1.49143	0.0448354	-1.02014	+	-2.77397	Q62733	Q62733	Lamina-associated polypeptide 2, isoform beta	Tmpo
26.142	25.1668	25.8381	25.368	25.2685	24.5188	24.6824	23.969	1.58301	0.0371597	-1.01905	+	-2.93488	Q6AYG7	Q6AYG7	NFATC2-interacting protein	Nfatc2ip
26.9583	28.0155	27.5823	28.0376	26.7028	26.3592	27.029	26.4569	1.86266	0.0177986	-1.01143	+	-3.44483	G3V7Q6;P28075	G3V7Q6;P28075	Proteasome subunit beta type;Proteasome subunit beta type-5	Psmb5
29.1216	28.4082	28.7398	28.2911	27.6055	27.7746	27.23	27.9099	2.27024	0.00652041	-1.01017	+	-4.25215	B5DF46	B5DF46	Phosphomannomutase	Pmm2
26.4165	27.0841	26.3564	26.9788	27.3207	27.429	28.4239	27.6667	1.73734	0.0259872	1.00115	+	3.21253	A0A0G2K1D2;F1M7Y3	A0A0G2K1D2;F1M7Y3		Rap1gds1
27.1702	27.7341	27.492	27.621	28.5131	28.7489	28.7289	28.1162	2.7611	0.0025	1.02247	+	5.35677	P13221	P13221	Aspartate aminotransferase, cytoplasmic	Got1
28.4405	28.3853	28.7431	28.2836	29.8405	29.651	29.0297	29.4465	2.67277	0.00302899	1.02882	+	5.1456	E9PT65;A0A0G2K095	E9PT65		Rdx
24.5273	24.5364	23.7853	24.5313	25.3455	25.3488	25.3104	25.4922	2.77536	0.00231746	1.02915	+	5.39143	A0A0A0MXW7;A0A0G2JWZ8;P62916	A0A0A0MXW7;A0A0G2JWZ8;P62916	Transcription initiation factor IIB	Gtf2b
25.9304	25.1236	25.5326	25.0148	26.3896	26.6326	25.9619	26.7506	2.04633	0.0113689	1.03331	+	3.79806	E9PSY8	E9PSY8		Eps15
28.025	27.5104	27.2799	27.0925	28.7764	28.6134	28.2116	28.4713	2.35882	0.00631868	1.04122	+	4.43975	Q4KM65	Q4KM65	Cleavage and polyadenylation specificity factor subunit 5	Nudt21
26.2047	25.9157	26.6799	26.0526	27.329	27.6715	26.8768	27.1488	2.35446	0.00626703	1.04329	+	4.4304	Q9ES73;A0A0G2K9W5	Q9ES73	Melanoma-associated antigen D1	Maged1
27.8402	27.2086	27.5013	27.1173	28.4608	28.9213	27.5249	28.9348	1.52336	0.0416575	1.04359	+	2.82976	O35796	O35796	Complement component 1 Q subcomponent-binding protein, mitochondrial	C1qbp
26.8326	26.4604	26.8769	26.6897	27.6618	27.7938	27.6913	27.9092	4.13753	0	1.04915	+	9.60483	G3V818;Q9HB97;D3ZKG5	G3V818;Q9HB97	Alpha-parvin	Parva
26.2911	25.2175	26.3364	25.4817	27.1847	27.1853	26.2424	26.9243	1.57408	0.0376288	1.05249	+	2.91906	F8WG88;Q62632	F8WG88;Q62632	Follistatin-related protein 1	Fstl1
25.8337	25.7801	25.6428	25.8571	26.5186	27.2569	26.5181	27.0322	2.80652	0.00199184	1.05302	+	5.4677	B5DF55	B5DF55		Stam
28.2426	28.4929	28.285	28.4533	29.5018	29.5759	28.8481	29.7917	2.60826	0.00385034	1.06091	+	4.995	P61972	P61972	Nuclear transport factor 2	Nutf2
25.5131	25.3135	25.6256	24.8509	26.8429	26.8877	25.5066	26.3318	1.58163	0.0371453	1.06651	+	2.93244	B2RYU7	B2RYU7		Cbx5
26.5948	25.7964	26.4296	25.7615	27.4002	27.3712	26.6464	27.4654	2.01223	0.0120663	1.0752	+	3.73125	A0A0G2JT30;Q5U2R0	A0A0G2JT30;Q5U2R0	Methionine adenosyltransferase 2 subunit beta	Mat2b
29.4948	28.9691	28.9759	29.0151	30.5575	30.3001	29.7356	30.2142	2.6488	0.00341844	1.08811	+	5.0893	Q91V33;Q920F3;F1LMN8;Q9JLP1	Q91V33	KH domain-containing, RNA-binding, signal transduction-associated protein 1	Khdrbs1
28.8882	28.1905	28.7396	27.9242	29.6521	29.8778	28.5759	29.9973	1.47873	0.0452292	1.09016	+	2.75185	Q5BK20;D3ZDL0	Q5BK20	Hematological and neurological expressed 1-like protein	Hn1l
25.944	25.6506	25.8311	25.6614	27.1096	27.0415	26.534	26.7727	3.47139	0.000312057	1.09264	+	7.29679	G3V6P2;Q01205	G3V6P2;Q01205	Dihydrolipoyllysine-residue succinyltransferase component of 2-oxoglutarate dehydrogenase complex, mitochondrial	Dlst
24.8483	24.7146	24.2545	25.0053	25.6612	25.9354	25.6377	25.9748	2.99481	0.00133929	1.0966	+	5.94523	B5DFI8	B5DFI8	Ubiquitin-conjugating enzyme E2 S	Ube2s
27.4622	26.402	26.4369	26.5929	28.2324	28.1067	27.1319	27.8338	1.70093	0.0286235	1.10269	+	3.14623	G3V7F6	G3V7F6		RGD1561590
26.5181	25.6697	26.6132	25.7615	27.5916	27.6763	26.3504	27.3744	1.51634	0.0423212	1.1076	+	2.81747	D4ADB4	D4ADB4		Cggbp1
27.5705	27.628	26.9488	27.4802	28.4598	29.1255	27.7503	28.7428	1.82617	0.0194671	1.1127	+	3.3765	Q63396	Q63396	Activated RNA polymerase II transcriptional coactivator p15	Sub1
26.7461	25.4896	26.5093	25.3984	27.3508	27.3119	26.5635	27.3957	1.51247	0.0426615	1.11962	+	2.8107	Q6GMN2-2;Q6GMN2	Q6GMN2-2;Q6GMN2	Brain-specific angiogenesis inhibitor 1-associated protein 2	Baiap2
28.3335	27.5652	28.1981	27.6986	29.3559	29.3612	28.2141	29.3445	1.77736	0.0228805	1.12009	+	3.28599	A0A0G2K850;B1WC50;A0A140UHY3	A0A0G2K850;B1WC50;A0A140UHY3		Ewsr1
25.2801	25.4608	25.1156	25.3054	26.4983	26.4029	26.2875	26.5185	4.87033	0	1.13633	+	12.8781	Q6AXV0;A0A0G2JUH4	Q6AXV0;A0A0G2JUH4		Pnkp
28.7755	28.6057	28.1428	28.7129	29.992	29.7095	29.3633	29.7851	2.99551	0.00134529	1.15329	+	5.94705	G3V8U9;P34067	G3V8U9;P34067	Proteasome subunit beta type;Proteasome subunit beta type-4	Psmb4
28.4581	27.3654	28.0988	27.3744	29.1521	29.2172	28.1755	29.3762	1.62045	0.0344448	1.15606	+	3.00145	G3V6C3	G3V6C3		Pbdc1
27.9727	27.0496	27.1511	27.0856	28.8783	28.805	27.5705	28.6582	1.66733	0.0310925	1.16326	+	3.08549	B0BNJ1	B0BNJ1		Sri
27.5533	26.6709	27.5378	26.7119	28.4293	28.4884	27.5788	28.6532	1.83329	0.0191638	1.16896	+	3.38979	Q4V8E1	Q4V8E1		Gatad2b
28.5461	27.6529	28.3918	27.5844	29.6667	29.6162	28.581	28.991	1.75816	0.024	1.16992	+	3.25067	B0BNM1	B0BNM1	NAD(P)H-hydrate epimerase	Apoa1bp
26.715	26.367	26.9476	26.4406	28.106	28.1263	26.8898	28.0362	1.92652	0.015387	1.17203	+	3.56583	E9PTF9;A0A0G2K5T9;A0A0G2JVH7	E9PTF9;A0A0G2K5T9;A0A0G2JVH7		Wasf2
28.1251	27.0522	27.6002	26.9828	28.6962	29.0372	27.7287	29.0278	1.56319	0.0390769	1.18238	+	2.89983	D4A5T1	D4A5T1		Sf3b5
28.702	27.7864	28.2275	27.7879	29.707	29.4988	28.5786	29.4607	1.9289	0.0154165	1.18532	+	3.57038	D3ZXS8	D3ZXS8		Ube2k
30.0172	29.4377	29.5637	29.0963	31.0759	30.9627	29.8064	31.0251	1.79011	0.0222733	1.18881	+	3.30953	P37397	P37397	Calponin-3	Cnn3
32.9361	31.9942	32.6795	32.1573	33.8288	33.7276	32.9014	34.0936	1.90829	0.0157981	1.19604	+	3.53111	P69897;P69897-2	P69897;P69897-2	Tubulin beta-5 chain	Tubb5
26.9346	26.4661	26.2916	26.5188	27.6637	27.5027	27.6221	28.2249	2.89806	0.00165106	1.20059	+	5.6962	Q5XI07	Q5XI07	Lipoma-preferred partner homolog	Lpp
25.0231	25.8324	25.1823	24.7702	26.5928	26.2491	26.4564	26.3377	2.63603	0.00332414	1.20697	+	5.05946	Q4KLI4	Q4KLI4	Peptidyl-prolyl cis-trans isomerase	Ppil1
28.0578	27.3265	27.7712	27.1466	29.0562	29.1908	27.7723	29.1115	1.6443	0.0323988	1.20722	+	3.0441	Q498E0	Q498E0	Thioredoxin domain-containing protein 12	Txndc12
25.9421	25.2672	25.8587	25.1629	26.9693	27.0445	25.9421	27.1136	1.91559	0.0156535	1.2096	+	3.545	P15337;P15337-1;A0A0G2K748;D3ZXY8;F7FD47;A0A0G2JYV9;Q03061-1	P15337;P15337-1;A0A0G2K748;D3ZXY8;F7FD47;A0A0G2JYV9	Cyclic AMP-responsive element-binding protein 1	Creb1;Crem;Atf1
29.5798	28.7621	29.2211	28.506	30.5123	30.7861	29.1689	30.4608	1.5086	0.0429706	1.21481	+	2.80394	D4A7U1	D4A7U1		Zyx
30.5725	30.3949	30.6562	30.2827	31.6711	31.7392	31.5187	31.8733	4.45421	0	1.224	+	10.912	P47942;F1LNT0;Q62951	P47942	Dihydropyrimidinase-related protein 2	Dpysl2
26.9375	25.831	26.5588	26.43	27.9459	27.8785	26.8767	27.9619	1.8961	0.0158011	1.22643	+	3.50796	G3V7Z8	G3V7Z8		Pabpn1
29.168	28.7443	29.1163	28.5379	30.2489	30.2899	29.51	30.4236	2.52286	0.00492994	1.22649	+	4.80019	P27605	P27605	Hypoxanthine-guanine phosphoribosyltransferase	Hprt1
30.9194	30.3024	30.7867	30.3368	32.0119	32.1073	30.9677	32.1934	2.03656	0.0113109	1.23375	+	3.77887	P04636	P04636	Malate dehydrogenase, mitochondrial	Mdh2
29.2351	29.3638	29.2618	29.4075	30.6316	30.2774	30.6503	30.6486	4.75548	0	1.23494	+	12.3049	Q91Y81	Q91Y81	Septin-2	Sept2
27.7444	26.5683	27.6856	26.6312	28.8321	28.7058	27.4759	28.5691	1.48526	0.0446683	1.23837	+	2.76322	D4A8G7	D4A8G7		Snw1
27.6024	27.0092	27.8335	27.1401	28.7369	29.0363	27.7208	29.0453	1.82051	0.0196226	1.2385	+	3.36596	Q1EG89;Q66H76;A0A0G2JY12	Q1EG89;Q66H76;A0A0G2JY12	Paxillin	Pxn
26.7048	25.7946	26.5355	25.6532	27.7102	27.7522	26.381	27.8093	1.54312	0.0401933	1.24114	+	2.86446	E9PST5	E9PST5		Acin1
30.1769	29.3241	30.1325	29.1115	31.1595	31.2532	30.0728	31.2563	1.69734	0.0285153	1.2492	+	3.13972	Q68FS4-2;Q68FS4	Q68FS4-2;Q68FS4	Cytosol aminopeptidase	Lap3
28.2652	27.318	27.8467	27.3258	29.0635	29.0782	28.5424	29.0737	2.49406	0.00506832	1.25052	+	4.73564	A0A140TAB3;P37285-2;P37285-3;P37285;A0A1B0GWT8	A0A140TAB3;P37285-2;P37285-3;P37285	Kinesin light chain 1	Klc1
25.8202	24.4881	25.7768	25.1836	26.7437	25.9859	26.6633	26.8902	1.82733	0.0195009	1.2536	+	3.37866	D3ZUC9	D3ZUC9		Oxsr1
25.8934	25.3294	26.1569	24.8843	26.7777	27.3849	25.9066	27.2332	1.54929	0.0398649	1.25963	+	2.87533	G3V7W3;P54258	G3V7W3;P54258	Atrophin-1	Atn1
22.6435	24.1822	24.2379	24.2148	25.3735	25.0967	25.0664	24.7969	1.66762	0.031139	1.26377	+	3.08601	D3ZJ01	D3ZJ01		RGD1307235
29.5549	29.7162	29.4148	29.7396	30.5925	30.6478	31.4408	30.8008	3.02954	0.00117972	1.2641	+	6.03658	R9PXU6;A0A0G2K8V2;P85972	R9PXU6;A0A0G2K8V2;P85972	Vinculin	Vcl
32.5888	31.891	32.4715	31.7784	33.8199	33.9257	32.2669	33.806	1.5365	0.0406728	1.2722	+	2.85283	Q63610	Q63610	Tropomyosin alpha-3 chain	Tpm3
33.7105	32.7343	33.6888	32.8081	34.6135	34.9545	33.5858	34.9348	1.65904	0.031543	1.28672	+	3.07058	P48500;A0A0G2JWJ4	P48500;A0A0G2JWJ4	Triosephosphate isomerase	Tpi1
27.5645	26.7764	27.5514	26.7261	28.4516	28.6923	28.0554	28.5846	2.50336	0.00508411	1.29134	+	4.75642	A0A0G2JSM0;Q7TQ20-2;Q7TQ20	A0A0G2JSM0;Q7TQ20-2;Q7TQ20	DnaJ homolog subfamily C member 2;DnaJ homolog subfamily C member 2, N-terminally processed	Dnajc2
29.4825	28.5946	28.9628	28.6189	30.509	30.5742	29.2182	30.5508	1.79514	0.0221244	1.29835	+	3.31884	Q4KLL0	Q4KLL0	Transcription elongation factor A protein 1	Tcea1
27.3962	26.9665	27.3509	26.8248	28.7838	28.9543	27.3526	28.7204	1.80013	0.0216364	1.31816	+	3.3281	D3ZG07	D3ZG07		LOC100360750
25.7487	24.9961	25.9312	25.4807	27.4898	27.2436	25.7311	27.1113	1.64578	0.0324941	1.35478	+	3.04676	F1LRJ0;A0A0G2JX46	F1LRJ0;A0A0G2JX46		Kcmf1
29.2153	28.2818	28.5879	28.1907	30.3167	30.0816	29.0008	30.3697	1.87946	0.0169745	1.37325	+	3.47648	Q499N6	Q499N6	UBX domain-containing protein 1	Ubxn1
29.4476	28.5486	29.0055	28.1931	30.3255	30.3674	29.3193	30.7013	1.84516	0.0189489	1.37969	+	3.41199	A0A0G2JSK5;P49134	A0A0G2JSK5;P49134	Integrin beta-1	Itgb1
28.7357	28.3789	28.1129	27.7009	30.0999	30.0452	28.4927	29.8341	1.71186	0.0278944	1.38586	+	3.16608	Q6AYL5	Q6AYL5	Splicing factor 3B subunit 4	Sf3b4
31.0537	30.4455	30.4247	30.3262	32.0641	32.4364	31.0605	32.2735	2.13874	0.00874827	1.39608	+	3.98215	A0A0G2JSW0;P18666;B0BMS8;Q64122	A0A0G2JSW0;P18666;B0BMS8;Q64122	Myosin regulatory light chain 12B;Myosin regulatory light polypeptide 9	Myl12b;Myl9
33.7406	32.9838	33.6772	33.1043	34.9747	34.8347	34.3624	35.0549	2.92383	0.00166524	1.43019	+	5.76178	M0R5J4;P04764;F1M9V3	M0R5J4;P04764	Alpha-enolase	Eno1
28.894	28.0905	28.5795	27.4902	30.4904	29.3426	28.9068	30.0561	1.65535	0.0318933	1.4354	+	3.06394	Q9WU49	Q9WU49	Calcium-regulated heat stable protein 1	Carhsp1
27.6452	28.0786	27.3708	28.1062	28.8076	29.0722	29.8171	29.2614	2.68529	0.00277491	1.43934	+	5.17518	A0A0G2K0I3;Q80Z29	A0A0G2K0I3;Q80Z29	Nicotinamide phosphoribosyltransferase	Nampt
29.4121	28.9216	29.3941	28.8148	30.6779	30.8147	30.182	30.645	3.35392	0.000546584	1.44427	+	6.94303	Q6AY21	Q6AY21		G3bp2
26.9233	25.7941	27.0555	25.7446	28.0192	28.2857	26.6638	28.4308	1.47079	0.0462555	1.47051	+	2.73805	D3Z9I4	D3Z9I4		Gins3
24.2656	24.2497	24.636	23.9592	25.8311	25.4272	25.9386	25.7985	3.77277	0	1.47121	+	8.27367	Q8CGX0	Q8CGX0	Insulin-like growth factor 2 mRNA-binding protein 1	Igf2bp1
24.2654	23.5716	23.2938	24.2878	24.971	25.0147	25.6457	25.6841	2.45707	0.00530539	1.47423	+	4.65352	Q5RK24	Q5RK24		Pmvk
26.1574	25.3078	26.2991	25.462	27.3594	27.6473	26.497	27.7106	2.15353	0.00828972	1.49702	+	4.01204	F1LPQ9;Q5U301	F1LPQ9;Q5U301	A-kinase anchor protein 2	Akap2
26.1281	25.6543	25.4111	25.2543	27.8024	27.5712	26.1025	26.9941	1.91888	0.0155245	1.50557	+	3.55126	D4A259	D4A259		Polr2d
28.4178	28.507	28.5519	28.459	29.922	29.9031	30.1074	30.0324	6.75124	0	1.50727	+	26.8233	A0A0G2JUL7;B3GNI6-3;B3GNI6;B3GNI6-2	A0A0G2JUL7;B3GNI6-3;B3GNI6;B3GNI6-2	Septin-11	Sept11
26.7763	25.8444	26.1531	25.6476	27.7107	27.6965	27.0013	28.0451	2.41842	0.00549133	1.50807	+	4.56868	A0A0G2K8Q7;Q6MG66;A0A0G2KAB8;A0A0G2K375	A0A0G2K8Q7;Q6MG66;A0A0G2KAB8		Lsm2
26.1981	25.3021	26.3999	25.7904	28.1118	27.6342	26.257	27.7446	1.73026	0.0263582	1.51423	+	3.19959	Q8CIR5	Q8CIR5		Mnat1
24.7421	24.5157	23.7175	24.3533	25.3795	25.9239	25.8729	26.2158	2.78413	0.00216867	1.51589	+	5.41281	Q03555-6;Q03555-4;Q03555-2;Q03555-5;Q03555;Q03555-3;F1MA86;M0R423	Q03555-6;Q03555-4;Q03555-2;Q03555-5;Q03555;Q03555-3;F1MA86;M0R423	Gephyrin;Molybdopterin adenylyltransferase;Molybdopterin molybdenumtransferase	Gphn
22.7034	24.069	23.9077	22.0241	24.9603	25.018	24.1033	24.6983	1.53503	0.0407345	1.51891	+	2.85024	Q6AXU4	Q6AXU4	E3 ubiquitin-protein ligase RNF181	Rnf181
25.3048	24.9107	25.4858	24.4624	26.8822	26.9384	25.6362	26.8103	2.12754	0.00899543	1.52587	+	3.95959	G3V8B5;Q499W2	G3V8B5;Q499W2	DNA replication complex GINS protein SLD5;DNA replication complex GINS protein SLD5;DNA replication complex GINS protein SLD5, N-terminally processed	Gins4
29.4899	28.8305	29.25	28.747	30.4502	30.7291	30.316	30.9828	3.26902	0.00051462	1.54018	+	6.69606	A0A0G2JSS8;Q9R063-2;Q9R063	A0A0G2JSS8;Q9R063-2;Q9R063	Peroxiredoxin-5, mitochondrial	Prdx5
32.2273	31.424	31.7354	31.3807	33.5471	33.5756	32.1937	33.6151	2.08438	0.0103073	1.54101	+	3.87331	G3V8C3;P31000;Q6P725;P48675;F1M7P4;P21807;P47819-3;P47819-2;P47819;A0A1W2Q6C8;G3V8Q2;G3V7S2;F1LRZ7;P23565;P19527;P12839;P16884	G3V8C3;P31000	Vimentin	Vim
29.5435	28.0432	29.0381	27.9935	30.6614	30.7005	28.9899	30.4487	1.48876	0.0447346	1.54556	+	2.76932	Q62764;F1MA18	Q62764;F1MA18	Y-box-binding protein 3	Ybx3
26.8677	26.0504	26.201	25.9972	28.2242	28.1718	26.551	28.3577	1.77368	0.0231517	1.54707	+	3.2792	Q4QQU6;Q4QQU6-2;A0A096MKB9	Q4QQU6;Q4QQU6-2	Survival of motor neuron-related-splicing factor 30	Smndc1
27.3206	26.6182	26.8504	26.4823	28.6922	28.8037	27.37	28.6145	2.17494	0.00768794	1.55221	+	4.0555	D3ZCG4	D3ZCG4		Spag7
26.6302	25.345	26.2698	25.4659	27.9927	27.8754	26.1963	27.8606	1.57983	0.0372573	1.55353	+	2.92925	D4A4Z0	D4A4Z0		Ccdc12
22.4206	24.3685	23.6847	24.6463	25.4254	25.1562	25.2463	25.5111	1.67121	0.0308306	1.55472	+	3.09248	B5DEL1	B5DEL1	BTB/POZ domain-containing protein KCTD5	Kctd5
28.5881	27.5377	28.1782	27.1408	29.8975	29.7181	28.3846	29.6967	1.77648	0.0228431	1.56305	+	3.28438	B2RZB6	B2RZB6		Lsm8
26.3119	26.4441	26.2295	26.1976	28.2425	28.3039	26.8763	28.0624	2.44773	0.00527381	1.57553	+	4.63293	P60841-2;P60841	P60841-2;P60841	Alpha-endosulfine	Ensa
27.1593	26.0823	27.1005	26.1271	28.303	28.7313	27.3532	28.409	2.03441	0.0112872	1.58183	+	3.77465	F1LR10	F1LR10		Lima1
25.1438	24.629	24.3471	23.5077	25.6923	26.2609	26.0161	25.9963	2.33298	0.0064086	1.58451	+	4.38453	Q5U209	Q5U209	Ribonuclease H2 subunit A	Rnaseh2a
32.3159	31.1216	31.9671	31.1046	33.6386	33.3067	32.4327	33.4818	2.09738	0.00983371	1.58768	+	3.8992	P45592;M0R6D6;A0A0G2KA35	P45592	Cofilin-1	Cfl1
26.3819	25.6316	26.1262	25.4411	27.7115	27.6765	26.8244	27.7754	2.66228	0.00298571	1.60173	+	5.12091	A0A0G2JZA2;P97576	A0A0G2JZA2;P97576	GrpE protein homolog 1, mitochondrial	Grpel1
30.3393	30.257	30.2486	30.1784	31.819	31.7707	31.9394	31.9379	7.03121	0	1.61093	+	29.8869	Q9Z0V5	Q9Z0V5	Peroxiredoxin-4	Prdx4
25.8218	25.3575	24.849	25.3138	27.3518	27.3593	25.8933	27.2083	2.13571	0.00872811	1.61769	+	3.97605	Q8K3F3	Q8K3F3	Protein phosphatase 1 regulatory subunit 14B	Ppp1r14b
28.8879	28.2197	28.016	28.0801	30.0721	30.2633	29.1464	30.2529	2.56826	0.0042	1.63273	+	4.90312	P22062;A0A140TAB9	P22062;A0A140TAB9	Protein-L-isoaspartate(D-aspartate) O-methyltransferase	Pcmt1
27.5209	26.9008	27.0255	26.7385	28.8801	28.8468	28.1369	28.8586	3.23444	0.000822857	1.63417	+	6.59752	M0RCP9	M0RCP9		Pin4
29.4557	28.2346	28.9946	28.4419	30.9113	30.831	29.2905	30.7867	1.89605	0.0157721	1.67316	+	3.50787	Q5HZA7;D4A4P1;F1LMX1;O08839-6;O08839-5;O08839-2;O08839;O08839-3;O08839-4;A0A0G2K5Z4;A0A0G2JX32;F1LPP0;Q68FR2;O08838	Q5HZA7;D4A4P1;F1LMX1;O08839-6;O08839-5;O08839-2;O08839;O08839-3	Myc box-dependent-interacting protein 1	Bin1
26.0927	25.7899	25.8824	25.6416	27.3535	27.8326	27.1413	27.787	3.89212	0	1.67696	+	8.69021	Q66HA7	Q66HA7		Cbfb
29.6439	28.4833	29.6898	28.2731	31.1514	31.364	29.3639	30.9501	1.53832	0.0406693	1.68482	+	2.85602	Q5XIF4	Q5XIF4	Small ubiquitin-related modifier 3	Sumo3
29.163	28.407	28.8879	28.61	30.8517	30.9158	29.4287	30.6298	2.33453	0.00644324	1.68952	+	4.38784	F1SW39;Q812D1;Q566D6;Q812D1-2	F1SW39;Q812D1;Q566D6;Q812D1-2	PC4 and SFRS1-interacting protein	Psip1
26.6319	25.8945	26.5095	26.0167	27.9752	28.6198	26.8083	28.4376	2.05142	0.0114667	1.69711	+	3.80808	F7EWC1;A0A0G2K9C0	F7EWC1;A0A0G2K9C0		Vasp
30.169	28.652	29.9295	29.3489	31.5959	31.8344	30.1357	31.3346	1.81549	0.0197952	1.7003	+	3.35661	D3ZBN0	D3ZBN0	Histone H1.5	Hist1h1b
28.3371	27.6153	28.1463	27.2426	29.7686	29.8414	28.5962	30.0389	2.24385	0.00652736	1.72595	+	4.19718	D4AA63	D4AA63		Ubqln2
23.5397	24.7192	23.8124	23.7675	26.0837	26.4168	23.9577	26.3546	1.45935	0.0473854	1.74351	+	2.71821	B1PLB2;B1PLB1	B1PLB2;B1PLB1		Cd34
26.1391	25.3407	25.8439	25.1997	27.7786	27.6123	26.477	27.6297	2.46984	0.00538602	1.74357	+	4.68178	Q5XI21	Q5XI21		Tom1
30.6171	30.1813	30.837	30.2532	32.4201	32.3187	31.875	32.2874	3.96547	0	1.75316	+	8.95517	A0A0G2JSH9;P35704	A0A0G2JSH9;P35704	Peroxiredoxin-2	Prdx2
24.6994	24.6237	23.6875	22.6308	26.1621	25.7023	24.804	26.0006	1.6607	0.031364	1.75689	+	3.07355	M0R567;Q5EIC4	M0R567;Q5EIC4	Interferon regulatory factor 2-binding protein-like	Irf2bpl
28.5128	28.3036	28.5418	28.1911	30.3845	30.3483	29.7381	30.215	4.34024	0	1.78412	+	10.4241	A0A0G2K1M8;O70196	A0A0G2K1M8;O70196	Prolyl endopeptidase	Prep
24.0908	23.03	24.8311	22.9563	26.036	25.6453	24.4506	25.9565	1.67035	0.0309102	1.79506	+	3.09093	M0R5U6	M0R5U6		Tor1aip2
31.2105	30.8716	31.096	30.7274	33.111	33.2511	31.7794	32.9954	2.64392	0.00337063	1.80786	+	5.07788	Q925G0;Q925G0-2	Q925G0;Q925G0-2	RNA-binding protein 3	Rbm3
25.2864	24.6005	25.2902	24.4765	26.9995	26.8405	26.712	26.3354	3.35929	0.00055	1.80848	+	6.95887	A0A0G2K1N3;Q5M893;P19356-2;P19356	A0A0G2K1N3;Q5M893;P19356-2;P19356	Porphobilinogen deaminase	Hmbs
23.4565	25.0207	22.6568	24.8908	25.7578	25.899	25.8417	25.9423	1.74684	0.0247692	1.85401	+	3.2299	Q566Q8	Q566Q8	UPF0696 protein C11orf68 homolog	Bles03
30.921	29.3363	30.4219	29.3817	32.1755	32.4045	30.6935	32.2178	1.80163	0.0215093	1.85757	+	3.33087	P13668;A0A096MK73;Q568Y8;P63043-2;P63043;P63043-3;D3ZI49;A0A0G2K8P5;REV__P56720-1;REV__P56720;Q9JHU6	P13668;A0A096MK73	Stathmin	Stmn1
25.9987	25.2139	25.3984	25.8158	27.6487	27.5913	26.9665	27.6639	3.54643	0.000338462	1.8609	+	7.53048	A0A0G2K5W6;Q6AYK5	A0A0G2K5W6;Q6AYK5	Cell growth-regulating nucleolar protein	Lyar
27.6713	26.4026	26.9854	26.4758	29.0178	29.0622	28.0443	28.8936	2.58721	0.0039596	1.87067	+	4.94653	D3ZF26	D3ZF26		Tnks1bp1
26.7401	26.7648	26.9978	26.7082	28.8897	28.9055	28.0716	28.8505	3.92134	0	1.87661	+	8.79495	D4A5L9;P62898;CON__P62894;P10715	D4A5L9;P62898	Cytochrome c, somatic	LOC679794;Cycs
27.3921	26.2643	26.95	26.402	29.3248	29.2208	27.1514	28.8298	1.79086	0.0221235	1.8796	+	3.31093	D4A206	D4A206		Tcof1
27.1882	25.7608	26.2705	26.0018	28.4655	28.483	27.2201	28.5986	2.23782	0.00651117	1.8865	+	4.18468	B0K030;D3ZUU5	B0K030;D3ZUU5		Dnajb1
28.0687	27.5975	27.9535	27.3514	30.0691	30.1464	28.2757	30.1162	2.10542	0.00927314	1.90905	+	3.91526	Q6IN22;P00787	Q6IN22;P00787	Cathepsin B;Cathepsin B light chain;Cathepsin B heavy chain	Ctsb
25.7036	27.5186	26.0515	27.4799	28.2483	28.4819	29.3807	28.3333	1.92119	0.0155066	1.92268	+	3.55566	F1LPK7;Q63598;A0A0G2QC04;Q5XI38;A0A0G2K014	F1LPK7;Q63598	Plastin-3	Pls3
26.3556	26.3945	26.642	26.2572	28.2444	28.9406	27.7858	28.3912	3.58765	0.000360656	1.92819	+	7.66146	M0R5T8;P02793;Q7TP54;F1M5T1;M0RCS3;M0R6L9;M0R597;D4ADM5	M0R5T8;P02793;Q7TP54;F1M5T1;M0RCS3;M0R6L9;M0R597	Ferritin;Ferritin light chain 1;Protein FAM65B	RGD1566189;Ftl1;Fam65b;LOC100359668;Ftl1l1;RGD1560687;LOC100362384
32.7202	31.9091	32.8051	32.0363	34.6339	34.8498	33.1035	34.6502	2.23003	0.00647901	1.94165	+	4.16854	P30904;D3ZE63;D3ZQU2;D4A3P7;D3ZXK6	P30904;D3ZE63	Macrophage migration inhibitory factor	Mif;LOC679748
28.9173	27.8695	28.3956	27.5162	30.801	30.3192	29.0266	30.3998	2.14205	0.00865893	1.96197	+	3.98883	P52944	P52944	PDZ and LIM domain protein 1	Pdlim1
24.2891	24.4331	24.911	24.4925	25.6962	26.0699	27.5996	26.6344	2.39785	0.00584527	1.96859	+	4.52392	Q62920;Q62920-2	Q62920;Q62920-2	PDZ and LIM domain protein 5	Pdlim5
29.5414	28.8155	29.4097	28.8321	31.4516	31.4492	30.1327	31.4839	2.68361	0.00276471	1.9797	+	5.17121	Q8VHK7;F1LPC7;M0R3J6	Q8VHK7;F1LPC7	Hepatoma-derived growth factor	Hdgf
24.9201	24.0851	24.8771	23.7193	26.7229	26.9869	25.3637	26.455	2.27867	0.00644103	1.9817	+	4.2698	B2GV37	B2GV37		Zfp593
27.7885	26.3252	27.37	26.2875	29.3668	29.5479	27.5724	29.288	1.81819	0.0195556	2.00099	+	3.36163	F1MAB9;A0A0G2K865	F1MAB9;A0A0G2K865		Tpd52
30.3941	29.4134	30.0961	29.2461	31.9706	32.0506	30.9675	32.1718	2.67205	0.00301805	2.00274	+	5.14391	Q6P9V7;Q63797;A0A0G2JVP9	Q6P9V7;Q63797	Proteasome activator complex subunit 1	Psme1
26.5465	25.7207	27.2975	25.8957	28.6588	28.9395	27.0477	28.8919	1.89863	0.0157333	2.01934	+	3.51276	B2RZ27	B2RZ27		Sh3bgrl3
28.0614	26.7599	27.845	26.536	29.5815	29.7672	28.1153	29.906	1.95598	0.0144803	2.04192	+	3.62229	P00173-2;P00173	P00173-2;P00173	Cytochrome b5	Cyb5a
28.7401	27.9618	28.6477	27.8849	30.6217	30.7548	29.4125	30.651	2.73156	0.00241509	2.05136	+	5.28551	A0A140TAJ3;Q32PX7	A0A140TAJ3;Q32PX7	Far upstream element-binding protein 1	Fubp1
27.8274	28.0594	28.067	27.7277	30.3722	29.8377	29.5742	30.1269	4.39612	0	2.05737	+	10.6608	Q63798	Q63798	Proteasome activator complex subunit 2	Psme2
26.5833	25.6297	26.222	25.6039	28.7281	28.4521	26.8889	28.3541	2.3366	0.0064607	2.09605	+	4.39225	A0A0G2K6H5;Q75UQ2	A0A0G2K6H5;Q75UQ2	Craniofacial development protein 1	Cfdp1
27.6007	27.5666	27.5266	27.4601	29.7126	29.5383	29.6404	29.6616	8.04943	0	2.09968	+	44.246	A0A0G2K583;Q7TP15	A0A0G2K583;Q7TP15	S-methyl-5-thioadenosine phosphorylase	Mtap
21.1324	23.4335	21.8484	23.4048	24.3505	24.5202	24.7011	24.6878	1.9592	0.0143715	2.11013	+	3.62849	Q9Z2X5	Q9Z2X5	Homer protein homolog 3	Homer3
23.7348	24.1521	24.1061	21.8998	25.8938	25.6228	24.8753	25.978	1.94408	0.0152685	2.11932	+	3.59944	Q6AYK1;F1M6U2	Q6AYK1;F1M6U2	RNA-binding protein with serine-rich domain 1	Rnps1;LOC688526
29.7832	28.8347	28.9462	29.1468	31.4524	32.0877	30.0874	31.6705	2.36544	0.00637119	2.14679	+	4.45396	P06302;F1M034	P06302	Prothymosin alpha;Prothymosin alpha, N-terminally processed;Thymosin alpha	Ptma
21.9854	22.6315	20.2468	22.4509	24.7133	23.4429	23.0692	24.7079	1.68326	0.0295539	2.15467	+	3.11423	F1M3L7	F1M3L7	Epidermal growth factor receptor kinase substrate 8	Eps8
22.8623	22.3564	24.7241	22.0618	24.9859	25.0333	25.4276	25.1828	1.92303	0.0154057	2.15626	+	3.55917	Q5XIP0	Q5XIP0		Dnajb4
29.37	29.5489	29.6641	29.5835	31.5362	31.4108	32.3575	31.505	4.09804	0	2.16078	+	9.45216	A0A1W2Q6E9;A0A096MK30;O35763	A0A1W2Q6E9;A0A096MK30;O35763	Moesin	Msn
25.2539	25.8517	25.1698	25.6164	27.6809	27.659	27.2243	27.9717	4.17641	0	2.16106	+	9.75735	D4A2C6	D4A2C6		Lsm4
27.2202	26.3784	26.4744	25.7385	29.0868	28.7041	28.177	28.4932	3.02762	0.00137615	2.16241	+	6.03149	D4A8F2	D4A8F2		Rsu1
31.1553	31.472	31.1175	31.5183	33.4871	33.4747	33.5693	33.3965	5.95102	0	2.16614	+	19.6696	P16617;M0R6Y8;Q5XIV1;A0A096MJL6	P16617;M0R6Y8	Phosphoglycerate kinase 1;Phosphoglycerate kinase	Pgk1;RGD1560402
30.4407	29.3271	30.2579	29.0971	32.394	32.5786	30.6746	32.2048	2.13454	0.00870805	2.18232	+	3.97368	A0A0G2JX64;P04692-6;Q91XN6;P04692-3;P04692-2	A0A0G2JX64;P04692-6;Q91XN6;P04692-3;P04692-2	Tropomyosin alpha-1 chain	Tpm1
23.5025	23.9315	22.9283	23.4781	26.0795	26.0998	24.3958	26.0101	2.47805	0.00517791	2.18621	+	4.69999	D3ZGE9;M0R7T6	D3ZGE9;M0R7T6		Rbm38;Rbm24
20.8047	22.5339	22.6208	23.2505	24.6124	25.1997	23.0063	25.1577	1.61198	0.0349558	2.19157	+	2.98635	G3V9M6	G3V9M6		Fbn1
24.8769	24.0575	24.9599	24.0234	27.0837	26.8062	25.8477	26.9838	2.93177	0.00168696	2.20095	+	5.78208	Q6IN10;P42893-3;P42893;P42893-4;P42893-2	Q6IN10;P42893-3;P42893;P42893-4;P42893-2	Endothelin-converting enzyme 1	Ece1
26.2279	27.321	26.2857	26.8137	28.2821	28.2748	30.323	28.6714	2.16882	0.00783099	2.22575	+	4.04306	Q6T487;Q9Z1P2;Q6GMN8	Q6T487;Q9Z1P2;Q6GMN8	Alpha-actinin-1	Actn1
27.8598	27.0243	27.8148	26.8948	29.8091	30.2013	28.7217	29.7772	2.81171	0.00200823	2.22889	+	5.48047	Q66HI5;P19132	Q66HI5;P19132	Ferritin;Ferritin heavy chain;Ferritin heavy chain, N-terminally processed	Fth1
24.9021	24.2479	22.7436	24.1573	26.7913	26.6678	24.6309	26.9277	1.71035	0.0279814	2.24169	+	3.16333	B0BNB1	B0BNB1		Commd1
26.8564	25.7419	26.9038	25.9636	28.6012	28.7387	28.3118	28.7893	3.38675	0.000291391	2.24382	+	7.04047	F1M265;P0C5E3	F1M265;P0C5E3	Palladin	Palld
25.9437	24.8684	25.7718	24.9585	27.7548	27.9388	26.8926	27.9629	3.02541	0.00136986	2.25167	+	6.02565	G3V949;A0A0G2JZF2;O55156	G3V949;A0A0G2JZF2;O55156	CAP-Gly domain-containing linker protein 2	Clip2
24.9107	25.5626	24.5937	25.1144	27.6971	28.5637	25.0697	27.8795	1.53144	0.0409304	2.25716	+	2.84394	P63255	P63255	Cysteine-rich protein 1	Crip1
21.3761	21.7123	22.9475	21.7265	24.5939	24.6506	22.5656	25.1515	1.8609	0.017703	2.29978	+	3.44152	D3ZYH3	D3ZYH3		LOC100912928
22.9719	24.2791	23.0543	22.4583	25.9503	25.9594	24.3489	25.9291	2.26536	0.00664304	2.35601	+	4.24197	M0RAK4;A0A0A0MXX7;D3ZYW7	M0RAK4;A0A0A0MXX7;D3ZYW7	Frataxin, mitochondrial;Frataxin intermediate form;Frataxin mature form	Fxn
23.91	22.871	24.0826	25.09	25.5299	26.9597	24.952	28.0314	1.5413	0.0403369	2.37983	+	2.86126	M0RBD9	M0RBD9		Znrf2
26.9006	26.1663	26.6607	26.0778	28.8162	29.4197	28.1221	29.0739	3.41263	0.000297297	2.40662	+	7.11804	Q5XIG0	Q5XIG0	ADP-ribose pyrophosphatase, mitochondrial	Nudt9
25.5357	24.6257	25.4917	22.1948	27.2289	27.4625	25.9858	26.919	1.54739	0.0397634	2.43706	+	2.87198	A0JPN6-2;A0JPN6	A0JPN6-2;A0JPN6	Mediator of RNA polymerase II transcription subunit 22	Med22
22.1676	22.271	25.3882	24.4561	26.1279	26.2995	25.6444	26.0082	1.62201	0.0344531	2.44928	+	3.00423	F1LQS0	F1LQS0		Nmi
24.2954	23.754	21.9123	23.7612	26.4844	26.3785	24.5923	26.0988	1.94552	0.0152982	2.4578	+	3.60219	P97541	P97541	Heat shock protein beta-6	Hspb6
26.2013	25.9191	25.4604	25.6728	28.2477	28.1801	28.6631	28.0235	4.63622	0	2.4652	+	11.7349	P45352	P45352	Thymidylate synthase	Tyms
27.604	26.5332	27.2122	26.5196	29.7218	29.8976	28.5438	29.611	3.05461	0.000970874	2.47628	+	6.10316	Q66HF9	Q66HF9	Leucine-rich repeat flightless-interacting protein 1	Lrrfip1
23.6864	23.6473	20.6207	21.7712	25.1166	25.3839	24.095	25.2353	1.69433	0.0289664	2.5263	+	3.13425	A0A0G2JV46;Q5U4F3	A0A0G2JV46;Q5U4F3	Protein FAM107B	Fam107b
21.4957	24.3985	23.6772	24.6044	25.6537	26.4883	25.721	26.5884	1.8456	0.0188834	2.56891	+	3.41282	Q4V7C8	Q4V7C8	Centrosomal protein of 55 kDa	Cep55
28.8239	28.4966	28.4226	28.1691	31.3111	31.1278	30.5423	31.2797	4.59595	0	2.58717	+	11.5481	G3V8L3;P48679;A0A0G2JTC5;Q6P6U3;A0A0G2K3R2;A0A1B0GWU9	G3V8L3;P48679;A0A0G2JTC5;Q6P6U3;A0A0G2K3R2;A0A1B0GWU9	Prelamin-A/C;Lamin-A/C	Lmna
27.7838	25.2201	27.4704	25.9844	29.7209	29.7325	27.874	29.511	1.85709	0.0179786	2.59494	+	3.43436	B5DFD8	B5DFD8	SH3 domain-binding glutamic acid-rich-like protein	Sh3bgrl
24.2589	21.928	22.9633	21.9582	25.7576	25.4232	24.8951	25.4835	2.39544	0.00577904	2.61277	+	4.51871	P07335	P07335	Creatine kinase B-type	Ckb
24.253	24.0354	24.1064	22.6784	26.8963	26.2251	25.6203	26.7893	2.84796	0.00161667	2.61446	+	5.57032	D3ZY47	D3ZY47		RGD1559896
23.0471	24.2539	21.3086	22.6343	24.7439	25.8607	25.4274	25.7051	2.1482	0.00856876	2.62328	+	4.00125	P35465	P35465	Serine/threonine-protein kinase PAK 1	Pak1
24.4527	24.9946	25.0354	25.0553	27.551	27.8141	27.0956	27.5781	4.81494	0	2.62517	+	12.5985	Q66H41	Q66H41		Snx7
27.2939	25.6537	25.9729	25.2474	28.525	29.4545	27.6662	29.2877	2.3697	0.00640669	2.69141	+	4.46312	P39069;A0A0G2K7Q6;M0RC66	P39069;A0A0G2K7Q6	Adenylate kinase isoenzyme 1	Ak1
27.5245	26.3482	26.8413	26.192	29.5566	29.7575	28.4958	29.8933	3.08323	0.000995025	2.69928	+	6.17985	D3ZUW6;A0A0G2K796	D3ZUW6;A0A0G2K796		Ube2c
29.0576	27.8767	28.8568	27.8542	31.3635	31.6214	30.048	31.4177	2.87268	0.00163713	2.70131	+	5.63217	P70583;D4A6V3	P70583;D4A6V3	Deoxyuridine 5-triphosphate nucleotidohydrolase	Dut
24.8509	23.8088	24.7165	23.3442	26.9506	27.2971	25.8568	27.4465	2.74147	0.00243346	2.70761	+	5.30935	Q2HWF0-3;Q2HWF0;Q2HWF0-2	Q2HWF0-3;Q2HWF0;Q2HWF0-2	Formin-binding protein 1-like	Fnbp1l
28.0727	27.5489	27.8178	27.5929	30.6419	30.6934	29.838	30.7392	4.48998	0	2.72004	+	11.0694	Q4QQV0	Q4QQV0		Tubb6
21.8486	24.5463	24.878	22.6853	25.8095	26.9163	25.3696	26.8286	1.80142	0.021473	2.74144	+	3.33048	B5DF95;A0A0G2K782	B5DF95;A0A0G2K782		Zc2hc1a
24.4544	21.6256	21.6557	23.7785	25.4703	25.9219	25.0812	26.0804	1.95504	0.0144519	2.75987	+	3.62048	A0A0G2K9P4;Q5PPJ9;D4A7V1	A0A0G2K9P4;Q5PPJ9	Endophilin-B2	Sh3glb2
23.3686	22.6134	23.176	24.135	26.2044	26.4004	25.633	26.321	3.6432	0.000376068	2.81643	+	7.84099	G3V7U2;A0A0G2K5C6;P34926	G3V7U2;A0A0G2K5C6;P34926	Microtubule-associated protein 1A;MAP1A heavy chain;MAP1 light chain LC2	Map1a
25.1015	24.5662	23.1229	21.88	26.5303	26.6171	25.5366	27.2845	1.88031	0.0170055	2.82446	+	3.47809	Q2KN99	Q2KN99	Cytospin-A	Specc1l
21.9741	25.1451	23.9038	25.0447	27.3647	26.7261	27.1293	26.4588	2.04672	0.0113932	2.90281	+	3.79882	A2VD09;Q9QZM5	A2VD09;Q9QZM5	Abl interactor 1	Abi1
21.8496	22.6487	22.3226	24.5108	26.0717	25.8928	25.1146	25.8675	2.46952	0.0053697	2.90373	+	4.68105	Q711G3	Q711G3	Isoamyl acetate-hydrolyzing esterase 1 homolog	Iah1
26.9661	26.3185	27.0297	26.3802	29.9001	29.8153	28.933	29.7672	4.23315	0	2.93025	+	9.98375	P47875	P47875	Cysteine and glycine-rich protein 1	Csrp1
24.7784	24.52	21.9908	22.5608	26.0484	25.9645	26.2836	27.4049	2.065	0.0111121	2.96284	+	3.8349	D3ZFJ3	D3ZFJ3		Sh3bp1
21.5315	22.45	23.5381	24.5181	25.6944	25.9925	26.3562	26.1188	2.4187	0.00550725	3.03107	+	4.56929	P14659;A0A0G2JUT0	P14659;A0A0G2JUT0	Heat shock-related 70 kDa protein 2	Hspa2
21.3449	20.3527	22.5001	22.3512	24.7391	24.8057	26.2891	23.2828	2.13338	0.00868807	3.14197	+	3.97135	Q5I0H9	Q5I0H9	Protein disulfide-isomerase A5	Pdia5
23.6348	19.7345	23.1144	24.5781	26.0661	26.1182	25.2296	26.269	1.57476	0.037681	3.15526	+	2.92026	P24898;A0A0G2JSY8	P24898;A0A0G2JSY8	Transcription factor jun-B	Junb
24.2791	24.4266	21.6875	23.407	26.322	27.5783	24.8378	27.7015	1.86219	0.0177348	3.15985	+	3.44394	B0BN99	B0BN99		Hmgb3
22.0841	23.7656	20.8159	22.9715	25.9511	25.7185	25.0644	25.567	2.52226	0.00491429	3.16596	+	4.79884	F1LU97	F1LU97		Sash1
26.5365	25.9808	26.1321	25.7075	29.3494	29.645	28.2894	29.9313	3.71467	0	3.21452	+	8.07719	P16391;Q6MGB8	P16391;Q6MGB8	RT1 class I histocompatibility antigen, AA alpha chain	RT1-A2
30.0116	28.8979	29.7945	28.8974	33.0396	33.1044	31.5426	32.8857	3.32876	0.00054321	3.24271	+	6.86909	G3V9E3;A0A0G2JTV2;Q62736;REV__F1M8A4;REV__D3ZZ81;REV__A0A0G2K3L9;REV__A0A1B0GWM2;REV__A0A1B0GWS0	G3V9E3;A0A0G2JTV2;Q62736	Non-muscle caldesmon	Cald1
21.7453	24.0109	23.7777	21.3671	26.3357	26.2501	25.3318	25.9733	2.39762	0.00582857	3.24748	+	4.52344	G3V8F8;P21263-2;P21263;D3ZWJ2	G3V8F8;P21263-2;P21263	Nestin	Nes
23.5589	24.4179	20.4916	21.2622	25.8918	26.1842	25.272	25.5394	1.87231	0.0172971	3.28918	+	3.46299	D3ZC63	D3ZC63		Cmpk2
28.2133	26.644	27.9146	25.9583	30.76	30.9959	29.2374	30.9023	2.55908	0.00415842	3.29134	+	4.8822	O35263	O35263	Platelet-activating factor acetylhydrolase IB subunit gamma	Pafah1b3
24.7499	24.9405	24.8736	25.088	28.0974	28.3257	28.0282	28.4977	6.65584	0	3.32424	+	25.8519	D3ZFY0	D3ZFY0		Sephs1
24.232	25.0494	22.9623	24.6447	27.7375	27.9384	27.1553	27.3748	3.3273	0.000539877	3.32941	+	6.86481	B2RZ99;F1M990	B2RZ99;F1M990	Cyclin-dependent kinases regulatory subunit	Cks1b;Cks1l
26.416	26.2064	26.4241	25.6329	29.5771	29.907	28.7917	29.7834	4.41065	0	3.34495	+	10.7231	P07895	P07895	Superoxide dismutase [Mn], mitochondrial	Sod2
21.7982	23.9022	24.6681	22.8859	27.0949	26.8726	25.704	27.0265	2.51206	0.00514826	3.36086	+	4.77592	Q66H98	Q66H98	Serum deprivation-response protein	Sdpr
26.1844	25.7179	26.2414	25.3444	29.2965	29.4252	29.1611	29.1564	5.31409	0	3.38779	+	15.3383	B0BNA5	B0BNA5	Coactosin-like protein	Cotl1
25.1665	25.4107	26.4249	24.5355	28.3568	29.1584	28.5671	29.0585	3.62267	0.000369748	3.40079	+	7.77422	A0A0H2UHL9;Q07266-2;Q07266	A0A0H2UHL9;Q07266-2;Q07266	Drebrin	Dbn1
27.5679	27.0552	27.1486	26.9461	30.6294	30.7285	30.2203	30.7611	5.78819	0	3.40538	+	18.4615	Q6MG61;A0A0G2K6C0	Q6MG61	Chloride intracellular channel protein 1	Clic1
26.373	23.1129	25.6088	25.0454	28.5892	28.5856	28.0532	28.5922	2.53371	0.0048129	3.42001	+	4.82468	P0DMW1;P0DMW0	P0DMW1;P0DMW0	Heat shock 70 kDa protein 1B;Heat shock 70 kDa protein 1A	Hspa1a
25.676	24.3187	22.9961	22.063	27.3965	27.4572	26.3383	27.9102	2.20016	0.00712833	3.51209	+	4.10705	Q6MG60	Q6MG60	N(G),N(G)-dimethylarginine dimethylaminohydrolase 2	Ddah2
23.2309	23.1074	24.193	21.5733	26.5697	26.4488	26.4448	26.6921	3.1809	0.00108108	3.51269	+	6.4472	A1L1J7	A1L1J7		Pbk
23.1784	23.7933	24.1054	25.1299	27.2613	27.3104	28.2084	27.5629	3.58262	0.000357724	3.53401	+	7.64537	M0R9L3	M0R9L3		Snx9
22.0872	21.2797	23.1232	22.7977	26.0692	25.884	25.7674	25.7353	3.8416	0	3.54204	+	8.51171	H9KVF3;B0LT89	H9KVF3;B0LT89	Serine/threonine-protein kinase 24;Serine/threonine-protein kinase 24 35 kDa subunit;Serine/threonine-protein kinase 24 12 kDa subunit	Stk24
21.558	22.3901	22.8914	23.6551	25.8603	25.5592	27.4573	25.8533	2.93043	0.00167965	3.55888	+	5.77864	D3ZWZ6	D3ZWZ6		Igf2bp2
21.5043	21.8419	23.9717	21.7829	26.5251	25.8266	25.0082	26.2667	2.82031	0.00183471	3.63146	+	5.5017	P52909	P52909	Transcription factor jun-D	Jund
20.6829	23.861	23.969	20.7108	26.5148	26.8241	23.4303	27.0168	1.56237	0.0390849	3.64058	+	2.89837	P97563	P97563		Tmsbl1
22.282	20.476	23.2706	25.7281	26.4644	26.6305	26.5744	26.6769	1.80016	0.0216728	3.64736	+	3.32815	Q5BJY6	Q5BJY6	Putative N-acetylglucosamine-6-phosphate deacetylase	Amdhd2
25.2919	25.607	22.7378	23.5021	28.5894	28.1543	27.0827	28.0095	2.5315	0.00479743	3.67429	+	4.81969	D4A900	D4A900		Filip1l
23.1398	22.0623	24.0015	25.0164	28.1944	27.5104	26.4713	26.9937	2.6677	0.00299642	3.73743	+	5.13365	A0A0G2K2P3;D4A9G3	A0A0G2K2P3;D4A9G3		Tnfaip8
24.1253	21.2469	24.6506	22.1864	27.2474	26.828	27.0661	26.4476	2.47249	0.00516208	3.84495	+	4.68765	Q2IBC6;P41350;P41350-2;P51638	Q2IBC6;P41350;P41350-2	Caveolin;Caveolin-1	Cav1
29.9114	28.4706	29.4177	28.5268	33.4093	33.4443	31.6036	33.2891	3.30245	0.000533333	3.85495	+	6.79246	P09495;A0A0G2K2G8	P09495;A0A0G2K2G8	Tropomyosin alpha-4 chain	Tpm4
23.2733	22.5268	22.0124	21.893	26.9648	27.0747	25.0535	26.2452	3.36164	0.000556962	3.90819	+	6.96584	D3ZD09;D3ZSB0	D3ZD09;D3ZSB0		Cox6b1
22.7379	22.3933	22.003	22.9276	26.7383	27.0807	25.1389	26.8295	3.71549	0	3.93139	+	8.07994	P62168	P62168	Neuronal calcium sensor 1	Ncs1
24.3899	22.3687	23.7376	19.6915	26.8697	27.0492	25.2421	26.886	1.90587	0.0158507	3.96481	+	3.5265	D3Z9M5	D3Z9M5		Fkbp7
20.4154	25.0772	23.6865	24.9509	27.7489	28.1434	26.1038	28.1791	1.82188	0.019512	4.01128	+	3.3685	Q9JJ19	Q9JJ19	Na(+)/H(+) exchange regulatory cofactor NHE-RF1	Slc9a3r1
27.7348	26.8312	27.6608	26.7652	31.3929	31.6197	30.1839	31.9659	3.88421	0	4.04259	+	8.66207	A0A0G2JXB1;A0A0G2JXN6;P08699	A0A0G2JXB1;A0A0G2JXN6;P08699	Galectin-3	Lgals3
25.6573	22.2713	22.5977	22.2404	27.5066	27.8275	26.2405	27.5428	2.4099	0.0055977	4.0877	+	4.55013	D3ZSR7	D3ZSR7		Ccdc102a
24.0385	23.6698	24.7596	22.7536	28.362	28.8048	26.1164	28.4406	2.84647	0.00160996	4.1256	+	5.56661	P97531;A0A0G2K7Y5	P97531;A0A0G2K7Y5	Cdc42-interacting protein 4	Trip10
23.6792	24.003	21.6074	23.5979	27.2165	26.9115	27.7908	27.52	3.42883	0.00030137	4.13782	+	7.16695	P06762	P06762	Heme oxygenase 1	Hmox1
27.0432	25.8536	26.5159	25.6751	30.8796	30.7592	29.42	30.6002	3.97692	0	4.14281	+	8.99719	D3ZSL2	D3ZSL2		Abracl
23.8305	23.5792	20.419	20.3146	26.9668	26.9661	23.2712	27.6026	1.62839	0.0341983	4.16585	+	3.01562	D4A1B2	D4A1B2		Arpin
23.2143	24.8275	24.3139	24.7063	27.4727	27.1522	31.9506	27.56	1.92214	0.0153764	4.26836	+	3.55748	A0A0H2UHR7;D3ZHA0	A0A0H2UHR7;D3ZHA0	Filamin-C	Flnc
23.9937	27.403	26.9483	27.3519	30.9813	30.9424	30.4371	30.4132	2.66892	0.00300719	4.26925	+	5.13653	P08010	P08010	Glutathione S-transferase Mu 2	Gstm2
22.2132	25.0368	23.3583	20.9795	27.2033	27.6684	26.5999	27.2827	2.53065	0.00478205	4.2916	+	4.81777	P51673;M0RCE3	P51673;M0RCE3	Cellular retinoic acid-binding protein 2	Crabp2
30.0214	29.4225	29.738	28.788	33.9913	34.5145	32.9672	33.7344	4.31889	0	4.30935	+	10.3349	P11762	P11762	Galectin-1	Lgals1
22.6827	22.3691	24.9753	22.2052	27.5111	27.8318	26.3093	27.8434	2.94615	0.00150218	4.31586	+	5.819	B5DFG6	B5DFG6		Car13
19.5454	18.6815	24.061	23.7396	26.3781	26.3638	24.3799	26.6283	1.60554	0.0353437	4.43064	+	2.97487	M0R4H5;P36202	M0R4H5;P36202	PDZ and LIM domain protein 4	Pdlim4
23.67	23.5451	25.0188	23.7102	28.5007	28.7746	27.7125	28.7622	4.34174	0	4.45146	+	10.4304	O70509;D3ZGF1;F1LSA1;P26051-2;P26051	O70509;D3ZGF1;F1LSA1;P26051-2;P26051	CD44 antigen	Cd44
21.3678	25.0125	23.7248	23.953	28.0199	28.4298	27.3641	28.194	2.8583	0.00163025	4.48744	+	5.59612	Q6JE36;A0A1W2Q6A2;A0A1W2Q609;A0A1W2Q686	Q6JE36;A0A1W2Q6A2;A0A1W2Q609	Protein NDRG1	Ndrg1
20.8893	21.3904	23.9242	20.4553	26.4856	25.9871	25.3734	26.8043	2.76709	0.00251969	4.49778	+	5.37133	D4ABC7	D4ABC7		Uprt
22.6137	23.4559	23.1875	20.9832	27.2942	27.1309	26.6967	27.1465	3.6677	0.000382609	4.50698	+	7.9213	D3ZQN7	D3ZQN7		Lamb1
24.8783	24.4269	22.7938	22.949	28.2139	28.3987	27.7759	28.918	3.67596	0.000389381	4.56464	+	7.94851	G3V8L9;P85125	G3V8L9;P85125	Polymerase I and transcript release factor	Ptrf
22.5611	23.0442	20.6082	25.0552	27.8789	28.2	26.2319	27.908	2.46013	0.00532132	4.73753	+	4.66029	A0A0G2K8F7;Q6AXR9	A0A0G2K8F7;Q6AXR9		Ube2a
23.084	22.2242	26.3814	23.7822	28.7077	28.613	28.4411	28.7448	2.73505	0.00242424	4.7587	+	5.29389	P10361;Q9EQL0;A0A0G2KBB2;A0A0G2KB75;M0R497	P10361	Cellular tumor antigen p53	Tp53
23.7354	20.1451	22.1264	22.455	27.2096	27.1377	26.0207	27.3039	3.01255	0.00135747	4.8025	+	5.99176	F1LQZ9;Q63560-2;Q63560	F1LQZ9;Q63560-2;Q63560	Microtubule-associated protein 6	Map6
25.8205	18.7597	23.6761	23.8256	28.2442	28.3871	26.8059	28.4384	1.7244	0.0270316	4.94843	+	3.1889	A0A0G2K613;Q9EPH2	A0A0G2K613;Q9EPH2	MARCKS-related protein	Marcksl1
21.5918	19.554	25.9175	22.4347	27.6086	27.8006	26.7742	27.8067	2.04569	0.0113447	5.12304	+	3.7968	D4AC20	D4AC20		Cda
23.1027	24.1206	23.3835	21.6099	28.7025	27.9028	27.9352	28.433	4.0399	0	5.18923	+	9.23129	G3V826	G3V826	Transketolase	Tkt
22.5701	22.8921	22.246	24.7677	29.1572	29.3196	28.3367	29.429	4.14368	0	5.94168	+	9.62884	P47853;Q01129	P47853	Biglycan	Bgn
24.9302	21.8843	22.3525	22.8388	29.2733	29.1687	28.5268	28.9152	3.87415	0	5.96954	+	8.62635	F1LUD3	F1LUD3		Ahnak2
23.5694	20.1238	22.4553	22.6258	29.041	28.3471	27.4688	28.7139	3.59453	0.000363636	6.19915	+	7.68349	P05942	P05942	Protein S100-A4	S100a4
24.3796	21.513	23.1507	18.6907	28.1245	28.325	28.3639	27.9317	2.63905	0.00334722	6.25277	+	5.0665	P15205	P15205	Microtubule-associated protein 1B;MAP1B heavy chain;MAP1 light chain LC1	Map1b
25.1386	22.566	23.2686	22.9742	31.2536	29.809	27.7111	30.9222	3.22052	0.000813559	6.43711	+	6.55818	P58775-2	P58775-2	Tropomyosin beta chain	Tpm2
25.1621	26.4363	21.4217	25.1201	31.3739	32.0718	30.4227	31.9592	3.03153	0.00118519	6.92187	+	6.04184	G3V913;P42930	G3V913;P42930	Heat shock protein beta-1	Hspb1
21.161	22.8487	23.64	22.1948	30.4254	30.5603	29.1586	30.643	4.75025	0	7.73567	+	12.2793	Q6AYK3	Q6AYK3	Inositol-3-phosphate synthase 1	Isyna1
21.3368	22.8224	21.802	22.3608	30.6443	30.2909	28.5803	30.1039	5.08144	0	7.82431	+	13.9977	Q5U318	Q5U318	Astrocytic phosphoprotein PEA-15	Pea15
22.5539	22.0029	21.7939	21.937	30.4861	30.2761	29.6355	30.3893	7.20667	0	8.12481	+	31.9804	P14669;Q6TXF2	P14669	Annexin A3	Anxa3
25.8474	21.2344	24.2167	23.6268	34.0237	33.9867	32.3664	33.8488	4.10773	0	9.82509	+	9.48943	Q5XFX0	Q5XFX0	Transgelin-2	Tagln2
22.5958	24.5727	20.7564	19.6927	33.6503	33.2165	31.9286	33.6794	4.17805	0	11.2143	+	9.76383	P05964	P05964	Protein S100-A6	S100a6

## Sheet: SPEC
LysoIP_DW	LysoIP_UP	Input_DW	Input_UP	Secret_DW	Secret_UP
Abcb6	Capza2	Papss2	Got1	Rps7	Capn2
Slc35f6	Kpna4	Rplp1	Eps15	Rps8	Wdr1
Stk11ip	Hsp90ab1	Nid2	Nudt21	Oaf	Cand1
Cd63	Atp5b	Dnph1	Maged1	Col6a1	Vps36
Slc35b2	Ywhaq	Ppp1r1b	C1qbp	Rpl15	Ltbp4
Atp11a	Rab11b;Rab11a	Bcat1	Parva	Thbs1	Lasp1
Myo1e	Mtco2	Eps8l2	Stam	Rps3a	Nme2
Myo6	Ncl	Vbp1	Nutf2	Rpl24	Ube2n
Tmem192	LOC685186;Gapdh;Gapdh-ps2;RGD1565368;RGD1564688	Sorbs2	Cbx5	Pros1	Ilf3
Tlr3	Slc25a4	S100b	Mat2b	Rpl6	Stip1
Actr1b	Serbp1	Lta4h	Hn1l	Fn1	Pgp
Rpl35;Gm8444;RGD1564550;LOC686074	Gdi2	Snd1	Ube2s	Galnt2	Sod1
Golgb1	Hpcal1;Hpca	Eno2	RGD1561590	Col5a2	Npepps
Cox5b	Hspa8;LOC102549957;LOC680121	Acan	Cggbp1	Rpl7	St13
Tmed7	Stt3a	Hrsp12	Sub1	RGD1565368	Galns
Banf1	Zw10	Aarsd1	Baiap2	Col15a1	Khsrp
Tmem55a	Ddx5	Pfkm	Ewsr1	LOC100912210	Eif2a
Pycr1	Prdx1	Mcfd2	Pnkp	LOC100912024	Cul3
Efs	RGD1564698;Rps10;LOC100360905;LOC502176;RGD1561871;RGD1560073	Fasn	Psmb4	Cpamd8	Gstp1
Myo5a	Glmp	Mars	Pbdc1	C1r	Actn4
Myo18a	Cct8	Fuom	Sri	Plod3	Gsta3
Man1b1	Por	Pepd	Gatad2b	Emilin1	Tnfrsf11b
Stard3	Tcirg1	Ikbip	Apoa1bp	Cst3	Swap70
Tmem206	Esyt1	Cstb	Wasf2	Ola1	Eif5
Arpc5	Vdac1	Asrgl1	Sf3b5	Hspa9	B3gnt2
Far1	Caprin1	Ctsl	Ube2k		Ube2m
Myh10	Tmed4	Col11a2	Cnn3		Fen1
Rab5b	Hmox2	Cobll1	Lpp		Sh3gl1
Cyp20a1	Aldh18a1	Gtf2i	Ppil1		Vps29
Golim4	Eif4e2	Sox9	Txndc12		Rbmxrtl
Slc38a7	Aldh1l2	Rcc1	Creb1;Crem;Atf1		Dync1li1
Abcd3	Sfxn3	Loxl3	Zyx		LOC679794
Bdh1	Ddx41	Gas7	Pabpn1		Gsn
Stx7;LOC100910446	Hnrnpa1;Hnrpa1	Npl	Mdh2		Psmb2
Vcp	Atp6v0d1	Cyb5b	Snw1		Dnpep
Mthfd2	Cyc1	Colgalt1	Pxn		Arpc2
Impad1;LOC100910881	Ywhae	Ctsa	Acin1		A2m
Them6	Anxa2	Macf1	Klc1		Pura
Slc38a3	Tomm40	Sgsh	Atn1		Lgi3
Hadh	Lrp1	Tsr2	RGD1307235		Fscn1
Leprel1	Kpna2;LOC100359600	Susd5	Tpi1		Hdgfrp2
Hist1h3e;Hist2h3c2;H3f3c;H3f3b	Fubp3	Fadd	Dnajc2		Lman1
Lrpprc	Pdhb	Sec16a	LOC100360750		Dnase2
Gpt2	Nudt5	Dpysl5	Kcmf1		Ufm1
Arpc3	Ybx1;LOC100912427	Arsa	Ubxn1		Prpf19
LOC100911597;Myh9	Isy1	Gfpt1	Sf3b4		Rab7a
Tmem87a	Skp1	Inpp1	Carhsp1		Farsb
Frg1	Ptbp1	Bloc1s4	Nampt		Cilp
Stx6	Cyb5r3	Nqo2	Gins3		Extl1
Scarb2	Hnrnpa3	Iqgap3	Igf2bp1		Cul1
Hm13	Slc12a4	Akap9	Pmvk		Sf3b3
Erlin2	Gga2	Spr	Akap2		Pebp1
Rlc-a	Rfc4	Naga	Polr2d		Pgd
Tmod3	Slc25a5	Bag1	Lsm2		Sdf2l1
Myl6	Eif6	Sfr1	Mnat1		Lmnb1
Top1	Cltb	Me1	Gphn		LOC100360260
Pcyox1	Nup155	Gsta3;Gsta5	Rnf181		Eea1
Spcs2	Ubap2l	Egln1	Gins4		Cfl2
Acp2	Stam2	Hyi	Prdx5		Cars
Lmnb2	Tsg101	Pip4k2c	Ybx3		Sept7
Acbd3	Ktn1	Mfi2	Smndc1		Coro1c
Phb2	Ppp2r1b	Dlg1	Spag7		Mdh1
Letm1	Stx3	Wibg	Ccdc12		Prmt1
Sec22b	Psmc1	Arhgef1	Kctd5		Cndp2
Arpc1b	Ncapg	Eif2ak2	Lsm8		Gsto1
Rps16	Fkbp8	Cd3eap	Ensa		Snrpa
Hyou1	Cnot11	Atl3	Lima1		Kpna2
Lrrfip2	Dhx15	Plrg1	Rnaseh2a		Ak2
Mprip	Cnot3	Ampd2	Grpel1		Adh4
Mtx2	Bri3bp	Dak	Ppp1r14b		Lrrc59
Bcap31	Tuba1c	S100a13	Pcmt1		Prps1
Nomo1	Upf1	Plcg1	Pin4		LOC100359593
Rpsa	Nup54	Cep97	Bin1		Tcp1
	Mcm7	Pmf1	Cbfb		Vapa
	Eef1d	Gstt2	Sumo3		Plec
	Eef1g	Tpk1	Psip1		Cryl1
	Lgals3bp	Pdxdc1	Vasp		Ldhb
	Kpna6;Kpna1;Kpna5	Dctn3	Hist1h1b		Ap2m1
	Hook2	Ggh	Ubqln2		Ppp2r4
	Fmr1	Pycrl	Cd34		Nptxr
	Exoc4	Arhgap17	Tom1		Oat
	Clasp2	Leprel4;P3h4	Irf2bpl		Phpt1
	Pgk1;RGD1560402;Pgk2	Tbc1d15	Prep		Brox
	Ruvbl1	Poglut1	Tor1aip2		Erh
	Hook3	Ufl1	Rbm3		Rpl10a
	Atxn10	Ptgds	Hmbs		Uxs1
	Psmc2	Sorbs1	Bles03		Psma2
	Trim21	Ehd3	Stmn1		Eif4a2
	Rab18	Lhpp	Lyar		Pak2
	Nupl1	Dctn4	LOC679794;Cycs		Aplp1
	Acsf2	Tpgs1	Tcof1		Ywhab
	Ywhaz	Ndufa2	Dnajb1		Htra3
	Psmc5	Spag9	Pls3		Eif4b
	Eif3a	Commd3	RGD1566189;Ftl1;Fam65b;LOC100359668;Ftl1l1;RGD1560687;LOC100362384		Glo1
	Smarce1	Nubp2	Mif;LOC679748		Dnaja1
	Cct6a	Map2	Pdlim1		Capzb
	Cope	Cog8	Pdlim5		Dap
	Irgm	Atip3b;Mtus1	Zfp593		Ezr
	Pcbp2	Acox1	Tpd52		Anp32b
	Ipo9	Itgav	Sh3bgrl3		Xpo1
	Ephx1	Spats2l	Fubp1		Mif
	Epb41l3	Tbcc	Psme2		Nme1
	Aip	Gosr2	Cfdp1		Set
	Psmc3	Ate1	Homer3		Psmb7
	Psmd7	Mgp	Rnps1;LOC688526		RGD1561694
	Atp5d	Nubp1	Ptma		Hmg1l1
	Armc6	Ston1	Eps8		Pgam1
	Fam129a	Plod1	Dnajb4		Angptl2
	Pla2g4a	Pgm3	Lsm4		Eif5a
	Srp72	Recql	Rsu1		Matn4
	Myo1c	Ttc27	Pgk1;RGD1560402
	Ipo5	Rad21	Rbm38;Rbm24
	Eif4a1	LOC100910881;Impad1	Fbn1
	Rbm17	S100a1	Fth1
	Pgrmc1	Mina	Commd1
	Rab31	Nob1	Palld
	Dcp1a	Ddx1	Clip2
	Tubb2b	Uba5	Crip1
	Cct3	Lig3	LOC100912928
	Eif3f	Anxa5	Fxn
	RGD1560687;RGD1566189;Ftl1;Fam65b;Ftl1l1;LOC100359668;LOC100362384	Scyl1	Znrf2
	Psmd11	Msrb3	Nudt9
	Eif3b	Fam98a	Med22
	Arhgap1	Comt	Nmi
	Dnajc13	Cisd2	Hspb6
	Copz1	Bpnt1	Tyms
	Ap2a2	Fn3krp	Fam107b
	Snx3	Trmt6	Cep55
	Ehd4	Minpp1;RGD1564801	Sh3bgrl
	Tubb3	Fam180a	Ckb
	Hnrnpk;LOC100359916	Tpmt	RGD1559896
	Tecr	Dnajc17	Pak1
	Psma5	LOC100912917	Snx7
	Ddx39a	Dync1i1	Ak1
	Ahsa1	Gss	Dut
	Cnot7	Pbxip1	Fnbp1l
	Edc3	LOC100912042	Zc2hc1a
	Psap	Dok1	Sh3glb2
	Stat1	Pdxk;RGD1566085	Map1a
	Eif3c	Vasn	Specc1l
	Cnot1	Psmc3ip	Abi1
	Psmc6	Eci3	Iah1
	Gstt1	Nck2	Csrp1
	Ppt1	RGD1566239	Hspa2
	LOC100909464	B2m	Pdia5
	Nup93	Cd9	Junb
	Farsa	Nt5c3b	Hmgb3
	Trip13	Ccs	Sash1
	Flot1	Rab23	RT1-A2
	Pum1	Trmt10a	Cmpk2
	Eif4g1;LOC100911431	Baiap2l1	Pafah1b3
	Phgdh	Cox4i1	Sephs1
	Eif3i	Gga3	Cks1b;Cks1l
	Slc25a24	Fads1	Sdpr
	Slc12a9	Mtmr7	Cotl1
	Mob1a;Mob1b	Ccdc91	Clic1
	Dync1h1	Fam45a	Hspa1a
	Colec12	Smpd3	Ddah2
	Srp68	Trove2	Pbk
	Hdlbp	Stx17	Snx9
	Ppp2r1a	Ercc6l	Stk24
	Ilk	Usp8	Igf2bp2
	Scpep1	LOC685596	Jund
	LOC100911727;Lig1	Cdk6	Tmsbl1
	Ddx6	Hebp1	Amdhd2
	Ckap5	Eef2	Filip1l
	Edc4	Hexa	Tnfaip8
	Sh3glb1	Tssc1	Tpm4
	Uso1	Cab39l	Cox6b1
	Tuba1b;Tuba1a;Tuba3a	Smpdl3b	Ncs1
	Ehd1	Trip11	Fkbp7
	Ctsz	Plin3	Slc9a3r1
	Kpna3	Rrs1	Ccdc102a
	Myof	Ggcx	Trip10
	Dnm2	Aagab	Abracl
	Ctps1	Usp5	Arpin
	Ass1	Tex101	Flnc
		Tmx1	Gstm2
		Lrrc45	Crabp2
		Dohh	Car13
		Fdps	Pdlim4
		Pelo	Ndrg1
		Snf8	Uprt
		Ddx42	Lamb1
		Rassf4	Ube2a
		Aga	Tp53
		Pgrmc2	Map6
		Wnk1	Marcksl1
		Mpp2	Cda
		Msi2	Tkt
		Sde2	Ahnak2
		Rab10	S100a4
		Ppif	Map1b
		Trip12	Tpm2
		Cdc26	Isyna1
		Nolc1	Pea15
		Srsf4	Anxa3
		Pofut2	Tagln2
		Thop1	S100a6
		Acy1a
		Dctd
		Otud6b
		Mdp1
		Wiz
		Sult5a1
		Eif5b
		Hsph1
		Golga3
		Pdpk1
		Dkc1
		Bcl10
		Mrps23
		Nckap5l
		Raph1
		Dlgap5
		Galm
		Anxa8
		Stim1
		Nit2
		Mki67
		Asap1
		Tma16
		Pcyt2
		Kdelc2
		Arfgap2
		Gnas
		Psmf1
		Nom1
		Tatdn1
		Scaf4
		Rab21
		Atic
		Nup37
		Fez2
		Wdr43
		Snx18
		Gaa
		Gns
		Bet1
		Mesdc2
		Uri1
		Glb1
		Aspscr1
		Prrc1
		Gli2
		Rrp1
		Prpsap2
		Anxa11
		LOC501282
		Mapre3
		Grsf1
		Ssna1
		Emb
		Fkbp15
		Blvrb
		Nusap1
		Ifi35
		Glod4
		Gclc
		Gale
		Lman2
		Fam114a1;Fam114a1l1
		Dus3l
		Sil1
		Sord
		Ufd1l
		Hspa13
		Prim1
		Ppfia1
		Tsn
		Cirbp
		Pcm1
		Aldh7a1
		Vrk1
		Trnt1
		Clec11a
		Cdc5l
		Eny2
		Otulin
		Nenf
		Chadl
		Nagk
		Rtcb
		Vps25
		Impdh1
		Psmd14
		Ankrd40
		Cant1
		Akr7a2
		Pak3
		Dhps
		Cab39
		Fam49b
		Ssr4
		Adk
		Rrbp1
		Ccdc47
		Tmed10
		Guk1
		Atp6v1c1
		Phldb1
		Hars
		Taldo1
		Prkra
		Ppp5c
		Scamp1
		Nup153
		Vps4a
		Gcc1
		Mnd1
		Pms1
		Sumf2
		Ppm1g
		Fgfr1op
		Prpsap1
		Hspbap1
		Ppp1r12a
		P4hb
		Lmcd1
		2009-09-01
		Rab5c
		Stxbp6
		Polr1c
		Smap1
		Scrib
		Arfgap3
		Prkar2a
		Necap1
		Smyd5
		Coq9
		Nfatc2ip
		Psmb5
		Pmm2

## Sheet: center_14_table x heat
gene	match	RCS_1	RCS_2	RCS_3	RCS_4	C6_1	C6_2	C6_3	C6_4	Gene names	LysoIP_TMEM_01	LysoIP_TMEM_02	LysoIP_TMEM_03	LysoIP_TMEM_04	LysoIP_FGFR3_01	LysoIP_FGFR3_02	LysoIP_FGFR3_03	LysoIP_FGFR3_04	Gene names	TMEM_01	TMEM_02	TMEM_03	TMEM_04	FGFR3_01	FGFR3_02	FGFR3_03	FGFR3_04	Gene names
Ckap4	LysoIP_DW|Input_DW|Secret_DW	31.5855	31.3023	31.4276	30.964	30.3101	29.4311	29.3343	29.9967	Ckap4	29.6513	29.8036	29.2189	29.0148	27.8269	27.8354	28.9334	27.962	Ckap4	33.9994	33.3217	33.8563	33.1166	32.3152	32.3618	31.0432	32.606	Ckap4
Col2a1	LysoIP_DW|Input_DW|Secret_DW	38.5313	38.3522	38.5821	38.4094	37.5084	37.3858	37.2363	37.7233	Col2a1	28.6539	28.6987	28.684	28.861	21.1887	22.0441	19.4845	20.4808	Col2a1	33.6232	32.631	32.5093	32.4767	27.7332	24.9511	25.5909	21.5331	Col2a1
Rcn1	LysoIP_DW|Input_DW|Secret_DW	28.8985	28.9039	28.5324	29.2191	26.8226	27.5144	27.8343	28.8022	Rcn1	26.8307	26.6316	26.0361	25.1159	23.9732	23.0397	22.533	19.8386	Rcn1	32.394	31.6917	31.9965	31.553	30.3218	30.637	29.0966	30.6491	Rcn1
Capn6	LysoIP_DW|Input_DW|Secret_UP	26.0599	28.4372	26.4074	28.7398	30.578	30.0554	30.3415	30.5823	Capn6	26.4969	26.417	26.1311	26.6141	20.7597	18.6259	21.3937	22.1371	Capn6	26.0327	28.0366	24.237	27.7703	21.918	23.4453	23.6403	24.0628	Capn6
Ctsd	LysoIP_DW|Input_DW|Secret_UP	30.0282	30.3518	26.4626	30.7365	32.0719	31.9213	32.1554	32.1591	Ctsd	26.2719	26.3876	25.6809	25.6916	21.3426	25.1191	20.8205	20.0431	Ctsd	28.7266	28.9214	28.6695	29.0138	26.2406	22.704	22.2576	21.5882	Ctsd
Dpp7	LysoIP_DW|Input_DW|Secret_UP	29.2774	28.3189	28.2719	28.8387	31.2481	31.2082	31.0036	31.2597	Dpp7	26.7163	26.597	26.108	24.8613	24.7986	21.2045	22.8904	23.3295	Dpp7	28.9086	28.9291	28.3468	28.7226	25.4824	25.865	24.7831	23.6022	Dpp7
Lamp1	LysoIP_DW|Input_DW|Secret_UP	25.1594	28.237	26.3018	25.4505	29.2411	28.9892	29.0229	28.4023	Lamp1	30.861	30.3547	30.502	31.4011	25.9225	20.5264	22.3287	20.4743	Lamp1	30.4467	29.0118	30.3799	28.8991	21.4264	22.8693	21.9174	23.7359	Lamp1
Tpm3	LysoIP_DW|Input_UP|Secret_UP	30.6807	30.5662	29.307	29.9859	31.5009	31.231	31.3135	30.8603	Tpm3	27.4368	26.808	26.8238	27.7858	26.3497	25.5058	25.9229	25.3627	Tpm3	32.5888	31.891	32.4715	31.7784	33.8199	33.9257	32.2669	33.806	Tpm3
G6pc	LysoIP_UP|Input_DW|Secret_UP	25.975	27.9044	26.2298	25.1976	28.2988	28.1137	28.1157	28.0777	G6pc	23.7481	21.431	21.3026	22.5123	22.365	25.9073	26.7659	27.0292	G6pc	30.7261	30.3299	30.365	30.4177	29.1798	28.8506	28.7939	29.0263	G6pc
Actn1	LysoIP_UP|Input_UP|Secret_UP	26.7709	27.2214	27.2999	27.6257	28.6439	28.1793	28.3013	28.9799	Actn1	22.8567	19.4147	19.994	22.5699	26.074	25.6096	24.7507	26.6978	Actn1	26.2279	27.321	26.2857	26.8137	28.2821	28.2748	30.323	28.6714	Actn1
Ctsb	LysoIP_UP|Input_UP|Secret_UP	25.6644	25.8887	27.073	26.4323	27.7496	28.5922	27.9322	28.7904	Ctsb	24.1483	23.9042	24.612	21.8505	25.1757	26.8721	26.6439	26.9448	Ctsb	28.0687	27.5975	27.9535	27.3514	30.0691	30.1464	28.2757	30.1162	Ctsb
Msn	LysoIP_UP|Input_UP|Secret_UP	30.4586	29.1902	29.7014	30.1138	31.514	30.9338	31.4285	31.5787	Msn	17.7586	19.9067	21.6268	18.5034	25.2935	24.8013	22.9408	23.8413	Msn	29.37	29.5489	29.6641	29.5835	31.5362	31.4108	32.3575	31.505	Msn
Prdx4	LysoIP_UP|Input_UP|Secret_UP	29.9528	25.6564	27.0733	26.4418	30.3965	30.5245	30.4686	30.7131	Prdx4	24.3001	24.3262	24.6755	22.643	26.987	26.3904	26.6048	26.136	Prdx4	30.3393	30.257	30.2486	30.1784	31.819	31.7707	31.9394	31.9379	Prdx4
Vim	LysoIP_UP|Input_UP|Secret_UP	32.1735	32.3022	31.1264	31.3082	34.2157	33.9225	33.9089	33.3284	Vim	31.7517	31.6123	30.8222	31.2055	32.6266	32.3985	33.1457	32.5781	Vim	32.2273	31.424	31.7354	31.3807	33.5471	33.5756	32.1937	33.6151	Vim

## Sheet: common2_LysoIP_input_92
LysoIP_DW|Input_DW	LysoIP_UP|Input_UP	LysoIP_DW|Input_UP	LysoIP_UP|Input_DW
Myh14	Itgb1	Myl12b;Myl9	Kpnb1
Mfge8	Lmna	Tpm1	Lamp2
Serpinh1	Ece1		Ykt6
Col9a3	Dlst		Arfip1
Col9a1	Ube2c		Tpd52l2
Colgalt2	Cyb5a		Tuba4a;Tuba8
Alpl	Khdrbs1		Dnm1l
Gba	Lrrfip1		Ctnna1
Gpnmb	Gtf2b		Tp53bp1
Gstk1	Sh3bp1
Scin	Bgn
Hapln1	Prdx2
Hexb	Lgals3
Fkbp9	Eno1
Panx3	Tubb5
Chst11	Hmox1
Gusb	Rap1gds1
Gpc1	Oxsr1
Matn1	G3bp2
Fat1	Cald1
Acsl1	Cfl1
Chchd6	Hspb1
Rnh1	Dbn1
Nedd4	Tnks1bp1
Lect1	Nes
Epdr1	Lgals1
Ndufv2	Sod2
Cpd	Cd44
Col9a2	Cav1
Igf2r	Ptrf
Ecrg4	Tubb6
Fam213a	Psme1
Ppia
LOC102555086;LOC100910835
Nt5e
Fh
Mpst
Col11a1
Hsp90b1
Lepre1
Bsg
Plod2
Casc4
Eci1
M6pr
Prdx3
Fkbp10
Dnajb11

## Sheet: common2_Secr_input_38
Input_DW|Secret_UP	Input_UP|Secret_UP	Input_DW|Secret_DW
Ciapin1	Rdx	Nqo1
Hip1r	Fstl1
Papss1	Dpysl2
Plcd1	Hprt1
Prelp	Sept2
Nop2	Lap3
Tpp2	Vcl
Gda	Tcea1
Ube2o	Sept11
Nae1	Hdgf
Aldh9a1	Mtap
Ada
Ugp2
Col27a1
Rtn4
Wars
Col6a2
Pgls
Man2b1
Nploc4
Cbr1
Ppa1
Ddah1
Nap1l1
Efhd2
Tmpo

## Sheet: common2_LysoIP_Secr_27
LysoIP_UP|Secret_UP	LysoIP_DW|Secret_DW	LysoIP_DW|Secret_UP	LysoIP_UP|Secret_DW
Pdcd6ip	Fgfr3	Qsox2	Impdh2
Flna		Edil3	Rpl3
Hnrnpab		Ttyh2
Atp6ap2
Cops4
Sptbn1
Cct5
Ap2b1
Eif3l
Pkm
Hnrnpa2b1
Dnm1
Prdx6
Sptan1
G3bp1
Eif3g
Ddx17
Api5
Iqgap1
Tln1
Trim28
